# Supplementary material for: In-situ evidence of volcanic ash aggregation during fallout from combined ground- and UAS-based observations
Source: Sci Rep. 2026 Mar 26;16:15083. doi: 10.1038/s41598-026-45460-x (PMC13171961; doi:10.1038/s41598-026-45460-x)
Supplement: Supplementary file 1 — Supplementary Information 1: Raw data of the plume altitudes analysis (Events A, B, and C), as well as raw data of the ash discharge rates analysis (Events A, B, C, and D). [file 41598_2026_45460_MOESM1_ESM.xlsx]

## Sheet: EventA_PlumeAltitudes
Local time [dd.mm.yyyy hh:mm:ss]	Plume height above vent (pulse 2) [m]	Plume height above sea level (pulse 2) [m]	Error [m]	Plume height above vent (pulse 3) [m]	Plume height above sea level (pulse 3) [m]	Error [m]
2023-11-11 14:31:53	177.453	1057.45	6.35752
2023-11-11 14:31:56	200.848	1080.85	7.19578
2023-11-11 14:31:59	228.937	1108.94	8.20226
2023-11-11 14:32:02	200.848	1080.85	7.19578
2023-11-11 14:32:05	219.572	1099.57	7.86669
2023-11-11 14:32:08	219.572	1099.57	7.86669
2023-11-11 14:32:11	257.043	1137.04	9.20937
2023-11-11 14:32:14	271.102	1151.1	9.71317
2023-11-11 14:32:17	303.925	1183.92	10.8894
2023-11-11 14:32:20	317.999	1198	11.3937
2023-11-11 14:32:23	332.078	1212.08	11.8982
2023-11-11 14:32:26	355.552	1235.55	12.7395
2023-11-11 14:32:29	355.552	1235.55	12.7395
2023-11-11 14:32:32	369.643	1249.64	13.2445
2023-11-11 14:32:35	388.439	1268.44	13.9181
2023-11-11 14:32:38	411.945	1291.95	14.7606
2023-11-11 14:32:41	411.945	1291.95	14.7606
2023-11-11 14:32:44	430.76	1310.76	15.4349
2023-11-11 14:32:47	440.171	1320.17	15.7722
2023-11-11 14:32:50	454.291	1334.29	16.2783
2023-11-11 14:32:53	468.416	1348.42	16.7845
2023-11-11 14:32:56	473.125	1353.13	16.9533
2023-11-11 14:32:59	482.546	1362.55	17.291
2023-11-11 14:33:02	496.682	1376.68	17.7977
2023-11-11 14:33:05	510.822	1390.82	18.3045
2023-11-11 14:33:08	510.822	1390.82	18.3045
2023-11-11 14:33:11	515.537	1395.54	18.4735
2023-11-11 14:33:14	524.968	1404.97	18.8116
2023-11-11 14:33:17	543.838	1423.84	19.488
2023-11-11 14:33:20	567.438	1447.44	20.3339
2023-11-11 14:33:23	572.16	1452.16	20.5032
2023-11-11 14:33:26	581.605	1461.61	20.8418
2023-11-11 14:33:29	586.329	1466.33	21.0111
2023-11-11 14:33:32	600.504	1480.5	21.5193
2023-11-11 14:33:35	609.957	1489.96	21.8581
2023-11-11 14:33:38	624.141	1504.14	22.3666
2023-11-11 14:33:41	624.141	1504.14	22.3666
2023-11-11 14:33:44	638.331	1518.33	22.8753
2023-11-11 14:33:47	638.331	1518.33	22.8753
2023-11-11 14:33:50	652.526	1532.53	23.3842
2023-11-11 14:33:53	652.526	1532.53	23.3842
2023-11-11 14:33:56	666.727	1546.73	23.8933
2023-11-11 14:33:59	671.462	1551.46	24.0631
2023-11-11 14:34:02	671.462	1551.46	24.0631
2023-11-11 14:34:05	685.672	1565.67	24.5725
2023-11-11 14:34:08	695.147	1575.15	24.9122
2023-11-11 14:34:11	723.591	1603.59	25.932
2023-11-11 14:34:14	742.567	1622.57	26.6124
2023-11-11 14:34:17	756.806	1636.81	27.1229
2023-11-11 14:34:20	756.806	1636.81	27.1229
2023-11-11 14:34:23	780.552	1660.55	27.9743
2023-11-11 14:34:26	771.052	1651.05	27.6337
2023-11-11 14:34:29	780.552	1660.55	27.9743
2023-11-11 14:34:32	785.303	1665.3	28.1447
2023-11-11 14:34:35	794.808	1674.81	28.4855
2023-11-11 14:34:38	809.07	1689.07	28.9968
2023-11-11 14:34:41	823.338	1703.34	29.5085
2023-11-11 14:34:44	828.096	1708.1	29.6791
2023-11-11 14:34:47	842.372	1722.37	30.191
2023-11-11 14:34:50	837.613	1717.61	30.0203
2023-11-11 14:34:53	837.613	1717.61	30.0203
2023-11-11 14:34:56	837.613	1717.61	30.0203
2023-11-11 14:34:59	842.372	1722.37	30.191
2023-11-11 14:35:02	856.656	1736.66	30.7032
2023-11-11 14:35:05	856.656	1736.66	30.7032
2023-11-11 14:35:08	856.656	1736.66	30.7032
2023-11-11 14:35:11	866.182	1746.18	31.0448
2023-11-11 14:35:14	866.182	1746.18	31.0448
2023-11-11 14:35:17	885.242	1765.24	31.7283
2023-11-11 14:35:20	885.242	1765.24	31.7283
2023-11-11 14:35:23	885.242	1765.24	31.7283
2023-11-11 14:35:26	885.242	1765.24	31.7283
2023-11-11 14:35:29	894.777	1774.78	32.0702
2023-11-11 14:35:32	885.242	1765.24	31.7283
2023-11-11 14:35:35	894.777	1774.78	32.0702
2023-11-11 14:35:38	894.777	1774.78	32.0702
2023-11-11 14:35:41	899.546	1779.55	32.2412
2023-11-11 14:35:44	894.777	1774.78	32.0702
2023-11-11 14:35:47	909.085	1789.08	32.5833
2023-11-11 14:35:50	913.856	1793.86	32.7544
2023-11-11 14:35:53	923.399	1803.4	33.0966
2023-11-11 14:35:56	923.399	1803.4	33.0966
2023-11-11 14:35:59	923.399	1803.4	33.0966
2023-11-11 14:36:02	913.856	1793.86	32.7544
2023-11-11 14:36:05	913.856	1793.86	32.7544
2023-11-11 14:36:08	937.721	1817.72	33.6102
2023-11-11 14:36:11	937.721	1817.72	33.6102
2023-11-11 14:36:14	942.496	1822.5	33.7814
2023-11-11 14:36:17	942.496	1822.5	33.7814
2023-11-11 14:36:20	928.172	1808.17	33.2678
2023-11-11 14:36:23	942.496	1822.5	33.7814
2023-11-11 14:36:26	942.496	1822.5	33.7814
2023-11-11 14:36:29	923.399	1803.4	33.0966
2023-11-11 14:36:32	937.721	1817.72	33.6102
2023-11-11 14:36:35	942.496	1822.5	33.7814
2023-11-11 14:36:38	942.496	1822.5	33.7814
2023-11-11 14:36:41	928.172	1808.17	33.2678
2023-11-11 14:36:44	937.721	1817.72	33.6102
2023-11-11 14:36:47	937.721	1817.72	33.6102
2023-11-11 14:36:50	942.496	1822.5	33.7814
2023-11-11 14:36:53	937.721	1817.72	33.6102
2023-11-11 14:36:56	928.172	1808.17	33.2678
2023-11-11 14:36:59	923.399	1803.4	33.0966
2023-11-11 14:37:02	937.721	1817.72	33.6102	65.3089	945.309	2.33963
2023-11-11 14:37:05	952.049	1832.05	34.124	88.6523	968.652	3.17593
2023-11-11 14:37:08	942.496	1822.5	33.7814	93.3222	973.322	3.34324
2023-11-11 14:37:11	942.496	1822.5	33.7814	93.3222	973.322	3.34324
2023-11-11 14:37:14	956.826	1836.83	34.2954	102.663	982.663	3.6779
2023-11-11 14:37:17	956.826	1836.83	34.2954	116.678	996.678	4.18001
2023-11-11 14:37:20	971.164	1851.16	34.8096	130.697	1010.7	4.68227
2023-11-11 14:37:23	956.826	1836.83	34.2954	172.776	1052.78	6.18992
2023-11-11 14:37:26	966.384	1846.38	34.6381	177.453	1057.45	6.35752
2023-11-11 14:37:29	971.164	1851.16	34.8096	205.528	1085.53	7.36348
2023-11-11 14:37:32	956.826	1836.83	34.2954	219.572	1099.57	7.86669
2023-11-11 14:37:35	966.384	1846.38	34.6381	242.988	1122.99	8.70573
2023-11-11 14:37:38	971.164	1851.16	34.8096	257.043	1137.04	9.20937
2023-11-11 14:37:41	952.049	1832.05	34.124	271.102	1151.1	9.71317
2023-11-11 14:37:44	956.826	1836.83	34.2954	261.729	1141.73	9.37729
2023-11-11 14:37:47	980.726	1860.73	35.1525	271.102	1151.1	9.71317
2023-11-11 14:37:50	985.508	1865.51	35.324	261.729	1141.73	9.37729
2023-11-11 14:37:53	995.075	1875.07	35.6671	275.79	1155.79	9.88114
2023-11-11 14:37:56	995.075	1875.07	35.6671	285.166	1165.17	10.2171
2023-11-11 14:37:59	995.075	1875.07	35.6671	289.855	1169.86	10.3852
2023-11-11 14:38:02	1009.43	1889.43	36.182	303.925	1183.92	10.8894
2023-11-11 14:38:05	1009.43	1889.43	36.182	313.307	1193.31	11.2256
2023-11-11 14:38:08				317.999	1198	11.3937
2023-11-11 14:38:11				327.384	1207.38	11.73
2023-11-11 14:38:14				341.466	1221.47	12.2347
2023-11-11 14:38:17				332.078	1212.08	11.8982
2023-11-11 14:38:20				332.078	1212.08	11.8982
2023-11-11 14:38:23				355.552	1235.55	12.7395
2023-11-11 14:38:26				360.249	1240.25	12.9078
2023-11-11 14:38:29				374.341	1254.34	13.4129
2023-11-11 14:38:32				388.439	1268.44	13.9181
2023-11-11 14:38:35				397.84	1277.84	14.255
2023-11-11 14:38:38				426.055	1306.06	15.2663
2023-11-11 14:38:41				416.648	1296.65	14.9291
2023-11-11 14:38:44				426.055	1306.06	15.2663
2023-11-11 14:38:47				440.171	1320.17	15.7722
2023-11-11 14:38:50				444.877	1324.88	15.9409
2023-11-11 14:38:53				454.291	1334.29	16.2783
2023-11-11 14:38:56				473.125	1353.13	16.9533
2023-11-11 14:38:59				468.416	1348.42	16.7845
2023-11-11 14:39:02				482.546	1362.55	17.291
2023-11-11 14:39:05				482.546	1362.55	17.291
2023-11-11 14:39:08				501.395	1381.39	17.9666
2023-11-11 14:39:11				510.822	1390.82	18.3045
2023-11-11 14:39:14				529.685	1409.68	18.9806
2023-11-11 14:39:17				524.968	1404.97	18.8116
2023-11-11 14:39:20				529.685	1409.68	18.9806
2023-11-11 14:39:23				539.119	1419.12	19.3188
2023-11-11 14:39:26				539.119	1419.12	19.3188
2023-11-11 14:39:29				553.276	1433.28	19.8263
2023-11-11 14:39:32				543.838	1423.84	19.488
2023-11-11 14:39:35				539.119	1419.12	19.3188
2023-11-11 14:39:38				557.996	1438	19.9955
2023-11-11 14:39:41				557.996	1438	19.9955
2023-11-11 14:39:44				567.438	1447.44	20.3339
2023-11-11 14:39:47				581.605	1461.61	20.8418
2023-11-11 14:39:50				572.16	1452.16	20.5032
2023-11-11 14:39:53				581.605	1461.61	20.8418
2023-11-11 14:39:56				586.329	1466.33	21.0111
2023-11-11 14:39:59				609.957	1489.96	21.8581
2023-11-11 14:40:02				609.957	1489.96	21.8581
2023-11-11 14:40:05				595.778	1475.78	21.3499
2023-11-11 14:40:08				628.87	1508.87	22.5362
2023-11-11 14:40:11				638.331	1518.33	22.8753
2023-11-11 14:40:14				628.87	1508.87	22.5362
2023-11-11 14:40:17				624.141	1504.14	22.3666
2023-11-11 14:40:20				614.684	1494.68	22.0276
2023-11-11 14:40:23				628.87	1508.87	22.5362
2023-11-11 14:40:26				624.141	1504.14	22.3666
2023-11-11 14:40:29				628.87	1508.87	22.5362
2023-11-11 14:40:32				638.331	1518.33	22.8753
2023-11-11 14:40:35				643.062	1523.06	23.0449
2023-11-11 14:40:38				652.526	1532.53	23.3842
2023-11-11 14:40:41				652.526	1532.53	23.3842
2023-11-11 14:40:44				643.062	1523.06	23.0449
2023-11-11 14:40:47				652.526	1532.53	23.3842
2023-11-11 14:40:50				666.727	1546.73	23.8933

## Sheet: EventB__PlumeAltitudes
Local time [dd.mm.yyyy hh:mm:ss]	Plume height above vent (pulse 1) [m]	Plume height above sea level (pulse 1) [m]	Error [m]	Plume height above vent (pulse 2) [m]	Plume height above sea level (pulse 2) [m]	Error [m]	Plume height above vent (pulse 3) [m]	Plume height above sea level (pulse 3) [m]	Error [m]	Plume height above vent (pulse 4) [m]	Plume height above sea level (pulse 4) [m]	Error [m]	Plume height above vent (pulse 5) [m]	Plume height above sea level (pulse 5) [m]	Error [m]
2023-11-14 09:26:55	83.3887	1033.39	5.16178
2023-11-14 09:26:58	97.778	1047.78	6.05273
2023-11-14 09:27:01	133.335	1083.33	8.25409
2023-11-14 09:27:04	143.135	1093.13	8.86087
2023-11-14 09:27:07	141.688	1091.69	8.77135
2023-11-14 09:27:10	157.929	1107.93	9.77691
2023-11-14 09:27:13	174.75	1124.75	10.8185
2023-11-14 09:27:16	189.586	1139.59	11.737
2023-11-14 09:27:19	209.817	1159.82	12.9899
2023-11-14 09:27:22	224.18	1174.18	13.8792
2023-11-14 09:27:25	236.404	1186.4	14.6363
2023-11-14 09:27:28	253.784	1203.78	15.7124
2023-11-14 09:27:31	270.995	1220.99	16.7781
2023-11-14 09:27:34	279.255	1229.26	17.2897
2023-11-14 09:27:37	279.395	1229.39	17.2984
2023-11-14 09:27:40	287.58	1237.58	17.8053
2023-11-14 09:27:43	289.172	1239.17	17.904
2023-11-14 09:27:46	290.979	1240.98	18.0161
2023-11-14 09:27:49	312.555	1262.55	19.3515
2023-11-14 09:27:52	322.496	1272.5	19.9671
2023-11-14 09:27:55	331.73	1281.73	20.539
2023-11-14 09:27:58	341.191	1291.19	21.1249
2023-11-14 09:28:01	346.164	1296.16	21.433
2023-11-14 09:28:04	348.228	1298.23	21.5609
2023-11-14 09:28:07	348.489	1298.49	21.5773
2023-11-14 09:28:10	354.226	1304.23	21.9326
2023-11-14 09:28:13	362.244	1312.24	22.4286
2023-11-14 09:28:16	373.149	1323.15	23.1038
2023-11-14 09:28:19	383.768	1333.77	23.7614
2023-11-14 09:28:22	398.642	1348.64	24.6824
2023-11-14 09:28:25	407.689	1357.69	25.2427
2023-11-14 09:28:28	415.142	1365.14	25.7042
2023-11-14 09:28:31	419.927	1369.93	26.001
2023-11-14 09:28:34	431.416	1381.42	26.7126
2023-11-14 09:28:37	442.028	1392.03	27.3698
2023-11-14 09:28:40	450.991	1400.99	27.9249
2023-11-14 09:28:43	459.619	1409.62	28.4593
2023-11-14 09:28:46	469.156	1419.16	29.0499
2023-11-14 09:28:49	472.933	1422.93	29.2839	34.5392	984.539	2.13829
2023-11-14 09:28:52	473.424	1423.42	29.3144	65.8262	1015.83	4.07507
2023-11-14 09:28:55	475.998	1426	29.4739	90.9958	1041	5.63336
2023-11-14 09:28:58	482.725	1432.72	29.8905	95.7807	1045.78	5.92963
2023-11-14 09:29:01	477.177	1427.18	29.5472	106.362	1056.36	6.5846
2023-11-14 09:29:04	479.4	1429.4	29.685	117.724	1067.72	7.28802
2023-11-14 09:29:07	469.975	1419.97	29.1015	122.887	1072.89	7.60773
2023-11-14 09:29:10	459.147	1409.15	28.4312	131.494	1081.49	8.14053
2023-11-14 09:29:13	454.731	1404.73	28.158	138.607	1088.61	8.58119
2023-11-14 09:29:16	447.532	1397.53	27.7125	154.095	1104.09	9.5402
2023-11-14 09:29:19	441.804	1391.8	27.358	165.861	1115.86	10.2689
2023-11-14 09:29:22	432.956	1382.96	26.8102	177.341	1127.34	10.9796
2023-11-14 09:29:25	425.564	1375.56	26.3527	189.414	1139.41	11.7272
2023-11-14 09:29:28	416.362	1366.36	25.7831	192.945	1142.95	11.946
2023-11-14 09:29:31	402.093	1352.09	24.8997	198.997	1149	12.3207
2023-11-14 09:29:34	392.938	1342.94	24.3329	204.896	1154.9	12.6861
2023-11-14 09:29:37	369.882	1319.88	22.9056	218.089	1168.09	13.5027
2023-11-14 09:29:40	348.496	1298.5	21.5818	234.19	1184.19	14.4996
2023-11-14 09:29:43				237.231	1187.23	14.6881
2023-11-14 09:29:46				249.432	1199.43	15.4435
2023-11-14 09:29:49				260.026	1210.03	16.0996	117.631	1067.63	7.28249
2023-11-14 09:29:52				263.629	1213.63	16.3228	132.078	1082.08	8.17707
2023-11-14 09:29:55				271.403	1221.4	16.8042	136.486	1086.49	8.45003
2023-11-14 09:29:58				271.689	1221.69	16.8226	152.177	1102.18	9.42157
2023-11-14 09:30:01				273.469	1223.47	16.933	162.445	1112.44	10.0574
2023-11-14 09:30:04				279.169	1229.17	17.286	177.079	1127.08	10.9636
2023-11-14 09:30:07				282.992	1232.99	17.5228	188.525	1138.53	11.6723
2023-11-14 09:30:10				287.452	1237.45	17.7991	197.106	1147.11	12.2037	68.1193	1018.12	4.21614
2023-11-14 09:30:13				290.871	1240.87	18.0109	207.149	1157.15	12.8257	90.8349	1040.83	5.62237
2023-11-14 09:30:16				288.209	1238.21	17.8462	216.923	1166.92	13.431	136.646	1086.65	8.45851
2023-11-14 09:30:19				280.039	1230.04	17.3406	228.622	1178.62	14.155	155.01	1105.01	9.59554
2023-11-14 09:30:22				275.342	1225.34	17.0499	234.798	1184.8	14.5376	170.777	1120.78	10.5718
2023-11-14 09:30:25				271.914	1221.91	16.8378	243.579	1193.58	15.0815	180.962	1130.96	11.2025
2023-11-14 09:30:28				266.461	1216.46	16.5004	250.858	1200.86	15.5323	190.7	1140.7	11.8055
2023-11-14 09:30:31							254.223	1204.22	15.7409	205.547	1155.55	12.7249
2023-11-14 09:30:34							260.821	1210.82	16.1495	218.258	1168.26	13.5116
2023-11-14 09:30:37							261.052	1211.05	16.164	237.982	1187.98	14.7327
2023-11-14 09:30:40							278.589	1228.59	17.2494	252.265	1202.27	15.6172
2023-11-14 09:30:43							287.384	1237.38	17.7941	266.893	1216.89	16.5229
2023-11-14 09:30:46							291.377	1241.38	18.0415	282.369	1232.37	17.4812
2023-11-14 09:30:49										302.558	1252.56	18.7307
2023-11-14 09:30:52										314.959	1264.96	19.4986
2023-11-14 09:30:55										323.767	1273.77	20.0442
2023-11-14 09:30:58										345.606	1295.61	21.3962
2023-11-14 09:31:01										358.454	1308.45	22.1918
2023-11-14 09:31:04										372.297	1322.3	23.0491
2023-11-14 09:31:07										385.542	1335.54	23.8693
2023-11-14 09:31:10										386.99	1336.99	23.9591
2023-11-14 09:31:13										394.653	1344.65	24.4338
2023-11-14 09:31:16										399.778	1349.78	24.7513
2023-11-14 09:31:19										401.879	1351.88	24.8815
2023-11-14 09:31:22										411.991	1361.99	25.5078
2023-11-14 09:31:25										413.47	1363.47	25.5997
2023-11-14 09:31:28										426.31	1376.31	26.3944	148.494	1098.49	9.19136
2023-11-14 09:31:31										421.901	1371.9	26.1217	160.222	1110.22	9.91748
2023-11-14 09:31:34										429.625	1379.63	26.6001	176.908	1126.91	10.9507
2023-11-14 09:31:37										427.056	1377.06	26.4412	187.22	1137.22	11.5891
2023-11-14 09:31:40										429.33	1379.33	26.5821	183.471	1133.47	11.3571
2023-11-14 09:31:43										423.892	1373.89	26.2457	186.961	1136.96	11.5733
2023-11-14 09:31:46										417.859	1367.86	25.8727	185.602	1135.6	11.4891
2023-11-14 09:31:49										416.941	1366.94	25.8163	188.904	1138.9	11.6935
2023-11-14 09:31:52										414.143	1364.14	25.6432	182.09	1132.09	11.2719
2023-11-14 09:31:55										413.587	1363.59	25.609	186.639	1136.64	11.5535
2023-11-14 09:31:58										403.182	1353.18	24.965	183.906	1133.91	11.3844
2023-11-14 09:32:01										395.283	1345.28	24.4762	194.768	1144.77	12.0564
2023-11-14 09:32:04										392.536	1342.54	24.3063	199.39	1149.39	12.3428
2023-11-14 09:32:07										385.033	1335.03	23.8421	206.51	1156.51	12.7837
2023-11-14 09:32:10										382.193	1332.19	23.6664	210.277	1160.28	13.0171
2023-11-14 09:32:13										378.686	1328.69	23.4494	221.688	1171.69	13.7236
2023-11-14 09:32:16										374.252	1324.25	23.1751	231.844	1181.84	14.3526
2023-11-14 09:32:19										364.281	1314.28	22.5578	242.136	1192.14	14.99
2023-11-14 09:32:22										347.845	1297.84	21.5406	253.486	1203.49	15.6929
2023-11-14 09:32:25										342.251	1292.25	21.1944	259.948	1209.95	16.0931
2023-11-14 09:32:28										322.667	1272.67	19.982	270.224	1220.22	16.7295
2023-11-14 09:32:31										316.959	1266.96	19.6288	292.37	1242.37	18.1001
2023-11-14 09:32:34													302.472	1252.47	18.7258
2023-11-14 09:32:37													318.438	1268.44	19.7145
2023-11-14 09:32:40													326.219	1276.22	20.1964
2023-11-14 09:32:43													330.523	1280.52	20.4633
2023-11-14 09:32:46													338.921	1288.92	20.9834
2023-11-14 09:32:49													359.33	1309.33	22.2467
2023-11-14 09:32:52													371.389	1321.39	22.9936
2023-11-14 09:32:55													381.558	1331.56	23.6234
2023-11-14 09:32:58													403.283	1353.28	24.9683
2023-11-14 09:33:01													409.316	1359.32	25.3421
2023-11-14 09:33:04													419.63	1369.63	25.9809
2023-11-14 09:33:07													426.065	1376.06	26.3795
2023-11-14 09:33:10													431.317	1381.32	26.705
2023-11-14 09:33:13													435.647	1385.65	26.9732
2023-11-14 09:33:16													435.973	1385.97	26.9937
2023-11-14 09:33:19													438.546	1388.55	27.1533
2023-11-14 09:33:22													448.541	1398.54	27.7715
2023-11-14 09:33:25													457.467	1407.47	28.3243
2023-11-14 09:33:28													461.828	1411.83	28.5944
2023-11-14 09:33:31													468.726	1418.73	29.0216
2023-11-14 09:33:34													469.076	1419.08	29.0434
2023-11-14 09:33:37													453.19	1403.19	28.0605
2023-11-14 09:33:40													463.203	1413.2	28.6803
2023-11-14 09:33:43													460.497	1410.5	28.513
2023-11-14 09:33:46													459.494	1409.49	28.451
2023-11-14 09:33:49													449.703	1399.7	27.845
2023-11-14 09:33:52													455.248	1405.25	28.188
2023-11-14 09:33:55													453.091	1403.09	28.0547
2023-11-14 09:33:58													446.065	1396.07	27.6199
2023-11-14 09:34:01													443.458	1393.46	27.4586
2023-11-14 09:34:04													438.149	1388.15	27.1301
2023-11-14 09:34:07													434.425	1384.43	26.8997
2023-11-14 09:34:10													429.026	1379.03	26.5656
2023-11-14 09:34:13													417.722	1367.72	25.8658
2023-11-14 09:34:16													418.291	1368.29	25.9011
2023-11-14 09:34:19													410.486	1360.49	25.418
2023-11-14 09:34:22													407.634	1357.63	25.2416

## Sheet: EventC__PlumeAltitudes
Local time [dd.mm.yyyy hh:mm:ss]	Plume height above vent (pulse 1) [m]	Plume height above sea level (pulse 1) [m]	Error [m]	Plume height above vent (pulse 2) [m]	Plume height above sea level (pulse 2) [m]	Error [m]	Plume height above vent (pulse 3) [m]	Plume height above sea level (pulse 3) [m]	Error [m]	Plume height above vent (pulse 4) [m]	Plume height above sea level (pulse 4) [m]	Error [m]	Plume height above vent (pulse 5) [m]	Plume height above sea level (pulse 5) [m]	Error [m]	Plume height above vent (pulse 6) [m]	Plume height above sea level (pulse 6) [m]	Error [m]
2023-11-15 12:47:31	44.1845	994.184	32.5584
2023-11-15 12:47:36	73.9939	1023.99	33.4628
2023-11-15 12:47:41	125.132	1075.13	35.0142
2023-11-15 12:47:46	152.057	1102.06	35.8311
2023-11-15 12:47:51	192.047	1142.05	37.0444
2023-11-15 12:47:56	234.845	1184.84	38.3429
2023-11-15 12:48:01	274.667	1224.67	39.5511
2023-11-15 12:48:06	301.856	1251.86	40.3761
2023-11-15 12:48:11	337.368	1287.37	41.4536
2023-11-15 12:48:16	356.653	1306.65	42.0387
2023-11-15 12:48:21	379.334	1329.33	42.7269
2023-11-15 12:48:26	409.365	1359.37	43.6382
2023-11-15 12:48:31	438.972	1388.97	44.5365
2023-11-15 12:48:36	464.78	1414.78	45.3195
2023-11-15 12:48:41	481.24	1431.24	45.819
2023-11-15 12:48:46	493.281	1443.28	46.1843
2023-11-15 12:48:51	506.015	1456.01	46.5707
2023-11-15 12:48:56	541.256	1491.26	47.64
2023-11-15 12:49:01	562.937	1512.94	48.2979
2023-11-15 12:49:06	580.564	1530.56	48.8327
2023-11-15 12:49:11	602.395	1552.39	49.4951
2023-11-15 12:49:16	628.01	1578.01	50.2724
2023-11-15 12:49:21	642.077	1592.08	50.6992
2023-11-15 12:49:26	650.719	1600.72	50.9614
2023-11-15 12:49:31	675.173	1625.17	51.7034
2023-11-15 12:49:36	688.477	1638.48	52.107
2023-11-15 12:49:41	706.679	1656.68	52.6593
2023-11-15 12:49:46	714.203	1664.2	52.8876
2023-11-15 12:49:51	730.26	1680.26	53.3748
2023-11-15 12:49:56	748.259	1698.26	53.9209
2023-11-15 12:50:01
2023-11-15 12:50:06
2023-11-15 12:50:11
2023-11-15 12:50:16
2023-11-15 12:50:21
2023-11-15 12:50:26
2023-11-15 12:50:31
2023-11-15 12:50:36
2023-11-15 12:50:41
2023-11-15 12:50:46
2023-11-15 12:50:51
2023-11-15 12:50:56
2023-11-15 12:51:01
2023-11-15 12:51:06
2023-11-15 12:51:11
2023-11-15 12:51:16
2023-11-15 12:51:21
2023-11-15 12:51:26				62.8421	1012.84	33.1244
2023-11-15 12:51:31				44.5306	994.531	32.5687
2023-11-15 12:51:36				72.9092	1022.91	33.4297
2023-11-15 12:51:41				98.2363	1048.24	34.1981
2023-11-15 12:51:46				147.808	1097.81	35.7021
2023-11-15 12:51:51				163.834	1113.83	36.1883
2023-11-15 12:51:56				213.449	1163.45	37.6939
2023-11-15 12:52:01				239.69	1189.69	38.4901
2023-11-15 12:52:06				243.894	1193.89	38.6176
2023-11-15 12:52:11				253.785	1203.78	38.9178
2023-11-15 12:52:16				267.063	1217.06	39.3206
2023-11-15 12:52:21				303.78	1253.78	40.4347
2023-11-15 12:52:26				316.872	1266.87	40.8319
2023-11-15 12:52:31				331.366	1281.37	41.2717
2023-11-15 12:52:36				332.782	1282.78	41.3147
2023-11-15 12:52:41				362.95	1312.95	42.23
2023-11-15 12:52:46				382.456	1332.46	42.8219
2023-11-15 12:52:51				404.738	1354.74	43.498
2023-11-15 12:52:56				438.775	1388.78	44.5308
2023-11-15 12:53:01				484.488	1434.49	45.9178
2023-11-15 12:53:06				530.804	1480.8	47.3232
2023-11-15 12:53:11				549.576	1499.58	47.8929
2023-11-15 12:53:16				570.72	1520.72	48.5344
2023-11-15 12:53:21				602.258	1552.26	49.4914
2023-11-15 12:53:26				619.115	1569.12	50.0029
2023-11-15 12:53:31				617.608	1567.61	49.9571
2023-11-15 12:53:36				629.296	1579.3	50.3118
2023-11-15 12:53:41				638.657	1588.66	50.5958
2023-11-15 12:53:46				640.513	1590.51	50.6521
2023-11-15 12:53:51				639.028	1589.03	50.6071
2023-11-15 12:53:56				639.028	1589.03	50.6071
2023-11-15 12:54:01
2023-11-15 12:54:06
2023-11-15 12:54:11
2023-11-15 12:54:16
2023-11-15 12:54:21
2023-11-15 12:54:26
2023-11-15 12:54:31
2023-11-15 12:54:36
2023-11-15 12:54:41
2023-11-15 12:54:46
2023-11-15 12:54:51
2023-11-15 12:54:56
2023-11-15 12:55:01
2023-11-15 12:55:06
2023-11-15 12:55:11
2023-11-15 12:55:16
2023-11-15 12:55:21
2023-11-15 12:55:26
2023-11-15 12:55:31
2023-11-15 12:55:36
2023-11-15 12:55:41
2023-11-15 12:55:46
2023-11-15 12:55:51
2023-11-15 12:55:56
2023-11-15 12:56:01
2023-11-15 12:56:06
2023-11-15 12:56:11
2023-11-15 12:56:16
2023-11-15 12:56:21
2023-11-15 12:56:26
2023-11-15 12:56:31
2023-11-15 12:56:36
2023-11-15 12:56:41
2023-11-15 12:56:46
2023-11-15 12:56:51
2023-11-15 12:56:56
2023-11-15 12:57:01
2023-11-15 12:57:06
2023-11-15 12:57:11
2023-11-15 12:57:16
2023-11-15 12:57:21
2023-11-15 12:57:26
2023-11-15 12:57:31
2023-11-15 12:57:36
2023-11-15 12:57:41
2023-11-15 12:57:46
2023-11-15 12:57:51
2023-11-15 12:57:56
2023-11-15 12:58:01
2023-11-15 12:58:06
2023-11-15 12:58:11
2023-11-15 12:58:16
2023-11-15 12:58:21
2023-11-15 12:58:26
2023-11-15 12:58:31
2023-11-15 12:58:36
2023-11-15 12:58:41
2023-11-15 12:58:46
2023-11-15 12:58:51
2023-11-15 12:58:56
2023-11-15 12:59:01
2023-11-15 12:59:06
2023-11-15 12:59:11
2023-11-15 12:59:16
2023-11-15 12:59:21
2023-11-15 12:59:26
2023-11-15 12:59:31
2023-11-15 12:59:36
2023-11-15 12:59:41
2023-11-15 12:59:46
2023-11-15 12:59:51
2023-11-15 12:59:56
2023-11-15 13:00:01
2023-11-15 13:00:06
2023-11-15 13:00:11
2023-11-15 13:00:16
2023-11-15 13:00:21
2023-11-15 13:00:26
2023-11-15 13:00:31
2023-11-15 13:00:36
2023-11-15 13:00:41
2023-11-15 13:00:46
2023-11-15 13:00:51
2023-11-15 13:00:56
2023-11-15 13:01:01
2023-11-15 13:01:06
2023-11-15 13:01:11
2023-11-15 13:01:16
2023-11-15 13:01:21
2023-11-15 13:01:26
2023-11-15 13:01:31
2023-11-15 13:01:36
2023-11-15 13:01:41
2023-11-15 13:01:46
2023-11-15 13:01:51
2023-11-15 13:01:56
2023-11-15 13:02:01
2023-11-15 13:02:06
2023-11-15 13:02:11
2023-11-15 13:02:16
2023-11-15 13:02:21
2023-11-15 13:02:26
2023-11-15 13:02:31
2023-11-15 13:02:36
2023-11-15 13:02:41
2023-11-15 13:02:46
2023-11-15 13:02:51							128.991	1078.99	35.0801
2023-11-15 13:02:56							135.274	1085.27	35.2707
2023-11-15 13:03:01							123.921	1073.92	34.9263
2023-11-15 13:03:06							146.674	1096.67	35.6166
2023-11-15 13:03:11							171.227	1121.23	36.3616
2023-11-15 13:03:16							214.423	1164.42	37.6721
2023-11-15 13:03:21							218.502	1168.5	37.7959
2023-11-15 13:03:26
2023-11-15 13:03:31
2023-11-15 13:03:36
2023-11-15 13:03:41
2023-11-15 13:03:46
2023-11-15 13:03:51										69.0381	1019.04	33.3123
2023-11-15 13:03:56										85.2484	1035.25	33.8041
2023-11-15 13:04:01										132.787	1082.79	35.2464
2023-11-15 13:04:06										153.251	1103.25	35.8673
2023-11-15 13:04:11							534.578	1484.58	47.3864	189.128	1139.13	36.9558
2023-11-15 13:04:16							565.948	1515.95	48.3383	223.868	1173.87	38.0098
2023-11-15 13:04:21							585.2	1535.2	48.9225	259.442	1209.44	39.0892
2023-11-15 13:04:26							611.105	1561.1	49.7086	303.137	1253.14	40.4149
2023-11-15 13:04:31							620.38	1570.38	49.99	327.376	1277.38	41.1504
2023-11-15 13:04:36							644.007	1594.01	50.707	363.381	1313.38	42.2428
2023-11-15 13:04:41							659.28	1609.28	51.1704	379.423	1329.42	42.7296
2023-11-15 13:04:46							677.565	1627.57	51.7253	405.322	1355.32	43.5154
2023-11-15 13:04:51							690.994	1640.99	52.1328	423.549	1373.55	44.0684	37.7644	987.764	32.3636
2023-11-15 13:04:56							698.781	1648.78	52.3691	455.965	1405.96	45.0521	70.4076	1020.41	33.3539
2023-11-15 13:05:01										477.475	1427.47	45.7048	95.7273	1045.73	34.1221
2023-11-15 13:05:06										513.699	1463.7	46.8039	122.284	1072.28	34.9278
2023-11-15 13:05:11										540.221	1490.22	47.6087	159.588	1109.59	36.0595
2023-11-15 13:05:16										557.231	1507.23	48.1248	204.896	1154.9	37.4342
2023-11-15 13:05:21										576.764	1526.76	48.7176	228.731	1178.73	38.1574
2023-11-15 13:05:26										584.304	1534.3	48.9463	262.418	1212.42	39.1794
2023-11-15 13:05:31										595.524	1545.52	49.2868	294.701	1244.7	40.159
2023-11-15 13:05:36													299.432	1249.43	40.3025
2023-11-15 13:05:41													330.702	1280.7	41.2513
2023-11-15 13:05:46													344.982	1294.98	41.6846
2023-11-15 13:05:51													363.258	1313.26	42.2391
2023-11-15 13:05:56													387.741	1337.74	42.982
2023-11-15 13:06:01													424.003	1374	44.0823
2023-11-15 13:06:06													436.211	1386.21	44.4527
2023-11-15 13:06:11
2023-11-15 13:06:16
2023-11-15 13:06:21
2023-11-15 13:06:26													464.385	1414.39	45.3077
2023-11-15 13:06:31													499.429	1449.43	46.371
2023-11-15 13:06:36													521.119	1471.12	47.0292
2023-11-15 13:06:41													543.177	1493.18	47.6985
2023-11-15 13:06:46													580.786	1530.79	48.8397
2023-11-15 13:06:51													592.063	1542.06	49.1819
2023-11-15 13:06:56													577.482	1527.48	48.7395
2023-11-15 13:07:01													602.91	1552.91	49.5111
2023-11-15 13:07:06													602.136	1552.14	49.4876
2023-11-15 13:07:11													615.89	1565.89	49.905
2023-11-15 13:07:16													639.681	1589.68	50.627
2023-11-15 13:07:21													648.769	1598.77	50.9028
2023-11-15 13:07:26
2023-11-15 13:07:31
2023-11-15 13:07:36
2023-11-15 13:07:41
2023-11-15 13:07:46
2023-11-15 13:07:51
2023-11-15 13:07:56
2023-11-15 13:08:01
2023-11-15 13:08:06
2023-11-15 13:08:11
2023-11-15 13:08:16
2023-11-15 13:08:21
2023-11-15 13:08:26
2023-11-15 13:08:31
2023-11-15 13:08:36
2023-11-15 13:08:41
2023-11-15 13:08:46
2023-11-15 13:08:51
2023-11-15 13:08:56
2023-11-15 13:09:01
2023-11-15 13:09:06
2023-11-15 13:09:11
2023-11-15 13:09:16
2023-11-15 13:09:21
2023-11-15 13:09:26
2023-11-15 13:09:31																11.5783	961.578	31.5691
2023-11-15 13:09:36																65.8991	1015.9	33.2171
2023-11-15 13:09:41																106.937	1056.94	34.4622
2023-11-15 13:09:46																143.102	1093.1	35.5594
2023-11-15 13:09:51																175.157	1125.16	36.532
2023-11-15 13:09:56																200.836	1150.84	37.3111
2023-11-15 13:10:01																237.534	1187.53	38.4245
2023-11-15 13:10:06																280.74	1230.74	39.7354
2023-11-15 13:10:11																323.997	1274	41.0479
2023-11-15 13:10:16																360.061	1310.06	42.1422
2023-11-15 13:10:21																412.358	1362.36	43.729
2023-11-15 13:10:26																440.269	1390.27	44.5759
2023-11-15 13:10:31																478.931	1428.93	45.7491
2023-11-15 13:10:36																502.075	1452.08	46.4513
2023-11-15 13:10:41																522.404	1472.4	47.0682
2023-11-15 13:10:46																550.426	1500.43	47.9185
2023-11-15 13:10:51																569.368	1519.37	48.4933
2023-11-15 13:10:56																588.528	1538.53	49.0747

## Sheet: EventA_AshDischargeRates
Local time [yy-Mmm-00dd hh:mm:ss]	Ash discharge rate [t min-1]
23-Nov-0011 14:00:00	0
23-Nov-0011 14:01:00	0
23-Nov-0011 14:02:00	0
23-Nov-0011 14:03:00	0
23-Nov-0011 14:04:00	0
23-Nov-0011 14:05:00	0
23-Nov-0011 14:06:00	0
23-Nov-0011 14:07:00	0
23-Nov-0011 14:08:00	0
23-Nov-0011 14:09:00	0
23-Nov-0011 14:10:00	0
23-Nov-0011 14:11:00	0
23-Nov-0011 14:12:00	0
23-Nov-0011 14:13:00	0
23-Nov-0011 14:14:00	0
23-Nov-0011 14:15:00	0
23-Nov-0011 14:16:00	0
23-Nov-0011 14:17:00	0
23-Nov-0011 14:18:00	0
23-Nov-0011 14:19:00	0
23-Nov-0011 14:20:00	0
23-Nov-0011 14:21:00	0
23-Nov-0011 14:22:00	0
23-Nov-0011 14:23:00	0
23-Nov-0011 14:24:00	0
23-Nov-0011 14:25:00	0
23-Nov-0011 14:26:00	0
23-Nov-0011 14:27:00	0
23-Nov-0011 14:28:00	0
23-Nov-0011 14:29:00	0
23-Nov-0011 14:30:00	0
23-Nov-0011 14:31:00	0
23-Nov-0011 14:32:00	0
23-Nov-0011 14:33:00	0
23-Nov-0011 14:34:00	0
23-Nov-0011 14:35:00	0
23-Nov-0011 14:36:00	0
23-Nov-0011 14:37:00	0
23-Nov-0011 14:38:00	0
23-Nov-0011 14:39:00	0
23-Nov-0011 14:40:00	0
23-Nov-0011 14:41:00	0
23-Nov-0011 14:42:00	0
23-Nov-0011 14:43:00	0
23-Nov-0011 14:44:00	0
23-Nov-0011 14:45:00	0
23-Nov-0011 14:46:00	0
23-Nov-0011 14:47:00	0
23-Nov-0011 14:48:00	0
23-Nov-0011 14:49:00	0
23-Nov-0011 14:50:00	0
23-Nov-0011 14:51:00	0
23-Nov-0011 14:52:00	0
23-Nov-0011 14:53:00	0
23-Nov-0011 14:54:00	0
23-Nov-0011 14:55:00	0
23-Nov-0011 14:56:00	0
23-Nov-0011 14:57:00	0
23-Nov-0011 14:58:00	0
23-Nov-0011 14:59:00	0

## Sheet: EventB_AshDischargeRates
Local time [yy-Mmm-00dd hh:mm:ss]	Ash discharge rate [t min-1]
23-Nov-0014 09:00:00	0
23-Nov-0014 09:01:00	0
23-Nov-0014 09:02:00	0
23-Nov-0014 09:03:00	0
23-Nov-0014 09:04:00	0
23-Nov-0014 09:05:00	0
23-Nov-0014 09:06:00	0
23-Nov-0014 09:07:00	0
23-Nov-0014 09:08:00	0
23-Nov-0014 09:09:00	0
23-Nov-0014 09:10:00	0
23-Nov-0014 09:11:00	0
23-Nov-0014 09:12:00	0
23-Nov-0014 09:13:00	0
23-Nov-0014 09:14:00	0
23-Nov-0014 09:15:00	0
23-Nov-0014 09:16:00	0
23-Nov-0014 09:17:00	0
23-Nov-0014 09:18:00	0
23-Nov-0014 09:19:00	0
23-Nov-0014 09:20:00	0
23-Nov-0014 09:21:00	0
23-Nov-0014 09:22:00	0
23-Nov-0014 09:23:00	0
23-Nov-0014 09:24:00	0
23-Nov-0014 09:25:00	0
23-Nov-0014 09:26:00	0
23-Nov-0014 09:27:00	0
23-Nov-0014 09:28:00	0
23-Nov-0014 09:29:00	0
23-Nov-0014 09:30:00	0
23-Nov-0014 09:31:00	0
23-Nov-0014 09:32:00	0
23-Nov-0014 09:33:00	0
23-Nov-0014 09:34:00	0
23-Nov-0014 09:35:00	0
23-Nov-0014 09:36:00	0
23-Nov-0014 09:37:00	0
23-Nov-0014 09:38:00	0
23-Nov-0014 09:39:00	0
23-Nov-0014 09:40:00	0
23-Nov-0014 09:41:00	0
23-Nov-0014 09:42:00	0
23-Nov-0014 09:43:00	0
23-Nov-0014 09:44:00	0
23-Nov-0014 09:45:00	0
23-Nov-0014 09:46:00	0
23-Nov-0014 09:47:00	0
23-Nov-0014 09:48:00	0
23-Nov-0014 09:49:00	0
23-Nov-0014 09:50:00	0
23-Nov-0014 09:51:00	0
23-Nov-0014 09:52:00	0
23-Nov-0014 09:53:00	0
23-Nov-0014 09:54:00	0
23-Nov-0014 09:55:00	0
23-Nov-0014 09:56:00	0
23-Nov-0014 09:57:00	0
23-Nov-0014 09:58:00	0
23-Nov-0014 09:59:00	0
23-Nov-0014 10:00:00	0

## Sheet: EventC_AshDischargeRates
Local time [yy-Mmm-00dd hh:mm:ss]	Ash discharge rate [t min-1]
23-Nov-0015 11:30:00	0
23-Nov-0015 11:31:00	0
23-Nov-0015 11:32:00	0
23-Nov-0015 11:33:00	0
23-Nov-0015 11:34:00	0
23-Nov-0015 11:35:00	0
23-Nov-0015 11:36:00	0
23-Nov-0015 11:37:00	0
23-Nov-0015 11:38:00	0
23-Nov-0015 11:39:00	0
23-Nov-0015 11:40:00	0
23-Nov-0015 11:41:00	0
23-Nov-0015 11:42:00	0
23-Nov-0015 11:43:00	0
23-Nov-0015 11:44:00	0
23-Nov-0015 11:45:00	0
23-Nov-0015 11:46:00	0
23-Nov-0015 11:47:00	0
23-Nov-0015 11:48:00	0
23-Nov-0015 11:49:00	0
23-Nov-0015 11:50:00	0
23-Nov-0015 11:51:00	0
23-Nov-0015 11:52:00	0
23-Nov-0015 11:53:00	0
23-Nov-0015 11:54:00	0
23-Nov-0015 11:55:00	0
23-Nov-0015 11:56:00	0
23-Nov-0015 11:57:00	0
23-Nov-0015 11:58:00	0
23-Nov-0015 11:59:00	0
23-Nov-0015 12:00:00	0
23-Nov-0015 12:01:00	0
23-Nov-0015 12:02:00	0
23-Nov-0015 12:03:00	0
23-Nov-0015 12:04:00	0
23-Nov-0015 12:05:00	0
23-Nov-0015 12:06:00	0
23-Nov-0015 12:07:00	0
23-Nov-0015 12:08:00	0
23-Nov-0015 12:09:00	0
23-Nov-0015 12:10:00	0
23-Nov-0015 12:11:00	0
23-Nov-0015 12:12:00	0
23-Nov-0015 12:13:00	0
23-Nov-0015 12:14:00	0
23-Nov-0015 12:15:00	0
23-Nov-0015 12:16:00	0
23-Nov-0015 12:17:00	0
23-Nov-0015 12:18:00	0
23-Nov-0015 12:19:00	0
23-Nov-0015 12:20:00	0
23-Nov-0015 12:21:00	0
23-Nov-0015 12:22:00	0
23-Nov-0015 12:23:00	0
23-Nov-0015 12:24:00	0
23-Nov-0015 12:25:00	0
23-Nov-0015 12:26:00	0
23-Nov-0015 12:27:00	0
23-Nov-0015 12:28:00	0
23-Nov-0015 12:29:00	0
23-Nov-0015 12:30:00	0
23-Nov-0015 12:31:00	0
23-Nov-0015 12:32:00	0
23-Nov-0015 12:33:00	0
23-Nov-0015 12:34:00	0
23-Nov-0015 12:35:00	0
23-Nov-0015 12:36:00	0
23-Nov-0015 12:37:00	0
23-Nov-0015 12:38:00	0
23-Nov-0015 12:39:00	0
23-Nov-0015 12:40:00	0
23-Nov-0015 12:41:00	0
23-Nov-0015 12:42:00	0
23-Nov-0015 12:43:00	0
23-Nov-0015 12:44:00	0
23-Nov-0015 12:45:00	0
23-Nov-0015 12:46:00	0
23-Nov-0015 12:47:00	26.9297
23-Nov-0015 12:48:00	28.2383
23-Nov-0015 12:49:00	2.75827
23-Nov-0015 12:50:00	3.06095
23-Nov-0015 12:51:00	0
23-Nov-0015 12:52:00	0.018282
23-Nov-0015 12:53:00	0
23-Nov-0015 12:54:00	0
23-Nov-0015 12:55:00	0
23-Nov-0015 12:56:00	0
23-Nov-0015 12:57:00	0
23-Nov-0015 12:58:00	0
23-Nov-0015 12:59:00	0
23-Nov-0015 13:00:00	0
23-Nov-0015 13:01:00	0
23-Nov-0015 13:02:00	0
23-Nov-0015 13:03:00	0
23-Nov-0015 13:04:00	0
23-Nov-0015 13:05:00	0
23-Nov-0015 13:06:00	0
23-Nov-0015 13:07:00	0
23-Nov-0015 13:08:00	0
23-Nov-0015 13:09:00	121.15
23-Nov-0015 13:10:00	161.524
23-Nov-0015 13:11:00	215.425
23-Nov-0015 13:12:00	229.017
23-Nov-0015 13:13:00	228.86
23-Nov-0015 13:14:00	228.798
23-Nov-0015 13:15:00	228.737
23-Nov-0015 13:16:00	215.147
23-Nov-0015 13:17:00	201.556
23-Nov-0015 13:18:00	201.553
23-Nov-0015 13:19:00	201.546
23-Nov-0015 13:20:00	161.238
23-Nov-0015 13:21:00	120.933
23-Nov-0015 13:22:00	80.6282
23-Nov-0015 13:23:00	40.3258
23-Nov-0015 13:24:00	0.025497
23-Nov-0015 13:25:00	0.025904
23-Nov-0015 13:26:00	0.024803
23-Nov-0015 13:27:00	0
23-Nov-0015 13:28:00	0
23-Nov-0015 13:29:00	0

## Sheet: EventD_AshDischargeRates
Local time [yy-Mmm-00dd hh:mm:ss]	Ash discharge rate [t min-1]
23-Nov-0016 16:30:00	0
23-Nov-0016 16:31:00	0
23-Nov-0016 16:32:00	0
23-Nov-0016 16:33:00	0
23-Nov-0016 16:34:00	0
23-Nov-0016 16:35:00	0
23-Nov-0016 16:36:00	0
23-Nov-0016 16:37:00	0
23-Nov-0016 16:38:00	0
23-Nov-0016 16:39:00	0
23-Nov-0016 16:40:00	0
23-Nov-0016 16:41:00	0
23-Nov-0016 16:42:00	0
23-Nov-0016 16:43:00	0
23-Nov-0016 16:44:00	0
23-Nov-0016 16:45:00	0
23-Nov-0016 16:46:00	0
23-Nov-0016 16:47:00	0
23-Nov-0016 16:48:00	0
23-Nov-0016 16:49:00	0
23-Nov-0016 16:50:00	0
23-Nov-0016 16:51:00	0
23-Nov-0016 16:52:00	0
23-Nov-0016 16:53:00	0
23-Nov-0016 16:54:00	0
23-Nov-0016 16:55:00	0
23-Nov-0016 16:56:00	0
23-Nov-0016 16:57:00	0
23-Nov-0016 16:58:00	0
23-Nov-0016 16:59:00	0
23-Nov-0016 17:00:00	0
23-Nov-0016 17:01:00	0
23-Nov-0016 17:02:00	0
23-Nov-0016 17:03:00	0
23-Nov-0016 17:04:00	0
23-Nov-0016 17:05:00	0
23-Nov-0016 17:06:00	0
23-Nov-0016 17:07:00	0
23-Nov-0016 17:08:00	0
23-Nov-0016 17:09:00	0
23-Nov-0016 17:10:00	0
23-Nov-0016 17:11:00	0
23-Nov-0016 17:12:00	0
23-Nov-0016 17:13:00	0
23-Nov-0016 17:14:00	0
23-Nov-0016 17:15:00	0
23-Nov-0016 17:16:00	0
23-Nov-0016 17:17:00	0
23-Nov-0016 17:18:00	0
23-Nov-0016 17:19:00	0
23-Nov-0016 17:20:00	0
23-Nov-0016 17:21:00	0
23-Nov-0016 17:22:00	0
23-Nov-0016 17:23:00	0
23-Nov-0016 17:24:00	0
23-Nov-0016 17:25:00	0
23-Nov-0016 17:26:00	0
23-Nov-0016 17:27:00	0
23-Nov-0016 17:28:00	0
23-Nov-0016 17:29:00	0
