# Supplementary material for: In-situ evidence of volcanic ash aggregation during fallout from combined ground- and UAS-based observations
Source: Sci Rep. 2026 Mar 26;16:15083. doi: 10.1038/s41598-026-45460-x (PMC13171961; doi:10.1038/s41598-026-45460-x)
Supplement: Supplementary file 2 — Supplementary Information 2: Raw data acquired by the disdrometers (Events A, B, C, and D), as well as raw data acquired by the electrical charge measurement devices (Events A, B, and C). [file 41598_2026_45460_MOESM2_ESM.xlsx]

## Sheet: EventA_LPM
Event duration [ms]	Total elapsed time [ms]	Particle size [mm]	Particle velocity [m s-1]
25	1730167	0.21	1.89
17	1730168	0.21	2.46
28	1746058	0.23	2.35
26	1778935	0.22	2.25
14	1801907	0.19	2.2
14	1807439	0.19	2.04
66	1828608	0.26	1.42
42	1875439	0.22	1.22
60	1877766	0.22	0.87
23	1887611	0.2	1.77
30	1891836	0.26	3
33	1894820	0.24	2.23
27	1897866	0.21	1.79
26	1899355	0.21	1.61
38	1900048	0.19	0.81
42	1906225	0.32	2.55
42	1914341	0.26	2.21
14	1915888	0.17	1.05
32	1916203	0.25	2.7
20	1916990	0.2	1.98
24	1917697	0.19	1.14
44	1919900	0.19	0.57
32	1919925	0.27	3.14
15	1921603	0.17	0.9
22	1946611	0.24	3.44
24	1949927	0.21	1.79
14	1950250	0.16	0.44
20	1952357	0.21	2.31
18	1952357	0.19	1.71
24	1953643	0.18	0.81
20	1955571	0.2	1.65
46	1958259	0.21	1.07
49	1958591	0.26	1.82
37	1963992	0.19	0.8
54	1964351	0.23	1.18
19	1968318	0.18	1.08
16	1968372	0.19	1.72
20	1969268	0.23	3.03
19	1971657	0.18	1.14
36	1973173	0.24	1.94
30	1976693	0.24	2.29
52	1978477	0.27	1.93
11	1981053	0.17	1.01
23	1981266	0.24	3.33
47	1981426	0.24	1.65
55	1984123	0.23	1.21
17	1984220	0.17	0.51
42	1989800	0.23	1.59
39	1992806	0.22	1.48
45	1993250	0.21	0.95
21	1995003	0.21	2.14
29	2006966	0.21	1.55
18	2011652	0.2	2.02
25	2011817	0.21	1.93
61	2015649	0.24	1.22
10	2019787	0.17	1.23
41	2019941	0.22	1.25
34	2020385	0.26	2.76
17	2022657	0.2	2.14
39	2025112	0.24	1.94
16	2025621	0.18	1.29
13	2026696	0.22	4.11
34	2029985	0.23	1.81
29	2031494	0.21	1.55
13	2032830	0.19	1.85
17	2034975	0.21	2.65
50	2035137	0.19	0.64
15	2036889	0.17	0.66
57	2038108	0.21	0.75
50	2040080	0.22	1.13
35	2041905	0.23	1.82
32	2042504	0.26	2.82
49	2043117	0.27	2.09
48	2043789	0.28	2.15
45	2043818	0.24	1.62
66	2045628	0.23	0.97
12	2046727	0.18	1.52
64	2051370	0.25	1.27
29	2052942	0.24	2.57
11	2053589	0.19	2.29
17	2054382	0.2	1.95
39	2054382	0.19	0.76
25	2057839	0.21	1.76
17	2057839	0.2	2.08
11	2061047	0.17	1.33
13	2061047	0.18	1.22
17	2061530	0.18	1.14
47	2062916	0.24	1.46
22	2066032	0.23	2.99
21	2069163	0.19	1.2
44	2071457	0.22	1.31
41	2071668	0.22	1.43
11	2072351	0.17	1.12
17	2080292	0.16	0.43
22	2084132	0.18	0.88
126	2086605	0.27	0.77
56	2087323	0.26	1.63
73	2090609	0.28	1.41
28	2091297	0.2	1.46
39	2093741	0.2	1.04
78	2093941	0.21	0.59
17	2098521	0.2	1.95
14	2102304	0.18	1.3
31	2104190	0.28	3.31
51	2105639	0.22	1.01
20	2106173	0.21	2.31
40	2106979	0.25	1.96
24	2107818	0.22	2.23
30	2108044	0.22	1.85
25	2109123	0.24	2.99
21	2111427	0.23	2.94
15	2111427	0.18	1.53
30	2116775	0.19	0.84
54	2121185	0.32	1.98
18	2121261	0.21	2.38
14	2122012	0.2	2.36
53	2123258	0.31	2
60	2125988	0.27	1.71
48	2131620	0.2	0.69
47	2133556	0.2	0.77
10	2133939	0.18	1.71
64	2134396	0.29	1.63
22	2136054	0.21	2
27	2140418	0.25	3.2
10	2144941	0.19	2.63
21	2151578	0.2	1.68
46	2155079	0.2	0.86
11	2156198	0.17	1.12
11	2157418	0.18	1.76
12	2161619	0.18	1.52
57	2162304	0.27	1.79
31	2168301	0.21	1.49
30	2168301	0.23	2.12
16	2178530	0.19	2
20	2183816	0.19	1.2
20	2186772	0.22	2.62
11	2186773	0.19	2.5
62	2187627	0.23	1.09
37	2192458	0.28	2.78
60	2192953	0.28	1.72
52	2193853	0.22	1.07
53	2198522	0.26	1.81
47	2199164	0.25	1.77
20	2202319	0.2	1.65
68	2204366	0.2	0.5
19	2205478	0.18	1.02
66	2207136	0.24	1.1
11	2209470	0.18	1.55
42	2219996	0.19	0.73
18	2220791	0.19	1.53
79	2223108	0.26	1.12
56	2237726	0.28	1.84
53	2237829	0.21	0.91
16	2244806	0.21	2.68
19	2248249	0.22	3.03
24	2256028	0.2	1.52
30	2257440	0.19	1.07
40	2259778	0.22	1.47
35	2260095	0.22	1.56
28	2260402	0.29	3.71
36	2264574	0.23	1.71
17	2265350	0.19	1.62
34	2265590	0.2	1.13
20	2266420	0.21	2.46
79	2268660	0.25	1.04
31	2272396	0.21	1.42
15	2272490	0.2	2.5
44	2272504	0.26	2.11
46	2274255	0.23	1.36
30	2278939	0.24	2.52
11	2280083	0.18	1.87
70	2281697	0.24	1.01
19	2283200	0.18	1.08
44	2285171	0.27	2.33
40	2292014	0.21	1.07
23	2295415	0.19	1.29
20	2306513	0.24	3.54
10	2307078	0.21	4.29
11	2307204	0.18	1.44
19	2307412	0.19	1.27
15	2308457	0.18	1.22
45	2309971	0.2	0.91
20	2310022	0.21	2.2
21	2310383	0.22	2.4
10	2314848	0.18	1.71
27	2316210	0.19	1.14
46	2316521	0.22	1.16
40	2316701	0.32	2.68
14	2317190	0.18	1.64
20	2319220	0.18	1.14
17	2320861	0.19	1.48
11	2321372	0.16	0.56
18	2322008	0.22	2.97
17	2322110	0.18	1.14
27	2325618	0.2	1.51
51	2326012	0.19	0.6
16	2326273	0.18	1.43
14	2328105	0.19	2.12
17	2329486	0.18	0.93
27	2330663	0.24	2.55
24	2332472	0.19	1.24
17	2334593	0.18	1.28
58	2339981	0.25	1.39
31	2347117	0.2	1.17
10	2347117	0.17	1.35
11	2348575	0.18	1.76
13	2349577	0.19	2.46
27	2352063	0.25	3.02
79	2357818	0.23	0.86
73	2363988	0.29	1.43
16	2366517	0.18	1.36
16	2368047	0.19	2
12	2368047	0.19	2.19
13	2368414	0.17	1.13
53	2373218	0.25	1.56
25	2375003	0.27	4.08
21	2376632	0.2	1.89
17	2376910	0.18	0.93
20	2377113	0.21	2.25
23	2377461	0.24	3.29
64	2379366	0.25	1.27
16	2380113	0.18	1.29
20	2380291	0.19	1.49
21	2382265	0.22	2.64
42	2382521	0.25	2.08
62	2385790	0.22	0.88
14	2387292	0.19	1.96
37	2387636	0.22	1.44
44	2388594	0.25	1.87
11	2393036	0.18	1.87
53	2393252	0.37	2.11
55	2401615	0.24	1.38
61	2402194	0.24	1.26
64	2404212	0.22	0.92
33	2405934	0.24	2.08
53	2406974	0.23	1.14
27	2407022	0.23	2.25
55	2408948	0.24	1.3
22	2410456	0.23	3.08
16	2411972	0.19	1.57
23	2412752	0.2	1.72
20	2412762	0.2	1.76
54	2415046	0.23	1.25
31	2416893	0.25	2.69
82	2418201	0.25	1.06
20	2420783	0.19	1.32
65	2425070	0.21	0.71
21	2425175	0.19	1.42
66	2425264	0.29	1.57
50	2428550	0.23	1.33
24	2429184	0.18	0.86
50	2430607	0.34	2.17
51	2431231	0.27	1.95
49	2431925	0.29	2.12
45	2433832	0.3	2.33
21	2436531	0.19	1.47
17	2445623	0.2	2.01
22	2446954	0.19	1.25
20	2447306	0.21	2.2
16	2447944	0.17	0.62
19	2448843	0.19	1.27
18	2448844	0.2	2.02
42	2452080	0.33	2.57
14	2454075	0.18	1.13
54	2454101	0.32	1.98
19	2454478	0.21	2.31
20	2456548	0.17	0.73
75	2459016	0.24	0.96
25	2460887	0.24	2.83
65	2465890	0.24	1.13
22	2466959	0.18	0.99
14	2467541	0.19	1.72
15	2469057	0.17	0.57
21	2470577	0.19	1.36
67	2472119	0.25	1.17
43	2473082	0.22	1.34
17	2477351	0.2	2.2
51	2479084	0.2	0.8
33	2479459	0.22	1.78
16	2482637	0.18	1.29
17	2486107	0.17	0.65
79	2486315	0.29	1.31
42	2486623	0.25	1.96
10	2489765	0.16	0.24
13	2489956	0.18	1.67
22	2502407	0.18	0.88
30	2502593	0.25	2.91
13	2503228	0.18	1.22
19	2503788	0.18	0.9
34	2507276	0.19	0.91
34	2509155	0.21	1.32
14	2511678	0.18	1.39
69	2513449	0.21	0.64
25	2513909	0.19	1.05
27	2514745	0.21	1.71
19	2514745	0.21	2.37
13	2521363	0.18	1.76
42	2523323	0.21	1.05
22	2523448	0.2	1.6
15	2523601	0.2	2.21
63	2527101	0.23	1
30	2540164	0.19	1.03
55	2542105	0.22	0.99
15	2544127	0.19	2.06
12	2544838	0.2	2.94
30	2555964	0.18	0.72
40	2567764	0.24	1.79
23	2578406	0.19	1.1
38	2580526	0.2	1.07
39	2582072	0.27	2.63
48	2582629	0.22	1.22
57	2584458	0.2	0.66
17	2586802	0.21	2.59
25	2589184	0.23	2.51
19	2589241	0.18	1.02
27	2591156	0.18	0.85
66	2595776	0.25	1.32
45	2599043	0.24	1.66
16	2602278	0.18	1.14
34	2603734	0.26	2.76
70	2604529	0.24	0.98
37	2608695	0.29	2.8
62	2608834	0.29	1.67
23	2612476	0.21	2.1
17	2612476	0.2	2.08
16	2614322	0.19	2
18	2618255	0.17	0.55
29	2618847	0.19	1.06
13	2619099	0.18	1.76
39	2620135	0.27	2.62
29	2621045	0.19	0.95
10	2622252	0.17	0.86
56	2625225	0.28	1.84
43	2625568	0.23	1.55
27	2628300	0.23	2.43
17	2633694	0.17	0.72
56	2635298	0.22	1.01
50	2639766	0.36	2.23
44	2640409	0.22	1.26
65	2642055	0.23	0.95
62	2642891	0.22	0.9
59	2644111	0.22	0.85
17	2648950	0.19	1.75
55	2653529	0.25	1.43
34	2654844	0.22	1.72
10	2655789	0.19	2.4
20	2656444	0.17	0.55
18	2659723	0.19	1.4
17	2663138	0.19	1.55
29	2665158	0.18	0.63
18	2670790	0.19	1.71
27	2672907	0.25	2.91
72	2674600	0.26	1.34
14	2680345	0.19	1.72
14	2683439	0.17	0.96
23	2683649	0.19	1.24
62	2683847	0.3	1.69
30	2684773	0.2	1.18
19	2684774	0.2	1.8
16	2685289	0.19	1.65
38	2685974	0.23	1.73
16	2693883	0.19	1.79
22	2695594	0.2	1.75
30	2698755	0.22	1.95
65	2699327	0.26	1.46
50	2701597	0.23	1.21
20	2706259	0.17	0.49
41	2707601	0.27	2.5
16	2710910	0.19	1.65
13	2713288	0.2	2.54
26	2713352	0.19	1.01
14	2713479	0.19	1.72
44	2714447	0.23	1.42
45	2714708	0.2	0.83
19	2715128	0.22	2.7
23	2717649	0.18	1
43	2720802	0.24	1.78
38	2721615	0.26	2.32
16	2721715	0.18	1.21
22	2724425	0.21	1.9
24	2724898	0.18	0.66
14	2724898	0.18	1.13
47	2725299	0.24	1.61
20	2732594	0.19	1.32
26	2744032	0.18	0.61
17	2745428	0.17	0.86
51	2751312	0.22	0.99
19	2752221	0.22	2.65
20	2754012	0.19	1.49
16	2757804	0.2	2.07
16	2757902	0.18	1.07
13	2758368	0.19	1.94
46	2760477	0.22	1.16
21	2760966	0.19	1.36
28	2762209	0.2	1.26
17	2763486	0.18	1.21
11	2766567	0.17	1.23
10	2769246	0.17	0.86
28	2769585	0.23	2.38
28	2770232	0.19	0.94
26	2771597	0.21	1.9
10	2772092	0.16	0.49
57	2775839	0.23	1.19
37	2777599	0.23	1.78
19	2778744	0.19	1.56
24	2779274	0.19	1.19
10	2779520	0.2	3.97
24	2784528	0.19	1.33
59	2784686	0.29	1.77
13	2787786	0.17	1.13
66	2788256	0.21	0.68
28	2790383	0.22	1.8
64	2790817	0.27	1.6
16	2792293	0.18	0.99
63	2793151	0.21	0.73
11	2796542	0.18	1.98
47	2796602	0.24	1.46
39	2797589	0.21	1.21
20	2811869	0.19	1.49
64	2813565	0.21	0.72
55	2814343	0.24	1.3
55	2814504	0.22	0.99
10	2816799	0.18	2.29
49	2816890	0.23	1.3
22	2817452	0.21	2.05
13	2818697	0.17	0.94
15	2820013	0.19	2.13
39	2821768	0.21	1.13
43	2821917	0.2	0.77
15	2822013	0.19	2.13
48	2822452	0.22	1.2
22	2822653	0.19	1.14
27	2824768	0.24	2.69
72	2826915	0.22	0.76
74	2827919	0.28	1.39
82	2830164	0.23	0.8
15	2831962	0.18	1.06
16	2831962	0.19	1.86
23	2833990	0.19	1.39
18	2833990	0.2	2.2
42	2834281	0.24	1.8
20	2835121	0.2	2.04
48	2839257	0.19	0.5
21	2839938	0.21	2.14
27	2840872	0.19	1.18
13	2841481	0.18	1.49
37	2844078	0.24	1.99
25	2844079	0.22	2.3
19	2844430	0.21	2.2
27	2845028	0.22	2.02
12	2845191	0.18	1.42
15	2845574	0.19	1.76
60	2847101	0.19	0.51
50	2847784	0.25	1.59
27	2849988	0.21	1.75
18	2850529	0.19	1.34
14	2851423	0.17	0.88
24	2851848	0.2	1.47
26	2852921	0.22	2.22
19	2853285	0.19	1.68
45	2853797	0.2	0.78
40	2854180	0.22	1.47
49	2854370	0.26	1.8
26	2854918	0.23	2.53
33	2855019	0.2	1.17
15	2858016	0.16	0.49
26	2858041	0.19	1.19
17	2858785	0.19	1.62
65	2859534	0.25	1.28
30	2859562	0.22	1.95
71	2860396	0.3	1.48
25	2861093	0.25	3.26
57	2861460	0.25	1.38
62	2863854	0.27	1.59
24	2864913	0.19	1
89	2865162	0.27	1.15
31	2865351	0.22	1.76
18	2865351	0.2	2.2
55	2869139	0.21	0.76
50	2869150	0.23	1.35
68	2869729	0.23	0.92
11	2870790	0.18	2.08
51	2872083	0.23	1.27
34	2872216	0.2	0.97
21	2872216	0.18	0.81
12	2873444	0.18	1.32
10	2873444	0.16	0.74
10	2873970	0.17	1.35
21	2874347	0.21	2.35
20	2874394	0.18	0.79
37	2875364	0.18	0.52
41	2875996	0.2	0.81
38	2877553	0.29	2.74
14	2877758	0.17	1.05
17	2879745	0.19	1.62
67	2879924	0.23	0.89
10	2886658	0.19	2.4
50	2887928	0.24	1.55
17	2891816	0.18	1.28
46	2893612	0.23	1.38
54	2893712	0.25	1.6
45	2893836	0.19	0.71
25	2895380	0.22	2.18
44	2899863	0.3	2.38
20	2902563	0.2	2.04
36	2903831	0.19	0.73
52	2905998	0.22	1.13
15	2906839	0.19	2.13
34	2910585	0.19	0.91
62	2911023	0.26	1.45
51	2911164	0.22	1.09
24	2911666	0.22	2.31
19	2913317	0.19	1.51
44	2914801	0.25	1.94
15	2926927	0.19	1.68
45	2928963	0.22	1.19
42	2929850	0.18	0.52
22	2930255	0.2	1.5
42	2931637	0.2	0.79
14	2931800	0.18	1.47
60	2932509	0.24	1.18
17	2934129	0.18	0.93
32	2942945	0.22	1.7
17	2944023	0.18	1.28
18	2944688	0.21	2.5
19	2944688	0.21	2.43
21	2945681	0.19	1.42
11	2946447	0.16	0.1
28	2946942	0.23	2.24
58	2951914	0.22	0.98
53	2952408	0.21	0.79
50	2955584	0.2	0.75
18	2955783	0.21	2.32
16	2956175	0.17	0.62
66	2956964	0.18	0.35
24	2960655	0.21	1.74
29	2963677	0.21	1.55
18	2964587	0.19	1.53
13	2966687	0.18	1.76
59	2967557	0.26	1.5
30	2967567	0.23	2.16
45	2968389	0.22	1.23
12	2968589	0.16	0.3
74	2969550	0.27	1.39
11	2971581	0.19	2.7
30	2971816	0.21	1.47
11	2971817	0.2	3.01
16	2977843	0.18	1.14
15	2977843	0.17	0.57
22	2979851	0.2	1.55
10	2980528	0.17	0.86
75	2989438	0.2	0.44
30	2993977	0.21	1.5
42	2995266	0.29	2.48
46	2997333	0.22	1.23
33	3007205	0.2	1.2
27	3011847	0.2	1.35
13	3012684	0.19	2.03
61	3013011	0.24	1.16
17	3013703	0.18	1.21
39	3013881	0.21	1.13
24	3013937	0.18	0.86
23	3013961	0.22	2.28
61	3014753	0.22	0.86
69	3015720	0.24	1.02
18	3016407	0.17	0.82
52	3016911	0.23	1.28
18	3017519	0.18	1.08
21	3017852	0.2	1.78
21	3018040	0.22	2.45
14	3019467	0.2	2.6
23	3019669	0.18	0.84
11	3020413	0.18	2.08
17	3022941	0.19	1.62
39	3026033	0.25	2.06
23	3026212	0.19	1.34
24	3026422	0.24	2.95
12	3026425	0.17	0.92
20	3026463	0.18	0.85
51	3027065	0.25	1.67
17	3027334	0.18	1.14
32	3028358	0.22	1.83
24	3028647	0.2	1.7
17	3028647	0.19	1.48
27	3028839	0.21	1.63
47	3029331	0.27	2.12
47	3029830	0.22	1.09
14	3029877	0.17	0.79
29	3030522	0.21	1.52
24	3030699	0.22	2.36
12	3030985	0.19	2.48
55	3032664	0.27	1.81
35	3032973	0.24	2.22
60	3033292	0.3	1.75
15	3033605	0.2	2.28
38	3034094	0.2	0.99
18	3034239	0.18	1.27
36	3034298	0.29	2.89
15	3034557	0.21	2.93
23	3034599	0.24	3.03
33	3035097	0.28	3.13
30	3035266	0.2	1.18
37	3035544	0.24	1.88
13	3035799	0.18	1.76
14	3036052	0.16	0.53
16	3036227	0.18	1.07
28	3036747	0.22	2.02
22	3036748	0.22	2.43
12	3036804	0.17	0.82
28	3038467	0.25	2.94
18	3038892	0.18	1.21
22	3038956	0.21	2.19
30	3039072	0.22	1.82
25	3039073	0.2	1.32
31	3039263	0.2	1.17
16	3039431	0.18	1.29
17	3040906	0.17	0.72
47	3041324	0.25	1.82
10	3041684	0.17	0.98
14	3042856	0.19	1.8
16	3042862	0.22	3.47
37	3042897	0.24	2.04
40	3043129	0.2	0.94
39	3043218	0.26	2.31
13	3043603	0.18	1.49
22	3043683	0.23	2.99
21	3044447	0.2	1.68
44	3044492	0.23	1.49
35	3044617	0.19	0.75
40	3044664	0.2	0.94
30	3044912	0.21	1.64
42	3045415	0.22	1.3
20	3047141	0.21	2.36
15	3047402	0.2	2.35
15	3050794	0.19	1.68
57	3051700	0.28	1.81
68	3051924	0.22	0.86
38	3052571	0.2	0.93
49	3053176	0.22	1.15
11	3053847	0.17	0.78
11	3055026	0.17	1.01
11	3055080	0.16	0.67
32	3056774	0.26	2.85
35	3057743	0.22	1.62
10	3057786	0.17	1.23
14	3057920	0.19	1.8
48	3058845	0.3	2.2
34	3059085	0.24	2.08
13	3059342	0.18	1.58
21	3060720	0.2	1.78
14	3061140	0.16	0.53
45	3061353	0.22	1.28
59	3062240	0.25	1.33
40	3062625	0.21	1.05
28	3062793	0.22	1.91
27	3062841	0.19	1.1
40	3062916	0.23	1.54
43	3064209	0.2	0.77
57	3064336	0.2	0.68
23	3064633	0.23	2.59
15	3064656	0.2	2.43
24	3065618	0.22	2.18
30	3065704	0.22	1.89
57	3068337	0.24	1.36
33	3071214	0.26	2.85
41	3071240	0.22	1.35
12	3071425	0.18	1.42
34	3072396	0.25	2.31
49	3072582	0.21	0.94
22	3076549	0.19	1.14
46	3076774	0.26	2.04
51	3077126	0.25	1.6
18	3079123	0.2	2.26
21	3080358	0.22	2.45
18	3080359	0.2	2.2
15	3082608	0.19	1.83
20	3084645	0.18	1.03
22	3086629	0.18	0.88
17	3086700	0.19	1.48
50	3087102	0.25	1.61
35	3089429	0.32	3.05
22	3091179	0.19	1.35
13	3091965	0.18	1.49
15	3092741	0.19	2.13
19	3092973	0.18	1.14
15	3093353	0.19	1.68
23	3093384	0.23	2.68
41	3093516	0.27	2.38
62	3094634	0.23	1.01
10	3094672	0.19	2.4
38	3095310	0.2	1.02
65	3097934	0.23	0.92
17	3097971	0.19	1.48
53	3100852	0.22	1.05
36	3101673	0.22	1.63
25	3101864	0.23	2.51
15	3103696	0.17	0.82
34	3104123	0.24	2.11
27	3104556	0.24	2.87
69	3105681	0.24	1
38	3106696	0.34	2.87
28	3107112	0.22	1.8
42	3108919	0.25	2.05
16	3109130	0.18	1.07
12	3109179	0.2	2.94
15	3109188	0.2	2.28
11	3109410	0.18	1.55
22	3110333	0.22	2.34
13	3110621	0.2	2.54
26	3111261	0.2	1.57
37	3112541	0.24	2.07
22	3113266	0.19	1.35
34	3113407	0.2	1.04
43	3114321	0.23	1.48
13	3114507	0.19	2.37
17	3114974	0.19	1.75
47	3116573	0.2	0.87
11	3117432	0.17	1.33
41	3117743	0.32	2.6
27	3117824	0.22	2.02
14	3117935	0.19	2.04
18	3120383	0.18	0.88
20	3124160	0.18	0.91
13	3124654	0.17	1.13
36	3131832	0.19	0.7
56	3133539	0.22	0.9
86	3134721	0.24	0.8
30	3136074	0.21	1.39
10	3140067	0.17	0.98
57	3141031	0.25	1.45
54	3141569	0.28	1.91
53	3141590	0.23	1.16
44	3142211	0.23	1.52
49	3144016	0.19	0.56
30	3144517	0.22	1.68
23	3144635	0.22	2.55
18	3144827	0.21	2.68
13	3144928	0.17	1.04
19	3146596	0.17	0.71
21	3147291	0.2	1.63
51	3148388	0.2	0.76
40	3156669	0.23	1.62
14	3164043	0.17	0.96
11	3164045	0.16	0.22
58	3164092	0.23	1.12
38	3164174	0.19	0.75
35	3164728	0.19	0.88
18	3164885	0.2	2.14
12	3166948	0.18	1.52
10	3167427	0.17	1.35
56	3168132	0.32	1.9
40	3170148	0.19	0.77
12	3170235	0.18	1.52
36	3170512	0.21	1.22
18	3171157	0.19	1.34
19	3171329	0.18	0.9
24	3173808	0.17	0.41
12	3174225	0.17	0.72
32	3174589	0.19	0.82
21	3176869	0.21	2.3
59	3178762	0.2	0.58
17	3179458	0.18	1
26	3179788	0.23	2.6
19	3180852	0.19	1.51
41	3180935	0.27	2.38
26	3180958	0.23	2.49
44	3182813	0.31	2.42
28	3183477	0.19	1.1
18	3192728	0.18	0.88
11	3193232	0.19	2.7
20	3193918	0.21	2.46
39	3195378	0.22	1.32
14	3195459	0.19	1.88
49	3196207	0.21	0.9
13	3199696	0.18	1.58
30	3202624	0.19	0.99
66	3203423	0.21	0.67
61	3206912	0.2	0.61
19	3209735	0.2	1.86
29	3216527	0.19	1.06
46	3219261	0.22	1.23
28	3219621	0.26	3.35
16	3222727	0.23	3.98
22	3224322	0.2	1.85
12	3228154	0.18	1.52
13	3232598	0.19	1.94
73	3234235	0.24	1.01
57	3238737	0.32	1.88
54	3239317	0.3	1.94
42	3241763	0.19	0.71
33	3241763	0.2	1.23
32	3242971	0.2	1.1
13	3245063	0.18	1.67
10	3245670	0.18	2.06
15	3245780	0.19	1.98
54	3249474	0.26	1.72
52	3250456	0.19	0.53
50	3253158	0.24	1.53
23	3264603	0.21	2
51	3267268	0.27	1.91
57	3269304	0.21	0.73
23	3269526	0.23	2.64
23	3274626	0.21	1.96
14	3276767	0.17	0.79
17	3276985	0.18	1.14
41	3277254	0.25	1.96
16	3277293	0.16	0.38
14	3277903	0.16	0.53
18	3279474	0.18	1.01
17	3285931	0.18	1.21
41	3287530	0.17	0.3
24	3287783	0.21	1.92
22	3290469	0.24	3.12
32	3291172	0.19	0.89
12	3291975	0.19	2.19
30	3294781	0.19	0.84
25	3295102	0.17	0.34
34	3298322	0.18	0.67
59	3298903	0.25	1.35
49	3299010	0.21	0.98
34	3300059	0.2	1.07
18	3300955	0.18	1.27
19	3301152	0.19	1.68
15	3301756	0.22	3.49
13	3301798	0.19	2.2
13	3303470	0.17	1.04
27	3303785	0.26	3.48
35	3305806	0.2	0.98
103	3306970	0.23	0.61
57	3312906	0.27	1.73
13	3313352	0.17	1.13
25	3317406	0.2	1.32
39	3321107	0.2	1.02
39	3321163	0.2	0.88
26	3321545	0.24	2.72
23	3321629	0.19	1.1
62	3323636	0.35	1.77
31	3326966	0.21	1.49
38	3329043	0.24	1.83
21	3330084	0.22	2.45
10	3330732	0.19	2.4
45	3331611	0.24	1.62
35	3331752	0.19	0.75
79	3332406	0.26	1.22
41	3333525	0.2	0.86
71	3334257	0.21	0.66
17	3335950	0.18	1
23	3336033	0.19	1.1
14	3337033	0.18	1.3
55	3339736	0.21	0.88
38	3342156	0.21	1.1
16	3342711	0.19	1.72
30	3348063	0.21	1.54
16	3353342	0.19	1.5
20	3354124	0.2	1.76
19	3358574	0.23	3.35
17	3358711	0.23	3.51
33	3359521	0.2	1.07
52	3362795	0.21	0.95
13	3364899	0.16	0.47
13	3369103	0.18	1.49
16	3370086	0.18	1.36
16	3370137	0.16	0.31
10	3370392	0.18	1.94
11	3376425	0.16	0.22
17	3379928	0.2	2.4
13	3379933	0.2	2.63
20	3380083	0.2	1.93
36	3381431	0.18	0.47
17	3389414	0.19	1.68
12	3396693	0.16	0.2
28	3396895	0.2	1.38
14	3397389	0.16	0.53
16	3397552	0.19	1.86
13	3400487	0.18	1.31
40	3403289	0.26	2.25
21	3404831	0.21	2.25
25	3411072	0.2	1.5
12	3411072	0.18	1.71
60	3415824	0.22	0.89
40	3419455	0.25	1.99
43	3419852	0.19	0.72
17	3422020	0.2	2.14
13	3424238	0.18	1.22
20	3424301	0.2	1.71
14	3432760	0.19	1.88
17	3433639	0.22	3.27
30	3438826	0.22	1.78
49	3445111	0.2	0.7
13	3445138	0.2	2.63
24	3445907	0.2	1.42
20	3446405	0.2	1.82
15	3455016	0.17	0.9
54	3469854	0.23	1.25
12	3470222	0.17	0.72
10	3477331	0.18	1.82
50	3478290	0.25	1.73
10	3479603	0.17	0.98
38	3480696	0.2	0.99
17	3483996	0.19	1.41
19	3491193	0.2	1.74
13	3491193	0.2	2.54
16	3503299	0.18	1.14
15	3511382	0.18	1.06
31	3534558	0.2	1.31
17	3536437	0.18	0.93
16	3537243	0.19	1.86
67	3542769	0.22	0.84
32	3543188	0.24	2.18
23	3552892	0.22	2.41
23	3555694	0.21	2.05
48	3562603	0.29	2.16
31	3571670	0.19	0.89
11	3574364	0.19	2.19
56	3584728	0.21	0.77
56	3587752	0.22	0.95
20	3593271	0.17	0.73
26	3593645	0.19	1.01
13	3598720	0.19	1.85
50	3599397	0.18	0.43
45	3600938	0.22	1.26
15	3606630	0.17	0.74
29	3616344	0.23	2.23
66	3632208	0.25	1.25
16	3633943	0.2	2.41
20	3633944	0.2	1.93
22	3639885	0.2	1.55
15	3640605	0.19	1.68
20	3649289	0.22	2.83
22	3651225	0.18	1.04
72	3670369	0.23	0.93
26	3676683	0.23	2.29
16	3699369	0.19	1.65
13	3699370	0.18	1.22
19	3724635	0.21	2.31
12	3724635	0.17	0.92
13	3745405	0.21	3.63
12	3747748	0.18	1.42
18	3767206	0.18	1.01
22	3779978	0.22	2.57
23	3779978	0.21	1.96
24	3785850	0.21	1.88
37	3796621	0.19	0.65
10	3796621	0.17	1.35
18	3801013	0.18	1.14
11	3810731	0.18	1.44
12	3811089	0.17	0.82
22	3823022	0.18	0.99
71	3830180	0.21	0.63
63	3855205	0.21	0.75
61	3855565	0.21	0.7
12	3858457	0.17	1.22
21	3865277	0.2	1.84
17	3867948	0.2	2.4
34	3876972	0.18	0.67
18	3890273	0.23	3.54
25	3891044	0.17	0.39
11	3891562	0.18	2.08
43	3896013	0.3	2.43
44	3897874	0.23	1.36
12	3898237	0.19	2.19
14	3898598	0.18	1.47
23	3902393	0.18	0.74
25	3905877	0.21	1.8
65	3910676	0.27	1.53
26	3911847	0.2	1.57
21	3913113	0.21	2.09
10	3913160	0.17	1.23
43	3920037	0.26	2.16
30	3921369	0.24	2.32
37	3922451	0.26	2.49
43	3925838	0.24	1.69
26	3927967	0.25	3.17
57	3936751	0.22	0.94
19	3937617	0.2	2.03
41	3937632	0.27	2.47
23	3938585	0.19	1.24
51	3939199	0.19	0.54
49	3939807	0.25	1.76
15	3939856	0.19	1.68
13	3941872	0.18	1.76
50	3942351	0.24	1.49
45	3945703	0.29	2.3
46	3948330	0.21	1.07
25	3951613	0.17	0.34
16	3952984	0.2	2.27
27	3955799	0.24	2.66
46	3960540	0.26	2.02
20	3964904	0.23	3.39
14	3965570	0.19	1.8
19	3966312	0.19	1.62
19	3966444	0.18	1.2
14	3967241	0.19	1.8
29	3968449	0.25	2.71
20	3968649	0.21	2.14
29	3969009	0.3	3.61
15	3969320	0.2	2.57
38	3969734	0.22	1.46
36	3969753	0.26	2.45
40	3971401	0.29	2.6
35	3972076	0.28	2.96
49	3972661	0.25	1.72
26	3979393	0.2	1.27
85	3988540	0.28	1.21
18	3990987	0.2	2.02
13	3991343	0.18	1.4
16	3996291	0.21	2.61
56	4011002	0.35	1.96
52	4013554	0.31	2.04
39	4021922	0.22	1.37
16	4022921	0.2	2.07
10	4022921	0.19	2.52
11	4024506	0.17	1.12
18	4028489	0.19	1.78
43	4032219	0.25	2.01
34	4035387	0.35	3.24
10	4042133	0.18	2.06
25	4043585	0.19	1.23
20	4063914	0.19	1.49
16	4097868	0.2	2.14
37	5585822	0.2	0.89
16	5673744	0.18	1.14
62	5673779	0.3	1.7
11	5832176	0.18	1.66
18	5833399	0.19	1.53
21	5833434	0.22	2.64
11	5834048	0.15	-0.24
10	5834384	0.17	1.11
15	5834710	0.19	1.83
55	6669019	0.32	1.95
12	6695218	0.18	1.62
40	6708541	0.3	2.62
44	6770973	0.25	1.94
54	6824124	0.26	1.63
18	6828657	0.21	2.62
33	6894533	0.29	3.15
51	6899488	0.28	2.02
10	6951965	0.18	2.06
40	6958366	0.23	1.54
44	6972837	0.2	0.75
47	7003467	0.22	1.2
24	7005025	0.23	2.53
17	7017455	0.2	2.08
41	7026022	0.28	2.52
24	7041402	0.23	2.57
37	7041970	0.2	0.98
35	7047773	0.27	2.93
27	7070939	0.23	2.28
15	7075015	0.17	0.66
40	7079864	0.26	2.21
39	7134082	0.32	2.75
29	7164761	0.24	2.51
60	7167378	0.21	0.7
48	7178403	0.29	2.16
70	7184651	0.36	1.59
20	7188418	0.24	3.59
43	7192886	0.21	1.05
61	7193475	0.23	1.11
16	7196419	0.17	0.84
52	7203321	0.22	1.09
10	7205709	0.18	1.71
32	7206955	0.18	0.5
36	7214418	0.27	2.84
20	7218224	0.2	1.87
10	7224838	0.17	1.35
21	7235579	0.21	2.09
12	7244019	0.18	1.52
23	7246538	0.19	1.34
36	7247749	0.26	2.48
20	7250474	0.18	1.03
17	7258984	0.18	1.28
41	7259385	0.19	0.7
51	7260992	0.21	0.88
19	7262432	0.22	2.92
28	7263139	0.26	3.29
36	7270051	0.21	1.31
50	7271240	0.26	1.78
18	7272049	0.17	0.82
55	7292229	0.21	0.84
50	7308883	0.29	2.09
53	7313960	0.24	1.3
26	7314208	0.2	1.36
11	7314208	0.19	2.5
28	7339645	0.22	1.8
21	7340404	0.21	1.99
45	7340649	0.22	1.3
11	7343613	0.17	0.9
44	7344114	0.25	1.81
30	7344774	0.2	1.29
11	7345146	0.18	1.44
46	7345907	0.22	1.21
22	7346902	0.24	3.17
45	7349677	0.26	2.11
18	7349755	0.2	1.84
13	7351422	0.2	2.71
38	7352508	0.19	0.84
11	7355586	0.16	0.67
30	7357995	0.22	1.89
27	7358396	0.28	3.8
12	7358786	0.16	0.51
37	7360510	0.23	1.72
10	7364385	0.18	1.94
16	7367716	0.17	0.84
20	7367869	0.19	1.6
10	7367869	0.16	0.74
15	7368489	0.19	1.6
36	7369462	0.21	1.16
50	7370954	0.24	1.51
11	7371445	0.16	0.67
10	7371944	0.18	1.82
53	7372107	0.26	1.72
20	7372471	0.22	2.73
20	7373781	0.18	1.03
15	7374502	0.18	1.29
38	7374603	0.2	0.96
13	7374986	0.16	0.57
14	7374999	0.19	2.2
23	7376141	0.23	2.94
14	7376242	0.18	1.13
23	7376744	0.23	2.9
60	7377508	0.22	0.89
55	7378085	0.32	1.95
24	7378453	0.19	1.14
18	7382787	0.2	1.9
32	7382862	0.31	3.32
45	7384188	0.39	2.53
37	7388152	0.22	1.53
21	7388734	0.19	1.52
36	7390068	0.25	2.4
31	7390180	0.32	3.46
21	7390865	0.21	2.2
11	7391104	0.17	1.12
25	7397482	0.18	0.82
46	7401685	0.27	2.18
38	7401789	0.18	0.6
43	7402947	0.2	0.79
37	7403551	0.21	1.33
51	7405878	0.2	0.73
36	7407853	0.28	2.87
17	7412404	0.18	1.21
23	7413037	0.22	2.32
20	7415551	0.22	2.78
26	7415631	0.18	0.88
59	7419021	0.21	0.76
30	7421919	0.23	2.06
46	7426380	0.29	2.26
17	7430121	0.18	1.14
48	7430123	0.2	0.74
33	7434210	0.28	3.14
42	7435199	0.23	1.61
34	7435962	0.23	1.87
25	7440985	0.23	2.71
34	7444096	0.18	0.67
11	7446692	0.17	1.23
40	7448040	0.23	1.69
24	7450037	0.23	2.61
34	7455896	0.17	0.43
64	7456988	0.27	1.58
12	7460064	0.17	0.92
52	7460476	0.24	1.34
50	7463668	0.26	1.8
21	7463716	0.21	2.04
37	7464437	0.19	0.74
20	7467199	0.21	2.41
46	7469095	0.23	1.32
43	7471565	0.22	1.32
48	7476440	0.25	1.78
11	7487035	0.18	1.98
47	7490532	0.24	1.65
20	7494142	0.2	1.82
24	7495717	0.18	0.71
37	7499038	0.28	2.79
12	7499201	0.19	2.38
32	7499730	0.25	2.64
13	7502084	0.18	1.22
10	7502084	0.17	1.23
34	7502506	0.26	2.65
23	7505342	0.24	3.03
41	7514497	0.28	2.52
19	7515434	0.21	2.54
19	7525832	0.18	1.14
22	7529670	0.23	2.99
40	7531868	0.29	2.61
41	7532051	0.22	1.23
64	7533200	0.36	1.73
111	7534140	0.4	1.04
12	7537468	0.19	2.48
53	7537798	0.2	0.77
20	7537909	0.2	2.04
54	7541833	0.25	1.62
22	7542651	0.23	2.99
43	7544363	0.18	0.53
44	7544867	0.25	1.81
51	7546206	0.36	2.17
33	7547641	0.21	1.36
36	7552058	0.19	0.67
11	7552186	0.17	0.9
19	7552723	0.2	1.97
17	7560559	0.19	1.62
17	7563273	0.2	2.08
27	7567658	0.2	1.39
26	7573904	0.18	0.61
64	7578899	0.25	1.23
49	7580408	0.21	0.85
66	7581558	0.23	1.01
19	7596350	0.21	2.54
46	7597283	0.26	2.02
43	7618331	0.25	2.03
41	7629051	0.2	0.91
13	7635909	0.18	1.58
38	7635980	0.25	2.22
21	7637004	0.18	0.81
16	7641428	0.17	0.77
42	7646199	0.23	1.42
27	7650482	0.21	1.79
12	7650797	0.18	1.32
48	7651725	0.3	2.19
17	7653212	0.18	1
54	7654390	0.28	1.9
12	7654727	0.18	1.71
17	7662639	0.19	1.55
70	7663482	0.31	1.52
19	7667199	0.21	2.26
15	7677745	0.17	0.98
26	7677745	0.18	0.75
19	7687529	0.17	0.58
28	7688080	0.25	2.91
16	7688320	0.17	0.62
24	7689359	0.23	2.7
12	7689600	0.17	1.12
24	7689600	0.18	0.95
43	7694147	0.27	2.38
17	7695691	0.18	0.93
10	7696488	0.17	0.98
18	7702806	0.23	3.65
27	7706069	0.19	1.18
15	7706070	0.19	2.06
12	7711624	0.18	1.52
71	7713717	0.26	1.35
13	7718414	0.19	2.03
22	7720225	0.18	0.72
29	7727495	0.18	0.63
24	7734069	0.19	1.1
27	7753553	0.2	1.27
26	7755701	0.22	2.1
17	7756927	0.18	1.14
41	7759510	0.21	1.2
53	7760535	0.19	0.6
20	7766731	0.2	1.71
16	7772404	0.19	2
29	7773431	0.24	2.47
20	7773717	0.22	2.78
27	7773717	0.21	1.63
11	7786341	0.18	1.55
52	7791379	0.22	1.07
11	7791775	0.18	1.44
24	7797842	0.22	2.14
16	7803547	0.19	1.5
23	7821328	0.19	1.29
72	7828723	0.21	0.64
28	7852727	0.2	1.22
16	7852728	0.19	1.65
57	7856239	0.2	0.68
28	7858960	0.19	0.86
17	7862954	0.18	1.35
12	7865685	0.18	1.81
58	7879002	0.21	0.76
43	7884168	0.25	1.92
36	7888296	0.21	1.25
13	7926396	0.17	0.66
48	7927506	0.2	0.74
32	7930031	0.25	2.55
16	7930353	0.2	2.41
22	7936160	0.19	1.3
38	7982281	0.18	0.57
16	8001710	0.2	2.48
46	8007745	0.19	0.6
17	8012612	0.19	1.88
11	8012613	0.18	1.76
25	8033941	0.21	1.89
12	8037338	0.19	2.29
11	8063412	0.17	0.78
40	8079343	0.21	1.05
53	8162526	0.21	0.81
13	8198325	0.18	1.76
11	8200892	0.18	1.87
12	8234735	0.16	0.41
23	8236174	0.22	2.32
22	8250519	0.21	1.95
20	8276989	0.22	2.52
22	8321686	0.19	1.25
13	8387920	0.17	0.85
23	8399515	0.19	1.34
27	8425044	0.2	1.43
17	8434657	0.19	1.75
22	8448262	0.21	2.19
16	8450148	0.19	1.93
13	8454226	0.17	1.13
14	8456476	0.19	2.2
13	8477157	0.2	2.54
19	8482292	0.19	1.68
14	8482293	0.19	2.04
21	8515468	0.19	1.14
21	8608897	0.19	1.31
48	8624937	0.26	1.98
21	8630265	0.18	0.76
13	8655885	0.19	2.2
10	8676327	0.16	0.62
11	8723747	0.17	1.12
54	8725849	0.2	0.71
15	8727680	0.16	0.24
17	8731395	0.21	2.77
23	8740124	0.22	2.23
10	8903234	0.16	0.74
60	8966143	0.23	1.04
18	8977253	0.19	1.65
20	8977253	0.18	0.91
17	8992961	0.18	1.14
20	9191402	0.19	1.6
65	9246141	0.27	1.57
74	9355200	0.24	0.94
48	9608737	0.25	1.66
17	9723584	0.18	1.28
20	9777427	0.2	1.87
11	9874500	0.17	0.9
16	9913850	0.18	0.99
37	10035692	0.2	0.95
54	10088624	0.23	1.24
58	10101673	0.26	1.64
17	10107439	0.18	1.14
36	10127120	0.28	2.86
49	10130719	0.24	1.4
48	10186152	0.19	0.64
25	10187462	0.18	0.73
66	10212341	0.33	1.64
35	10212947	0.21	1.38
47	10216075	0.23	1.31
33	10225937	0.19	0.73
29	10291807	0.27	3.37
12	10323703	0.18	1.91
30	10324458	0.24	2.49
25	10324677	0.23	2.43
29	10363047	0.22	1.88
37	10366264	0.2	1.01
19	10373121	0.21	2.26
39	10387265	0.25	2.11
49	10409913	0.22	1.03
55	10414259	0.29	1.89
23	10438843	0.24	3.03
19	10465561	0.2	2.14
18	10465562	0.21	2.32
46	10465832	0.27	2.2
17	10475775	0.19	1.48
30	10481685	0.27	3.35
22	10496435	0.24	3.3
44	10504516	0.24	1.61
19	10509974	0.18	0.9
26	10525833	0.19	1.01
19	10525833	0.19	1.62
51	10528195	0.26	1.73
27	10537798	0.26	3.41
23	10545260	0.23	2.68
50	10547750	0.22	1.03
43	10548502	0.23	1.39
72	10554510	0.23	0.83
51	10558872	0.25	1.56
20	10559319	0.19	1.2
16	10559320	0.2	2.21
18	10575573	0.19	1.34
66	10577117	0.25	1.22
22	10579590	0.23	2.99
10	10599112	0.16	0.74
23	10606753	0.26	4.04
37	10620422	0.21	1.22
18	10685937	0.19	1.46
41	10691908	0.2	0.91
65	10726031	0.24	1.19
47	10738585	0.21	0.96
20	10742416	0.22	2.57
13	10757653	0.19	2.29
25	10762828	0.22	2.14
21	10762828	0.21	2.04
25	10785999	0.21	1.67
22	10796384	0.22	2.34
13	10803826	0.19	1.85
10	10816570	0.17	1.11
42	10826753	0.3	2.49
11	10852247	0.17	0.9
29	10856759	0.22	1.88
22	10862508	0.23	2.85
14	10862508	0.18	1.64
26	10868970	0.21	1.77
12	10874876	0.16	0.62
18	10879465	0.18	1.14
16	10881710	0.19	1.5
16	10890720	0.17	0.84
25	10906817	0.22	2.26
61	10909642	0.31	1.74
18	10919322	0.17	0.75
91	10927992	0.28	1.13
26	10956580	0.2	1.44
10	10956580	0.18	1.59
46	10957940	0.21	0.98
45	10980731	0.24	1.53
50	10982703	0.24	1.49
16	10991560	0.2	2.21
35	11026827	0.22	1.56
20	11034530	0.19	1.49
43	11054422	0.22	1.34
66	11065360	0.22	0.81
65	11075049	0.26	1.36
56	11081176	0.23	1.1
23	11108975	0.2	1.63
35	11329392	0.22	1.5
30	11330791	0.24	2.49

## Sheet: EventB_LPM
Event duration [ms]	Total elapsed time [ms]	Particle size [mm]	Particle velocity [m s-1]
170	83846	0.42	0.69
144	84298	0.34	0.75
121	84961	0.33	0.89
129	86181	0.44	0.92
84	87411	0.33	1.29
56	87674	0.24	1.33
74	87707	0.38	1.53
49	87968	0.26	1.94
60	88224	0.25	1.44
62	88285	0.24	1.25
56	89062	0.33	1.92
77	89087	0.38	1.47
37	89254	0.3	2.83
91	90185	0.29	1.15
114	90482	0.52	1.12
79	90512	0.33	1.36
10	91048	0.19	2.63
47	91048	0.24	1.61
65	91962	0.3	1.62
155	98270	0.49	0.8
18	98365	0.21	2.74
81	98366	0.25	1.01
29	99560	0.22	1.95
122	100180	0.31	0.87
100	101680	0.37	1.12
30	103624	0.23	2.19
137	103869	0.51	0.92
99	104955	0.29	1.05
91	105361	0.38	1.24
23	105954	0.25	3.67
167	107124	0.33	0.65
11	107345	0.2	3.51
101	108731	0.38	1.12
91	108776	0.4	1.27
144	112876	0.32	0.75
112	113218	0.32	0.96
48	113345	0.28	2.14
33	113667	0.23	2.02
11	113667	0.21	4.29
124	115838	0.3	0.85
182	117715	0.3	0.58
10	117716	0.18	1.59
119	119090	0.32	0.9
190	119388	0.32	0.56
10	120922	0.2	3.64
195	121379	0.34	0.56
131	124284	0.59	1.02
123	125614	0.44	0.97
132	125909	0.35	0.83
10	126918	0.22	5.24
59	126918	0.27	1.7
101	128336	0.39	1.13
116	129348	0.42	1.01
60	130097	0.24	1.29
100	130241	0.35	1.1
75	130369	0.37	1.49
84	130455	0.33	1.28
97	130754	0.44	1.23
92	130887	0.39	1.24
119	130973	0.35	0.92
85	131093	0.3	1.23
55	131786	0.28	1.87
28	132259	0.25	2.81
108	134708	0.4	1.07
98	135407	0.37	1.15
137	136022	0.29	0.76
115	136547	0.43	1.02
151	136812	0.49	0.82
78	137081	0.34	1.39
48	139447	0.3	2.18
133	140787	0.31	0.79
88	144537	0.32	1.21
93	144586	0.35	1.18
73	146202	0.42	1.6
94	150605	0.27	1.08
144	150904	0.36	0.77
46	155744	0.23	1.38
150	156909	0.43	0.79
93	159996	0.31	1.14
92	160563	0.29	1.13
44	161181	0.23	1.47
44	163023	0.28	2.33
48	163518	0.23	1.26
60	164277	0.34	1.81
96	167073	0.32	1.11
69	167135	0.41	1.68
221	168974	0.34	0.49
123	169328	0.31	0.86
140	171820	0.29	0.75
36	173710	0.25	2.21
35	173711	0.26	2.52
183	174661	0.49	0.68
40	175960	0.27	2.55
66	177132	0.3	1.59
15	178558	0.21	3.21
94	181427	0.27	1.09
55	182332	0.24	1.27
48	184021	0.23	1.35
100	184512	0.38	1.13
89	185151	0.49	1.4
20	185763	0.21	2.2
67	186697	0.27	1.53
103	190796	0.43	1.14
92	191103	0.35	1.19
93	191327	0.29	1.12
79	193028	0.36	1.4
128	193060	0.34	0.85
50	193294	0.23	1.33
114	194865	0.34	0.96
51	196749	0.29	2.03
158	197280	0.38	0.71
112	197617	0.4	1.03
164	199307	0.45	0.73
10	202523	0.2	3.64
234	202523	0.4	0.49
103	205938	0.3	1.02
97	209291	0.47	1.26
144	212323	0.31	0.73
89	212487	0.29	1.17
20	215352	0.25	4.17
29	215657	0.24	2.44
21	217444	0.22	2.55
106	218535	0.36	1.05
96	219061	0.43	1.23
26	225021	0.22	2.14
11	231658	0.21	3.9
12	231658	0.2	3.4
82	232973	0.34	1.33
71	235977	0.3	1.48
76	236019	0.25	1.06
81	236331	0.32	1.32
70	236744	0.27	1.46
123	240226	0.28	0.84
115	241448	0.41	1
84	242980	0.31	1.27
58	243458	0.27	1.77
70	244544	0.25	1.12
153	245518	0.27	0.67
97	245802	0.25	0.82
86	246123	0.39	1.32
144	247649	0.46	0.84
160	248878	0.45	0.75
41	249508	0.26	2.17
138	255194	0.39	0.82
21	258195	0.2	1.84
96	258996	0.28	1.07
152	259399	0.34	0.72
21	260811	0.19	1.31
13	260811	0.22	4.27
81	264394	0.24	0.93
11	265558	0.24	6.43
40	265558	0.26	2.21
17	266698	0.23	3.57
81	275186	0.24	0.87
34	275598	0.25	2.45
37	299970	0.23	1.64
54	320908	0.22	1.03
88	322047	0.34	1.24
36	333541	0.23	1.83
70	361963	0.25	1.25
21	400733	0.23	2.99
105	417604	0.37	1.06
117	465848	0.37	0.96
32	466127	0.27	3.14
73	482262	0.29	1.42

## Sheet: EventC_LPM
Event duration [ms]	Total elapsed time [ms]	Particle size [mm]	Particle velocity [m s-1]
11	93743	0.21	3.8
25	279457	0.25	3.26
32	324918	0.35	3.43
50	417757	0.22	1.01
35	423374	0.18	0.55
13	429722	0.18	1.31
69	451405	0.21	0.7
19	459756	0.24	3.88
63	466853	0.31	1.68
92	471814	0.28	1.12
28	476619	0.23	2.28
53	482372	0.32	2.03
13	493285	0.19	2.11
35	499413	0.28	2.94
87	529444	0.22	0.65
71	539144	0.37	1.57
24	581778	0.23	2.61
63	581907	0.37	1.78
74	583022	0.29	1.41
70	584863	0.4	1.64
50	611023	0.42	2.33
49	614333	0.41	2.37
40	617556	0.38	2.82
63	618030	0.39	1.81
48	620527	0.31	2.2
35	621136	0.3	2.99
58	623161	0.41	2
74	623705	0.34	1.47
77	623814	0.62	1.77
50	625567	0.51	2.52
45	630929	0.34	2.42
18	632888	0.17	0.75
63	633111	0.34	1.74
87	633745	0.41	1.33
62	635850	0.38	1.82
48	636110	0.26	1.88
30	636777	0.23	2.22
45	638395	0.29	2.32
39	640475	0.42	3
34	640887	0.2	1.1
55	643233	0.5	2.27
80	644363	0.36	1.38
53	648247	0.3	1.98
26	651781	0.25	3.1
42	652676	0.47	2.9
38	652683	0.34	2.88
40	653496	0.3	2.63
51	653894	0.4	2.26
51	654141	0.26	1.79
47	654663	0.43	2.52
56	656616	0.48	2.2
28	660142	0.26	3.39
90	661345	0.36	1.24
31	670426	0.21	1.42
43	671763	0.5	2.9
39	679379	0.26	2.26
50	685517	0.31	2.13
36	688111	0.35	3.06
40	688519	0.34	2.71
70	688859	0.49	1.77
57	689566	0.4	2.01
83	690821	0.43	1.42
37	693723	0.4	3.1
48	695737	0.34	2.28
25	699891	0.21	1.89
51	702062	0.38	2.22
72	705836	0.43	1.64
62	707509	0.39	1.84
27	708707	0.23	2.47
48	709723	0.41	2.42
52	721713	0.28	1.97
62	723662	0.35	1.77
65	726065	0.37	1.73
60	730356	0.31	1.77
40	738839	0.34	2.74
40	739492	0.39	2.85
36	740626	0.37	3.1
23	744941	0.23	2.73
41	746215	0.29	2.53
36	747138	0.21	1.34
50	748872	0.35	2.2
50	753392	0.23	1.25
81	764181	0.51	1.56
36	769318	0.26	2.58
35	769548	0.27	2.9
54	777609	0.27	1.9
36	777905	0.21	1.34
55	789534	0.22	0.99
35	792369	0.2	1.16
56	805632	0.3	1.87
56	805681	0.3	1.87
22	830490	0.19	1.35
58	841116	0.26	1.6
49	844117	0.39	2.33
45	845062	0.4	2.55
26	847147	0.24	2.64
32	847553	0.29	3.25
39	851194	0.32	2.74
63	853593	0.3	1.67
51	859294	0.36	2.17
60	859593	0.27	1.64
85	860377	0.46	1.42
835	865794	8.42	1.1
138	865812	0.57	0.96
41	878541	0.23	1.5
38	878858	0.31	2.78
69	878886	0.34	1.58
46	879130	0.42	2.53
72	879174	0.46	1.68
25	880254	0.21	1.72
19	887337	0.2	1.74
17	891238	0.19	1.55
28	893114	0.21	1.49
50	896850	0.31	2.11
70	896989	0.27	1.46
58	897140	0.27	1.76
98	897812	0.45	1.22
84	898101	0.34	1.3
36	898550	0.27	2.79
57	901758	0.22	0.88
68	902776	0.31	1.55
46	906713	0.43	2.57
26	906809	0.26	3.57
27	907135	0.33	3.99
47	907664	0.41	2.47
40	908777	0.21	1.07
59	909073	0.34	1.85
51	910331	0.26	1.82
20	915630	0.17	0.55
55	920231	0.47	2.22
49	920284	0.41	2.37
102	924556	0.36	1.09
48	925561	0.24	1.43
68	925981	0.37	1.65
43	927051	0.31	2.46
136	930541	0.39	0.83
44	933236	0.24	1.74
35	933298	0.24	1.99
57	936725	0.32	1.87
51	937693	0.3	2.06
50	939166	0.35	2.19
103	940361	0.26	0.86
72	948005	0.24	1.02
67	948740	0.32	1.59
51	950294	0.27	1.99
60	951654	0.27	1.71
71	951732	0.34	1.54
25	951734	0.2	1.63
48	952278	0.38	2.36
45	952601	0.32	2.37
14	952879	0.19	1.72
62	956426	0.41	1.88
32	956507	0.29	3.26
59	957804	0.4	1.96
69	957953	0.42	1.7
60	957967	0.31	1.77
64	958186	0.36	1.73
10	958657	0.16	0.24
40	958664	0.19	0.66
61	962265	0.39	1.87
43	966169	0.32	2.48
45	969201	0.25	1.77
65	971649	0.47	1.88
50	975093	0.35	2.21
11	1004969	0.2	3.41
76	1012605	0.28	1.35
83	1014439	0.31	1.27
60	1034928	0.55	2.16
128	1034932	0.89	1.28
45	1055017	0.32	2.38
70	1066646	0.42	1.67
56	1081639	0.35	1.96
11	1082980	0.15	-0.36
53	1084118	0.51	2.38
53	1085811	0.43	2.22
24	1090104	0.21	1.97
64	1103779	0.38	1.77
36	1116850	0.27	2.74
251	1120339	2.64	1.35
269	1120387	2.62	1.25
151	1120431	2.45	2.12
234	1120478	3.69	1.9
249	1120526	4.18	1.98
203	1120571	3.33	2.01
57	1120621	1.61	4.13
281	1120667	2.49	1.15
196	1120710	1.69	1.24
244	1120762	2.19	1.2
228	1120810	2.59	1.47
190	1120853	2.59	1.76
320	1120901	1.87	0.82
262	1120948	1.49	0.86
218	1120993	2.96	1.7
204	1121041	3.2	1.94
200	1121085	3.4	2.08
238	1121111	3.85	1.93
333	1121180	1.94	0.81
190	1121194	1.58	1.23
40	1150394	0.29	2.6
69	1152799	0.32	1.55
66	1154653	0.25	1.19
37	1154701	0.31	2.86
24	1154752	0.21	1.79
60	1155090	0.34	1.82
42	1155468	0.36	2.65
12	1157969	0.18	1.62
126	1158478	0.44	0.95
65	1158544	0.37	1.72
90	1158770	0.32	1.19
69	1159051	0.37	1.62
34	1159399	0.19	0.81
52	1160018	0.2	0.66
124	1160989	0.37	0.91
50	1161967	0.4	2.29
69	1164095	0.29	1.51
68	1164603	0.57	1.93
10	1164921	0.2	3.42
62	1166433	0.3	1.7
137	1168410	0.42	0.85
11	1168801	0.17	0.9
94	1171024	0.29	1.11
98	1171117	0.35	1.12
71	1171438	0.43	1.66
119	1172013	0.3	0.88
30	1174016	0.24	2.55
64	1174579	0.3	1.64
58	1175264	0.34	1.87
37	1178427	0.23	1.83
19	1178476	0.2	2.03
37	1179169	0.3	2.83
84	1179184	0.33	1.28
24	1179388	0.25	3.4
75	1179718	0.37	1.49
75	1180106	0.25	1.1
127	1180376	0.32	0.85
63	1180722	0.34	1.73
63	1180895	0.26	1.45
102	1181372	0.39	1.12
41	1181815	0.24	1.68
61	1181880	0.38	1.85
72	1182526	0.42	1.63
41	1183186	0.22	1.33
68	1183644	0.32	1.57
76	1183690	0.28	1.36
88	1183868	0.35	1.25
52	1184044	0.24	1.4
52	1184492	0.29	2
22	1184827	0.22	2.38
54	1185081	0.24	1.31
88	1185484	0.23	0.74
30	1185548	0.23	2.22
19	1187236	0.17	0.71
58	1187853	0.24	1.24
37	1188456	0.2	0.89
27	1188627	0.22	2.13
52	1188794	0.3	2.02
39	1188951	0.27	2.63
14	1188980	0.2	2.68
40	1189431	0.42	2.93
26	1189463	0.31	4.07
30	1189483	0.34	3.64
37	1189807	0.34	2.95
32	1189844	0.22	1.74
39	1189868	0.32	2.75
48	1189882	0.35	2.29
39	1190259	0.24	1.99
58	1190423	0.25	1.49
76	1190450	0.48	1.62
49	1190514	0.24	1.56
52	1191378	0.25	1.53
26	1192284	0.2	1.31
75	1193192	0.37	1.5
43	1196823	0.23	1.46
78	1199663	0.38	1.45
71	1199746	0.23	0.9
41	1200591	0.26	2.29
14	1201620	0.19	2.28
15	1201758	0.2	2.72
52	1201976	0.33	2.08
46	1202537	0.42	2.54
73	1202956	0.38	1.55
66	1207805	0.24	1.18
26	1208783	0.22	1.94
38	1208945	0.23	1.73
89	1209880	0.42	1.32
64	1217046	0.38	1.76
47	1233709	0.35	2.35
24	1234637	0.27	4.26
21	1235717	0.18	1.09
61	1238432	0.32	1.76
77	1240516	0.45	1.55
33	1242220	0.21	1.49
72	1243127	0.28	1.43
52	1243384	0.25	1.55
58	1243590	0.46	2.08
124	1244126	0.4	0.92
44	1244911	0.3	2.39
15	1246230	0.17	0.57
28	1246822	0.24	2.56
28	1246833	0.25	3.05
37	1246849	0.33	2.91
49	1247079	0.42	2.39
51	1247163	0.19	0.52
27	1247292	0.21	1.71
22	1247828	0.23	2.99
29	1248114	0.2	1.4
46	1248278	0.26	2.08
88	1249166	0.26	1.02
64	1249185	0.22	0.8
49	1249278	0.27	2.03
74	1249524	0.29	1.4
49	1250061	0.36	2.27
47	1250734	0.34	2.32
62	1250856	0.38	1.82
38	1251268	0.2	0.9
43	1251347	0.25	1.9
61	1252141	0.22	0.96
119	1253925	0.39	0.96
86	1253964	0.38	1.31
72	1254056	0.39	1.58
26	1254109	0.21	1.65
59	1254110	0.29	1.77
177	1254156	0.33	0.61
56	1254577	0.32	1.91
58	1255184	0.26	1.57
70	1255351	0.36	1.59
41	1255652	0.21	1.1
68	1256003	0.31	1.55
60	1256036	0.35	1.83
96	1256114	0.38	1.17
132	1256213	0.4	0.87
84	1256577	0.44	1.42
58	1256890	0.24	1.2
47	1257347	0.24	1.48
61	1257417	0.33	1.78
76	1258220	0.3	1.38
94	1258360	0.34	1.16
66	1260132	0.24	1.09
26	1260452	0.24	2.98
65	1263341	0.34	1.68
51	1263443	0.21	0.84
62	1264062	0.34	1.76
40	1264689	0.34	2.73
18	1268437	0.19	1.65
50	1269373	0.23	1.21
27	1270383	0.17	0.5
94	1271062	0.31	1.13
25	1271303	0.2	1.32
116	1273819	0.31	0.92
35	1275225	0.24	1.96
47	1281076	0.3	2.23
103	1281528	0.3	1.02
77	1285973	0.42	1.52
21	1286275	0.2	1.78
32	1290405	0.22	1.61
48	1296442	0.19	0.57
48	1303177	0.26	2
62	1308388	0.36	1.79
52	1308771	0.39	2.19
40	1309704	0.26	2.3
57	1311913	0.27	1.71
60	1315373	0.32	1.78
26	1315738	0.22	2.22
41	1315921	0.25	1.99
57	1316288	0.33	1.9
21	1316771	0.23	3.03
79	1320037	0.35	1.4
37	1320805	0.21	1.19
32	1321371	0.21	1.34
71	1324508	0.27	1.44
85	1326863	0.42	1.37
82	1328478	0.41	1.42
68	1329187	0.27	1.49
75	1329788	0.22	0.75
74	1330400	0.45	1.62
55	1331157	0.29	1.9
48	1332112	0.44	2.48
67	1332177	0.23	0.89
52	1332537	0.34	2.09
62	1332801	0.36	1.79
38	1333783	0.33	2.84
65	1333880	0.26	1.42
16	1333968	0.21	2.95
41	1333997	0.33	2.63
62	1334119	0.39	1.84
28	1334130	0.31	3.79
53	1334189	0.41	2.19
47	1334258	0.42	2.5
38	1334267	0.21	1.3
16	1336209	0.17	0.84
18	1336648	0.19	1.4
34	1336690	0.3	3.08
32	1336833	0.33	3.38
43	1337479	0.45	2.8
45	1337503	0.27	2.23
53	1337621	0.28	1.94
81	1337745	0.41	1.43
50	1338135	0.58	2.66
53	1338344	0.32	2.02
37	1338537	0.28	2.78
40	1338566	0.25	2.18
50	1338617	0.29	2.08
41	1338677	0.22	1.35
125	1338855	0.33	0.86
108	1339256	0.42	1.09
58	1339267	0.32	1.84
27	1340651	0.22	1.9
23	1340711	0.21	1.82
73	1340896	0.42	1.6
45	1341003	0.33	2.39
42	1341705	0.27	2.44
55	1341865	0.32	1.94
68	1342188	0.35	1.62
66	1342232	0.37	1.7
162	1343544	0.5	0.77
85	1343734	0.48	1.45
53	1344351	0.21	0.81
53	1344760	0.27	1.91
38	1344896	0.5	3.3
98	1345049	0.37	1.14
48	1345181	0.43	2.45
50	1345230	0.35	2.21
82	1345812	0.48	1.5
83	1346314	0.34	1.31
55	1346317	0.31	1.93
47	1346512	0.3	2.23
70	1346595	0.31	1.52
65	1346803	0.27	1.55
18	1346897	0.16	0.41
70	1347371	0.65	1.99
14	1347381	0.17	0.7
59	1348068	0.28	1.75
71	1348743	0.22	0.81
127	1348781	0.41	0.91
64	1349041	0.22	0.84
48	1349118	0.24	1.43
39	1349146	0.19	0.82
45	1349396	0.29	2.32
65	1349837	0.27	1.53
50	1349870	0.29	2.08
50	1350145	0.35	2.19
70	1350407	0.33	1.54
62	1350620	0.35	1.78
74	1350636	0.4	1.56
29	1350667	0.21	1.66
55	1351848	0.32	1.95
64	1352378	0.37	1.75
60	1352477	0.31	1.77
42	1353041	0.28	2.46
47	1353069	0.37	2.39
76	1353475	0.38	1.49
99	1353800	0.41	1.18
73	1354793	0.47	1.67
71	1354827	0.39	1.61
35	1355519	0.26	2.55
13	1355725	0.18	1.67
74	1358869	0.33	1.45
83	1361159	0.34	1.31
50	1361475	0.2	0.81
106	1361520	0.25	0.74
68	1362107	0.29	1.54
58	1362827	0.28	1.77
63	1363480	0.43	1.87
38	1363646	0.24	1.86
92	1363672	0.47	1.32
32	1364343	0.35	3.43
24	1364431	0.22	2.31
39	1364523	0.32	2.73
42	1364529	0.44	2.82
47	1364644	0.37	2.38
49	1364713	0.34	2.23
64	1365280	0.4	1.8
119	1366019	0.46	1.02
63	1366088	0.36	1.77
79	1366107	0.49	1.57
52	1366571	0.41	2.24
93	1366639	0.28	1.11
17	1367823	0.19	1.68
26	1368162	0.3	4.03
40	1368168	0.4	2.86
10	1368391	0.18	1.71
22	1368584	0.3	4.76
54	1369465	0.46	2.24
74	1370393	0.57	1.78
65	1370819	0.41	1.78
57	1370947	0.4	2.02
49	1371910	0.27	2.08
85	1372217	0.46	1.42
145	1372724	0.35	0.76
104	1373644	0.35	1.06
77	1373741	0.38	1.47
69	1374288	0.31	1.53
96	1375225	0.48	1.28
19	1379646	0.21	2.54
69	1385595	0.37	1.63
54	1386882	0.27	1.86
21	1386898	0.23	2.94
78	1389798	0.61	1.74
64	1390455	0.34	1.7
65	1393097	0.42	1.8
80	1393630	0.29	1.29
55	1393774	0.25	1.55
19	1396051	0.22	2.81
14	1402321	0.18	1.13
20	1403255	0.23	2.98
19	1403475	0.18	0.9
23	1404991	0.22	2.46
60	1405076	0.32	1.78
43	1405765	0.25	1.87
96	1406714	0.3	1.09
48	1406792	0.27	2.13
50	1406846	0.21	0.92
40	1406867	0.25	2.18
18	1407030	0.19	1.59
36	1407285	0.33	3
30	1407907	0.28	3.44
60	1408011	0.29	1.73
39	1408062	0.23	1.66
29	1408292	0.25	2.91
37	1408309	0.28	2.78
63	1408321	0.22	0.85
64	1411151	0.28	1.61
30	1411278	0.26	3.22
22	1411587	0.22	2.29
60	1413787	0.26	1.52
42	1414036	0.26	2.28
80	1415598	0.24	0.87
65	1417124	0.23	1.03
62	1417134	0.36	1.8
68	1418272	0.24	1.08
135	1418826	0.3	0.77
17	1419680	0.17	0.86
65	1421083	0.29	1.6
16	1421186	0.17	0.54
41	1421311	0.3	2.56
53	1421620	0.32	2.02
74	1422053	0.29	1.41
54	1422585	0.24	1.38
34	1422683	0.27	2.95
40	1422714	0.33	2.7
75	1424184	0.32	1.43
51	1424766	0.2	0.65
82	1424781	0.32	1.31
48	1425711	0.31	2.21
79	1426113	0.39	1.45
32	1427259	0.22	1.83
32	1428674	0.23	1.96
35	1428747	0.24	2.02
42	1430360	0.28	2.45
48	1430415	0.3	2.19
72	1433372	0.32	1.49
77	1434126	0.39	1.48
17	1434828	0.19	1.62
21	1435159	0.17	0.58
42	1435862	0.33	2.57
54	1435966	0.31	1.97
44	1436073	0.34	2.48
101	1436981	0.32	1.06
99	1438246	0.35	1.11
73	1440436	0.38	1.54
53	1444649	0.35	2.08
26	1446761	0.26	3.72
51	1454432	0.3	2.06
87	1464936	0.38	1.3
69	1465422	0.29	1.5
54	1466370	0.32	1.98
62	1466736	0.24	1.14
31	1468009	0.26	2.94
30	1468129	0.26	3.22
35	1468180	0.26	2.6
68	1468838	0.47	1.8
30	1469815	0.32	3.58
37	1470119	0.34	2.95
48	1471517	0.29	2.18
82	1472998	0.35	1.34
95	1473002	0.39	1.2
33	1474910	0.28	3.11
55	1475356	0.35	2
40	1475390	0.22	1.39
64	1475512	0.52	1.99
68	1475916	0.33	1.59
54	1477753	0.33	2.01
91	1479900	0.33	1.19
49	1480601	0.22	1.13
34	1480841	0.22	1.54
52	1481061	0.25	1.64
45	1481838	0.32	2.37
51	1483058	0.33	2.11
53	1484504	0.23	1.13
59	1484804	0.24	1.23
50	1485076	0.31	2.11
63	1485128	0.31	1.68
51	1485426	0.26	1.84
35	1486100	0.26	2.76
36	1486602	0.25	2.37
44	1487011	0.27	2.32
32	1487171	0.29	3.24
29	1488856	0.2	1.4
67	1488881	0.31	1.58
68	1489264	0.35	1.61
78	1489502	0.37	1.44
90	1489517	0.31	1.18
63	1489638	0.29	1.66
87	1489975	0.41	1.33
64	1489987	0.25	1.29
45	1493512	0.25	1.77
37	1493568	0.25	2.28
27	1493599	0.25	3.2
31	1494025	0.22	1.89
30	1494203	0.19	1.03
51	1495196	0.27	2.01
19	1495959	0.2	2.09
95	1496129	0.3	1.1
73	1496675	0.4	1.58
59	1496696	0.32	1.81
75	1496790	0.25	1.05
44	1496890	0.25	1.96
83	1496901	0.32	1.29
60	1497815	0.29	1.74
79	1498013	0.33	1.37
44	1498297	0.41	2.64
48	1498767	0.38	2.36
46	1498969	0.24	1.69
17	1499055	0.2	2.08
97	1499481	0.42	1.2
86	1499560	0.27	1.19
56	1499734	0.32	1.92
58	1499989	0.24	1.24
75	1500121	0.36	1.48
71	1500619	0.4	1.62
68	1500668	0.35	1.61
62	1500703	0.52	2.05
73	1500873	0.22	0.76
72	1501828	0.4	1.59
32	1501903	0.2	1.14
52	1502424	0.32	2.05
23	1502806	0.21	2.14
44	1503187	0.35	2.51
38	1503345	0.25	2.22
63	1503911	0.31	1.68
49	1504220	0.27	2.09
50	1504753	0.26	1.88
56	1505413	0.29	1.86
60	1505726	0.53	2.13
33	1505887	0.24	2.08
62	1505926	0.22	0.9
97	1507208	0.25	0.84
54	1507349	0.28	1.91
54	1507832	0.32	1.99
18	1507847	0.19	1.34
54	1508473	0.34	2.02
43	1508747	0.24	1.64
48	1509170	0.37	2.34
66	1510013	0.29	1.58
72	1510674	0.28	1.44
63	1511629	0.26	1.48
81	1512164	0.5	1.54
89	1512703	0.42	1.31
62	1512940	0.42	1.88
72	1513390	0.56	1.82
61	1514235	0.26	1.54
37	1515438	0.2	1.1
28	1517218	0.23	2.13
89	1518790	0.42	1.31
70	1520638	0.59	1.92
63	1520757	0.47	1.94
45	1520877	0.21	0.95
55	1521003	0.32	1.94
56	1522067	0.34	1.94
41	1524248	0.35	2.69
57	1524292	0.37	1.97
59	1524384	0.4	1.95
43	1524389	0.35	2.56
53	1524659	0.4	2.17
53	1524946	0.32	2.02
60	1526482	0.42	1.95
72	1526661	0.32	1.49
65	1526685	0.47	1.87
47	1527251	0.44	2.54
67	1527514	0.47	1.81
53	1527827	0.4	2.17
32	1528368	0.32	3.33
74	1528402	0.37	1.51
57	1528487	0.31	1.86
58	1528636	0.48	2.11
36	1529131	0.23	1.85
50	1529840	0.23	1.31
93	1530423	0.63	1.49
48	1530783	0.33	2.26
32	1530927	0.28	3.22
29	1530940	0.25	2.74
54	1531864	0.38	2.1
54	1531931	0.31	1.96
25	1532236	0.23	2.67
75	1533328	0.32	1.42
62	1533472	0.35	1.78
65	1533554	0.31	1.63
77	1535773	0.31	1.37
51	1536061	0.3	2.07
89	1536275	0.35	1.23
59	1540608	0.42	1.99
44	1540796	0.27	2.22
48	1541457	0.3	2.18
24	1542384	0.2	1.56
32	1542969	0.24	2.33
40	1543230	0.25	2.16
47	1543717	0.35	2.33
48	1543746	0.41	2.41
36	1543958	0.35	3.05
71	1545897	0.27	1.44
81	1545927	0.37	1.39
117	1548009	0.32	0.91
30	1549176	0.25	2.72
19	1551196	0.18	0.9
58	1551220	0.23	1.15
18	1551852	0.25	4.74
48	1552249	0.4	2.41
60	1552452	0.33	1.81
41	1553066	0.23	1.45
26	1553203	0.23	2.37
59	1553845	0.34	1.85
60	1554072	0.23	1.08
22	1554496	0.2	1.5
43	1555144	0.24	1.74
54	1555363	0.31	1.96
66	1556309	0.32	1.62
73	1557651	0.42	1.6
65	1557804	0.35	1.7
36	1559307	0.22	1.57
39	1559445	0.29	2.67
42	1559467	0.27	2.44
27	1559811	0.19	0.98
10	1559915	0.16	0.24
53	1559920	0.31	2
23	1560007	0.19	1.14
46	1560292	0.36	2.42
81	1563544	0.49	1.52
11	1565929	0.2	3.41
62	1566093	0.32	1.73
56	1567492	0.21	0.75
53	1567572	0.31	2
45	1568745	0.31	2.35
84	1569456	0.32	1.27
90	1569558	0.3	1.16
70	1571603	0.35	1.58
38	1572862	0.25	2.14
46	1572974	0.28	2.25
65	1573163	0.35	1.7
56	1574917	0.35	1.96
81	1575605	0.28	1.27
69	1578035	0.27	1.48
59	1579213	0.45	2.04
42	1579311	0.23	1.54
73	1579786	0.46	1.65
87	1580010	0.33	1.24
100	1581855	0.29	1.04
44	1583335	0.29	2.36
63	1583399	0.43	1.87
47	1583494	0.24	1.59
50	1583885	0.37	2.25
50	1584144	0.39	2.28
68	1584196	0.2	0.6
32	1584273	0.17	0.42
22	1584701	0.24	3.17
39	1585399	0.29	2.66
57	1585492	0.28	1.81
39	1585501	0.3	2.7
64	1586521	0.41	1.82
43	1586790	0.28	2.39
53	1588559	0.25	1.63
57	1590940	0.22	1.03
29	1591757	0.19	1.1
56	1592226	0.31	1.89
56	1592265	0.2	0.73
129	1592598	0.32	0.83
39	1592852	0.29	2.67
26	1592864	0.23	2.33
40	1592927	0.32	2.67
34	1593438	0.27	3
101	1593690	0.36	1.1
96	1594688	0.34	1.14
72	1595206	0.31	1.47
78	1595649	0.35	1.41
40	1596203	0.25	1.96
30	1596502	0.19	0.88
69	1596588	0.37	1.62
66	1596721	0.41	1.76
45	1596782	0.21	0.98
86	1596841	0.37	1.3
46	1596867	0.29	2.27
69	1597043	0.36	1.61
51	1598462	0.32	2.1
43	1598701	0.35	2.56
34	1598910	0.25	2.57
19	1598998	0.19	1.68
35	1599143	0.19	0.69
34	1599757	0.29	3.05
50	1599775	0.27	1.95
48	1599832	0.24	1.47
34	1599845	0.18	0.67
66	1600548	0.28	1.56
27	1601485	0.25	3.09
82	1602354	0.3	1.28
63	1603089	0.27	1.63
17	1603943	0.19	1.41
64	1603974	0.24	1.21
66	1604563	0.32	1.62
58	1606794	0.39	1.97
56	1606978	0.23	1.12
19	1607368	0.19	1.27
32	1607539	0.2	1.03
117	1608324	0.38	0.97
67	1609126	0.27	1.5
53	1610515	0.22	0.99
49	1611230	0.23	1.38
47	1611316	0.33	2.29
26	1611456	0.24	2.87
43	1611527	0.29	2.43
47	1611620	0.31	2.26
52	1613366	0.26	1.86
41	1614031	0.23	1.6
66	1614072	0.28	1.56
37	1615456	0.28	2.79
142	1615510	0.4	0.81
41	1615973	0.24	1.82
44	1618166	0.21	1
62	1618272	0.21	0.76
51	1618840	0.23	1.25
54	1619375	0.19	0.59
29	1622309	0.19	0.87
74	1622954	0.39	1.54
93	1623002	0.44	1.28
70	1623325	0.34	1.56
41	1623828	0.25	1.94
64	1624149	0.25	1.26
37	1624386	0.17	0.4
55	1624508	0.31	1.93
56	1624516	0.31	1.9
42	1624860	0.32	2.54
18	1624919	0.19	1.4
28	1625373	0.22	1.95
95	1625505	0.39	1.2
49	1626617	0.25	1.78
53	1626679	0.42	2.2
62	1627589	0.35	1.77
49	1627966	0.21	0.98
35	1628368	0.22	1.56
36	1628838	0.28	2.86
23	1629017	0.21	2
52	1632053	0.26	1.73
51	1632245	0.23	1.27
17	1632784	0.19	1.55
40	1632987	0.22	1.41
45	1633061	0.21	1.1
50	1634063	0.26	1.88
43	1634489	0.21	1.12
65	1635116	0.43	1.81
38	1637975	0.2	1.02
69	1639048	0.3	1.52
72	1639134	0.32	1.49
124	1645475	0.27	0.82
77	1646250	0.42	1.52
73	1649282	0.44	1.62
54	1649342	0.26	1.77
86	1649364	0.38	1.32
84	1649426	0.26	1.12
51	1649618	0.26	1.79
27	1651830	0.22	2.13
44	1652227	0.28	2.33
60	1652321	0.31	1.77
69	1652471	0.41	1.69
54	1652588	0.32	1.98
66	1653659	0.34	1.65
75	1653957	0.33	1.44
68	1654314	0.45	1.76
65	1655218	0.28	1.58
72	1655350	0.34	1.51
92	1655424	0.43	1.28
131	1655510	0.47	0.93
73	1655943	0.47	1.67
53	1657131	0.35	2.08
47	1657320	0.22	1.2
38	1658441	0.27	2.57
27	1659454	0.17	0.54
63	1659518	0.51	2
152	1661323	0.35	0.73
60	1664265	0.43	1.96
47	1664681	0.31	2.26
88	1666204	0.37	1.27
69	1667151	0.45	1.73
46	1672021	0.29	2.26
66	1672073	0.25	1.29
48	1673875	0.29	2.17
44	1674659	0.3	2.39
31	1674823	0.28	3.34
57	1675001	0.26	1.56
80	1675035	0.49	1.55
30	1680695	0.3	3.51
24	1681464	0.18	0.95
85	1682454	0.37	1.32
42	1683268	0.26	2.24
20	1683288	0.2	1.93
41	1684115	0.31	2.59
11	1684393	0.18	1.66
42	1685071	0.31	2.52
25	1685736	0.17	0.59
62	1689206	0.32	1.72
64	1689356	0.3	1.65
43	1693461	0.33	2.51
70	1694446	0.48	1.76
37	1694782	0.23	1.8
74	1695041	0.38	1.53
51	1695275	0.24	1.44
48	1695366	0.3	2.18
74	1696947	0.47	1.65
73	1697478	0.32	1.46
54	1701570	0.25	1.46
53	1708978	0.35	2.07
42	1709595	0.22	1.2
18	1709703	0.2	2.08
54	1710094	0.38	2.1
44	1713477	0.29	2.35
46	1713797	0.29	2.27
54	1715509	0.37	2.08
46	1719948	0.28	2.25
55	1721539	0.29	1.89
42	1722230	0.34	2.6
102	1722919	0.56	1.28
56	1723402	0.36	1.98
36	1723594	0.29	2.9
63	1724572	0.28	1.63
58	1725850	0.23	1.1
19	1725995	0.19	1.68
70	1726216	0.24	1.09
62	1726314	0.23	1.03
62	1726713	0.34	1.76
69	1727538	0.28	1.49
60	1727984	0.33	1.8
71	1728334	0.33	1.52
22	1728928	0.23	2.99
24	1728935	0.21	2.01
27	1732947	0.27	3.79
61	1733131	0.32	1.75
72	1733841	0.44	1.66
46	1734599	0.32	2.33
48	1735295	0.23	1.33
42	1735319	0.45	2.86
18	1736588	0.21	2.68
58	1737070	0.44	2.04
48	1737945	0.33	2.25
70	1739212	0.38	1.62
37	1741119	0.2	0.95
64	1741510	0.4	1.8
55	1741686	0.28	1.88
41	1742923	0.3	2.57
111	1744434	0.28	0.92
69	1744801	0.32	1.56
50	1745197	0.27	1.99
49	1747076	0.27	2.09
50	1748532	0.41	2.33
50	1750037	0.35	2.21
77	1752982	0.35	1.43
62	1755691	0.33	1.75
21	1756758	0.23	3.08
50	1758486	0.24	1.41
48	1764665	0.34	2.27
58	1772843	0.37	1.93
50	1776450	0.4	2.3
39	1777263	0.33	2.77
44	1777505	0.35	2.51
55	1777580	0.41	2.11
41	1777758	0.32	2.6
53	1780734	0.49	2.34
37	1781916	0.31	2.87
64	1782662	0.5	1.95
37	1784020	0.21	1.3
52	1785415	0.33	2.07
66	1785742	0.48	1.87
49	1786047	0.48	2.5
56	1787057	0.36	1.98
48	1787365	0.34	2.27
64	1790654	0.42	1.83
26	1791107	0.23	2.41
44	1791362	0.21	1.12
53	1793389	0.38	2.13
42	1794036	0.28	2.45
56	1794173	0.32	1.92
50	1794636	0.34	2.19
83	1795438	0.33	1.3
53	1796295	0.28	1.94
46	1800710	0.38	2.47
71	1803758	0.31	1.5
29	1808089	0.23	2.2
106	1810723	0.42	1.1
50	1813018	0.33	2.16
30	1814770	0.32	3.58
36	1815432	0.34	3.04
21	1819237	0.25	4.11
44	1823609	0.43	2.68
55	1823941	0.43	2.14
37	1824150	0.38	3.06
44	1824808	0.34	2.47
69	1825809	0.38	1.64
75	1825921	0.29	1.39
36	1830710	0.25	2.4
40	1831273	0.34	2.74
43	1832800	0.34	2.53
73	1833007	0.36	1.52
46	1834272	0.2	0.89
45	1834736	0.2	0.83
30	1834918	0.34	3.62
17	1836390	0.17	0.86
55	1837635	0.34	1.99
40	1838065	0.38	2.83
61	1838698	0.48	2.02
55	1838934	0.43	2.14
59	1839360	0.52	2.16
60	1840349	0.39	1.9
55	1841254	0.27	1.81
39	1841274	0.2	1.04
28	1841707	0.25	2.98
16	1842213	0.19	1.57
50	1846227	0.35	2.19
67	1847321	0.38	1.69
39	1847569	0.29	2.67
49	1847716	0.24	1.44
49	1847974	0.31	2.17
55	1849251	0.44	2.16
36	1853512	0.19	0.7
56	1854027	0.28	1.84
67	1854225	0.56	1.95
42	1854324	0.28	2.46
73	1856125	0.43	1.61
49	1856370	0.37	2.28
77	1858345	0.46	1.57
47	1862437	0.26	1.88
42	1866460	0.31	2.52
66	1869430	0.46	1.84
52	1870106	0.35	2.12
39	1871016	0.54	3.31
48	1874120	0.28	2.15
39	1877914	0.34	2.79
22	1880951	0.22	2.34
76	1889687	0.36	1.46
48	1892086	0.22	1.09
33	1898263	0.29	3.15
61	1901583	0.39	1.87
10	1901915	0.16	0.74
23	1901915	0.18	0.89
53	1902056	0.33	2.04
40	1902188	0.3	2.62
63	1902287	0.25	1.39
57	1902632	0.35	1.92
43	1902948	0.33	2.5
40	1903803	0.21	1.15
55	1904091	0.36	2.01
50	1904209	0.44	2.39
55	1904519	0.46	2.2
46	1904751	0.26	1.98
68	1906470	0.42	1.72
83	1906615	0.36	1.34
51	1907124	0.3	2.06
40	1907544	0.36	2.76
37	1908029	0.28	2.8
41	1908183	0.37	2.73
48	1908578	0.43	2.46
44	1908650	0.44	2.7
37	1908858	0.32	2.9
47	1909051	0.5	2.66
42	1909141	0.31	2.53
21	1909219	0.21	2.14
22	1909292	0.19	1.2
30	1909321	0.29	3.46
48	1909360	0.32	2.22
40	1910086	0.31	2.64
35	1910382	0.22	1.53
73	1911126	0.37	1.53
46	1911851	0.39	2.49
40	1913422	0.29	2.6
59	1914047	0.36	1.89
64	1914484	0.56	2.04
57	1914623	0.47	2.14
56	1915800	0.77	2.72
64	1916282	0.55	2.03
44	1916504	0.28	2.34
52	1917367	0.37	2.15
42	1917731	0.31	2.53
43	1918152	0.43	2.75
37	1918252	0.38	3.05
41	1918323	0.27	2.38
47	1918412	0.28	2.18
43	1918817	0.26	2.21
57	1919164	0.33	1.9
70	1920536	0.29	1.48
35	1920601	0.27	2.82
18	1920997	0.2	1.9
53	1923459	0.47	2.31
59	1924382	0.2	0.6
89	1924658	0.47	1.37
99	1925409	0.32	1.08
130	1926034	0.36	0.86
66	1927086	0.51	1.91
37	1927901	0.24	2.04
33	1928013	0.21	1.3
19	1929530	0.19	1.27
69	1929862	0.33	1.57
52	1929971	0.38	2.17
33	1931542	0.28	3.13
19	1932629	0.23	3.46
59	1932907	0.33	1.82
52	1932917	0.27	1.91
36	1933200	0.18	0.6
53	1933327	0.27	1.84
46	1933329	0.24	1.67
29	1933391	0.23	2.2
48	1933445	0.37	2.33
61	1934261	0.52	2.09
39	1934321	0.24	1.91
25	1934434	0.18	0.87
41	1934726	0.25	2.06
40	1934970	0.46	3.03
39	1935111	0.23	1.63
48	1935129	0.38	2.35
78	1935266	0.2	0.45
13	1935565	0.18	1.58
41	1935565	0.21	1.15
73	1935654	0.31	1.45
90	1935883	0.31	1.18
50	1936137	0.23	1.23
48	1936439	0.5	2.6
42	1936591	0.38	2.69
78	1937186	0.29	1.33
57	1939009	0.35	1.94
94	1939881	0.46	1.29
99	1940905	0.39	1.15
33	1940998	0.25	2.62
74	1941119	0.29	1.41
48	1941312	0.24	1.47
42	1942471	0.31	2.52
53	1943180	0.29	1.96
63	1943766	0.28	1.63
35	1943854	0.23	1.82
70	1944107	0.32	1.52
77	1944182	0.32	1.39
60	1944694	0.3	1.75
64	1944916	0.33	1.69
40	1945508	0.36	2.78
63	1945517	0.44	1.89
22	1947345	0.19	1.45
77	1947473	0.24	0.93
55	1947604	0.25	1.46
82	1947698	0.34	1.33
39	1948305	0.22	1.34
79	1948801	0.31	1.34
99	1949445	0.37	1.13
43	1952484	0.24	1.8
69	1952541	0.39	1.65
36	1952581	0.33	2.99
61	1953138	0.38	1.86
66	1953166	0.48	1.86
57	1953203	0.48	2.16
56	1953219	0.43	2.11
23	1953622	0.21	1.87
44	1953687	0.31	2.4
93	1953770	0.33	1.16
112	1953909	0.35	0.99
104	1954120	0.42	1.13
112	1956288	0.36	1
64	1956785	0.21	0.77
60	1957101	0.33	1.8
71	1957182	0.39	1.6
78	1957470	0.39	1.46
49	1958275	0.27	2.03
49	1958500	0.39	2.32
50	1958949	0.23	1.25
17	1959007	0.2	2.01
42	1959444	0.27	2.43
35	1959515	0.25	2.27
44	1959669	0.32	2.42
57	1959860	0.32	1.87
73	1961169	0.3	1.44
70	1961843	0.34	1.56
55	1962042	0.3	1.91
27	1962130	0.22	1.98
92	1965018	0.39	1.24
62	1966439	0.31	1.7
53	1966503	0.29	1.97
61	1966513	0.23	0.99
65	1968654	0.35	1.69
18	1968682	0.18	0.88
49	1968917	0.2	0.7
14	1969188	0.17	0.88
67	1969279	0.29	1.55
79	1969304	0.27	1.3
41	1969848	0.27	2.5
67	1971189	0.26	1.44
56	1971490	0.27	1.82
23	1971856	0.23	2.86
22	1972137	0.23	2.85
40	1972907	0.28	2.57
64	1973211	0.33	1.69
31	1974539	0.22	1.72
112	1974638	0.39	1.02
43	1974665	0.3	2.44
29	1974791	0.21	1.52
64	1975078	0.3	1.65
51	1975423	0.3	2.05
22	1975781	0.22	2.57
35	1975971	0.23	1.88
84	1976151	0.39	1.35
31	1976749	0.25	2.72
25	1976905	0.21	1.8
55	1977104	0.28	1.88
22	1977164	0.2	1.5
76	1977428	0.28	1.36
57	1977448	0.19	0.46
52	1979009	0.27	1.97
14	1979353	0.17	1.05
49	1979354	0.24	1.4
22	1979393	0.21	2.19
98	1979981	0.48	1.26
51	1980317	0.26	1.9
60	1980842	0.36	1.85
53	1980977	0.26	1.66
76	1981901	0.35	1.44
83	1983751	0.34	1.31
71	1984219	0.24	1.01
68	1984402	0.39	1.68
20	1984800	0.21	2.46
10	1984980	0.2	3.86
27	1985081	0.23	2.4
52	1985160	0.44	2.29
40	1985208	0.3	2.64
23	1985307	0.2	1.53
89	1985508	0.29	1.17
44	1985616	0.3	2.39
55	1986049	0.33	1.96
41	1986099	0.24	1.75
32	1986217	0.25	2.64
74	1986399	0.35	1.49
92	1987730	0.28	1.12
35	1988300	0.28	2.94
23	1988946	0.23	2.81
22	1988952	0.23	2.99
17	1988978	0.2	2.33
36	1989037	0.21	1.28
49	1989055	0.28	2.1
20	1989188	0.19	1.32
44	1989216	0.29	2.36
30	1989350	0.24	2.49
33	1989450	0.36	3.36
29	1989632	0.28	3.57
25	1989744	0.24	2.75
164	1989879	0.3	0.64
171	1990029	0.48	0.72
57	1990693	0.32	1.87
26	1990697	0.24	2.91
63	1990774	0.48	1.95
66	1990983	0.48	1.87
41	1991101	0.25	1.96
35	1991749	0.25	2.38
49	1992121	0.43	2.4
29	1992263	0.2	1.4
50	1992306	0.21	0.88
52	1992642	0.28	1.98
84	1992983	0.48	1.47
101	1993660	0.37	1.11
32	1994551	0.18	0.68
60	1995284	0.36	1.85
17	1995398	0.2	2.4
53	1996151	0.27	1.93
44	1996732	0.3	2.38
65	1996820	0.33	1.66
19	1997260	0.18	1.02
65	1997552	0.33	1.65
64	1997672	0.56	2.05
63	1997728	0.33	1.71
59	1997866	0.26	1.58
63	1998062	0.33	1.71
58	1999191	0.35	1.89
53	1999732	0.33	2.04
34	1999790	0.25	2.43
55	2000096	0.34	1.98
43	2000276	0.3	2.44
57	2000402	0.48	2.15
45	2000736	0.34	2.42
69	2001116	0.4	1.66
80	2001731	0.31	1.33
57	2001777	0.26	1.65
72	2002212	0.56	1.82
57	2002696	0.37	1.97
69	2002810	0.31	1.53
58	2002895	0.28	1.78
36	2002897	0.23	1.66
61	2003046	0.32	1.76
65	2003213	0.25	1.24
73	2003268	0.29	1.42
60	2003573	0.36	1.84
45	2003958	0.29	2.32
54	2003974	0.34	2.02
11	2004104	0.17	0.9
52	2004121	0.25	1.66
27	2004307	0.22	1.94
51	2004353	0.28	2.01
54	2004462	0.31	1.97
62	2004509	0.24	1.16
48	2004791	0.31	2.22
46	2004983	0.22	1.09
48	2005176	0.21	1.03
72	2005745	0.52	1.77
56	2005751	0.22	0.95
91	2006286	0.28	1.13
11	2006351	0.15	-0.12
36	2006644	0.22	1.46
84	2007817	0.36	1.32
32	2008092	0.2	1.14
41	2008117	0.25	2.08
63	2008655	0.45	1.9
24	2008986	0.22	2.23
54	2009214	0.3	1.95
34	2009274	0.21	1.29
29	2009555	0.21	1.59
28	2009583	0.22	1.83
37	2009630	0.27	2.74
60	2009641	0.4	1.92
27	2009730	0.2	1.31
69	2010185	0.39	1.65
52	2010336	0.24	1.45
61	2010442	0.29	1.7
52	2010598	0.37	2.15
75	2010738	0.23	0.81
21	2010840	0.21	2.3
60	2011098	0.26	1.6
68	2011188	0.23	0.94
66	2011298	0.36	1.68
68	2011413	0.33	1.59
46	2011672	0.21	0.98
48	2011868	0.3	2.2
26	2011918	0.21	1.73
22	2012178	0.19	1.14
71	2012214	0.51	1.78
94	2012688	0.34	1.16
81	2012711	0.2	0.45
43	2013436	0.23	1.55
32	2013625	0.28	3.23
55	2013632	0.34	1.97
90	2013777	0.66	1.57
61	2013817	0.28	1.69
127	2013832	0.29	0.82
49	2013972	0.3	2.15
14	2014067	0.19	2.2
49	2014209	0.23	1.28
56	2014243	0.32	1.91
54	2014280	0.33	2
27	2014585	0.22	2.17
35	2014656	0.25	2.44
67	2014735	0.36	1.66
52	2015137	0.23	1.19
61	2015532	0.37	1.84
43	2015797	0.28	2.4
49	2016457	0.23	1.24
25	2016756	0.2	1.59
42	2017057	0.24	1.66
57	2017402	0.37	1.97
99	2017565	0.55	1.32
68	2017594	0.48	1.8
60	2018179	0.35	1.83
75	2018854	0.36	1.48
131	2019391	0.25	0.64
61	2019450	0.25	1.41
42	2019491	0.33	2.57
43	2020117	0.2	0.92
27	2020141	0.23	2.21
66	2020309	0.26	1.39
64	2020367	0.27	1.54
81	2020633	0.63	1.7
25	2020809	0.2	1.46
67	2021135	0.45	1.79
59	2021195	0.27	1.69
82	2021333	0.23	0.75
69	2021597	0.36	1.61
72	2021721	0.39	1.58
73	2021951	0.5	1.71
63	2022073	0.33	1.72
30	2022155	0.2	1.18
61	2022637	0.36	1.83
56	2022666	0.27	1.82
71	2022959	0.38	1.6
60	2023054	0.49	2.06
50	2023281	0.29	2.09
49	2023379	0.27	2.09
65	2023579	0.32	1.64
47	2023600	0.27	2.18
17	2023839	0.18	1.28
74	2024189	0.31	1.43
89	2024191	0.31	1.19
39	2024649	0.29	2.66
53	2024985	0.24	1.41
50	2024997	0.33	2.16
31	2025027	0.18	0.55
52	2025121	0.3	2.01
62	2025883	0.23	0.98
41	2026007	0.35	2.68
19	2026100	0.2	2.14
17	2026141	0.21	2.65
60	2026206	0.37	1.87
14	2026265	0.18	1.13
50	2026420	0.29	2.07
26	2026431	0.24	2.98
19	2026511	0.16	0.39
11	2026515	0.2	3.11
18	2026583	0.19	1.53
46	2026681	0.37	2.43
17	2026925	0.18	1.35
24	2026945	0.31	4.41
30	2026961	0.27	3.32
39	2027002	0.44	3.05
32	2027306	0.28	3.21
42	2027632	0.32	2.54
49	2027701	0.27	2.09
10	2027808	0.18	1.94
55	2028355	0.2	0.68
64	2028554	0.3	1.64
66	2029330	0.44	1.81
49	2029344	0.29	2.12
61	2029500	0.36	1.83
24	2029687	0.21	2.01
43	2029882	0.23	1.41
46	2029941	0.26	1.98
59	2029999	0.3	1.78
32	2030229	0.31	3.3
73	2031114	0.29	1.43
59	2031366	0.37	1.9
35	2031489	0.21	1.41
141	2031735	0.36	0.79
13	2033011	0.16	0.47
70	2033312	0.25	1.19
81	2033627	0.32	1.32
89	2034433	0.35	1.24
99	2034639	0.25	0.8
131	2036034	0.31	0.81
18	2037415	0.2	2.2
66	2037918	0.21	0.7
77	2038056	0.29	1.35
32	2038192	0.22	1.7
53	2038226	0.23	1.26
59	2038343	0.47	2.07
44	2038556	0.25	1.9
84	2038747	0.36	1.32
160	2038835	0.25	0.54
21	2038959	0.18	0.98
91	2039104	0.38	1.24
67	2039186	0.29	1.55
51	2039370	0.24	1.46
57	2040613	0.23	1.08
12	2041437	0.17	0.82
34	2041452	0.21	1.26
49	2041594	0.6	2.75
42	2041616	0.33	2.57
13	2041809	0.19	2.03
59	2042000	0.31	1.8
41	2042510	0.25	2.1
44	2043023	0.2	0.9
76	2043211	0.4	1.52
24	2043719	0.21	1.83
20	2043768	0.21	2.09
20	2043905	0.19	1.26
22	2043905	0.21	2.05
59	2043983	0.37	1.9
65	2044036	0.26	1.4
42	2044771	0.24	1.85
69	2045769	0.32	1.56
53	2046886	0.3	1.97
38	2047001	0.31	2.78
44	2047854	0.33	2.45
42	2048217	0.29	2.48
63	2048533	0.4	1.82
29	2048891	0.32	3.68
53	2048983	0.46	2.28
55	2048996	0.45	2.18
35	2049049	0.24	2.13
41	2049060	0.2	0.89
64	2049197	0.39	1.78
44	2049513	0.34	2.47
33	2049593	0.17	0.41
80	2049663	0.44	1.49
66	2049746	0.37	1.7
20	2049882	0.2	2.04
64	2049999	0.34	1.71
89	2050240	0.57	1.49
14	2050656	0.18	1.64
25	2050919	0.17	0.54
64	2050954	0.23	0.95
72	2052199	0.31	1.47
34	2052430	0.21	1.42
94	2053059	0.39	1.21
65	2053186	0.2	0.61
142	2053190	0.35	0.77
29	2054473	0.18	0.79
60	2054683	0.26	1.55
31	2054787	0.23	1.92
85	2055220	0.22	0.59
12	2055806	0.17	0.72
61	2056554	0.27	1.67
47	2056856	0.32	2.27
28	2057042	0.2	1.22
30	2057148	0.32	3.56
45	2057228	0.3	2.34
26	2057244	0.24	2.68
63	2058690	0.24	1.22
27	2058733	0.2	1.51
85	2058890	0.44	1.41
54	2059538	0.3	1.95
15	2059922	0.17	0.74
11	2060239	0.16	0.56
25	2060870	0.2	1.59
23	2064367	0.21	1.91
21	2064837	0.18	1.04
62	2065451	0.25	1.28
56	2065852	0.19	0.43
36	2066191	0.22	1.63
26	2066455	0.24	2.8
34	2067130	0.26	2.62
41	2067175	0.26	2.36
38	2067766	0.19	0.66
43	2067939	0.26	2.23
37	2068053	0.26	2.56
22	2068355	0.22	2.52
79	2068555	0.39	1.45
68	2068776	0.42	1.72
33	2068798	0.28	3.12
52	2069204	0.29	2.01
114	2070125	0.48	1.08
115	2070319	0.41	1.01
147	2071592	0.4	0.78
76	2071862	0.38	1.49
74	2071956	0.44	1.61
39	2072094	0.33	2.77
39	2072339	0.24	1.89
90	2072508	0.36	1.24
56	2073039	0.35	1.96
16	2073287	0.19	1.65
78	2073479	0.31	1.36
43	2073688	0.21	1.07
99	2074183	0.37	1.14
107	2074208	0.22	0.51
101	2074725	0.27	1.01
31	2074731	0.22	1.66
51	2075851	0.25	1.71
16	2076391	0.18	0.99
34	2076411	0.27	2.95
57	2076440	0.43	2.07
50	2076532	0.31	2.12
53	2077028	0.29	1.96
43	2077031	0.19	0.56
55	2078105	0.31	1.93
72	2078827	0.33	1.5
47	2079369	0.31	2.26
42	2080354	0.18	0.43
69	2080370	0.24	1.02
50	2080500	0.3	2.1
28	2080732	0.19	1.1
41	2080777	0.24	1.8
63	2080983	0.38	1.79
13	2081013	0.18	1.22
54	2081220	0.28	1.91
39	2081422	0.24	1.94
75	2081452	0.48	1.64
55	2081535	0.23	1.21
87	2081586	0.32	1.23
81	2082196	0.3	1.3
58	2082203	0.35	1.91
65	2082241	0.36	1.71
57	2082304	0.34	1.92
17	2082443	0.16	0.21
33	2082748	0.2	1.07
110	2082983	0.28	0.94
53	2083874	0.29	1.97
91	2084592	0.38	1.24
86	2084632	0.35	1.27
85	2084995	0.34	1.28
28	2085385	0.19	0.94
13	2085386	0.19	1.94
73	2085766	0.54	1.77
78	2086214	0.35	1.42
97	2086249	0.44	1.22
81	2086516	0.3	1.29
70	2086880	0.24	1.09
68	2087080	0.32	1.57
17	2087181	0.16	0.29
106	2087263	0.22	0.47
59	2087519	0.23	1.01
91	2087667	0.27	1.12
66	2087973	0.35	1.66
70	2088043	0.35	1.57
36	2088503	0.2	1.01
48	2088562	0.33	2.24
67	2088964	0.41	1.73
34	2089296	0.28	3.02
108	2089820	0.47	1.13
50	2089856	0.22	1.15
44	2090089	0.37	2.54
77	2090206	0.27	1.33
61	2090230	0.37	1.83
64	2090507	0.2	0.59
34	2090893	0.19	0.84
71	2090913	0.41	1.63
61	2091374	0.25	1.35
30	2091884	0.21	1.47
84	2092009	0.4	1.37
83	2092319	0.43	1.42
41	2092610	0.22	1.23
34	2094043	0.22	1.54
70	2094446	0.26	1.3
45	2094653	0.27	2.28
17	2094691	0.2	2.14
53	2096133	0.38	2.14
65	2096152	0.26	1.4
56	2097841	0.26	1.61
56	2097869	0.26	1.71
96	2098362	0.2	0.4
30	2098923	0.19	0.84
38	2098977	0.3	2.75
19	2099235	0.17	0.58
54	2100586	0.2	0.61
53	2100660	0.28	1.94
29	2101292	0.22	1.81
60	2101307	0.29	1.73
18	2101918	0.18	0.95
48	2102510	0.28	2.14
16	2102548	0.19	1.86
15	2102549	0.2	2.43
22	2103492	0.18	0.78
32	2103884	0.2	1.24
25	2104136	0.21	1.89
29	2104158	0.27	3.5
38	2104418	0.28	2.71
32	2105784	0.17	0.35
88	2106691	0.37	1.27
70	2107812	0.28	1.47
57	2109189	0.26	1.66
35	2109490	0.31	3.04
88	2110876	0.23	0.69
71	2112105	0.25	1.2
34	2112129	0.2	1.01
61	2112817	0.31	1.74
46	2112971	0.26	2.1
39	2113323	0.25	2.16
50	2114613	0.21	0.96
27	2115526	0.21	1.55
17	2115526	0.17	0.79
71	2118691	0.42	1.65
70	2119748	0.27	1.46
62	2122402	0.31	1.72
28	2122675	0.25	3.12
102	2123346	0.36	1.09
58	2123384	0.31	1.83
16	2124254	0.18	1.43
41	2124968	0.26	2.27
10	2126511	0.16	0.74
46	2126623	0.3	2.29
29	2126676	0.24	2.37
34	2126907	0.24	2.14
10	2127068	0.17	1.47
26	2127190	0.18	0.75
51	2127200	0.35	2.15
16	2127369	0.19	1.86
12	2127636	0.17	1.22
10	2127680	0.18	2.06
32	2127743	0.22	1.61
52	2128372	0.21	0.87
24	2128972	0.19	1.33
10	2128972	0.16	0.37
38	2129494	0.27	2.69
59	2129755	0.23	1.08
65	2129906	0.33	1.67
85	2130445	0.29	1.22
64	2130470	0.24	1.12
15	2131637	0.18	1.14
63	2131974	0.33	1.71
98	2134496	0.49	1.26
15	2135475	0.17	0.57
97	2138803	0.32	1.1
43	2141482	0.31	2.46
59	2141531	0.42	1.98
31	2142913	0.25	2.57
45	2146747	0.32	2.37
23	2151444	0.23	2.86
11	2153300	0.19	2.6
53	2153820	0.32	2.01
59	2154521	0.29	1.76
64	2155409	0.46	1.89
35	2155661	0.27	2.87
29	2156883	0.23	2.23
96	2161305	0.28	1.07
26	2165913	0.19	0.97
59	2169473	0.23	1.11
70	2169892	0.28	1.47
30	2171273	0.19	1.03
53	2171274	0.2	0.62
69	2171849	0.41	1.68
61	2172741	0.29	1.7
72	2173609	0.25	1.16
63	2173697	0.33	1.71
47	2174140	0.21	0.91
19	2176005	0.2	1.97
10	2176567	0.16	0.74
65	2177456	0.43	1.81
37	2177537	0.18	0.56
14	2177802	0.19	1.72
67	2178511	0.26	1.43
14	2179187	0.17	0.79
69	2180165	0.25	1.25
93	2180599	0.26	1.02
63	2182054	0.34	1.73
34	2182074	0.27	3.01
84	2183579	0.45	1.43
34	2183996	0.2	1.04
69	2184999	0.28	1.49
53	2185356	0.31	2.01
33	2187697	0.21	1.36
17	2187697	0.16	0.43
112	2189221	0.29	0.93
59	2190899	0.39	1.93
14	2191233	0.19	1.96
33	2192008	0.2	1.23
69	2193803	0.24	1.11
27	2194185	0.2	1.51
58	2194293	0.2	0.61
54	2196384	0.26	1.67
74	2196408	0.33	1.46
22	2196674	0.22	2.43
102	2200094	0.35	1.08
69	2200225	0.43	1.7
59	2200971	0.26	1.59
38	2202018	0.24	1.89
114	2203424	0.47	1.07
49	2205598	0.2	0.74
31	2206000	0.24	2.25
15	2208857	0.2	2.35
70	2208992	0.28	1.47
71	2209133	0.39	1.61
65	2209195	0.25	1.28
21	2209298	0.21	1.99
29	2209850	0.22	1.88
61	2209873	0.24	1.21
40	2210179	0.22	1.41
28	2210889	0.22	1.8
54	2212484	0.23	1.16
55	2212806	0.36	2.01
37	2214102	0.22	1.44
30	2214572	0.26	3
49	2215404	0.26	1.84
50	2219277	0.22	1.11
19	2223626	0.18	0.9
75	2228739	0.38	1.51
57	2229056	0.3	1.84
12	2229428	0.18	1.32
56	2229435	0.27	1.74
38	2229959	0.28	2.71
14	2229984	0.18	1.13
43	2230176	0.26	2.18
43	2230223	0.34	2.53
13	2230231	0.16	0.38
41	2231683	0.28	2.5
16	2231747	0.19	1.65
11	2231798	0.18	1.87
13	2232640	0.19	2.11
30	2232834	0.18	0.65
53	2233511	0.2	0.71
39	2234337	0.22	1.34
91	2237166	0.32	1.17
41	2237786	0.24	1.7
24	2238019	0.18	0.95
45	2238164	0.26	2.13
84	2239248	0.35	1.31
20	2242193	0.19	1.26
48	2244994	0.21	0.94
15	2245099	0.18	1.14
33	2245685	0.18	0.69
10	2245769	0.16	0.37
52	2247572	0.25	1.6
29	2249845	0.25	2.98
48	2250155	0.2	0.69
20	2251839	0.18	0.97
26	2253373	0.21	1.61
77	2254420	0.38	1.47
29	2255922	0.25	2.74
75	2256062	0.27	1.36
40	2256146	0.25	2.09
57	2256570	0.26	1.6
66	2256902	0.29	1.58
31	2258488	0.21	1.59
46	2258994	0.3	2.27
44	2259504	0.22	1.29
42	2259541	0.31	2.53
45	2259636	0.34	2.42
49	2260027	0.34	2.23
13	2260074	0.2	2.88
49	2260465	0.38	2.31
50	2262323	0.33	2.16
65	2262401	0.25	1.3
37	2262461	0.26	2.44
15	2262636	0.21	3.29
31	2262703	0.3	3.38
60	2262997	0.3	1.75
47	2263577	0.32	2.27
40	2263609	0.24	1.77
58	2263646	0.44	2.04
61	2264073	0.29	1.7
48	2264242	0.35	2.3
29	2264252	0.18	0.63
42	2264648	0.3	2.49
11	2264771	0.16	0.22
37	2264784	0.22	1.42
22	2265146	0.24	3.26
39	2265993	0.3	2.7
23	2266802	0.21	1.91
38	2267304	0.27	2.64
28	2267388	0.27	3.65
51	2267607	0.34	2.15
26	2267827	0.24	2.83
21	2267828	0.2	1.78
22	2267903	0.2	1.5
32	2268104	0.25	2.7
43	2268252	0.26	2.14
10	2268425	0.16	0.11
46	2269202	0.35	2.39
54	2269215	0.35	2.04
26	2269666	0.24	2.76
104	2272832	0.28	0.99
28	2275104	0.23	2.13
54	2275145	0.32	1.98
15	2276355	0.19	1.98
15	2276527	0.19	1.98
64	2276674	0.24	1.1
98	2277310	0.35	1.12
94	2277318	0.32	1.13
68	2278891	0.31	1.56
12	2279140	0.17	0.72
10	2279244	0.16	-0.01
48	2279661	0.32	2.23
42	2280009	0.26	2.3
16	2280100	0.17	0.84
105	2283246	0.24	0.67
49	2284406	0.21	0.94
95	2286547	0.24	0.78
29	2286613	0.19	0.99
72	2287009	0.26	1.28
39	2288346	0.29	2.67
26	2288517	0.19	0.92
45	2289482	0.22	1.28
29	2289527	0.24	2.64
75	2289632	0.28	1.37
13	2291312	0.17	0.66
65	2291661	0.3	1.62
60	2292166	0.29	1.73
26	2292763	0.23	2.45
67	2293768	0.23	0.97
39	2297865	0.27	2.63
12	2301401	0.18	1.91
11	2303204	0.18	1.76
65	2303774	0.34	1.68
12	2304181	0.17	0.82
21	2305160	0.21	2.04
12	2305160	0.18	1.32
61	2305965	0.27	1.68
66	2306548	0.42	1.78
79	2307287	0.34	1.38
72	2308837	0.25	1.15
37	2315059	0.24	1.91
10	2320907	0.16	0.37
38	2322302	0.23	1.57
96	2325956	0.33	1.13
53	2333152	0.25	1.61
22	2349509	0.18	0.83
16	2355679	0.18	1.43
56	3255916	0.46	2.17
75	3255923	0.71	1.95
32	3464178	0.26	2.88
19	3475290	0.28	5.4
23	3504251	0.22	2.32
46	3505394	0.31	2.31
58	3567393	0.4	1.98
41	3568562	0.26	2.22
33	3570852	0.2	1.23
54	3576404	0.56	2.42
44	3579125	0.22	1.22
61	3579486	0.23	0.98
27	3581491	0.2	1.47
56	3583084	0.34	1.94
75	3595519	0.24	0.98
26	3601215	0.2	1.27
59	3609657	0.25	1.48
31	3616521	0.22	1.86
37	3656559	0.21	1.33
15	3696624	0.2	2.28
39	3708475	0.23	1.69
53	3739654	0.23	1.24
51	3744176	0.24	1.35
34	3748760	0.23	1.93
78	3761604	0.31	1.36
57	3764139	0.33	1.89
51	3798688	0.5	2.45
103	3811539	0.35	1.07
36	3827922	0.49	3.44
46	3831656	0.21	1.05
50	3838454	0.3	2.11
16	3849526	0.2	2.21
20	3850541	0.21	2.36
12	3850541	0.18	1.42
16	3850780	0.19	1.5
10	3857538	0.18	2.06
14	3858852	0.19	2.28
18	3859570	0.22	3.14
26	3859570	0.2	1.36
46	3867385	0.33	2.35
45	3870364	0.24	1.72
45	3881299	0.25	1.85
66	3885055	0.23	0.93
28	3904761	0.23	2.28
75	3911475	0.27	1.36
29	3912208	0.19	1.1
36	3915120	0.24	1.99
22	3923320	0.18	0.88
37	3933870	0.28	2.79
43	3935633	0.2	0.87
37	3937878	0.23	1.69
15	3937924	0.19	1.83
55	3942396	0.25	1.55
67	3949569	0.26	1.36
39	3951649	0.29	2.67
58	3955704	0.23	1.05
25	3958838	0.29	4.15
16	3960262	0.19	2
50	3960927	0.37	2.23
17	3961197	0.27	6.01
110	3971818	0.24	0.68
42	3979459	0.21	1.17
43	3993232	0.25	1.98
116	3997603	0.25	0.73
69	4183986	0.19	0.46
19	4191168	0.19	1.39
35	4197213	0.22	1.56

## Sheet: EventD_LPM
Event duration [ms]	Total elapsed time [ms]	Particle size [mm]	Particle velocity [m s-1]		Theoritical trend for rain droplets
50	2798456	0.69	2.87		Size [mm]	Velocity [m s-1]
44	2864348	0.8	3.53		0	0
44	2869185	0.54	2.93		0.01	0.0571284
55	2885449	0.51	2.29		0.02	0.113915
45	2934419	0.25	1.79		0.03	0.170362
53	2963039	0.52	2.39		0.04	0.226471
51	2970115	0.53	2.51		0.05	0.282245
53	2975130	0.39	2.15		0.06	0.337685
21	3003192	0.19	1.14		0.07	0.392794
34	3054074	0.23	1.96		0.08	0.447572
50	3069597	0.61	2.72		0.09	0.502023
50	3070035	0.51	2.52		0.1	0.556149
49	3117891	0.47	2.5		0.11	0.60995
16	3151349	0.2	2.07		0.12	0.66343
40	3154833	0.46	3.03		0.13	0.71659
81	3161262	0.71	1.8		0.14	0.769432
59	3165219	0.51	2.13		0.15	0.821957
56	3168184	0.48	2.19		0.16	0.874169
70	3169549	0.54	1.84		0.17	0.926068
58	3180234	0.45	2.07		0.18	0.977656
65	3193394	0.55	2.01		0.19	1.02894
34	3291568	0.27	3.01		0.2	1.07991
30	3299553	0.22	1.68		0.21	1.13058
47	3318104	0.4	2.46		0.22	1.18094
43	3339054	0.96	3.98		0.23	1.23101
43	3365738	0.99	4.04		0.24	1.28077
43	3370306	0.86	3.75		0.25	1.33024
47	3377803	0.31	2.26		0.26	1.37941
45	3380166	0.28	2.29		0.27	1.42829
59	3382266	0.28	1.75		0.28	1.47687
52	3389956	0.4	2.2		0.29	1.52516
35	3390287	0.23	1.79		0.3	1.57317
42	3400710	1.04	4.27		0.31	1.62089
46	3402574	1.08	3.97		0.32	1.66832
70	3406725	0.21	0.61		0.33	1.71547
63	3412121	0.56	2.08		0.34	1.76233
44	3417697	0.65	3.17		0.35	1.80892
46	3431421	0.98	3.77		0.36	1.85523
41	3447492	0.72	3.58		0.37	1.90126
48	3455093	0.78	3.18		0.38	1.94701
47	3456264	0.82	3.34		0.39	1.99249
42	3474318	0.59	3.18		0.4	2.0377
39	3477141	0.59	3.43		0.41	2.08264
49	3480134	0.63	2.82		0.42	2.12731
41	3480170	0.51	3.08		0.43	2.17172
54	3501690	0.3	1.94		0.44	2.21585
50	3512988	0.34	2.17		0.45	2.25973
54	3513864	0.46	2.25		0.46	2.30334
45	3516938	0.72	3.26		0.47	2.34669
52	3521225	0.63	2.65		0.48	2.38978
40	3522733	0.52	3.17		0.49	2.43261
52	3526361	0.67	2.74		0.5	2.47519
50	3530213	0.69	2.87		0.51	2.51751
51	3530839	0.72	2.88		0.52	2.55958
42	3542061	0.4	2.75		0.53	2.60139
46	3555762	0.76	3.29		0.54	2.64296
34	3561345	0.29	3.05		0.55	2.68428
53	3568223	0.5	2.37		0.56	2.72535
45	3576064	0.51	2.79		0.57	2.76617
59	3579595	0.56	2.21		0.58	2.80676
40	3581789	0.26	2.42		0.59	2.84709
35	3582071	0.44	3.39		0.6	2.88719
33	3582125	0.39	3.44		0.61	2.92705
41	3582345	0.6	3.29		0.62	2.96667
48	3587218	0.59	2.8		0.63	3.00605
59	3590898	0.37	1.9		0.64	3.04519
49	3596283	0.34	2.22		0.65	3.08411
60	3599956	0.42	1.96		0.66	3.12279
50	3603671	0.6	2.7		0.67	3.16123
46	3610160	0.6	2.93		0.68	3.19945
45	3610198	0.23	1.51		0.69	3.23744
41	3613430	0.42	2.85		0.7	3.2752
47	3613523	0.54	2.75		0.71	3.31274
53	3622251	0.54	2.43		0.72	3.35005
49	3625256	0.7	2.96		0.73	3.38714
53	3626320	0.34	2.05		0.74	3.42401
52	3629918	0.61	2.61		0.75	3.46065
40	3631217	0.51	3.16		0.76	3.49708
34	3633669	0.23	1.81		0.77	3.53329
40	3637029	0.4	2.87		0.78	3.56928
51	3639270	0.26	1.86		0.79	3.60506
46	3642689	0.75	3.25		0.8	3.64062
40	3656918	0.28	2.57		0.81	3.67597
67	3659804	0.42	1.74		0.82	3.71111
19	3660397	0.19	1.62		0.83	3.74604
50	3663658	0.63	2.77		0.84	3.78076
48	3664420	0.41	2.42		0.85	3.81527
39	3684957	0.38	2.89		0.86	3.84957
37	3689908	0.24	1.88		0.87	3.88367
51	3690346	0.4	2.26		0.88	3.91757
66	3695866	0.34	1.65		0.89	3.95126
38	3696134	0.32	2.83		0.9	3.98475
45	3698954	0.33	2.41		0.91	4.01805
40	3699337	0.38	2.82		0.92	4.05114
49	3712685	0.53	2.6		0.93	4.08403
42	3720235	0.67	3.38		0.94	4.11673
48	3723229	0.3	2.19		0.95	4.14923
50	3723464	0.7	2.9		0.96	4.18154
50	3724179	0.31	2.12		0.97	4.21365
52	3726775	0.32	2.05		0.98	4.24558
51	3727986	0.72	2.89		0.99	4.27731
64	3728346	0.22	0.9		1	4.30885
48	3729129	0.38	2.35		1.01	4.3402
77	3740518	0.24	0.93		1.02	4.37137
47	3742001	0.33	2.3		1.03	4.40235
49	3743137	0.45	2.46		1.04	4.43314
18	3743250	0.18	1.21		1.05	4.46375
37	3743250	0.19	0.71		1.06	4.49417
47	3746656	0.23	1.27		1.07	4.52442
71	3761446	0.23	0.85		1.08	4.55448
29	3765162	0.18	0.71		1.09	4.58437
50	3770735	0.69	2.88		1.1	4.61407
55	3772076	0.42	2.12		1.11	4.6436
63	3772221	0.35	1.75		1.12	4.67295
45	3776783	0.41	2.59		1.13	4.70212
49	3778332	0.2	0.74		1.14	4.73112
91	3780140	0.26	1.02		1.15	4.75995
43	3792152	0.7	3.37		1.16	4.7886
80	3792281	0.28	1.29		1.17	4.81709
36	3792785	0.27	2.74		1.18	4.8454
30	3807303	0.23	2.12		1.19	4.87354
48	3809228	0.29	2.17		1.2	4.90152
189	3809576	0.38	0.6		1.21	4.92932
57	3821069	0.25	1.41		1.22	4.95696
43	3826039	0.21	1.07		1.23	4.98444
46	3848680	0.46	2.64		1.24	5.01175
57	3872160	0.46	2.12		1.25	5.0389
41	3890532	0.84	3.88		1.26	5.06588
27	3892523	0.33	3.99		1.27	5.09271
48	3900740	0.42	2.43		1.28	5.11937
16	3907089	0.21	2.75		1.29	5.14588
39	3917834	0.43	3.02		1.3	5.17222
40	3919606	0.52	3.18		1.31	5.19841
30	3933671	0.22	1.89		1.32	5.22444
47	3946370	0.25	1.71		1.33	5.25032
49	3948847	0.49	2.54		1.34	5.27604
47	3953975	0.5	2.66		1.35	5.30161
41	3959671	1.16	4.66		1.36	5.32702
45	3969634	0.91	3.69		1.37	5.35228
60	3974193	0.21	0.8		1.38	5.37739
45	3979695	0.61	3.02		1.39	5.40235
55	3980267	0.29	1.88		1.4	5.42716
48	3991712	0.59	2.8
56	3991790	0.44	2.12
38	3994861	0.45	3.15
18	3999337	0.19	1.4
40	4002678	0.41	2.9
39	4006833	0.64	3.57
43	4006973	0.6	3.15
39	4015010	0.28	2.63
47	4017828	0.44	2.54
49	4017991	0.58	2.71
40	4027004	0.69	3.61
50	4029566	0.73	2.96
40	4029619	0.4	2.89
43	4033779	0.81	3.64
49	4036709	0.61	2.77
53	4047592	0.46	2.27
67	4051111	0.39	1.7
44	4060543	0.38	2.57
47	4063096	0.3	2.23
51	4072068	0.56	2.56
31	4077733	0.21	1.35
43	4090019	0.41	2.69
48	4093322	0.52	2.65
37	4098081	0.32	2.9
54	4101932	0.31	1.96
30	4103995	0.25	2.75
59	4112969	0.53	2.17
39	4113705	0.67	3.64
28	4118403	0.19	0.94
40	4120536	0.31	2.65
45	4122240	0.5	2.77
43	4126189	0.45	2.78
25	4133128	0.23	2.67
45	4161282	0.91	3.69
48	4168529	0.88	3.39
66	4170204	0.27	1.55
47	4170814	0.53	2.73
45	4178106	0.87	3.6
50	4178690	0.37	2.23
50	4180218	0.38	2.25
43	4186718	1.27	4.7
47	4210313	0.58	2.83
54	4215558	0.27	1.9
49	4220428	0.54	2.63
56	4222226	0.31	1.89
44	4227958	0.22	1.31
32	4229401	0.42	3.66
42	4230436	0.94	4.03
49	4235164	0.83	3.21
60	4236008	0.28	1.72
46	4236013	0.91	3.6
50	4242027	0.73	2.97
40	4245171	0.62	3.43
45	4245521	0.88	3.63
46	4245649	0.72	3.19
26	4248678	0.19	1.19
39	4252848	0.49	3.19
55	4257979	0.35	1.99
46	4260136	0.95	3.71
49	4260518	0.39	2.33
69	4261229	0.36	1.61
41	4265932	0.69	3.52
38	4266890	0.2	0.96
41	4272973	0.99	4.25
48	4277793	0.73	3.09
53	4279451	0.63	2.6
47	4301231	0.49	2.63
47	4309646	0.73	3.15
36	4309827	0.25	2.34
36	4313633	0.37	3.12
38	4321897	0.65	3.69
57	4323725	0.33	1.9
52	4329050	0.3	2.01
43	4329477	0.35	2.55
40	4337660	0.44	2.98
54	4347476	0.44	2.21
44	4351684	0.7	3.29
35	4357354	0.55	3.7
39	4361102	0.57	3.39
37	4367612	0.46	3.28
42	4368135	0.62	3.27
37	4369582	0.45	3.24
60	4371481	0.2	0.66
28	4378115	0.24	2.63
53	4389074	0.55	2.45
52	4397798	0.42	2.25
68	4408095	0.33	1.59
51	4409597	0.72	2.88
46	4418058	0.31	2.3
44	4423357	0.45	2.72
61	4442086	0.31	1.74
39	4445991	0.25	2.11
51	4475410	0.44	2.32
45	4482498	0.52	2.83
48	4489346	0.4	2.4
52	4491580	0.53	2.46
52	4503977	0.39	2.19
40	4504925	0.29	2.6
60	4508890	0.34	1.82
40	4511237	0.31	2.65
46	4519554	0.28	2.23
59	4564956	0.41	1.96
67	4592884	0.28	1.54
44	4724061	0.4	2.61
51	4825828	0.27	2.01
13	4943363	0.19	1.94
45	5157335	0.82	3.48
42	5173572	0.61	3.23

## Sheet: AllEvents_Charge_VoltAsh
Date and time of detection	Min	Particle Electrical Charge [C]	Absolute Particle Electrical Charge [C]	1 Standard Deviation Error on the Charge Values	Particle falling Velocity [m s-1]
2023-11-11 15:05:30	15.05	-1.44824e-12	1.44824e-12	2.53028e-13	0.453125
2023-11-14 10:10:53	10.1	1.29682e-12	1.29682e-12	3.80608e-13	1.61111
2023-11-14 10:10:54	10.1	9.97204e-13	9.97204e-13	4.06456e-13	1.56757
2023-11-15 13:10:09	13.1	9.36299e-12	9.36299e-12	4.24973e-13	5.27273
2023-11-15 13:21:32	13.21	1.34583e-12	1.34583e-12	4.17064e-13	0.42963
2023-11-15 13:22:20	13.22	1.39449e-12	1.39449e-12	2.44464e-13	0.95082
2023-11-15 13:33:48	13.33	-1.34475e-12	1.34475e-12	3.94736e-13	1.56757
2023-11-15 13:14:12	13.14	-1.30007e-10	1.30007e-10	3.08126e-12	0.287129
2023-11-15 13:22:17	13.22	-1.22462e-11	1.22462e-11	3.29463e-12	0.449612
2023-11-15 13:28:53	13.28	-8.4857e-12	8.4857e-12	3.04798e-12	0.19863
2023-11-15 13:32:33	13.32	-4.83068e-11	4.83068e-11	3.24805e-12	0.423358
