# Supplementary material for: In-situ evidence of volcanic ash aggregation during fallout from combined ground- and UAS-based observations
Source: Sci Rep. 2026 Mar 26;16:15083. doi: 10.1038/s41598-026-45460-x (PMC13171961; doi:10.1038/s41598-026-45460-x)
Supplement: Supplementary file 3 — Supplementary Information 3: Raw data of the Unoccupied Aerial System (UAS) (Events A, B, C, and D). [file 41598_2026_45460_MOESM3_ESM.xlsx]

## Sheet: EventA_UAS
Date [dd.mm.yyyy]	Raw time [hh:mm:ss.ss]	Local time [hh:mm:ss.ss]	Fly time [s]	Latitude [decimal degrees]	Longitude [decimal degrees]	Altitude [asl, m]	x velocity [km h-1]	y velocity [km h-1]	z velocity [km h-1]	Pitch [°]	Roll [°]	Yaw [°]	Direction of travel [°]	Fly state	Average battery level [%]	Average battery voltage [V]	Average battery current [mAh]	Average battery temperature [°C]	Wind direction	Wind speed [km h-1]	Wind intensity level	UAS type	UAS serial number	Remote controller serial	Application notification	Application warning
2023-11-11	5:46:38.37 AM	02:46:38.37 PM	0	31.5551	130.679	84.7344	0	0	0	1.2	-0.7	-146		P-GPS	61	23.001	3558	33		0	Calm	DJI M30	1581F4BND226900B	4LGCK5S0071QAW	Your aircraft is flying in an Altitude Zone (500m). Please fly with caution.; Flight mode changed to P-GPS.
2023-11-11	5:46:38.48 AM		0.1	31.5551	130.679	84.7344	0	0	0	1.2	-0.7	-146		P-GPS	61	23.001	3558	33		0	Calm	DJI M30	1581F4BND226900B	4LGCK5S0071QAW
2023-11-11	5:46:38.59 AM		0.2	31.5551	130.679	84.7344	0	0	0	1.2	-0.7	-146		Starting Motors	61	23.001	3558	33		0	Calm	DJI M30	1581F4BND226900B	4LGCK5S0071QAW	Flight mode changed to Starting Motors.
2023-11-11	5:46:38.69 AM		0.3	31.5551	130.679	84.7344	0	0	0	1.2	-0.7	-146		Starting Motors	61	23.001	3558	33		0	Calm	DJI M30	1581F4BND226900B	4LGCK5S0071QAW
2023-11-11	5:46:38.79 AM		0.4	31.5551	130.679	84.7344	0	0	0	1.2	-0.7	-146		Starting Motors	61	23.002	7140	33		0	Calm	DJI M30	1581F4BND226900B	4LGCK5S0071QAW
2023-11-11	5:46:38.79 AM		0.5	31.5551	130.679	84.7344	0	0	0	1.2	-0.7	-146.1		Starting Motors	61	23.002	7140	33		0	Calm	DJI M30	1581F4BND226900B	4LGCK5S0071QAW
2023-11-11	5:46:39.00 AM		0.6	31.5551	130.679	84.7344	0	0	0	1.2	-0.7	-146.1		Starting Motors	61	23.002	3558	33		0	Calm	DJI M30	1581F4BND226900B	4LGCK5S0071QAW
2023-11-11	5:46:39.00 AM		0.7	31.5551	130.679	84.7344	0	0	0	1.2	-0.7	-146.1		Starting Motors	61	23.002	3558	33		0	Calm	DJI M30	1581F4BND226900B	4LGCK5S0071QAW
2023-11-11	5:46:39.20 AM		0.8	31.5551	130.679	84.7344	0	0	0	1.2	-0.7	-146.1		Starting Motors	61	23.002	3558	33		0	Calm	DJI M30	1581F4BND226900B	4LGCK5S0071QAW
2023-11-11	5:46:39.20 AM		0.9	31.5551	130.679	84.7344	0	0	0	1.2	-0.7	-146.1		Starting Motors	61	23.002	3558	33		0	Calm	DJI M30	1581F4BND226900B	4LGCK5S0071QAW
2023-11-11	5:46:39.40 AM		1	31.5551	130.679	84.7344	0	0	0	1.2	-0.7	-146.1		Starting Motors	61	23.002	3558	33		0	Calm	DJI M30	1581F4BND226900B	4LGCK5S0071QAW	Data Recorder File Index is 81.
2023-11-11	5:46:39.40 AM		1.1	31.5551	130.679	84.7344	0	0	0	1.2	-0.7	-146.2		Starting Motors	61	23.002	3558	33		0	Calm	DJI M30	1581F4BND226900B	4LGCK5S0071QAW
2023-11-11	5:46:39.61 AM		1.2	31.5551	130.679	84.7344	0	0	0	1.2	-0.7	-146.1		Starting Motors	61	23.002	3558	33		0	Calm	DJI M30	1581F4BND226900B	4LGCK5S0071QAW
2023-11-11	5:46:39.61 AM		1.3	31.5551	130.679	84.7344	0	0	0	1.2	-0.7	-146.1		Starting Motors	61	23.002	3558	33		0	Calm	DJI M30	1581F4BND226900B	4LGCK5S0071QAW
2023-11-11	5:46:39.81 AM		1.4	31.5551	130.679	84.7344	0	0	0	1.2	-0.7	-146.1		Starting Motors	61	22.926	7138	33		0	Calm	DJI M30	1581F4BND226900B	4LGCK5S0071QAW
2023-11-11	5:46:39.81 AM		1.5	31.5551	130.679	84.7344	0	0	0	1.2	-0.7	-146.2		Starting Motors	61	22.926	7138	33		0	Calm	DJI M30	1581F4BND226900B	4LGCK5S0071QAW
2023-11-11	5:46:40.01 AM		1.6	31.5551	130.679	84.7344	0	0	0	1.2	-0.7	-146.2		Starting Motors	61	22.922	3558	33		0	Calm	DJI M30	1581F4BND226900B	4LGCK5S0071QAW
2023-11-11	5:46:40.01 AM		1.7	31.5551	130.679	84.7344	0	0	0	1.2	-0.7	-146.2		Starting Motors	61	22.922	3558	33		0	Calm	DJI M30	1581F4BND226900B	4LGCK5S0071QAW
2023-11-11	5:46:40.22 AM		1.8	31.5551	130.679	84.7344	0	0	0	1.1	-0.7	-146.1		Starting Motors	61	22.922	3558	33		0	Calm	DJI M30	1581F4BND226900B	4LGCK5S0071QAW
2023-11-11	5:46:40.22 AM		1.9	31.5551	130.679	84.7344	0	0	0	1.1	-0.7	-146.1		Starting Motors	61	22.922	3558	33		0	Calm	DJI M30	1581F4BND226900B	4LGCK5S0071QAW
2023-11-11	5:46:40.42 AM		2	31.5551	130.679	84.7344	0	0	0	1.1	-0.7	-146.1		Starting Motors	61	22.922	3558	33		0	Calm	DJI M30	1581F4BND226900B	4LGCK5S0071QAW
2023-11-11	5:46:40.42 AM		2.1	31.5551	130.679	84.7344	0	0	0	1.1	-0.7	-146.1		Starting Motors	61	22.922	3558	33		0	Calm	DJI M30	1581F4BND226900B	4LGCK5S0071QAW
2023-11-11	5:46:40.62 AM		2.2	31.5551	130.679	84.7344	0	0	0	1.1	-0.7	-146.1		Manual Takeoff	61	22.922	3558	33		0	Calm	DJI M30	1581F4BND226900B	4LGCK5S0071QAW	Flight mode changed to Manual Takeoff.
2023-11-11	5:46:40.62 AM		2.3	31.5551	130.679	84.7344	0	0	0	1.1	-0.7	-146.1		Manual Takeoff	61	22.922	3558	33		0	Calm	DJI M30	1581F4BND226900B	4LGCK5S0071QAW
2023-11-11	5:46:40.83 AM		2.4	31.5551	130.679	84.7344	0	0	0	1.1	-0.7	-146.1		Manual Takeoff	61	22.984	7122	32.8889		0	Calm	DJI M30	1581F4BND226900B	4LGCK5S0071QAW
2023-11-11	5:46:40.83 AM		2.5	31.5551	130.679	84.7344	0	0	0	1.1	-0.7	-146.1		Manual Takeoff	61	22.984	7122	32.8889		0	Calm	DJI M30	1581F4BND226900B	4LGCK5S0071QAW
2023-11-11	5:46:41.03 AM		2.6	31.5551	130.679	84.7344	0	0	0	1.1	-0.7	-146.1		Manual Takeoff	61	22.984	3556	32.8889		0	Calm	DJI M30	1581F4BND226900B	4LGCK5S0071QAW
2023-11-11	5:46:41.03 AM		2.7	31.5551	130.679	84.7344	0	0	0	1.1	-0.7	-146.1		Manual Takeoff	61	22.984	3556	32.8889		0	Calm	DJI M30	1581F4BND226900B	4LGCK5S0071QAW
2023-11-11	5:46:41.13 AM		2.8	31.5551	130.679	84.7344	0	0	0	1.1	-0.7	-146.1		Manual Takeoff	61	22.984	3556	32.8889		0	Calm	DJI M30	1581F4BND226900B	4LGCK5S0071QAW
2023-11-11	5:46:41.23 AM		2.9	31.5551	130.679	84.7344	0	0	0	1.1	-0.7	-146.1		Manual Takeoff	61	22.984	3556	32.8889		0	Calm	DJI M30	1581F4BND226900B	4LGCK5S0071QAW
2023-11-11	5:46:41.44 AM		3	31.5551	130.679	84.7344	0	0	0	1.1	-0.7	-146.1		Manual Takeoff	61	22.984	3556	32.8889		0	Calm	DJI M30	1581F4BND226900B	4LGCK5S0071QAW
2023-11-11	5:46:41.44 AM		3.1	31.5551	130.679	84.7344	0	0	0	1.1	-0.7	-146.1		Manual Takeoff	61	22.984	3556	32.8889		0	Calm	DJI M30	1581F4BND226900B	4LGCK5S0071QAW
2023-11-11	5:46:41.64 AM		3.2	31.5551	130.679	84.7344	0	0	0	1.1	-0.7	-146.1		Manual Takeoff	61	22.984	3556	32.8889		0	Calm	DJI M30	1581F4BND226900B	4LGCK5S0071QAW
2023-11-11	5:46:41.64 AM		3.3	31.5551	130.679	84.7344	0	0	0	1.1	-0.7	-146.1		Manual Takeoff	61	22.984	3556	32.8889		0	Calm	DJI M30	1581F4BND226900B	4LGCK5S0071QAW
2023-11-11	5:46:41.84 AM		3.4	31.5551	130.679	84.7344	0	0	0	1.1	-0.7	-146.1		Manual Takeoff	61	22.974	7117	32.8889		0	Calm	DJI M30	1581F4BND226900B	4LGCK5S0071QAW
2023-11-11	5:46:41.84 AM		3.5	31.5551	130.679	84.7344	0	0	0	1.1	-0.7	-146.1		Manual Takeoff	61	22.974	7117	32.8889		0	Calm	DJI M30	1581F4BND226900B	4LGCK5S0071QAW
2023-11-11	5:46:42.04 AM		3.6	31.5551	130.679	84.7344	0	0	0	1.1	-0.7	-146.1		Manual Takeoff	61	22.973	3554	32.8889		0	Calm	DJI M30	1581F4BND226900B	4LGCK5S0071QAW
2023-11-11	5:46:42.04 AM		3.7	31.5551	130.679	84.7344	0	0	0	1.1	-0.7	-146.1		Manual Takeoff	61	22.973	3554	32.8889		0	Calm	DJI M30	1581F4BND226900B	4LGCK5S0071QAW
2023-11-11	5:46:42.15 AM		3.8	31.5551	130.679	84.7344	0	0	0	1.1	-0.7	-146.1		Manual Takeoff	61	22.973	3554	32.8889		0	Calm	DJI M30	1581F4BND226900B	4LGCK5S0071QAW
2023-11-11	5:46:42.25 AM		3.9	31.5551	130.679	84.7344	0	0	0	1.1	-0.7	-146.1		Manual Takeoff	61	22.973	3554	32.8889		0	Calm	DJI M30	1581F4BND226900B	4LGCK5S0071QAW
2023-11-11	5:46:42.45 AM		4	31.5551	130.679	84.7344	0	0	0	1.1	-0.7	-146		Manual Takeoff	61	22.973	3554	32.8889		0	Calm	DJI M30	1581F4BND226900B	4LGCK5S0071QAW
2023-11-11	5:46:42.45 AM		4.1	31.5551	130.679	84.7344	0	0	0	1.1	-0.7	-146.1		Manual Takeoff	61	22.973	3554	32.8889		0	Calm	DJI M30	1581F4BND226900B	4LGCK5S0071QAW
2023-11-11	5:46:42.66 AM		4.2	31.5551	130.679	84.7344	0	0	0	1.1	-0.7	-146.1		Manual Takeoff	61	22.973	3554	32.8889		0	Calm	DJI M30	1581F4BND226900B	4LGCK5S0071QAW
2023-11-11	5:46:42.66 AM		4.3	31.5551	130.679	84.7344	0	0	0	1.1	-0.7	-146.1		Manual Takeoff	61	22.973	3554	32.8889		0	Calm	DJI M30	1581F4BND226900B	4LGCK5S0071QAW
2023-11-11	5:46:42.76 AM		4.4	31.5551	130.679	84.7344	0	0	0	1.1	-0.7	-146.1		Manual Takeoff	61	22.973	7117	32.8889		0	Calm	DJI M30	1581F4BND226900B	4LGCK5S0071QAW
2023-11-11	5:46:42.86 AM		4.5	31.5551	130.679	84.7344	0	0	0	1.2	-0.7	-146.1		Manual Takeoff	61	22.973	7117	32.8889		0	Calm	DJI M30	1581F4BND226900B	4LGCK5S0071QAW
2023-11-11	5:46:42.96 AM		4.6	31.5551	130.679	84.7344	0	0	0	1.2	-0.7	-146.1		Manual Takeoff	61	22.973	3554	32.8889		0	Calm	DJI M30	1581F4BND226900B	4LGCK5S0071QAW
2023-11-11	5:46:43.06 AM		4.7	31.5551	130.679	84.7344	0	0	0	1.2	-0.7	-146.1		Manual Takeoff	61	22.973	3554	32.8889		0	Calm	DJI M30	1581F4BND226900B	4LGCK5S0071QAW
2023-11-11	5:46:43.17 AM		4.8	31.5551	130.679	84.7344	0	0	0	1.2	-0.7	-146.1		Manual Takeoff	61	22.973	3554	32.8889		0	Calm	DJI M30	1581F4BND226900B	4LGCK5S0071QAW
2023-11-11	5:46:43.27 AM		4.9	31.5551	130.679	84.7344	0	0	0	1.1	-0.7	-146.1		Manual Takeoff	61	22.973	3554	32.8889		0	Calm	DJI M30	1581F4BND226900B	4LGCK5S0071QAW
2023-11-11	5:46:43.37 AM		5	31.5551	130.679	84.7344	0	0	0	1.1	-0.7	-146.1		Manual Takeoff	61	22.973	3554	32.8889		0	Calm	DJI M30	1581F4BND226900B	4LGCK5S0071QAW
2023-11-11	5:46:43.47 AM		5.1	31.5551	130.679	84.7344	0	0	0	1.1	-0.7	-146.1		Manual Takeoff	61	22.973	3554	32.8889		0	Calm	DJI M30	1581F4BND226900B	4LGCK5S0071QAW
2023-11-11	5:46:43.58 AM		5.2	31.5551	130.679	84.7344	0	0	0	1.1	-0.7	-146.1		Manual Takeoff	61	22.973	3554	32.8889		0	Calm	DJI M30	1581F4BND226900B	4LGCK5S0071QAW
2023-11-11	5:46:43.58 AM		5.3	31.5551	130.679	84.7344	0	0	0	1.1	-0.7	-146.1		Manual Takeoff	61	22.973	3554	32.8889		0	Calm	DJI M30	1581F4BND226900B	4LGCK5S0071QAW
2023-11-11	5:46:43.78 AM		5.4	31.5551	130.679	84.7344	0	0	0	1	-0.7	-146.1		Manual Takeoff	61	22.973	7117	32.8889		0	Calm	DJI M30	1581F4BND226900B	4LGCK5S0071QAW
2023-11-11	5:46:43.78 AM		5.5	31.5551	130.679	84.7344	0	0	0	0.5	-0.7	-146.2		Manual Takeoff	61	22.973	7117	32.8889		0	Calm	DJI M30	1581F4BND226900B	4LGCK5S0071QAW
2023-11-11	5:46:43.99 AM		5.6	31.5551	130.679	84.7344	0	0	-0.360147	-2	-0.4	-146.5		Manual Takeoff	61	22.886	3554	32.8889		0	Calm	DJI M30	1581F4BND226900B	4LGCK5S0071QAW
2023-11-11	5:46:43.99 AM		5.7	31.5551	130.679	84.7344	0	0	-1.08044	-3.3	0	-146.6		Manual Takeoff	61	22.886	3554	32.8889	SE	3.2361	Calm	DJI M30	1581F4BND226900B	4LGCK5S0071QAW
2023-11-11	5:46:43.99 AM		5.8	31.5551	130.679	84.7344	0	-0.360147	-2.16088	-2	0.3	-146.3	234.1	Manual Takeoff	61	22.886	3554	32.8889	E	3.5903	Calm	DJI M30	1581F4BND226900B	4LGCK5S0071QAW
2023-11-11	5:46:43.99 AM		5.9	31.5551	130.679	84.7344	-0.360147	-0.360147	-2.52103	-0.2	-0.3	-146.5	232.1	P-GPS	61	22.886	3554	32.8889	E	3.9606	Calm	DJI M30	1581F4BND226900B	4LGCK5S0071QAW	Flight mode changed to P-GPS.
2023-11-11	5:46:43.99 AM		5.9	31.5551	130.679	84.7344	-0.360147	-0.360147	-2.52103	0.3	-0.4	-146.5	229.9	P-GPS	61	22.886	3554	32.8889	E	3.9606	Calm	DJI M30	1581F4BND226900B	4LGCK5S0071QAW	Home Point recorded. Return-to-Home Altitude:500.0 m.; Home Point Updated.
2023-11-11	5:46:43.99 AM		6	31.5551	130.679	84.7344	-0.360147	-0.360147	-2.16088	2.4	-0.7	-146.6	229.4	P-GPS	61	22.886	3554	32.8889	NE	3.9606	Calm	DJI M30	1581F4BND226900B	4LGCK5S0071QAW
2023-11-11	5:46:43.99 AM		6.1	31.5551	130.679	84.7344	0	-0.360147	-2.16088	2.9	-0.9	-146.6	231.9	P-GPS	61	22.886	3554	32.8889	E	4.3148	Calm	DJI M30	1581F4BND226900B	4LGCK5S0071QAW
2023-11-11	5:46:43.99 AM		6.2	31.5551	130.679	85.0392	0	-0.360147	-2.88118	2.3	-1.2	-147	246	P-GPS	61	22.886	3554	32.8889	E	4.669	Calm	DJI M30	1581F4BND226900B	4LGCK5S0071QAW
2023-11-11	5:46:43.99 AM		6.3	31.5551	130.679	85.0392	0	0	-3.24133	1.6	-1.5	-147.4		P-GPS	61	22.886	3554	32.8889	E	5.0393	Calm	DJI M30	1581F4BND226900B	4LGCK5S0071QAW
2023-11-11	5:46:44.80 AM		6.4	31.5551	130.679	85.344	0	0	-4.32177	0.9	-2	-147.8		P-GPS	61	22.71	7115	32.8889	E	5.3935	Calm	DJI M30	1581F4BND226900B	4LGCK5S0071QAW
2023-11-11	5:46:44.80 AM		6.5	31.5551	130.679	85.344	0	0	-5.40221	0.7	-2.3	-148		P-GPS	61	22.71	7115	32.8889	E	5.7477	Calm	DJI M30	1581F4BND226900B	4LGCK5S0071QAW
2023-11-11	5:46:44.80 AM		6.6	31.5551	130.679	85.6488	0	0	-6.48265	0.6	-2	-148.3		P-GPS	61	22.684	3554	32.8889	E	6.118	Calm	DJI M30	1581F4BND226900B	4LGCK5S0071QAW
2023-11-11	5:46:44.80 AM		6.7	31.5551	130.679	85.6488	0	0	-7.56309	0.6	-1.5	-148.5		P-GPS	61	22.684	3554	32.8889	E	6.4722	Calm	DJI M30	1581F4BND226900B	4LGCK5S0071QAW
2023-11-11	5:46:44.80 AM		6.8	31.5551	130.679	85.9536	0	0	-9.00368	0.4	-1.1	-148.7		P-GPS	61	22.684	3554	32.8889	E	6.8425	Calm	DJI M30	1581F4BND226900B	4LGCK5S0071QAW
2023-11-11	5:46:44.80 AM		6.9	31.5551	130.679	86.2584	0	0	-10.4443	0.3	-1.1	-148.7		P-GPS	61	22.684	3554	32.8889	E	7.1967	Calm	DJI M30	1581F4BND226900B	4LGCK5S0071QAW
2023-11-11	5:46:44.80 AM		7	31.5551	130.679	86.5632	0	0	-11.8849	0.3	-1.1	-148.6		P-GPS	61	22.684	3554	32.8889	E	7.5509	Calm	DJI M30	1581F4BND226900B	4LGCK5S0071QAW
2023-11-11	5:46:44.80 AM		7.1	31.5551	130.679	86.868	0	0	-12.9653	0.2	-1	-148.8		P-GPS	61	22.684	3554	32.8889	E	7.5509	Calm	DJI M30	1581F4BND226900B	4LGCK5S0071QAW
2023-11-11	5:46:45.51 AM		7.2	31.5551	130.679	87.4776	0	0	-14.766	0.5	-1	-151.7		P-GPS	61	22.684	3554	32.8889	E	7.9212	Calm	DJI M30	1581F4BND226900B	4LGCK5S0071QAW
2023-11-11	5:46:45.51 AM		7.3	31.5551	130.679	87.7824	0	0	-15.4863	1.1	-0.8	-156.6		P-GPS	61	22.684	3554	32.8889	E	7.9212	Calm	DJI M30	1581F4BND226900B	4LGCK5S0071QAW
2023-11-11	5:46:45.72 AM		7.4	31.5551	130.679	88.0872	0	0	-16.5668	1	-0.5	-165.4		P-GPS	61	22.383	7077	32.8889	E	8.2754	Calm	DJI M30	1581F4BND226900B	4LGCK5S0071QAW
2023-11-11	5:46:45.72 AM		7.5	31.5551	130.679	88.392	0	0	-16.9269	0.3	0	-170.8		P-GPS	61	22.383	7077	32.8889	E	8.2754	Calm	DJI M30	1581F4BND226900B	4LGCK5S0071QAW
2023-11-11	5:46:45.92 AM		7.6	31.5551	130.679	89.0016	0	0	-17.2871	-0.5	0.4	-179.1		P-GPS	61	22.383	3532	32.8889	E	8.6296	Calm	DJI M30	1581F4BND226900B	4LGCK5S0071QAW
2023-11-11	5:46:45.92 AM		7.7	31.5551	130.679	89.6112	0	0	-17.6472	-0.7	0	174.8		P-GPS	61	22.383	3532	32.8889	E	8.6296	Calm	DJI M30	1581F4BND226900B	4LGCK5S0071QAW
2023-11-11	5:46:46.23 AM		7.8	31.5551	130.679	90.2208	0	0	-17.6472	-1	-1	166.7		P-GPS	61	22.383	3532	32.8889	NE	8.6296	Calm	DJI M30	1581F4BND226900B	4LGCK5S0071QAW
2023-11-11	5:46:46.23 AM		7.9	31.5551	130.679	90.5256	0	0	-18.0074	-1.1	-1.4	161.1		P-GPS	61	22.383	3532	32.8889	NE	8.6296	Calm	DJI M30	1581F4BND226900B	4LGCK5S0071QAW
2023-11-11	5:46:46.43 AM		8	31.5551	130.679	91.1352	0	0	-18.0074	-0.7	-1.5	152.5		P-GPS	61	22.383	3532	32.8889	NE	8.6296	Calm	DJI M30	1581F4BND226900B	4LGCK5S0071QAW
2023-11-11	5:46:46.43 AM		8.1	31.5551	130.679	91.44	0	0	-18.0074	-0.2	-1.6	146.7		P-GPS	61	22.383	3532	32.8889	NE	8.6296	Calm	DJI M30	1581F4BND226900B	4LGCK5S0071QAW
2023-11-11	5:46:46.63 AM		8.2	31.5551	130.679	92.0496	0	0	-17.6472	0	-1.9	137.6		P-GPS	61	22.383	3532	32.8889	NE	8.6296	Calm	DJI M30	1581F4BND226900B	4LGCK5S0071QAW
2023-11-11	5:46:46.63 AM		8.3	31.5551	130.679	92.6592	0	0	-17.6472	0.1	-2.1	131.5		P-GPS	61	22.383	3532	32.8889	NE	8.6296	Calm	DJI M30	1581F4BND226900B	4LGCK5S0071QAW
2023-11-11	5:46:46.73 AM		8.4	31.5551	130.679	93.2688	0	0	-17.6472	0	-2	122.5		P-GPS	61	22.5	7024	32.8889	E	8.6296	Calm	DJI M30	1581F4BND226900B	4LGCK5S0071QAW
2023-11-11	5:46:46.73 AM		8.5	31.5551	130.679	93.5736	0	0	-17.6472	0	-1.4	117.2		P-GPS	61	22.5	7024	32.8889	NE	8.6296	Calm	DJI M30	1581F4BND226900B	4LGCK5S0071QAW
2023-11-11	5:46:46.73 AM		8.6	31.5551	130.679	94.1832	0	0	-17.6472	-0.6	-0.3	109.3		P-GPS	61	22.494	3510	32.8889	NE	8.2754	Calm	DJI M30	1581F4BND226900B	4LGCK5S0071QAW
2023-11-11	5:46:46.73 AM		8.7	31.5551	130.679	94.488	0	0	-17.6472	-1.4	-0.5	103.5		P-GPS	61	22.494	3510	32.8889	NE	8.2754	Calm	DJI M30	1581F4BND226900B	4LGCK5S0071QAW
2023-11-11	5:46:47.14 AM		8.8	31.5551	130.679	95.0976	0	0	-17.6472	-2.9	-1	95.4		P-GPS	61	22.494	3510	32.8889	NE	8.2754	Calm	DJI M30	1581F4BND226900B	4LGCK5S0071QAW
2023-11-11	5:46:47.14 AM		8.9	31.5551	130.679	95.4024	0	0	-17.6472	-3.9	-1.1	89.6		P-GPS	61	22.494	3510	32.8889	N	7.9212	Calm	DJI M30	1581F4BND226900B	4LGCK5S0071QAW
2023-11-11	5:46:47.14 AM		9	31.5551	130.679	96.012	0	0.360147	-17.6472	-5.1	-1.4	80.8	127.5	P-GPS	61	22.494	3510	32.8889	E	7.9212	Calm	DJI M30	1581F4BND226900B	4LGCK5S0071QAW
2023-11-11	5:46:47.14 AM		9.1	31.5551	130.679	96.6216	0	0.720295	-17.6472	-5.7	-1.4	76.4	110.9	P-GPS	61	22.494	3510	32.8889	NE	7.5509	Calm	DJI M30	1581F4BND226900B	4LGCK5S0071QAW
2023-11-11	5:46:47.14 AM		9.2	31.5551	130.679	97.2312	0	1.08044	-17.6472	-6.3	-1.3	70.7	94.4	P-GPS	61	22.494	3510	32.8889	NE	7.5509	Calm	DJI M30	1581F4BND226900B	4LGCK5S0071QAW
2023-11-11	5:46:47.14 AM		9.3	31.5551	130.679	97.536	0	1.08044	-18.0074	-6.7	-1.3	66.9	87	P-GPS	61	22.494	3510	32.8889	N	7.1967	Calm	DJI M30	1581F4BND226900B	4LGCK5S0071QAW
2023-11-11	5:46:47.85 AM		9.4	31.5551	130.679	98.1456	0.360147	1.44059	-18.0074	-7.4	-1.8	61.6	78.2	P-GPS	61	22.419	6989	32.8889	N	7.1967	Calm	DJI M30	1581F4BND226900B	4LGCK5S0071QAW
2023-11-11	5:46:47.85 AM		9.5	31.5551	130.679	98.4504	0.720295	1.80074	-17.6472	-7.9	-2.4	58.4	72.2	P-GPS	61	22.419	6989	32.8889	N	7.1967	Calm	DJI M30	1581F4BND226900B	4LGCK5S0071QAW
2023-11-11	5:46:47.85 AM		9.6	31.5551	130.679	99.06	1.08044	2.16088	-17.6472	-8.1	-3.1	53.7	64.8	P-GPS	61	22.419	6989	32.8889	NW	6.8425	Calm	DJI M30	1581F4BND226900B	4LGCK5S0071QAW
2023-11-11	5:46:47.85 AM		9.7	31.5551	130.679	99.6696	1.44059	2.52103	-17.6472	-7.9	-3.7	50.5	60.3	P-GPS	61	22.411	3494	32.8889	NW	6.4722	Calm	DJI M30	1581F4BND226900B	4LGCK5S0071QAW
2023-11-11	5:46:47.85 AM		9.8	31.5551	130.679	100.279	2.16088	2.52103	-17.6472	-7.5	-5	45.1	54.5	P-GPS	61	22.411	3494	32.8889	NW	6.4722	Calm	DJI M30	1581F4BND226900B	4LGCK5S0071QAW
2023-11-11	5:46:47.85 AM		9.9	31.5551	130.679	100.584	2.52103	2.52103	-17.6472	-7.2	-5.1	41.7	49	P-GPS	61	22.411	3494	32.8889	NW	6.4722	Calm	DJI M30	1581F4BND226900B	4LGCK5S0071QAW
2023-11-11	5:46:48.36 AM		10	31.5551	130.679	100.889	3.24133	2.52103	-18.0074	-7.3	-4.1	36.7	42.8	P-GPS	61	22.411	3494	32.8889	NW	6.4722	Calm	DJI M30	1581F4BND226900B	4LGCK5S0071QAW
2023-11-11	5:46:48.46 AM		10.1	31.5551	130.679	101.498	3.60147	2.52103	-18.0074	-8.3	-3.7	34.1	38.9	P-GPS	61	22.411	3494	32.8889	NW	6.4722	Calm	DJI M30	1581F4BND226900B	4LGCK5S0071QAW
2023-11-11	5:46:48.57 AM		10.2	31.5551	130.679	102.108	4.32177	2.52103	-17.6472	-9.6	-4.3	30.6	35	P-GPS	61	22.411	3494	32.8889	NW	6.4722	Calm	DJI M30	1581F4BND226900B	4LGCK5S0071QAW
2023-11-11	5:46:48.67 AM		10.3	31.5551	130.679	102.413	4.68192	2.52103	-17.6472	-10.3	-4.4	28.3	31.7	P-GPS	61	22.411	3494	32.8889	NW	6.4722	Calm	DJI M30	1581F4BND226900B	4LGCK5S0071QAW
2023-11-11	5:46:48.77 AM		10.4	31.5551	130.679	103.022	5.40221	2.52103	-17.6472	-14.3	-2.4	25.7	28.1	P-GPS	61	22.418	6945	32.8889	NW	6.4722	Calm	DJI M30	1581F4BND226900B	4LGCK5S0071QAW
2023-11-11	5:46:48.87 AM		10.5	31.5551	130.679	103.327	6.1225	2.88118	-17.6472	-19.3	-0.7	24.6	26.1	P-GPS	61	22.418	6945	32.8889	NW	6.4722	Calm	DJI M30	1581F4BND226900B	4LGCK5S0071QAW
2023-11-11	5:46:48.97 AM		10.6	31.5551	130.679	103.937	7.56309	3.60147	-17.6472	-23.7	0.6	24.2	24.8	P-GPS	61	22.418	6945	32.8889	NW	6.4722	Calm	DJI M30	1581F4BND226900B	4LGCK5S0071QAW
2023-11-11	5:46:49.07 AM		10.7	31.5551	130.679	104.546	8.64354	3.96162	-17.6472	-24.6	0.9	24.2	24.3	P-GPS	61	22.418	6945	32.8889	NW	6.4722	Calm	DJI M30	1581F4BND226900B	4LGCK5S0071QAW
2023-11-11	5:46:49.18 AM		10.8	31.5551	130.679	105.156	10.4443	4.68192	-17.6472	-24.6	1.4	24.4	24.4	P-GPS	61	22.417	3465	32.8889	NW	6.4722	Calm	DJI M30	1581F4BND226900B	4LGCK5S0071QAW
2023-11-11	5:46:49.18 AM		10.9	31.5551	130.679	105.461	11.5247	5.40221	-17.6472	-24.4	1.4	24.5	24.3	P-GPS	61	22.417	3465	32.8889	NW	6.4722	Calm	DJI M30	1581F4BND226900B	4LGCK5S0071QAW
2023-11-11	5:46:49.38 AM		11	31.5551	130.679	106.07	12.9653	6.1225	-17.6472	-24.1	0	25.1	24.5	P-GPS	61	22.417	3465	32.8889	NW	6.4722	Calm	DJI M30	1581F4BND226900B	4LGCK5S0071QAW
2023-11-11	5:46:49.38 AM		11.1	31.5551	130.679	106.375	14.0457	6.48265	-17.6472	-24	-1	25.4	24.4	P-GPS	61	22.417	3465	32.8889	NW	6.4722	Calm	DJI M30	1581F4BND226900B	4LGCK5S0071QAW
2023-11-11	5:46:49.58 AM		11.2	31.5551	130.679	106.985	15.4863	7.20295	-17.6472	-23.7	-2.7	25.5	24.1	P-GPS	61	22.417	3465	32.8889	NW	6.4722	Calm	DJI M30	1581F4BND226900B	4LGCK5S0071QAW
2023-11-11	5:46:49.58 AM		11.3	31.5551	130.679	107.29	16.5668	7.56309	-17.6472	-24	-2.3	25.2	23.6	P-GPS	61	22.417	3465	32.8889	NW	6.4722	Calm	DJI M30	1581F4BND226900B	4LGCK5S0071QAW
2023-11-11	5:46:49.79 AM		11.4	31.5551	130.679	107.899	18.0074	7.92324	-17.6472	-24.1	-0.4	24.3	23.1	P-GPS	61	22.294	6898	33	NW	6.4722	Calm	DJI M30	1581F4BND226900B	4LGCK5S0071QAW
2023-11-11	5:46:49.89 AM		11.5	31.5551	130.679	108.509	19.0878	8.28339	-17.6472	-21.5	0.6	23.9	22.9	P-GPS	61	22.294	6898	33	NW	6.4722	Calm	DJI M30	1581F4BND226900B	4LGCK5S0071QAW
2023-11-11	5:46:49.99 AM		11.6	31.5551	130.679	109.118	20.1683	9.00368	-18.0074	-10.4	0.3	24.1	23.2	P-GPS	61	22.294	6898	33	NW	6.4722	Calm	DJI M30	1581F4BND226900B	4LGCK5S0071QAW
2023-11-11	5:46:49.99 AM		11.7	31.5551	130.679	109.423	20.5284	9.00368	-18.3675	-1.9	-1.5	24.1	23.3	P-GPS	61	22.294	6898	33	NW	6.4722	Calm	DJI M30	1581F4BND226900B	4LGCK5S0071QAW
2023-11-11	5:46:50.19 AM		11.8	31.5552	130.679	110.033	20.1683	8.64354	-18.7277	8	-3.8	23.2	22.8	P-GPS	61	22.294	3449	33	NW	6.4722	Calm	DJI M30	1581F4BND226900B	4LGCK5S0071QAW
2023-11-11	5:46:50.19 AM		11.9	31.5552	130.679	110.338	19.448	8.28339	-18.7277	17.5	-3.9	22.4	22.1	P-GPS	61	22.294	3449	33	NW	6.4722	Calm	DJI M30	1581F4BND226900B	4LGCK5S0071QAW
2023-11-11	5:46:50.39 AM		12	31.5552	130.679	111.252	17.6472	7.20295	-18.7277	24.3	-3.3	21.4	21.2	P-GPS	61	22.294	3449	33	NW	6.4722	Calm	DJI M30	1581F4BND226900B	4LGCK5S0071QAW
2023-11-11	5:46:50.39 AM		12.1	31.5552	130.679	111.557	16.2066	6.1225	-18.7277	25	-2.7	21	20.4	P-GPS	61	22.294	3449	33	NW	6.4722	Calm	DJI M30	1581F4BND226900B	4LGCK5S0071QAW
2023-11-11	5:46:50.60 AM		12.2	31.5552	130.679	112.166	14.0457	5.40221	-18.3675	24.4	-2.3	20.3	19.6	P-GPS	61	22.294	3449	33	NW	6.4722	Calm	DJI M30	1581F4BND226900B	4LGCK5S0071QAW
2023-11-11	5:46:50.60 AM		12.3	31.5552	130.679	112.471	12.6052	4.68192	-18.0074	23.9	-2.3	19.8	18.8	P-GPS	61	22.294	3449	33	NW	6.4722	Calm	DJI M30	1581F4BND226900B	4LGCK5S0071QAW
2023-11-11	5:46:50.80 AM		12.4	31.5552	130.679	113.081	10.4443	3.60147	-18.0074	23.7	-1.8	19.5	17.6	P-GPS	61	22.459	6844	33	NW	6.4722	Calm	DJI M30	1581F4BND226900B	4LGCK5S0071QAW
2023-11-11	5:46:50.80 AM		12.5	31.5552	130.679	113.386	9.00368	2.88118	-18.0074	23.7	-1.1	19.6	16.1	P-GPS	61	22.459	6844	33	NW	6.4722	Calm	DJI M30	1581F4BND226900B	4LGCK5S0071QAW
2023-11-11	5:46:51.00 AM		12.6	31.5552	130.679	113.995	7.20295	2.16088	-17.6472	22.5	-0.2	19.8	14.3	P-GPS	61	22.459	6844	33	NW	6.4722	Calm	DJI M30	1581F4BND226900B	4LGCK5S0071QAW
2023-11-11	5:46:51.11 AM		12.7	31.5552	130.679	114.605	5.76236	1.44059	-17.6472	18.8	0.2	20	12.1	P-GPS	61	22.459	6844	33	NW	6.4722	Calm	DJI M30	1581F4BND226900B	4LGCK5S0071QAW
2023-11-11	5:46:51.21 AM		12.8	31.5552	130.679	115.214	4.32177	1.08044	-17.6472	11.8	0.6	20.1	9.7	P-GPS	61	22.456	3419	33	NW	6.4722	Calm	DJI M30	1581F4BND226900B	4LGCK5S0071QAW
2023-11-11	5:46:51.21 AM		12.9	31.5552	130.679	115.519	3.60147	0.720295	-17.6472	8.1	0.7	20.2	6.9	P-GPS	61	22.456	3419	33	NW	6.4722	Calm	DJI M30	1581F4BND226900B	4LGCK5S0071QAW
2023-11-11	5:46:51.41 AM		13	31.5552	130.679	116.129	2.88118	0.720295	-17.6472	4.9	0.5	20.4	4.9	P-GPS	61	22.456	3419	33	NW	6.4722	Calm	DJI M30	1581F4BND226900B	4LGCK5S0071QAW
2023-11-11	5:46:51.41 AM		13.1	31.5552	130.679	116.434	2.88118	0.720295	-17.6472	4.1	0.4	20.5	2.4	P-GPS	61	22.456	3419	33	NW	6.4722	Calm	DJI M30	1581F4BND226900B	4LGCK5S0071QAW
2023-11-11	5:46:51.62 AM		13.2	31.5552	130.679	117.043	2.52103	0.720295	-17.6472	2.8	0.1	20.5	358.3	P-GPS	61	22.456	3419	33	NW	6.4722	Calm	DJI M30	1581F4BND226900B	4LGCK5S0071QAW
2023-11-11	5:46:51.62 AM		13.3	31.5552	130.679	117.653	2.16088	0.360147	-17.6472	1.7	0.1	20.5	354.3	P-GPS	61	22.456	3419	33	NW	6.4722	Calm	DJI M30	1581F4BND226900B	4LGCK5S0071QAW
2023-11-11	5:46:51.82 AM		13.4	31.5552	130.679	118.262	2.16088	0.360147	-17.6472	0.4	0.1	20.5	353.4	P-GPS	61	22.383	6798	33	NW	6.4722	Calm	DJI M30	1581F4BND226900B	4LGCK5S0071QAW
2023-11-11	5:46:51.82 AM		13.5	31.5552	130.679	118.567	1.80074	0.360147	-17.6472	0.1	0.1	20.5	348.9	P-GPS	61	22.383	6798	33	NE	6.4722	Calm	DJI M30	1581F4BND226900B	4LGCK5S0071QAW
2023-11-11	5:46:52.02 AM		13.6	31.5552	130.679	119.177	1.80074	0.360147	-17.6472	0.6	0.1	20.5	353.2	P-GPS	61	22.383	6798	33	NE	6.4722	Calm	DJI M30	1581F4BND226900B	4LGCK5S0071QAW
2023-11-11	5:46:52.02 AM		13.7	31.5552	130.679	119.482	1.80074	0.360147	-17.6472	1.4	0.2	20.5	351.8	P-GPS	61	22.383	6798	33	NE	6.4722	Calm	DJI M30	1581F4BND226900B	4LGCK5S0071QAW
2023-11-11	5:46:52.23 AM		13.8	31.5552	130.679	120.091	1.80074	0.360147	-17.6472	2.4	0.5	20.4	354.1	P-GPS	61	22.383	3389	33	NE	6.118	Calm	DJI M30	1581F4BND226900B	4LGCK5S0071QAW
2023-11-11	5:46:52.23 AM		13.9	31.5552	130.679	120.396	1.44059	0.360147	-17.6472	2.6	0.6	20.4	352.9	P-GPS	61	22.383	3389	33	NE	6.118	Calm	DJI M30	1581F4BND226900B	4LGCK5S0071QAW
2023-11-11	5:46:52.33 AM		14	31.5552	130.679	121.006	1.44059	0.360147	-17.6472	2.7	0.6	20.5	349	P-GPS	61	22.383	3389	33	NE	5.7477	Calm	DJI M30	1581F4BND226900B	4LGCK5S0071QAW
2023-11-11	5:46:52.33 AM		14.1	31.5552	130.679	121.615	1.08044	0	-17.6472	2.6	0.6	20.5	348.3	P-GPS	61	22.383	3389	33	NE	5.7477	Calm	DJI M30	1581F4BND226900B	4LGCK5S0071QAW
2023-11-11	5:46:52.53 AM		14.2	31.5552	130.679	122.225	1.08044	0	-18.0074	2.3	0.5	20.5	346.5	P-GPS	61	22.383	3389	33	NE	5.3935	Calm	DJI M30	1581F4BND226900B	4LGCK5S0071QAW
2023-11-11	5:46:52.53 AM		14.3	31.5552	130.679	122.53	0.720295	0	-18.0074	2	0.4	20.5	342.9	P-GPS	61	22.383	3389	33	NE	5.3935	Calm	DJI M30	1581F4BND226900B	4LGCK5S0071QAW
2023-11-11	5:46:52.74 AM		14.4	31.5552	130.679	123.139	0.720295	0	-18.0074	1.4	0.3	20.5	334.7	P-GPS	61	22.35	6761	33	NE	5.3935	Calm	DJI M30	1581F4BND226900B	4LGCK5S0071QAW
2023-11-11	5:46:52.84 AM		14.5	31.5552	130.679	123.444	0.360147	0	-18.0074	0.9	0.2	20.4	325.2	P-GPS	61	22.35	6761	33	NE	5.3935	Calm	DJI M30	1581F4BND226900B	4LGCK5S0071QAW
2023-11-11	5:46:52.94 AM		14.6	31.5552	130.679	124.054	0.360147	0	-18.0074	0.5	0.3	20.4	320.3	P-GPS	61	22.35	6761	33	NE	5.3935	Calm	DJI M30	1581F4BND226900B	4LGCK5S0071QAW
2023-11-11	5:46:53.04 AM		14.7	31.5552	130.679	124.663	0.360147	0	-18.0074	0.6	0.5	20.4	318.7	P-GPS	61	22.35	6761	33	NE	5.3935	Calm	DJI M30	1581F4BND226900B	4LGCK5S0071QAW
2023-11-11	5:46:53.15 AM		14.8	31.5552	130.679	125.273	0.360147	0	-18.0074	0.4	0.6	20.4	318.3	P-GPS	61	22.348	3377	33	NE	5.3935	Calm	DJI M30	1581F4BND226900B	4LGCK5S0071QAW
2023-11-11	5:46:53.25 AM		14.9	31.5552	130.679	125.578	0.360147	0	-17.6472	0.5	0.4	20.4	323	P-GPS	61	22.348	3377	33	NE	5.3935	Calm	DJI M30	1581F4BND226900B	4LGCK5S0071QAW
2023-11-11	5:46:53.25 AM		15	31.5552	130.679	125.882	0.360147	0	-17.6472	0.7	0.1	20.4	333.3	P-GPS	61	22.348	3377	33	N	5.0393	Calm	DJI M30	1581F4BND226900B	4LGCK5S0071QAW
2023-11-11	5:46:53.25 AM		15.1	31.5552	130.679	126.492	0	0	-17.6472	0.9	0.1	20.4		P-GPS	61	22.348	3377	33	N	4.669	Calm	DJI M30	1581F4BND226900B	4LGCK5S0071QAW
2023-11-11	5:46:53.55 AM		15.2	31.5552	130.679	127.102	0	0	-17.6472	-0.4	0.1	20.5		P-GPS	61	22.348	3377	33	NE	4.669	Calm	DJI M30	1581F4BND226900B	4LGCK5S0071QAW
2023-11-11	5:46:53.55 AM		15.3	31.5552	130.679	127.406	0	0	-17.6472	-6.5	0	20.4		P-GPS	61	22.348	3377	33	NE	4.3148	Calm	DJI M30	1581F4BND226900B	4LGCK5S0071QAW
2023-11-11	5:46:53.55 AM		15.4	31.5552	130.679	128.016	0.720295	0	-17.6472	-18.6	0	20.3	14.9	P-GPS	61	22.337	6740	33	NW	3.9606	Calm	DJI M30	1581F4BND226900B	4LGCK5S0071QAW
2023-11-11	5:46:53.55 AM		15.5	31.5552	130.679	128.321	1.80074	0.360147	-17.6472	-22.9	0	20.2	18.7	P-GPS	61	22.337	6740	33	SW	3.9606	Calm	DJI M30	1581F4BND226900B	4LGCK5S0071QAW
2023-11-11	5:46:54.06 AM		15.6	31.5552	130.679	128.93	3.60147	1.08044	-17.6472	-24.9	0	20.1	19.3	P-GPS	61	22.337	6740	33	SW	3.9606	Calm	DJI M30	1581F4BND226900B	4LGCK5S0071QAW
2023-11-11	5:46:54.06 AM		15.7	31.5552	130.679	129.54	5.04206	1.80074	-17.6472	-24.9	0	20.1	19.7	P-GPS	61	22.337	6740	33	SW	3.9606	Calm	DJI M30	1581F4BND226900B	4LGCK5S0071QAW
2023-11-11	5:46:54.16 AM		15.8	31.5552	130.679	130.15	6.8428	2.16088	-17.6472	-24.4	-0.1	20	19.7	P-GPS	61	22.337	6740	33	SW	3.9606	Calm	DJI M30	1581F4BND226900B	4LGCK5S0071QAW
2023-11-11	5:46:54.26 AM		15.9	31.5552	130.679	130.454	8.28339	2.88118	-17.6472	-24	-0.1	19.9	19.6	P-GPS	61	22.336	3366	33	SW	3.9606	Calm	DJI M30	1581F4BND226900B	4LGCK5S0071QAW
2023-11-11	5:46:54.36 AM		16	31.5552	130.679	131.064	10.0841	3.60147	-17.6472	-24	-0.2	19.7	19.5	P-GPS	61	22.336	3366	33	SW	3.9606	Calm	DJI M30	1581F4BND226900B	4LGCK5S0071QAW
2023-11-11	5:46:54.36 AM		16.1	31.5552	130.679	131.369	11.1646	3.96162	-17.6472	-24.2	-0.5	19.6	19.5	P-GPS	61	22.336	3366	33	SW	3.9606	Calm	DJI M30	1581F4BND226900B	4LGCK5S0071QAW
2023-11-11	5:46:54.57 AM		16.2	31.5552	130.679	131.978	12.9653	4.32177	-17.6472	-24.2	-0.9	19.5	19.3	P-GPS	61	22.336	3366	33	SW	3.9606	Calm	DJI M30	1581F4BND226900B	4LGCK5S0071QAW
2023-11-11	5:46:54.67 AM		16.3	31.5552	130.679	132.283	14.4059	4.68192	-17.6472	-24.1	-0.9	19.4	19	P-GPS	61	22.336	3366	33	SW	3.9606	Calm	DJI M30	1581F4BND226900B	4LGCK5S0071QAW
2023-11-11	5:46:54.87 AM		16.4	31.5552	130.679	132.893	16.2066	5.40221	-17.6472	-23.5	-0.6	19.2	18.7	P-GPS	60	22.236	6704	33.0556	SW	3.9606	Calm	DJI M30	1581F4BND226900B	4LGCK5S0071QAW
2023-11-11	5:46:54.87 AM		16.5	31.5552	130.679	133.502	17.2871	5.76236	-17.6472	-23	-0.4	19.1	18.5	P-GPS	60	22.236	6704	33.0556	SW	3.9606	Calm	DJI M30	1581F4BND226900B	4LGCK5S0071QAW
2023-11-11	5:46:54.98 AM		16.6	31.5552	130.679	134.112	18.7277	6.1225	-17.6472	-17.3	-0.1	18.9	18.3	P-GPS	60	22.236	6704	33.0556	SW	3.9606	Calm	DJI M30	1581F4BND226900B	4LGCK5S0071QAW
2023-11-11	5:46:54.98 AM		16.7	31.5552	130.679	134.417	19.448	6.48265	-17.6472	-8.4	-0.1	18.8	18.2	P-GPS	60	22.236	6704	33.0556	SW	3.9606	Calm	DJI M30	1581F4BND226900B	4LGCK5S0071QAW
2023-11-11	5:46:55.28 AM		16.8	31.5552	130.679	135.026	19.448	6.1225	-18.3675	3.9	-0.2	18.7	18.1	P-GPS	60	22.236	6704	33.0556	SW	3.9606	Calm	DJI M30	1581F4BND226900B	4LGCK5S0071QAW
2023-11-11	5:46:55.28 AM		16.9	31.5552	130.679	135.331	19.0878	6.1225	-18.7277	12.8	0.2	18.6	17.9	P-GPS	60	22.236	6704	33.0556	SW	3.9606	Calm	DJI M30	1581F4BND226900B	4LGCK5S0071QAW
2023-11-11	5:46:55.38 AM		17	31.5552	130.679	135.941	17.2871	5.40221	-18.7277	22.8	0.2	18.3	17.8	P-GPS	60	22.236	3346	33.0556	SW	3.9606	Calm	DJI M30	1581F4BND226900B	4LGCK5S0071QAW
2023-11-11	5:46:55.38 AM		17.1	31.5552	130.679	136.55	15.8465	5.04206	-18.3675	24.5	-0.1	18	17.7	P-GPS	60	22.236	3346	33.0556	SW	3.9606	Calm	DJI M30	1581F4BND226900B	4LGCK5S0071QAW
2023-11-11	5:46:55.58 AM		17.2	31.5553	130.679	137.16	13.3255	4.32177	-18.3675	24.3	-0.9	17.5	17.5	P-GPS	60	22.236	3346	33.0556	SW	3.9606	Calm	DJI M30	1581F4BND226900B	4LGCK5S0071QAW
2023-11-11	5:46:55.58 AM		17.3	31.5553	130.679	137.465	11.8849	3.60147	-18.3675	23.8	-1.1	17.3	17.2	P-GPS	60	22.236	3346	33.0556	SW	3.9606	Calm	DJI M30	1581F4BND226900B	4LGCK5S0071QAW
2023-11-11	5:46:55.78 AM		17.4	31.5553	130.679	138.074	9.36383	2.88118	-18.0074	23.7	-0.9	17	16.6	P-GPS	60	22.354	6654	33.0556	SW	3.9606	Calm	DJI M30	1581F4BND226900B	4LGCK5S0071QAW
2023-11-11	5:46:55.78 AM		17.5	31.5553	130.679	138.684	7.92324	2.16088	-18.0074	23.6	-0.6	16.9	15.7	P-GPS	60	22.354	6654	33.0556	SW	3.9606	Calm	DJI M30	1581F4BND226900B	4LGCK5S0071QAW
2023-11-11	5:46:55.99 AM		17.6	31.5553	130.679	138.989	5.40221	1.44059	-17.6472	19	-0.3	16.5	14.4	P-GPS	60	22.354	6654	33.0556	SW	3.9606	Calm	DJI M30	1581F4BND226900B	4LGCK5S0071QAW
2023-11-11	5:46:55.99 AM		17.7	31.5553	130.679	139.598	4.32177	1.08044	-17.6472	13.8	0	16.1	13.2	P-GPS	60	22.354	6654	33.0556	SW	3.9606	Calm	DJI M30	1581F4BND226900B	4LGCK5S0071QAW
2023-11-11	5:46:56.19 AM		17.8	31.5553	130.679	139.903	3.24133	0.720295	-17.6472	6.3	0.3	15.2	11.4	P-GPS	60	22.354	6654	33.0556	SW	3.9606	Calm	DJI M30	1581F4BND226900B	4LGCK5S0071QAW
2023-11-11	5:46:56.19 AM		17.9	31.5553	130.679	140.513	2.88118	0.360147	-17.2871	3.3	0.3	14.6	10.2	P-GPS	60	22.354	6654	33.0556	SW	3.9606	Calm	DJI M30	1581F4BND226900B	4LGCK5S0071QAW
2023-11-11	5:46:56.40 AM		18	31.5553	130.679	141.122	2.16088	0.360147	-17.2871	1.2	0.1	13.5	9.5	P-GPS	60	22.348	3323	33.0556	SW	3.9606	Calm	DJI M30	1581F4BND226900B	4LGCK5S0071QAW
2023-11-11	5:46:56.40 AM		18.1	31.5553	130.679	141.427	2.16088	0.360147	-17.6472	1.2	0	12.9	8.2	P-GPS	60	22.348	3323	33.0556	SW	3.9606	Calm	DJI M30	1581F4BND226900B	4LGCK5S0071QAW
2023-11-11	5:46:56.60 AM		18.2	31.5553	130.679	142.037	2.16088	0.360147	-17.6472	1.9	0	12.1	8.3	P-GPS	60	22.348	3323	33.0556	SW	3.9606	Calm	DJI M30	1581F4BND226900B	4LGCK5S0071QAW
2023-11-11	5:46:56.60 AM		18.3	31.5553	130.679	142.342	1.80074	0.360147	-17.6472	2.3	0	11.6	7.2	P-GPS	60	22.348	3323	33.0556	SW	3.9606	Calm	DJI M30	1581F4BND226900B	4LGCK5S0071QAW
2023-11-11	5:46:56.80 AM		18.4	31.5553	130.679	142.951	1.80074	0	-17.6472	2.4	0	11	7.5	P-GPS	60	22.288	6616	33.0556	N	3.9606	Calm	DJI M30	1581F4BND226900B	4LGCK5S0071QAW
2023-11-11	5:46:56.80 AM		18.5	31.5553	130.679	143.561	1.44059	0	-18.0074	1.9	0	10.5	7	P-GPS	60	22.288	6616	33.0556	N	3.9606	Calm	DJI M30	1581F4BND226900B	4LGCK5S0071QAW
2023-11-11	5:46:56.80 AM		18.6	31.5553	130.679	144.17	1.44059	0	-17.6472	1.2	-0.5	9.7	6.6	P-GPS	60	22.288	6616	33.0556	NE	4.3148	Calm	DJI M30	1581F4BND226900B	4LGCK5S0071QAW
2023-11-11	5:46:56.80 AM		18.7	31.5553	130.679	144.475	1.44059	0	-17.6472	1	-0.8	9.2	5.4	P-GPS	60	22.288	6616	33.0556	NE	4.3148	Calm	DJI M30	1581F4BND226900B	4LGCK5S0071QAW
2023-11-11	5:46:57.21 AM		18.8	31.5553	130.679	145.085	1.08044	0	-17.6472	1.1	-0.9	8.2	3.7	P-GPS	60	22.288	6616	33.0556	NE	4.669	Calm	DJI M30	1581F4BND226900B	4LGCK5S0071QAW
2023-11-11	5:46:57.21 AM		18.9	31.5553	130.679	145.39	1.08044	0	-17.6472	1.2	-0.4	7.6	359.7	P-GPS	60	22.288	6616	33.0556	NE	4.669	Calm	DJI M30	1581F4BND226900B	4LGCK5S0071QAW
2023-11-11	5:46:57.41 AM		19	31.5553	130.679	145.999	1.08044	0	-17.6472	1.6	0.2	6.4	357.7	P-GPS	60	22.265	3301	33.0556	NE	4.669	Calm	DJI M30	1581F4BND226900B	4LGCK5S0071QAW
2023-11-11	5:46:57.41 AM		19.1	31.5553	130.679	146.304	1.08044	0	-17.6472	1.9	0.1	5.5	356.3	P-GPS	60	22.265	3301	33.0556	NE	4.669	Calm	DJI M30	1581F4BND226900B	4LGCK5S0071QAW
2023-11-11	5:46:57.62 AM		19.2	31.5553	130.679	146.914	0.720295	0	-17.6472	1.9	0	4.1	354.8	P-GPS	60	22.265	3301	33.0556	NE	4.669	Calm	DJI M30	1581F4BND226900B	4LGCK5S0071QAW
2023-11-11	5:46:57.62 AM		19.3	31.5553	130.679	147.523	0.720295	0	-17.6472	1.7	0	3.3	352.1	P-GPS	60	22.265	3301	33.0556	NE	4.669	Calm	DJI M30	1581F4BND226900B	4LGCK5S0071QAW
2023-11-11	5:46:57.82 AM		19.4	31.5553	130.679	148.133	0.720295	0	-17.6472	1.2	0	2	350.1	P-GPS	60	22.266	6607	33.0556	NE	4.669	Calm	DJI M30	1581F4BND226900B	4LGCK5S0071QAW
2023-11-11	5:46:57.82 AM		19.5	31.5553	130.679	148.438	0.360147	0	-17.6472	1	-0.1	1.2	349.7	P-GPS	60	22.266	6607	33.0556	NE	4.669	Calm	DJI M30	1581F4BND226900B	4LGCK5S0071QAW
2023-11-11	5:46:57.92 AM		19.6	31.5553	130.679	149.047	0.360147	0	-18.0074	0.7	-0.1	0.1	349.5	P-GPS	60	22.266	6607	33.0556	N	4.3148	Calm	DJI M30	1581F4BND226900B	4LGCK5S0071QAW
2023-11-11	5:46:57.92 AM		19.7	31.5553	130.679	149.352	0.360147	0	-18.0074	0.6	0	-0.5	347.3	P-GPS	60	22.266	6607	33.0556	N	4.3148	Calm	DJI M30	1581F4BND226900B	4LGCK5S0071QAW
2023-11-11	5:46:58.23 AM		19.8	31.5553	130.679	149.962	0.360147	0	-17.6472	1	0	-1.5	348.1	P-GPS	60	22.266	6607	33.0556	N	4.3148	Calm	DJI M30	1581F4BND226900B	4LGCK5S0071QAW
2023-11-11	5:46:58.23 AM		19.9	31.5553	130.679	150.571	0.360147	0	-17.6472	1.3	-0.2	-2	348.4	P-GPS	60	22.266	6607	33.0556	N	4.3148	Calm	DJI M30	1581F4BND226900B	4LGCK5S0071QAW
2023-11-11	5:46:58.33 AM		20	31.5553	130.679	151.181	0	0	-17.6472	1.4	-0.4	-2.2		P-GPS	60	22.262	3299	33.0556	N	3.9606	Calm	DJI M30	1581F4BND226900B	4LGCK5S0071QAW
2023-11-11	5:46:58.33 AM		20.1	31.5553	130.679	151.486	0	0	-17.6472	1.3	-0.4	-2.1		P-GPS	60	22.262	3299	33.0556	N	3.9606	Calm	DJI M30	1581F4BND226900B	4LGCK5S0071QAW
2023-11-11	5:46:58.63 AM		20.2	31.5553	130.679	152.095	0	0	-18.0074	0.9	-0.1	-1.9		P-GPS	60	22.262	3299	33.0556	N	3.9606	Calm	DJI M30	1581F4BND226900B	4LGCK5S0071QAW
2023-11-11	5:46:58.63 AM		20.3	31.5553	130.679	152.4	0	0	-17.6472	0.7	0	-1.9		P-GPS	60	22.262	3299	33.0556	N	3.5903	Calm	DJI M30	1581F4BND226900B	4LGCK5S0071QAW
2023-11-11	5:46:58.83 AM		20.4	31.5553	130.679	153.01	0	0	-17.6472	0.6	0.1	-2		P-GPS	60	22.252	6582	33.0556	N	3.5903	Calm	DJI M30	1581F4BND226900B	4LGCK5S0071QAW
2023-11-11	5:46:58.83 AM		20.5	31.5553	130.679	153.314	0	0	-17.6472	0.6	0	-2.1		P-GPS	60	22.252	6582	33.0556	N	3.2361	Calm	DJI M30	1581F4BND226900B	4LGCK5S0071QAW
2023-11-11	5:46:58.83 AM		20.6	31.5553	130.679	153.924	0	0	-17.6472	0.5	0	-2.1		P-GPS	60	22.252	6582	33.0556	NW	3.2361	Calm	DJI M30	1581F4BND226900B	4LGCK5S0071QAW
2023-11-11	5:46:58.83 AM		20.7	31.5553	130.679	154.229	0	0	-17.6472	0.3	-0.1	-2.1		P-GPS	60	22.252	6582	33.0556	NW	2.8658	Calm	DJI M30	1581F4BND226900B	4LGCK5S0071QAW
2023-11-11	5:46:58.83 AM		20.8	31.5553	130.679	154.838	0	0	-17.6472	0.1	-0.4	-2.1		P-GPS	60	22.252	6582	33.0556	NW	2.8658	Calm	DJI M30	1581F4BND226900B	4LGCK5S0071QAW
2023-11-11	5:46:59.24 AM		20.9	31.5553	130.679	155.448	0	0	-17.6472	0	-0.5	-2.2		P-GPS	60	22.252	6582	33.0556	NW	2.8658	Calm	DJI M30	1581F4BND226900B	4LGCK5S0071QAW
2023-11-11	5:46:59.24 AM		21	31.5553	130.679	156.058	0	0	-17.6472	-0.1	-0.4	-2.3		P-GPS	60	22.252	3294	33.0556	W	2.8658	Calm	DJI M30	1581F4BND226900B	4LGCK5S0071QAW
2023-11-11	5:46:59.44 AM		21.1	31.5553	130.679	156.362	0	0	-17.6472	0	-0.3	-2.4		P-GPS	60	22.252	3294	33.0556	W	2.8658	Calm	DJI M30	1581F4BND226900B	4LGCK5S0071QAW
2023-11-11	5:46:59.54 AM		21.2	31.5553	130.679	156.972	0	0	-17.6472	0.3	-0.1	-3		P-GPS	60	22.252	3294	33.0556	W	2.5116	Calm	DJI M30	1581F4BND226900B	4LGCK5S0071QAW
2023-11-11	5:46:59.54 AM		21.3	31.5553	130.679	157.277	0	0	-17.6472	0.4	0	-3.5		P-GPS	60	22.252	3294	33.0556	W	2.5116	Calm	DJI M30	1581F4BND226900B	4LGCK5S0071QAW
2023-11-11	5:46:59.54 AM		21.4	31.5553	130.679	157.886	0	0	-17.6472	0.4	0	-4.2		P-GPS	60	22.231	6560	33.0556	W	2.5116	Calm	DJI M30	1581F4BND226900B	4LGCK5S0071QAW
2023-11-11	5:46:59.54 AM		21.5	31.5553	130.679	158.191	0	0	-17.6472	0.4	-0.1	-4.6		P-GPS	60	22.231	6560	33.0556	W	2.5116	Calm	DJI M30	1581F4BND226900B	4LGCK5S0071QAW
2023-11-11	5:46:59.95 AM		21.6	31.5553	130.679	158.801	0	0	-18.0074	0.1	-0.1	-5		P-GPS	60	22.231	6560	33.0556	W	2.5116	Calm	DJI M30	1581F4BND226900B	4LGCK5S0071QAW
2023-11-11	5:47:00.05 AM		21.7	31.5553	130.679	159.41	0	0	-17.6472	-0.1	-0.2	-5.4		P-GPS	60	22.231	6560	33.0556	W	2.5116	Calm	DJI M30	1581F4BND226900B	4LGCK5S0071QAW
2023-11-11	5:47:00.25 AM		21.8	31.5553	130.679	160.02	0	0	-17.6472	-0.4	-0.3	-5.7		P-GPS	60	22.231	6560	33.0556	W	2.5116	Calm	DJI M30	1581F4BND226900B	4LGCK5S0071QAW
2023-11-11	5:47:00.25 AM		21.9	31.5553	130.679	160.325	0	0	-17.6472	-0.3	-0.3	-6		P-GPS	60	22.231	6560	33.0556	NW	2.5116	Calm	DJI M30	1581F4BND226900B	4LGCK5S0071QAW
2023-11-11	5:47:00.46 AM		22	31.5553	130.679	160.934	0	0	-18.0074	-0.2	-0.3	-6.3		P-GPS	60	22.231	3274	33.0556	NW	2.5116	Calm	DJI M30	1581F4BND226900B	4LGCK5S0071QAW
2023-11-11	5:47:00.46 AM		22.1	31.5553	130.679	161.239	0	0	-18.0074	-0.1	-0.2	-6.6		P-GPS	60	22.231	3274	33.0556	NW	2.5116	Calm	DJI M30	1581F4BND226900B	4LGCK5S0071QAW
2023-11-11	5:47:00.56 AM		22.2	31.5553	130.679	161.849	0	0	-18.0074	0	-0.3	-7.1		P-GPS	60	22.231	3274	33.0556	NW	2.5116	Calm	DJI M30	1581F4BND226900B	4LGCK5S0071QAW
2023-11-11	5:47:00.56 AM		22.3	31.5553	130.679	162.458	0	0	-17.6472	0	-0.2	-7.5		P-GPS	60	22.231	3274	33.0556	W	2.5116	Calm	DJI M30	1581F4BND226900B	4LGCK5S0071QAW
2023-11-11	5:47:00.76 AM		22.4	31.5553	130.679	163.068	0	0	-17.6472	-0.2	-0.2	-7.9		P-GPS	60	22.218	6553	33.0556	W	2.5116	Calm	DJI M30	1581F4BND226900B	4LGCK5S0071QAW
2023-11-11	5:47:00.86 AM		22.5	31.5553	130.679	163.373	0	0	-18.0074	-0.3	-0.2	-8.3		P-GPS	60	22.218	6553	33.0556	W	2.5116	Calm	DJI M30	1581F4BND226900B	4LGCK5S0071QAW
2023-11-11	5:47:01.07 AM		22.6	31.5553	130.679	163.982	0	0	-18.0074	-0.1	-0.2	-8.7		P-GPS	60	22.218	6553	33.0556	W	2.5116	Calm	DJI M30	1581F4BND226900B	4LGCK5S0071QAW
2023-11-11	5:47:01.07 AM		22.7	31.5553	130.679	164.287	0	0	-18.0074	0	-0.2	-8.9		P-GPS	60	22.218	6553	33.0556	W	2.5116	Calm	DJI M30	1581F4BND226900B	4LGCK5S0071QAW
2023-11-11	5:47:01.17 AM		22.8	31.5553	130.679	164.897	0	0	-18.0074	0	-0.4	-9.1		P-GPS	60	22.218	6553	33.0556	W	2.5116	Calm	DJI M30	1581F4BND226900B	4LGCK5S0071QAW
2023-11-11	5:47:01.27 AM		22.9	31.5553	130.679	165.202	0	0	-18.0074	0	-0.4	-9.1		P-GPS	60	22.218	6553	33.0556	W	2.5116	Calm	DJI M30	1581F4BND226900B	4LGCK5S0071QAW
2023-11-11	5:47:01.37 AM		23	31.5553	130.679	165.811	0	0	-18.0074	0.1	-0.3	-9.1		P-GPS	60	22.218	6553	33.0556	W	2.5116	Calm	DJI M30	1581F4BND226900B	4LGCK5S0071QAW
2023-11-11	5:47:01.37 AM		23.1	31.5553	130.679	166.421	0	0	-18.0074	0.2	-0.3	-9.1		P-GPS	60	22.214	3271	33.0556	W	2.5116	Calm	DJI M30	1581F4BND226900B	4LGCK5S0071QAW
2023-11-11	5:47:01.68 AM		23.2	31.5553	130.679	167.03	0	0	-18.0074	0.2	-0.1	-9.1		P-GPS	60	22.214	3271	33.0556	W	2.5116	Calm	DJI M30	1581F4BND226900B	4LGCK5S0071QAW
2023-11-11	5:47:01.68 AM		23.3	31.5553	130.679	167.335	0	0	-17.6472	0.1	0	-9.3		P-GPS	60	22.214	3271	33.0556	SW	2.8658	Calm	DJI M30	1581F4BND226900B	4LGCK5S0071QAW
2023-11-11	5:47:01.68 AM		23.4	31.5553	130.679	167.945	0	0	-17.6472	0	0	-9.8		P-GPS	60	22.222	6533	33.0556	SW	2.8658	Calm	DJI M30	1581F4BND226900B	4LGCK5S0071QAW
2023-11-11	5:47:01.68 AM		23.5	31.5553	130.679	168.25	0	0	-17.6472	0.1	-0.1	-10.2		P-GPS	60	22.222	6533	33.0556	SW	2.8658	Calm	DJI M30	1581F4BND226900B	4LGCK5S0071QAW
2023-11-11	5:47:01.99 AM		23.6	31.5553	130.679	168.859	0	0	-17.6472	0.3	-0.5	-10.7		P-GPS	60	22.222	6533	33.0556	W	2.8658	Calm	DJI M30	1581F4BND226900B	4LGCK5S0071QAW
2023-11-11	5:47:01.99 AM		23.7	31.5553	130.679	169.469	0	0	-18.0074	0.1	-0.7	-11.1		P-GPS	60	22.222	6533	33.0556	W	2.8658	Calm	DJI M30	1581F4BND226900B	4LGCK5S0071QAW
2023-11-11	5:47:02.19 AM		23.8	31.5553	130.679	170.078	0	0	-18.0074	0	-0.6	-11.5		P-GPS	60	22.222	6533	33.0556	W	2.8658	Calm	DJI M30	1581F4BND226900B	4LGCK5S0071QAW
2023-11-11	5:47:02.19 AM		23.9	31.5553	130.679	170.383	0	0	-17.6472	-0.1	-0.1	-11.6		P-GPS	60	22.222	6533	33.0556	SW	2.8658	Calm	DJI M30	1581F4BND226900B	4LGCK5S0071QAW
2023-11-11	5:47:02.19 AM		24	31.5553	130.679	170.993	0	0	-17.6472	-0.1	0	-11.6		P-GPS	60	22.222	6533	33.0556	S	2.8658	Calm	DJI M30	1581F4BND226900B	4LGCK5S0071QAW
2023-11-11	5:47:02.19 AM		24.1	31.5553	130.679	171.298	0	0	-17.6472	0	0	-11.6		P-GPS	60	22.222	3266	33.0556	SW	2.8658	Calm	DJI M30	1581F4BND226900B	4LGCK5S0071QAW
2023-11-11	5:47:02.70 AM		24.2	31.5553	130.679	171.907	0	0	-17.6472	0.1	0	-11.7		P-GPS	60	22.222	3266	33.0556	SW	2.8658	Calm	DJI M30	1581F4BND226900B	4LGCK5S0071QAW
2023-11-11	5:47:02.70 AM		24.3	31.5553	130.679	172.212	0	0	-17.6472	0.2	-0.1	-11.9		P-GPS	60	22.222	3266	33.0556	SW	2.8658	Calm	DJI M30	1581F4BND226900B	4LGCK5S0071QAW
2023-11-11	5:47:02.70 AM		24.4	31.5553	130.679	172.822	0	0	-17.6472	0.4	-0.3	-12.3		P-GPS	60	22.208	6514	33.0556	S	3.2361	Calm	DJI M30	1581F4BND226900B	4LGCK5S0071QAW
2023-11-11	5:47:02.70 AM		24.5	31.5553	130.679	173.431	0	0	-17.6472	0.5	-0.4	-12.5		P-GPS	60	22.208	6514	33.0556	SW	3.2361	Calm	DJI M30	1581F4BND226900B	4LGCK5S0071QAW
2023-11-11	5:47:03.01 AM		24.6	31.5553	130.679	174.041	0	0	-18.0074	0.6	-0.2	-12.9		P-GPS	60	22.208	6514	33.0556	SW	3.2361	Calm	DJI M30	1581F4BND226900B	4LGCK5S0071QAW
2023-11-11	5:47:03.01 AM		24.7	31.5553	130.679	174.346	0	0	-18.0074	0.5	-0.1	-13.1		P-GPS	60	22.208	6514	33.0556	SW	3.2361	Calm	DJI M30	1581F4BND226900B	4LGCK5S0071QAW
2023-11-11	5:47:03.21 AM		24.8	31.5553	130.679	174.955	0	0	-18.0074	0.4	-0.3	-13.4		P-GPS	60	22.208	6514	33.0556	SW	3.2361	Calm	DJI M30	1581F4BND226900B	4LGCK5S0071QAW
2023-11-11	5:47:03.21 AM		24.9	31.5553	130.679	175.26	0	0	-18.0074	0.4	-0.6	-13.5		P-GPS	60	22.208	6514	33.0556	SW	3.2361	Calm	DJI M30	1581F4BND226900B	4LGCK5S0071QAW
2023-11-11	5:47:03.41 AM		25	31.5553	130.679	175.87	0	0	-18.0074	0.5	-0.6	-13.5		P-GPS	60	22.208	6514	33.0556	SW	3.2361	Calm	DJI M30	1581F4BND226900B	4LGCK5S0071QAW
2023-11-11	5:47:03.41 AM		25.1	31.5553	130.679	176.479	0	0	-18.0074	0.6	-0.5	-13.5		P-GPS	60	22.208	6514	33.0556	SW	3.2361	Calm	DJI M30	1581F4BND226900B	4LGCK5S0071QAW
2023-11-11	5:47:03.62 AM		25.2	31.5553	130.679	176.784	0	0	-18.0074	0.5	-0.2	-13.6		P-GPS	60	22.2	3250	33.0556	SW	3.2361	Calm	DJI M30	1581F4BND226900B	4LGCK5S0071QAW
2023-11-11	5:47:03.62 AM		25.3	31.5553	130.679	177.394	0	0	-18.0074	0.4	-0.1	-13.8		P-GPS	60	22.2	3250	33.0556	SW	3.2361	Calm	DJI M30	1581F4BND226900B	4LGCK5S0071QAW
2023-11-11	5:47:03.82 AM		25.4	31.5553	130.679	178.003	0	0	-18.0074	0.2	0	-14.5		P-GPS	60	22.198	6506	33.0556	SW	3.2361	Calm	DJI M30	1581F4BND226900B	4LGCK5S0071QAW
2023-11-11	5:47:03.82 AM		25.5	31.5553	130.679	178.308	0	0	-18.0074	0.2	0	-15		P-GPS	60	22.198	6506	33.0556	SW	3.2361	Calm	DJI M30	1581F4BND226900B	4LGCK5S0071QAW
2023-11-11	5:47:04.02 AM		25.6	31.5553	130.679	178.918	0	0	-18.0074	0.1	-0.2	-15.6		P-GPS	60	22.198	6506	33.0556	SW	3.2361	Calm	DJI M30	1581F4BND226900B	4LGCK5S0071QAW
2023-11-11	5:47:04.02 AM		25.7	31.5553	130.679	179.527	0	0	-18.0074	0.1	-0.4	-16		P-GPS	60	22.198	6506	33.0556	SW	3.2361	Calm	DJI M30	1581F4BND226900B	4LGCK5S0071QAW
2023-11-11	5:47:04.23 AM		25.8	31.5553	130.679	180.137	0	0	-18.0074	0	-0.3	-16.5		P-GPS	60	22.198	6506	33.0556	SW	3.2361	Calm	DJI M30	1581F4BND226900B	4LGCK5S0071QAW
2023-11-11	5:47:04.23 AM		25.9	31.5553	130.679	180.442	0	0	-18.0074	0	-0.2	-16.8		P-GPS	60	22.198	6506	33.0556	SW	3.2361	Calm	DJI M30	1581F4BND226900B	4LGCK5S0071QAW
2023-11-11	5:47:04.43 AM		26	31.5553	130.679	181.051	0	0	-18.0074	0	-0.3	-17.1		P-GPS	60	22.198	6506	33.0556	SW	3.2361	Calm	DJI M30	1581F4BND226900B	4LGCK5S0071QAW
2023-11-11	5:47:04.43 AM		26.1	31.5553	130.679	181.356	0	0	-18.0074	0.2	-0.5	-17.2		P-GPS	60	22.198	6506	33.0556	SW	3.2361	Calm	DJI M30	1581F4BND226900B	4LGCK5S0071QAW
2023-11-11	5:47:04.63 AM		26.2	31.5553	130.679	181.966	0	0	-18.0074	0.7	-0.7	-17.3		P-GPS	60	22.198	3245	33.0556	SW	3.2361	Calm	DJI M30	1581F4BND226900B	4LGCK5S0071QAW
2023-11-11	5:47:04.63 AM		26.3	31.5553	130.679	182.575	0	0	-18.0074	0.8	-0.7	-17.4		P-GPS	60	22.198	3245	33.0556	SW	3.2361	Calm	DJI M30	1581F4BND226900B	4LGCK5S0071QAW
2023-11-11	5:47:04.84 AM		26.4	31.5553	130.679	183.185	0	0	-18.0074	0.6	-0.3	-17.8		P-GPS	60	22.193	6485	33.1667	SW	3.2361	Calm	DJI M30	1581F4BND226900B	4LGCK5S0071QAW
2023-11-11	5:47:04.84 AM		26.5	31.5553	130.679	183.49	0	0	-18.0074	0.2	-0.1	-18.3		P-GPS	60	22.193	6485	33.1667	SW	3.2361	Calm	DJI M30	1581F4BND226900B	4LGCK5S0071QAW
2023-11-11	5:47:05.04 AM		26.6	31.5553	130.679	184.099	0	0	-18.0074	-0.1	0	-19.3		P-GPS	60	22.193	6485	33.1667	SW	3.2361	Calm	DJI M30	1581F4BND226900B	4LGCK5S0071QAW
2023-11-11	5:47:05.04 AM		26.7	31.5553	130.679	184.404	0	0	-18.0074	-0.1	-0.1	-19.9		P-GPS	60	22.193	6485	33.1667	SW	3.2361	Calm	DJI M30	1581F4BND226900B	4LGCK5S0071QAW
2023-11-11	5:47:05.14 AM		26.8	31.5553	130.679	185.014	0	0	-18.0074	0.1	-0.1	-20.7		P-GPS	60	22.193	6485	33.1667	SW	3.2361	Calm	DJI M30	1581F4BND226900B	4LGCK5S0071QAW
2023-11-11	5:47:05.24 AM		26.9	31.5553	130.679	185.623	0	0	-18.0074	0.2	-0.1	-21.2		P-GPS	60	22.193	6485	33.1667	SW	3.2361	Calm	DJI M30	1581F4BND226900B	4LGCK5S0071QAW
2023-11-11	5:47:05.45 AM		27	31.5553	130.679	185.928	0	0	-18.0074	0.1	-0.1	-22		P-GPS	60	22.193	6485	33.1667	SW	3.2361	Calm	DJI M30	1581F4BND226900B	4LGCK5S0071QAW
2023-11-11	5:47:05.45 AM		27.1	31.5553	130.679	186.538	0	0	-18.0074	0.2	0	-22.4		P-GPS	60	22.193	6485	33.1667	SW	3.2361	Calm	DJI M30	1581F4BND226900B	4LGCK5S0071QAW
2023-11-11	5:47:05.65 AM		27.2	31.5553	130.679	187.147	0	0	-18.0074	0.4	0.3	-23		P-GPS	60	22.193	6485	33.1667	SW	3.2361	Calm	DJI M30	1581F4BND226900B	4LGCK5S0071QAW
2023-11-11	5:47:05.65 AM		27.3	31.5553	130.679	187.452	0	0	-18.0074	0.5	0.3	-23.5		P-GPS	60	22.193	6485	33.1667	SW	3.2361	Calm	DJI M30	1581F4BND226900B	4LGCK5S0071QAW
2023-11-11	5:47:05.86 AM		27.4	31.5553	130.679	188.062	0	0	-18.0074	0.4	0.3	-24.3		P-GPS	59	22.196	6463	33.1667	SW	3.2361	Calm	DJI M30	1581F4BND226900B	4LGCK5S0071QAW
2023-11-11	5:47:05.86 AM		27.5	31.5553	130.679	188.366	0	0	-18.0074	0.5	0.3	-24.9		P-GPS	59	22.196	6463	33.1667	SW	3.2361	Calm	DJI M30	1581F4BND226900B	4LGCK5S0071QAW
2023-11-11	5:47:06.06 AM		27.6	31.5553	130.679	189.281	0	0	-17.6472	0.8	0.2	-26.1		P-GPS	59	22.196	3223	33.1667	SE	3.2361	Calm	DJI M30	1581F4BND226900B	4LGCK5S0071QAW
2023-11-11	5:47:06.06 AM		27.7	31.5553	130.679	189.586	0	0	-18.0074	0.8	0	-26.8		P-GPS	59	22.196	3223	33.1667	SE	3.2361	Calm	DJI M30	1581F4BND226900B	4LGCK5S0071QAW
2023-11-11	5:47:06.26 AM		27.8	31.5553	130.679	190.195	0	0	-18.0074	0.6	-0.2	-27.5		P-GPS	59	22.196	3223	33.1667	SE	3.2361	Calm	DJI M30	1581F4BND226900B	4LGCK5S0071QAW
2023-11-11	5:47:06.26 AM		27.9	31.5553	130.679	190.5	0	0	-17.6472	0.4	-0.3	-28.1		P-GPS	59	22.196	3223	33.1667	SE	3.2361	Calm	DJI M30	1581F4BND226900B	4LGCK5S0071QAW
2023-11-11	5:47:06.37 AM		28	31.5553	130.679	191.11	0	0	-18.0074	0.1	-0.4	-28.9		P-GPS	59	22.196	3223	33.1667	SE	3.2361	Calm	DJI M30	1581F4BND226900B	4LGCK5S0071QAW
2023-11-11	5:47:06.37 AM		28.1	31.5553	130.679	191.414	0	0	-18.0074	0	-0.4	-29.3		P-GPS	59	22.196	3223	33.1667	SE	3.2361	Calm	DJI M30	1581F4BND226900B	4LGCK5S0071QAW
2023-11-11	5:47:06.57 AM		28.2	31.5553	130.679	192.024	0	0	-18.0074	0.2	-0.1	-29.9		P-GPS	59	22.196	3223	33.1667	SE	3.2361	Calm	DJI M30	1581F4BND226900B	4LGCK5S0071QAW
2023-11-11	5:47:06.57 AM		28.3	31.5553	130.679	192.634	0	0	-17.6472	0.2	-0.1	-30.3		P-GPS	59	22.196	3223	33.1667	S	3.2361	Calm	DJI M30	1581F4BND226900B	4LGCK5S0071QAW
2023-11-11	5:47:06.57 AM		28.4	31.5553	130.679	193.243	0	0	-17.6472	0.2	-0.1	-30.8		P-GPS	59	22.193	6462	33.1667	S	3.2361	Calm	DJI M30	1581F4BND226900B	4LGCK5S0071QAW
2023-11-11	5:47:06.57 AM		28.5	31.5553	130.679	193.548	0	0	-17.6472	0.3	0	-31.2		P-GPS	59	22.193	6462	33.1667	S	3.5903	Calm	DJI M30	1581F4BND226900B	4LGCK5S0071QAW
2023-11-11	5:47:06.98 AM		28.6	31.5553	130.679	194.158	0	0	-18.0074	0.5	-0.4	-31.8		P-GPS	59	22.193	3223	33.1667	S	3.5903	Calm	DJI M30	1581F4BND226900B	4LGCK5S0071QAW
2023-11-11	5:47:06.98 AM		28.7	31.5553	130.679	194.462	0	0	-18.0074	0.5	-0.7	-32.2		P-GPS	59	22.193	3223	33.1667	S	3.5903	Calm	DJI M30	1581F4BND226900B	4LGCK5S0071QAW
2023-11-11	5:47:07.18 AM		28.8	31.5553	130.679	195.072	0	0	-17.6472	0.4	-0.5	-32.7		P-GPS	59	22.193	3223	33.1667	S	3.5903	Calm	DJI M30	1581F4BND226900B	4LGCK5S0071QAW
2023-11-11	5:47:07.18 AM		28.9	31.5553	130.679	195.682	0	0	-17.6472	0.5	-0.2	-33.1		P-GPS	59	22.193	3223	33.1667	S	3.5903	Calm	DJI M30	1581F4BND226900B	4LGCK5S0071QAW
2023-11-11	5:47:07.38 AM		29	31.5553	130.679	195.986	0	0	-17.6472	0.7	0	-33.7		P-GPS	59	22.193	3223	33.1667	S	3.5903	Calm	DJI M30	1581F4BND226900B	4LGCK5S0071QAW
2023-11-11	5:47:07.49 AM		29.1	31.5553	130.679	196.596	0	0	-18.0074	0.8	0	-34.1		P-GPS	59	22.193	3223	33.1667	S	3.5903	Calm	DJI M30	1581F4BND226900B	4LGCK5S0071QAW
2023-11-11	5:47:07.59 AM		29.2	31.5553	130.679	196.901	0	0	-17.6472	0.9	-0.3	-34.7		P-GPS	59	22.193	3223	33.1667	S	3.5903	Calm	DJI M30	1581F4BND226900B	4LGCK5S0071QAW
2023-11-11	5:47:07.59 AM		29.3	31.5553	130.679	197.51	0	0	-17.6472	0.7	-0.2	-35.1		P-GPS	59	22.193	3223	33.1667	S	3.5903	Calm	DJI M30	1581F4BND226900B	4LGCK5S0071QAW
2023-11-11	5:47:07.79 AM		29.4	31.5553	130.679	198.12	0	0	-17.6472	0.3	-0.3	-35.7		P-GPS	59	22.185	6458	33.1667	S	3.9606	Calm	DJI M30	1581F4BND226900B	4LGCK5S0071QAW
2023-11-11	5:47:07.79 AM		29.5	31.5553	130.679	198.425	0	0	-17.6472	0.3	-0.5	-36.1		P-GPS	59	22.185	6458	33.1667	S	3.9606	Calm	DJI M30	1581F4BND226900B	4LGCK5S0071QAW
2023-11-11	5:47:07.99 AM		29.6	31.5553	130.679	199.034	0	0	-17.6472	0.4	-0.9	-36.8		P-GPS	59	22.184	3226	33.1667	S	3.9606	Calm	DJI M30	1581F4BND226900B	4LGCK5S0071QAW
2023-11-11	5:47:07.99 AM		29.7	31.5553	130.679	199.339	0	0	-17.6472	0.4	-1.1	-37.3		P-GPS	59	22.184	3226	33.1667	S	3.9606	Calm	DJI M30	1581F4BND226900B	4LGCK5S0071QAW
2023-11-11	5:47:08.20 AM		29.8	31.5553	130.679	199.949	0	0	-17.6472	0.1	-0.9	-38		P-GPS	59	22.184	3226	33.1667	S	3.9606	Calm	DJI M30	1581F4BND226900B	4LGCK5S0071QAW
2023-11-11	5:47:08.20 AM		29.9	31.5553	130.679	200.558	0	0	-17.6472	0.1	-0.7	-38.4		P-GPS	59	22.184	3226	33.1667	S	4.3148	Calm	DJI M30	1581F4BND226900B	4LGCK5S0071QAW
2023-11-11	5:47:08.40 AM		30	31.5553	130.679	201.168	0	0	-17.6472	0.4	-0.5	-39.1		P-GPS	59	22.184	3226	33.1667	S	4.3148	Calm	DJI M30	1581F4BND226900B	4LGCK5S0071QAW
2023-11-11	5:47:08.50 AM		30.1	31.5553	130.679	201.473	0	0	-18.0074	0.4	-0.4	-39.6		P-GPS	59	22.184	3226	33.1667	S	4.3148	Calm	DJI M30	1581F4BND226900B	4LGCK5S0071QAW
2023-11-11	5:47:08.60 AM		30.2	31.5553	130.679	202.082	0	0	-18.0074	0.5	-0.3	-40.3		P-GPS	59	22.184	3226	33.1667	S	4.3148	Calm	DJI M30	1581F4BND226900B	4LGCK5S0071QAW
2023-11-11	5:47:08.60 AM		30.3	31.5553	130.679	202.387	0	0	-17.6472	0.5	-0.2	-40.8		P-GPS	59	22.184	3226	33.1667	S	4.3148	Calm	DJI M30	1581F4BND226900B	4LGCK5S0071QAW
2023-11-11	5:47:08.80 AM		30.4	31.5553	130.679	202.997	0	0	-17.6472	0.3	-0.2	-41.4		P-GPS	59	22.172	6451	33.1667	S	4.3148	Calm	DJI M30	1581F4BND226900B	4LGCK5S0071QAW
2023-11-11	5:47:08.80 AM		30.5	31.5553	130.679	203.302	0	0	-17.6472	0.3	-0.2	-41.9		P-GPS	59	22.172	6451	33.1667	S	4.3148	Calm	DJI M30	1581F4BND226900B	4LGCK5S0071QAW
2023-11-11	5:47:09.01 AM		30.6	31.5553	130.679	203.911	0	0	-17.6472	0.4	-0.4	-42.6		P-GPS	59	22.169	3216	33.1667	S	4.3148	Calm	DJI M30	1581F4BND226900B	4LGCK5S0071QAW
2023-11-11	5:47:09.01 AM		30.7	31.5553	130.679	204.521	0	0	-18.0074	0.6	-0.4	-43		P-GPS	59	22.169	3216	33.1667	S	4.3148	Calm	DJI M30	1581F4BND226900B	4LGCK5S0071QAW
2023-11-11	5:47:09.22 AM		30.8	31.5553	130.679	205.13	0	0	-18.0074	0.5	-0.5	-43.7		P-GPS	59	22.169	3216	33.1667	S	4.3148	Calm	DJI M30	1581F4BND226900B	4LGCK5S0071QAW
2023-11-11	5:47:09.22 AM		30.9	31.5553	130.679	205.435	0	0	-18.0074	0.4	-0.6	-44.2		P-GPS	59	22.169	3216	33.1667	S	4.3148	Calm	DJI M30	1581F4BND226900B	4LGCK5S0071QAW
2023-11-11	5:47:09.32 AM		31	31.5553	130.679	206.045	0	0	-17.6472	0.2	-0.7	-44.9		P-GPS	59	22.169	3216	33.1667	S	4.669	Calm	DJI M30	1581F4BND226900B	4LGCK5S0071QAW
2023-11-11	5:47:09.32 AM		31.1	31.5553	130.679	206.654	0	0	-18.0074	0.2	-0.7	-45.3		P-GPS	59	22.169	3216	33.1667	S	4.669	Calm	DJI M30	1581F4BND226900B	4LGCK5S0071QAW
2023-11-11	5:47:09.62 AM		31.2	31.5553	130.679	206.959	0	0	-17.6472	0.3	-0.6	-46		P-GPS	59	22.169	3216	33.1667	S	4.669	Calm	DJI M30	1581F4BND226900B	4LGCK5S0071QAW
2023-11-11	5:47:09.62 AM		31.3	31.5553	130.679	207.569	0	0	-17.6472	0.3	-0.4	-46.5		P-GPS	59	22.169	3216	33.1667	S	4.669	Calm	DJI M30	1581F4BND226900B	4LGCK5S0071QAW
2023-11-11	5:47:09.82 AM		31.4	31.5553	130.679	208.178	0	0	-17.6472	0.5	-0.7	-47.1		P-GPS	59	22.173	6454	33.1667	S	4.669	Calm	DJI M30	1581F4BND226900B	4LGCK5S0071QAW
2023-11-11	5:47:09.82 AM		31.5	31.5553	130.679	208.483	0	0	-18.0074	0.6	-0.9	-47.6		P-GPS	59	22.173	6454	33.1667	S	4.669	Calm	DJI M30	1581F4BND226900B	4LGCK5S0071QAW
2023-11-11	5:47:10.03 AM		31.6	31.5553	130.679	209.093	0	0	-18.0074	0.7	-1	-48.3		P-GPS	59	22.173	6454	33.1667	S	4.669	Calm	DJI M30	1581F4BND226900B	4LGCK5S0071QAW
2023-11-11	5:47:10.03 AM		31.7	31.5553	130.679	209.398	0	0	-18.0074	0.6	-0.8	-48.8		P-GPS	59	22.173	6454	33.1667	S	4.669	Calm	DJI M30	1581F4BND226900B	4LGCK5S0071QAW
2023-11-11	5:47:10.23 AM		31.8	31.5553	130.679	210.007	0	0	-18.0074	0.5	-0.6	-49.4		P-GPS	59	22.173	6454	33.1667	S	4.669	Calm	DJI M30	1581F4BND226900B	4LGCK5S0071QAW
2023-11-11	5:47:10.23 AM		31.9	31.5553	130.679	210.617	0	0	-18.0074	0.3	-0.6	-49.9		P-GPS	59	22.173	6454	33.1667	S	4.669	Calm	DJI M30	1581F4BND226900B	4LGCK5S0071QAW
2023-11-11	5:47:10.44 AM		32	31.5553	130.679	211.226	0	0	-18.0074	0.1	-0.7	-50.5		P-GPS	59	22.173	6454	33.1667	S	4.669	Calm	DJI M30	1581F4BND226900B	4LGCK5S0071QAW
2023-11-11	5:47:10.44 AM		32.1	31.5553	130.679	211.531	0	0	-18.0074	0.3	-0.8	-51		P-GPS	59	22.173	6454	33.1667	S	4.669	Calm	DJI M30	1581F4BND226900B	4LGCK5S0071QAW
2023-11-11	5:47:10.64 AM		32.2	31.5553	130.679	212.141	0	0	-18.0074	0.5	-1	-51.6		P-GPS	59	22.173	6454	33.1667	S	4.669	Calm	DJI M30	1581F4BND226900B	4LGCK5S0071QAW
2023-11-11	5:47:10.64 AM		32.3	31.5553	130.679	212.446	0	0	-18.0074	0.4	-0.9	-52.1		P-GPS	59	22.173	6454	33.1667	S	4.669	Calm	DJI M30	1581F4BND226900B	4LGCK5S0071QAW
2023-11-11	5:47:10.84 AM		32.4	31.5553	130.679	213.055	0	0	-18.0074	0.3	-0.6	-52.7		P-GPS	59	22.171	6443	33.1667	S	4.669	Calm	DJI M30	1581F4BND226900B	4LGCK5S0071QAW
2023-11-11	5:47:10.84 AM		32.5	31.5553	130.679	213.665	0	0	-18.0074	0.4	-0.3	-53.2		P-GPS	59	22.171	6443	33.1667	S	4.669	Calm	DJI M30	1581F4BND226900B	4LGCK5S0071QAW
2023-11-11	5:47:11.04 AM		32.6	31.5553	130.679	214.274	0	0	-18.0074	0.4	-0.2	-53.9		P-GPS	59	22.171	3216	33.1667	S	4.669	Calm	DJI M30	1581F4BND226900B	4LGCK5S0071QAW
2023-11-11	5:47:11.04 AM		32.7	31.5553	130.679	214.579	0	0	-18.0074	0.3	-0.1	-54.3		P-GPS	59	22.171	3216	33.1667	S	4.669	Calm	DJI M30	1581F4BND226900B	4LGCK5S0071QAW
2023-11-11	5:47:11.15 AM		32.8	31.5553	130.679	215.189	0	0	-18.0074	0.3	-0.1	-55		P-GPS	59	22.171	3216	33.1667	S	4.669	Calm	DJI M30	1581F4BND226900B	4LGCK5S0071QAW
2023-11-11	5:47:11.25 AM		32.9	31.5553	130.679	215.494	0	0	-18.0074	0.4	-0.2	-55.5		P-GPS	59	22.171	3216	33.1667	S	4.669	Calm	DJI M30	1581F4BND226900B	4LGCK5S0071QAW
2023-11-11	5:47:11.45 AM		33	31.5553	130.679	216.103	0	0	-18.0074	0.5	-0.4	-56.1		P-GPS	59	22.171	3216	33.1667	S	4.669	Calm	DJI M30	1581F4BND226900B	4LGCK5S0071QAW
2023-11-11	5:47:11.45 AM		33.1	31.5553	130.679	216.408	0	0	-18.0074	0.5	-0.3	-56.6		P-GPS	59	22.171	3216	33.1667	S	4.669	Calm	DJI M30	1581F4BND226900B	4LGCK5S0071QAW
2023-11-11	5:47:11.65 AM		33.2	31.5553	130.679	217.322	0	0	-17.6472	0.3	-0.1	-57.2		P-GPS	59	22.171	3216	33.1667	S	4.669	Calm	DJI M30	1581F4BND226900B	4LGCK5S0071QAW
2023-11-11	5:47:11.65 AM		33.3	31.5553	130.679	217.627	0	0	-17.6472	0.2	-0.2	-57.7		P-GPS	59	22.171	3216	33.1667	S	4.669	Calm	DJI M30	1581F4BND226900B	4LGCK5S0071QAW
2023-11-11	5:47:11.76 AM		33.4	31.5553	130.679	218.237	0	0	-17.6472	0.1	-0.5	-58.3		P-GPS	59	22.167	6430	33.2778	S	5.0393	Calm	DJI M30	1581F4BND226900B	4LGCK5S0071QAW
2023-11-11	5:47:11.76 AM		33.5	31.5553	130.679	218.542	0	0	-17.6472	0.1	-0.6	-58.8		P-GPS	59	22.167	6430	33.2778	S	5.0393	Calm	DJI M30	1581F4BND226900B	4LGCK5S0071QAW
2023-11-11	5:47:11.96 AM		33.6	31.5553	130.679	219.151	0	0	-18.0074	0.2	-0.7	-59.3		P-GPS	59	22.167	3202	33.2778	SE	5.0393	Calm	DJI M30	1581F4BND226900B	4LGCK5S0071QAW
2023-11-11	5:47:11.96 AM		33.7	31.5553	130.679	219.456	0	0	-18.0074	0.2	-0.5	-59.7		P-GPS	59	22.167	3202	33.2778	SE	5.0393	Calm	DJI M30	1581F4BND226900B	4LGCK5S0071QAW
2023-11-11	5:47:12.16 AM		33.8	31.5553	130.679	220.37	0	0	-17.6472	0.4	-0.1	-60.1		P-GPS	59	22.167	3202	33.2778	S	5.0393	Calm	DJI M30	1581F4BND226900B	4LGCK5S0071QAW
2023-11-11	5:47:12.16 AM		33.9	31.5553	130.679	220.675	0	0	-17.6472	0.4	-0.1	-60.2		P-GPS	59	22.167	3202	33.2778	SE	5.0393	Calm	DJI M30	1581F4BND226900B	4LGCK5S0071QAW
2023-11-11	5:47:12.37 AM		34	31.5553	130.679	221.285	0	0	-18.0074	0.4	-0.2	-60.5		P-GPS	59	22.167	3202	33.2778	S	5.0393	Calm	DJI M30	1581F4BND226900B	4LGCK5S0071QAW
2023-11-11	5:47:12.37 AM		34.1	31.5553	130.679	221.59	0	0	-18.0074	0.5	-0.3	-60.6		P-GPS	59	22.167	3202	33.2778	S	5.0393	Calm	DJI M30	1581F4BND226900B	4LGCK5S0071QAW
2023-11-11	5:47:12.57 AM		34.2	31.5553	130.679	222.199	0	0	-18.0074	0.4	-0.4	-60.8		P-GPS	59	22.167	3202	33.2778	S	5.0393	Calm	DJI M30	1581F4BND226900B	4LGCK5S0071QAW
2023-11-11	5:47:12.57 AM		34.3	31.5553	130.679	222.504	0	0	-17.6472	0.3	-0.5	-61		P-GPS	59	22.167	3202	33.2778	S	5.0393	Calm	DJI M30	1581F4BND226900B	4LGCK5S0071QAW
2023-11-11	5:47:12.77 AM		34.4	31.5553	130.679	223.114	0	0	-18.0074	0.1	-0.8	-61.3		P-GPS	59	22.155	6434	33.2778	S	5.0393	Calm	DJI M30	1581F4BND226900B	4LGCK5S0071QAW
2023-11-11	5:47:12.77 AM		34.5	31.5553	130.679	223.723	0	0	-18.0074	0.1	-0.7	-61.6		P-GPS	59	22.155	6434	33.2778	S	5.0393	Calm	DJI M30	1581F4BND226900B	4LGCK5S0071QAW
2023-11-11	5:47:12.97 AM		34.6	31.5553	130.679	224.333	0	0	-18.0074	0.1	-0.4	-62		P-GPS	59	22.155	3204	33.2778	S	5.0393	Calm	DJI M30	1581F4BND226900B	4LGCK5S0071QAW
2023-11-11	5:47:12.97 AM		34.7	31.5553	130.679	224.638	0	0	-18.0074	0.2	-0.4	-62.4		P-GPS	59	22.155	3204	33.2778	S	5.0393	Calm	DJI M30	1581F4BND226900B	4LGCK5S0071QAW
2023-11-11	5:47:13.18 AM		34.8	31.5553	130.679	225.247	0	0	-18.0074	0.4	-0.4	-63		P-GPS	59	22.155	3204	33.2778	S	5.0393	Calm	DJI M30	1581F4BND226900B	4LGCK5S0071QAW
2023-11-11	5:47:13.18 AM		34.9	31.5553	130.679	225.552	0	0	-18.0074	0.3	-0.5	-63.4		P-GPS	59	22.155	3204	33.2778	S	5.0393	Calm	DJI M30	1581F4BND226900B	4LGCK5S0071QAW
2023-11-11	5:47:13.38 AM		35	31.5553	130.679	226.162	0	0	-18.0074	0.1	-0.6	-64		P-GPS	59	22.155	3204	33.2778	S	5.0393	Calm	DJI M30	1581F4BND226900B	4LGCK5S0071QAW
2023-11-11	5:47:13.38 AM		35.1	31.5553	130.679	226.771	0	0	-18.0074	0	-0.4	-64.5		P-GPS	59	22.155	3204	33.2778	S	5.0393	Calm	DJI M30	1581F4BND226900B	4LGCK5S0071QAW
2023-11-11	5:47:13.48 AM		35.2	31.5553	130.679	227.381	0	0	-17.6472	0	0	-65.6		P-GPS	59	22.155	3204	33.2778	SE	5.0393	Calm	DJI M30	1581F4BND226900B	4LGCK5S0071QAW
2023-11-11	5:47:13.68 AM		35.3	31.5553	130.679	227.686	0	0	-17.6472	0.2	0.2	-66.6		P-GPS	59	22.155	3204	33.2778	SE	5.0393	Calm	DJI M30	1581F4BND226900B	4LGCK5S0071QAW
2023-11-11	5:47:13.68 AM		35.4	31.5553	130.679	228.295	0	0	-17.6472	0.4	0.1	-68.1		P-GPS	59	22.153	6418	33.2778	SE	4.669	Calm	DJI M30	1581F4BND226900B	4LGCK5S0071QAW
2023-11-11	5:47:13.68 AM		35.5	31.5553	130.679	228.6	0	0	-17.6472	0.3	0	-69		P-GPS	59	22.153	6418	33.2778	S	4.669	Calm	DJI M30	1581F4BND226900B	4LGCK5S0071QAW
2023-11-11	5:47:13.99 AM		35.6	31.5553	130.679	229.21	0	0	-17.6472	0.2	-0.6	-70		P-GPS	59	22.153	3204	33.2778	S	4.669	Calm	DJI M30	1581F4BND226900B	4LGCK5S0071QAW
2023-11-11	5:47:13.99 AM		35.7	31.5553	130.679	229.514	0	0	-17.6472	0.1	-0.8	-70.5		P-GPS	59	22.153	3204	33.2778	S	4.669	Calm	DJI M30	1581F4BND226900B	4LGCK5S0071QAW
2023-11-11	5:47:14.19 AM		35.8	31.5553	130.679	230.124	0	0	-17.6472	0	-0.9	-71		P-GPS	59	22.153	3204	33.2778	S	4.669	Calm	DJI M30	1581F4BND226900B	4LGCK5S0071QAW
2023-11-11	5:47:14.19 AM		35.9	31.5553	130.679	230.734	0	0	-17.6472	0	-0.8	-71.4		P-GPS	59	22.153	3204	33.2778	SE	4.669	Calm	DJI M30	1581F4BND226900B	4LGCK5S0071QAW
2023-11-11	5:47:14.19 AM		36	31.5553	130.679	231.038	0	0	-17.6472	0	-0.4	-71.8		P-GPS	59	22.153	3204	33.2778	S	4.669	Calm	DJI M30	1581F4BND226900B	4LGCK5S0071QAW
2023-11-11	5:47:14.19 AM		36.1	31.5553	130.679	231.648	0	0	-17.6472	0	-0.3	-71.7		P-GPS	59	22.153	3204	33.2778	S	4.669	Calm	DJI M30	1581F4BND226900B	4LGCK5S0071QAW
2023-11-11	5:47:14.49 AM		36.2	31.5553	130.679	232.258	0	0	-17.6472	0.1	-0.2	-71.2		P-GPS	59	22.153	3204	33.2778	SE	4.669	Calm	DJI M30	1581F4BND226900B	4LGCK5S0071QAW
2023-11-11	5:47:14.49 AM		36.3	31.5553	130.679	232.562	0	0	-17.6472	0.2	-0.3	-71.1		P-GPS	59	22.153	3204	33.2778	E	4.669	Calm	DJI M30	1581F4BND226900B	4LGCK5S0071QAW
2023-11-11	5:47:14.80 AM		36.4	31.5553	130.679	233.172	0	0	-18.0074	0.4	-0.1	-71.1		P-GPS	59	22.142	6408	33.2778	E	4.669	Calm	DJI M30	1581F4BND226900B	4LGCK5S0071QAW
2023-11-11	5:47:14.80 AM		36.5	31.5553	130.679	233.477	0	0	-18.0074	0.5	0	-71		P-GPS	59	22.142	6408	33.2778	E	4.669	Calm	DJI M30	1581F4BND226900B	4LGCK5S0071QAW
2023-11-11	5:47:15.00 AM		36.6	31.5553	130.679	234.086	0	0	-18.0074	0.5	0.1	-70.5		P-GPS	59	22.142	3193	33.2778	E	4.669	Calm	DJI M30	1581F4BND226900B	4LGCK5S0071QAW
2023-11-11	5:47:15.00 AM		36.7	31.5553	130.679	234.391	0	0	-17.6472	0.4	0.2	-70.2		P-GPS	59	22.142	3193	33.2778	SE	4.669	Calm	DJI M30	1581F4BND226900B	4LGCK5S0071QAW
2023-11-11	5:47:15.21 AM		36.8	31.5553	130.679	235.001	0	0	-17.6472	0	0	-70.2		P-GPS	59	22.142	3193	33.2778	SE	4.669	Calm	DJI M30	1581F4BND226900B	4LGCK5S0071QAW
2023-11-11	5:47:15.21 AM		36.9	31.5553	130.679	235.61	0	0	-17.6472	-0.1	0	-70.2		P-GPS	59	22.142	3193	33.2778	S	4.669	Calm	DJI M30	1581F4BND226900B	4LGCK5S0071QAW
2023-11-11	5:47:15.41 AM		37	31.5553	130.679	236.22	0	0	-17.6472	0	-0.2	-70.1		P-GPS	59	22.142	3193	33.2778	SE	4.669	Calm	DJI M30	1581F4BND226900B	4LGCK5S0071QAW
2023-11-11	5:47:15.41 AM		37.1	31.5553	130.679	236.525	0	0	-17.6472	0.1	-0.3	-70.1		P-GPS	59	22.142	3193	33.2778	SE	4.669	Calm	DJI M30	1581F4BND226900B	4LGCK5S0071QAW
2023-11-11	5:47:15.61 AM		37.2	31.5553	130.679	237.134	0	0	-17.6472	0.4	-0.9	-70.1		P-GPS	59	22.142	3193	33.2778	SE	4.669	Calm	DJI M30	1581F4BND226900B	4LGCK5S0071QAW
2023-11-11	5:47:15.61 AM		37.3	31.5553	130.679	237.439	0	0	-17.6472	0.4	-0.9	-70.1		P-GPS	59	22.142	3193	33.2778	SE	4.669	Calm	DJI M30	1581F4BND226900B	4LGCK5S0071QAW
2023-11-11	5:47:15.82 AM		37.4	31.5553	130.679	238.049	0	0	-17.6472	0.4	-0.5	-70.1		P-GPS	59	22.138	6411	33.2778	SE	4.669	Calm	DJI M30	1581F4BND226900B	4LGCK5S0071QAW
2023-11-11	5:47:15.82 AM		37.5	31.5553	130.679	238.658	0	0	-17.6472	0.3	-0.1	-70.1		P-GPS	59	22.138	6411	33.2778	SE	4.3148	Calm	DJI M30	1581F4BND226900B	4LGCK5S0071QAW
2023-11-11	5:47:15.82 AM		37.6	31.5553	130.679	239.268	0	0	-17.6472	0.2	0	-70.1		P-GPS	59	22.133	3196	33.2778	S	4.3148	Calm	DJI M30	1581F4BND226900B	4LGCK5S0071QAW
2023-11-11	5:47:15.82 AM		37.7	31.5553	130.679	239.573	0	0	-17.6472	0.3	0	-70.1		P-GPS	59	22.133	3196	33.2778	SE	4.3148	Calm	DJI M30	1581F4BND226900B	4LGCK5S0071QAW
2023-11-11	5:47:16.22 AM		37.8	31.5553	130.679	240.182	0	0	-18.0074	0.3	-0.5	-70.1		P-GPS	59	22.133	3196	33.2778	SE	4.3148	Calm	DJI M30	1581F4BND226900B	4LGCK5S0071QAW
2023-11-11	5:47:16.22 AM		37.9	31.5553	130.679	240.487	0	0	-18.0074	0.4	-0.7	-70		P-GPS	59	22.133	3196	33.2778	SE	4.3148	Calm	DJI M30	1581F4BND226900B	4LGCK5S0071QAW
2023-11-11	5:47:16.43 AM		38	31.5553	130.679	241.097	0	0	-18.0074	0.3	-0.9	-69.9		P-GPS	59	22.133	3196	33.2778	SE	4.3148	Calm	DJI M30	1581F4BND226900B	4LGCK5S0071QAW
2023-11-11	5:47:16.43 AM		38.1	31.5553	130.679	241.402	0	0	-18.0074	0.1	-1	-69.9		P-GPS	59	22.133	3196	33.2778	SE	4.3148	Calm	DJI M30	1581F4BND226900B	4LGCK5S0071QAW
2023-11-11	5:47:16.63 AM		38.2	31.5553	130.679	242.011	0	0	-18.0074	0	-0.8	-69.9		P-GPS	59	22.133	3196	33.2778	SE	4.3148	Calm	DJI M30	1581F4BND226900B	4LGCK5S0071QAW
2023-11-11	5:47:16.63 AM		38.3	31.5553	130.679	242.621	0	0	-17.6472	0	-0.7	-69.9		P-GPS	59	22.133	3196	33.2778	S	4.3148	Calm	DJI M30	1581F4BND226900B	4LGCK5S0071QAW
2023-11-11	5:47:16.63 AM		38.4	31.5553	130.679	243.23	0	0	-17.6472	0	-0.4	-70		P-GPS	59	22.13	6402	33.2778	S	4.669	Calm	DJI M30	1581F4BND226900B	4LGCK5S0071QAW
2023-11-11	5:47:16.63 AM		38.5	31.5553	130.679	243.535	0	0	-18.0074	0	-0.4	-70		P-GPS	59	22.13	6402	33.2778	SE	4.669	Calm	DJI M30	1581F4BND226900B	4LGCK5S0071QAW
2023-11-11	5:47:17.04 AM		38.6	31.5553	130.679	244.145	0	0	-18.0074	0.1	-0.3	-70		P-GPS	59	22.13	3199	33.2778	SE	4.669	Calm	DJI M30	1581F4BND226900B	4LGCK5S0071QAW
2023-11-11	5:47:17.04 AM		38.7	31.5553	130.679	244.45	0	0	-18.0074	0.2	-0.2	-70		P-GPS	59	22.13	3199	33.2778	SE	4.669	Calm	DJI M30	1581F4BND226900B	4LGCK5S0071QAW
2023-11-11	5:47:17.14 AM		38.8	31.5553	130.679	245.059	0	0	-17.6472	0.2	0	-69.9		P-GPS	59	22.13	3199	33.2778	S	4.3148	Calm	DJI M30	1581F4BND226900B	4LGCK5S0071QAW
2023-11-11	5:47:17.14 AM		38.9	31.5553	130.679	245.669	0	0	-17.6472	0.1	0	-69.9		P-GPS	59	22.13	3199	33.2778	S	4.3148	Calm	DJI M30	1581F4BND226900B	4LGCK5S0071QAW
2023-11-11	5:47:17.34 AM		39	31.5553	130.679	246.278	0	0	-17.6472	0	-0.1	-69.9		P-GPS	59	22.13	3199	33.2778	S	4.3148	Calm	DJI M30	1581F4BND226900B	4LGCK5S0071QAW
2023-11-11	5:47:17.44 AM		39.1	31.5553	130.679	246.583	0	0	-17.6472	0	-0.3	-69.9		P-GPS	59	22.13	3199	33.2778	S	4.3148	Calm	DJI M30	1581F4BND226900B	4LGCK5S0071QAW
2023-11-11	5:47:17.65 AM		39.2	31.5553	130.679	247.193	0	0	-17.6472	0	-0.7	-69.9		P-GPS	59	22.13	3199	33.2778	S	4.3148	Calm	DJI M30	1581F4BND226900B	4LGCK5S0071QAW
2023-11-11	5:47:17.65 AM		39.3	31.5553	130.679	247.498	0	0	-17.6472	0.1	-0.7	-69.9		P-GPS	59	22.13	3199	33.2778	S	4.3148	Calm	DJI M30	1581F4BND226900B	4LGCK5S0071QAW
2023-11-11	5:47:17.75 AM		39.4	31.5553	130.679	248.107	0	0	-17.6472	0.3	-0.7	-69.9		P-GPS	59	22.132	6390	33.3889	S	4.669	Calm	DJI M30	1581F4BND226900B	4LGCK5S0071QAW
2023-11-11	5:47:17.75 AM		39.5	31.5553	130.679	248.412	0	0	-17.6472	0.2	-0.7	-70		P-GPS	59	22.132	6390	33.3889	S	4.669	Calm	DJI M30	1581F4BND226900B	4LGCK5S0071QAW
2023-11-11	5:47:17.95 AM		39.6	31.5553	130.679	249.022	0	0	-18.0074	0.2	-0.5	-69.9		P-GPS	59	22.132	3187	33.3889	S	4.669	Calm	DJI M30	1581F4BND226900B	4LGCK5S0071QAW
2023-11-11	5:47:18.05 AM		39.7	31.5553	130.679	249.631	0	0	-18.0074	0.3	-0.3	-69.9		P-GPS	59	22.132	3187	33.3889	S	4.669	Calm	DJI M30	1581F4BND226900B	4LGCK5S0071QAW
2023-11-11	5:47:18.26 AM		39.8	31.5553	130.679	250.241	0	0	-18.0074	0.4	-0.2	-69.9		P-GPS	59	22.132	3187	33.3889	S	4.669	Calm	DJI M30	1581F4BND226900B	4LGCK5S0071QAW
2023-11-11	5:47:18.26 AM		39.9	31.5553	130.679	250.546	0	0	-18.0074	0.4	-0.2	-69.9		P-GPS	59	22.132	3187	33.3889	S	4.669	Calm	DJI M30	1581F4BND226900B	4LGCK5S0071QAW
2023-11-11	5:47:18.46 AM		40	31.5553	130.679	251.155	0	0	-17.6472	0.5	-0.4	-69.9		P-GPS	59	22.132	3187	33.3889	S	4.669	Calm	DJI M30	1581F4BND226900B	4LGCK5S0071QAW
2023-11-11	5:47:18.46 AM		40.1	31.5553	130.679	251.46	0	0	-17.6472	0.3	-0.4	-69.9		P-GPS	59	22.132	3187	33.3889	S	4.669	Calm	DJI M30	1581F4BND226900B	4LGCK5S0071QAW
2023-11-11	5:47:18.56 AM		40.2	31.5553	130.679	252.07	0	0	-17.6472	0.1	-0.5	-70		P-GPS	59	22.132	3187	33.3889	S	4.669	Calm	DJI M30	1581F4BND226900B	4LGCK5S0071QAW
2023-11-11	5:47:18.66 AM		40.3	31.5553	130.679	252.679	0	0	-17.6472	0.1	-0.5	-70		P-GPS	59	22.132	3187	33.3889	S	4.669	Calm	DJI M30	1581F4BND226900B	4LGCK5S0071QAW
2023-11-11	5:47:18.87 AM		40.4	31.5553	130.679	252.984	0	0	-18.0074	0.1	-0.5	-70		P-GPS	59	22.12	6388	33.3889	S	4.669	Calm	DJI M30	1581F4BND226900B	4LGCK5S0071QAW
2023-11-11	5:47:18.87 AM		40.5	31.5553	130.679	253.289	0	0	-18.0074	0.1	-0.4	-69.9		P-GPS	59	22.12	6388	33.3889	S	4.669	Calm	DJI M30	1581F4BND226900B	4LGCK5S0071QAW
2023-11-11	5:47:18.97 AM		40.6	31.5553	130.679	254.203	0	0	-18.0074	0.1	-0.4	-69.9		P-GPS	59	22.12	3184	33.3889	S	4.669	Calm	DJI M30	1581F4BND226900B	4LGCK5S0071QAW
2023-11-11	5:47:19.07 AM		40.7	31.5553	130.679	254.508	0	0	-18.0074	0	-0.5	-69.9		P-GPS	59	22.12	3184	33.3889	S	4.669	Calm	DJI M30	1581F4BND226900B	4LGCK5S0071QAW
2023-11-11	5:47:19.17 AM		40.8	31.5553	130.679	255.118	0	0	-18.0074	0.1	-0.6	-69.9		P-GPS	59	22.12	3184	33.3889	S	4.669	Calm	DJI M30	1581F4BND226900B	4LGCK5S0071QAW
2023-11-11	5:47:19.27 AM		40.9	31.5553	130.679	255.422	0	0	-18.0074	0.2	-0.6	-70		P-GPS	59	22.12	3184	33.3889	S	4.669	Calm	DJI M30	1581F4BND226900B	4LGCK5S0071QAW
2023-11-11	5:47:19.37 AM		41	31.5553	130.679	256.032	0	0	-18.0074	0.2	-0.4	-69.9		P-GPS	59	22.12	3184	33.3889	S	4.669	Calm	DJI M30	1581F4BND226900B	4LGCK5S0071QAW
2023-11-11	5:47:19.37 AM		41.1	31.5553	130.679	256.642	0	0	-17.6472	0.2	-0.3	-69.9		P-GPS	59	22.12	3184	33.3889	SE	4.669	Calm	DJI M30	1581F4BND226900B	4LGCK5S0071QAW
2023-11-11	5:47:19.37 AM		41.2	31.5553	130.679	257.251	0	0	-17.6472	0.2	-0.2	-69.9		P-GPS	59	22.12	3184	33.3889	S	4.669	Calm	DJI M30	1581F4BND226900B	4LGCK5S0071QAW
2023-11-11	5:47:19.37 AM		41.3	31.5553	130.679	257.556	0	0	-17.6472	0.1	-0.2	-70		P-GPS	59	22.12	3184	33.3889	SE	4.669	Calm	DJI M30	1581F4BND226900B	4LGCK5S0071QAW
2023-11-11	5:47:19.78 AM		41.4	31.5553	130.679	258.166	0	0	-17.6472	0	-0.3	-69.9		P-GPS	58	22.119	6355	33.3889	S	4.669	Calm	DJI M30	1581F4BND226900B	4LGCK5S0071QAW
2023-11-11	5:47:19.78 AM		41.5	31.5553	130.679	258.47	0	0	-18.0074	0.1	-0.3	-69.9		P-GPS	58	22.119	6355	33.3889	S	4.669	Calm	DJI M30	1581F4BND226900B	4LGCK5S0071QAW
2023-11-11	5:47:19.98 AM		41.6	31.5553	130.679	259.385	0	0	-18.0074	0.3	-0.3	-69.9		P-GPS	58	22.119	6355	33.3889	S	4.669	Calm	DJI M30	1581F4BND226900B	4LGCK5S0071QAW
2023-11-11	5:47:19.98 AM		41.7	31.5553	130.679	259.385	0	0	-18.0074	0.3	-0.3	-69.9		P-GPS	58	22.119	6355	33.3889	S	4.669	Calm	DJI M30	1581F4BND226900B	4LGCK5S0071QAW
2023-11-11	5:47:20.19 AM		41.8	31.5553	130.679	259.994	0	0	-18.0074	0.2	-0.5	-69.9		P-GPS	58	22.119	6355	33.3889	S	4.669	Calm	DJI M30	1581F4BND226900B	4LGCK5S0071QAW
2023-11-11	5:47:20.19 AM		41.9	31.5553	130.679	260.604	0	0	-18.0074	0.1	-0.7	-69.9		P-GPS	58	22.119	6355	33.3889	S	4.669	Calm	DJI M30	1581F4BND226900B	4LGCK5S0071QAW
2023-11-11	5:47:20.39 AM		42	31.5553	130.679	261.214	0	0	-18.0074	-0.1	-0.7	-70		P-GPS	58	22.119	6355	33.3889	S	4.669	Calm	DJI M30	1581F4BND226900B	4LGCK5S0071QAW
2023-11-11	5:47:20.39 AM		42.1	31.5553	130.679	261.518	0	0	-17.6472	-0.1	-0.5	-69.9		P-GPS	58	22.119	6355	33.3889	S	4.669	Calm	DJI M30	1581F4BND226900B	4LGCK5S0071QAW
2023-11-11	5:47:20.60 AM		42.2	31.5553	130.679	262.128	0	0	-17.6472	-0.1	-0.4	-69.9		P-GPS	58	22.119	6355	33.3889	S	4.669	Calm	DJI M30	1581F4BND226900B	4LGCK5S0071QAW
2023-11-11	5:47:20.60 AM		42.3	31.5553	130.679	262.433	0	0	-17.6472	0	-0.4	-69.9		P-GPS	58	22.119	6355	33.3889	S	4.3148	Calm	DJI M30	1581F4BND226900B	4LGCK5S0071QAW
2023-11-11	5:47:20.80 AM		42.4	31.5553	130.679	263.042	0	0	-17.6472	0	-0.6	-70		P-GPS	58	22.109	6354	33.3889	S	4.3148	Calm	DJI M30	1581F4BND226900B	4LGCK5S0071QAW
2023-11-11	5:47:20.80 AM		42.5	31.5553	130.679	263.652	0	0	-18.0074	0.2	-0.6	-69.9		P-GPS	58	22.109	6354	33.3889	S	4.3148	Calm	DJI M30	1581F4BND226900B	4LGCK5S0071QAW
2023-11-11	5:47:21.00 AM		42.6	31.5553	130.679	264.262	0	0	-18.0074	0.4	-0.4	-69.9		P-GPS	58	22.107	3166	33.3889	S	4.3148	Calm	DJI M30	1581F4BND226900B	4LGCK5S0071QAW
2023-11-11	5:47:21.00 AM		42.7	31.5553	130.679	264.566	0	0	-18.0074	0.4	-0.3	-69.9		P-GPS	58	22.107	3166	33.3889	S	4.3148	Calm	DJI M30	1581F4BND226900B	4LGCK5S0071QAW
2023-11-11	5:47:21.21 AM		42.8	31.5553	130.679	265.176	0	0	-18.0074	0.2	-0.3	-69.9		P-GPS	58	22.107	3166	33.3889	S	4.3148	Calm	DJI M30	1581F4BND226900B	4LGCK5S0071QAW
2023-11-11	5:47:21.21 AM		42.9	31.5553	130.679	265.786	0	0	-18.0074	0.1	-0.3	-69.9		P-GPS	58	22.107	3166	33.3889	S	4.3148	Calm	DJI M30	1581F4BND226900B	4LGCK5S0071QAW
2023-11-11	5:47:21.41 AM		43	31.5553	130.679	266.09	0	0	-18.0074	0	-0.3	-69.9		P-GPS	58	22.107	3166	33.3889	S	4.3148	Calm	DJI M30	1581F4BND226900B	4LGCK5S0071QAW
2023-11-11	5:47:21.41 AM		43.1	31.5553	130.679	266.7	0	0	-18.0074	0	-0.3	-69.9		P-GPS	58	22.107	3166	33.3889	S	4.3148	Calm	DJI M30	1581F4BND226900B	4LGCK5S0071QAW
2023-11-11	5:47:21.61 AM		43.2	31.5553	130.679	267.005	0	0	-18.0074	-0.2	-0.2	-69.9		P-GPS	58	22.107	3166	33.3889	S	4.3148	Calm	DJI M30	1581F4BND226900B	4LGCK5S0071QAW
2023-11-11	5:47:21.61 AM		43.3	31.5553	130.679	267.614	0	0	-17.6472	-0.3	-0.1	-69.9		P-GPS	58	22.107	3166	33.3889	SE	4.3148	Calm	DJI M30	1581F4BND226900B	4LGCK5S0071QAW
2023-11-11	5:47:21.61 AM		43.4	31.5553	130.679	268.224	0	0	-17.6472	-0.1	-0.1	-69.9		P-GPS	58	22.109	6353	33.3889	S	4.3148	Calm	DJI M30	1581F4BND226900B	4LGCK5S0071QAW
2023-11-11	5:47:21.61 AM		43.5	31.5553	130.679	268.529	0	0	-17.6472	0	-0.1	-69.9		P-GPS	58	22.109	3165	33.3889	S	4.3148	Calm	DJI M30	1581F4BND226900B	4LGCK5S0071QAW
2023-11-11	5:47:22.02 AM		43.6	31.5553	130.679	269.138	0	0	-17.6472	0	0	-69.9		P-GPS	58	22.109	3165	33.3889	S	4.3148	Calm	DJI M30	1581F4BND226900B	4LGCK5S0071QAW
2023-11-11	5:47:22.02 AM		43.7	31.5553	130.679	269.748	0	0	-18.0074	0	-0.2	-69.9		P-GPS	58	22.109	3165	33.3889	S	4.3148	Calm	DJI M30	1581F4BND226900B	4LGCK5S0071QAW
2023-11-11	5:47:22.22 AM		43.8	31.5553	130.679	270.053	0	0	-18.0074	0.1	-0.4	-69.9		P-GPS	58	22.109	3165	33.3889	S	4.3148	Calm	DJI M30	1581F4BND226900B	4LGCK5S0071QAW
2023-11-11	5:47:22.22 AM		43.9	31.5553	130.679	270.662	0	0	-17.6472	0.2	-0.5	-69.9		P-GPS	58	22.109	3165	33.3889	S	4.3148	Calm	DJI M30	1581F4BND226900B	4LGCK5S0071QAW
2023-11-11	5:47:22.43 AM		44	31.5553	130.679	271.272	0	0	-17.6472	0.1	-0.2	-69.9		P-GPS	58	22.109	3165	33.3889	S	4.3148	Calm	DJI M30	1581F4BND226900B	4LGCK5S0071QAW
2023-11-11	5:47:22.43 AM		44.1	31.5553	130.679	271.577	0	0	-17.6472	0.2	-0.1	-69.9		P-GPS	58	22.109	3165	33.3889	S	4.3148	Calm	DJI M30	1581F4BND226900B	4LGCK5S0071QAW
2023-11-11	5:47:22.63 AM		44.2	31.5553	130.679	272.186	0	0	-18.0074	0.3	0	-69.9		P-GPS	58	22.109	3165	33.3889	S	4.3148	Calm	DJI M30	1581F4BND226900B	4LGCK5S0071QAW
2023-11-11	5:47:22.63 AM		44.3	31.5553	130.679	272.491	0	0	-17.6472	0.2	-0.2	-69.9		P-GPS	58	22.109	3165	33.3889	S	4.3148	Calm	DJI M30	1581F4BND226900B	4LGCK5S0071QAW
2023-11-11	5:47:22.83 AM		44.4	31.5553	130.679	273.101	0	0	-18.0074	0	-0.6	-69.9		P-GPS	58	22.099	6330	33.3889	S	4.3148	Calm	DJI M30	1581F4BND226900B	4LGCK5S0071QAW
2023-11-11	5:47:22.83 AM		44.5	31.5553	130.679	273.71	0	0	-18.0074	0	-0.6	-69.9		P-GPS	58	22.099	6330	33.3889	S	4.3148	Calm	DJI M30	1581F4BND226900B	4LGCK5S0071QAW
2023-11-11	5:47:23.04 AM		44.6	31.5553	130.679	274.32	0	0	-17.6472	0	-0.5	-69.9		P-GPS	58	22.092	3154	33.3889	S	4.3148	Calm	DJI M30	1581F4BND226900B	4LGCK5S0071QAW
2023-11-11	5:47:23.04 AM		44.7	31.5553	130.679	274.625	0	0	-17.6472	0	-0.4	-69.9		P-GPS	58	22.092	3154	33.3889	S	4.3148	Calm	DJI M30	1581F4BND226900B	4LGCK5S0071QAW
2023-11-11	5:47:23.24 AM		44.8	31.5553	130.679	275.234	0	0	-18.0074	0	-0.2	-69.9		P-GPS	58	22.092	3154	33.3889	S	4.3148	Calm	DJI M30	1581F4BND226900B	4LGCK5S0071QAW
2023-11-11	5:47:23.24 AM		44.9	31.5553	130.679	275.539	0	0	-18.0074	0	-0.2	-69.9		P-GPS	58	22.092	3154	33.3889	S	4.3148	Calm	DJI M30	1581F4BND226900B	4LGCK5S0071QAW
2023-11-11	5:47:23.44 AM		45	31.5553	130.679	276.149	0	0	-18.0074	0	-0.4	-69.9		P-GPS	58	22.092	3154	33.3889	S	4.3148	Calm	DJI M30	1581F4BND226900B	4LGCK5S0071QAW
2023-11-11	5:47:23.44 AM		45.1	31.5553	130.679	276.758	0	0	-18.0074	0.1	-0.5	-69.9		P-GPS	58	22.092	3154	33.3889	S	4.3148	Calm	DJI M30	1581F4BND226900B	4LGCK5S0071QAW
2023-11-11	5:47:23.65 AM		45.2	31.5553	130.679	277.368	0	0	-18.0074	0.4	-0.3	-69.9		P-GPS	58	22.092	3154	33.3889	S	4.3148	Calm	DJI M30	1581F4BND226900B	4LGCK5S0071QAW
2023-11-11	5:47:23.65 AM		45.3	31.5553	130.679	277.673	0	0	-17.6472	0.4	-0.4	-69.9		P-GPS	58	22.092	3154	33.3889	S	4.3148	Calm	DJI M30	1581F4BND226900B	4LGCK5S0071QAW
2023-11-11	5:47:23.75 AM		45.4	31.5553	130.679	278.282	0	0	-17.6472	0.2	-0.4	-69.9		P-GPS	58	22.087	6330	33.5	SE	4.3148	Calm	DJI M30	1581F4BND226900B	4LGCK5S0071QAW
2023-11-11	5:47:23.75 AM		45.5	31.5553	130.679	278.587	0	0	-17.6472	0.2	-0.1	-69.9		P-GPS	58	22.087	6330	33.5	SE	4.3148	Calm	DJI M30	1581F4BND226900B	4LGCK5S0071QAW
2023-11-11	5:47:24.05 AM		45.6	31.5553	130.679	279.197	0	0	-17.6472	0.5	0.5	-69.9		P-GPS	58	22.084	3154	33.5	SE	4.3148	Calm	DJI M30	1581F4BND226900B	4LGCK5S0071QAW
2023-11-11	5:47:24.05 AM		45.7	31.5553	130.679	279.502	0	0	-18.0074	0.4	0.8	-69.9		P-GPS	58	22.084	3154	33.5	S	4.3148	Calm	DJI M30	1581F4BND226900B	4LGCK5S0071QAW
2023-11-11	5:47:24.26 AM		45.8	31.5553	130.679	280.111	0	0	-18.0074	0.4	0.4	-69.9		P-GPS	58	22.084	3154	33.5	S	4.3148	Calm	DJI M30	1581F4BND226900B	4LGCK5S0071QAW
2023-11-11	5:47:24.26 AM		45.9	31.5553	130.679	280.721	0	0	-18.0074	0.4	0	-69.9		P-GPS	58	22.084	3154	33.5	S	4.3148	Calm	DJI M30	1581F4BND226900B	4LGCK5S0071QAW
2023-11-11	5:47:24.36 AM		46	31.5553	130.679	281.33	0	0	-18.0074	0.4	-0.4	-69.9		P-GPS	58	22.084	3154	33.5	S	4.3148	Calm	DJI M30	1581F4BND226900B	4LGCK5S0071QAW
2023-11-11	5:47:24.46 AM		46.1	31.5553	130.679	281.635	0	0	-18.0074	0.4	-0.5	-69.9		P-GPS	58	22.084	3154	33.5	S	4.3148	Calm	DJI M30	1581F4BND226900B	4LGCK5S0071QAW
2023-11-11	5:47:24.56 AM		46.2	31.5553	130.679	282.245	0	0	-18.0074	0.4	-0.7	-69.9		P-GPS	58	22.084	3154	33.5	S	4.3148	Calm	DJI M30	1581F4BND226900B	4LGCK5S0071QAW
2023-11-11	5:47:24.66 AM		46.3	31.5553	130.679	282.55	0	0	-18.0074	0.5	-0.7	-69.9		P-GPS	58	22.084	3154	33.5	S	4.3148	Calm	DJI M30	1581F4BND226900B	4LGCK5S0071QAW
2023-11-11	5:47:24.87 AM		46.4	31.5553	130.679	283.159	0	0	-18.0074	0.4	-0.6	-69.9		P-GPS	58	22.09	6329	33.5	S	4.3148	Calm	DJI M30	1581F4BND226900B	4LGCK5S0071QAW
2023-11-11	5:47:24.87 AM		46.5	31.5553	130.679	283.769	0	0	-18.0074	0.3	-0.6	-69.9		P-GPS	58	22.09	6329	33.5	S	4.3148	Calm	DJI M30	1581F4BND226900B	4LGCK5S0071QAW
2023-11-11	5:47:25.07 AM		46.6	31.5553	130.679	284.378	0	0	-18.0074	0	-0.7	-69.9		P-GPS	58	22.082	3154	33.5	S	4.3148	Calm	DJI M30	1581F4BND226900B	4LGCK5S0071QAW
2023-11-11	5:47:25.07 AM		46.7	31.5553	130.679	284.683	0	0	-18.0074	-0.1	-0.7	-69.9		P-GPS	58	22.082	3154	33.5	S	4.3148	Calm	DJI M30	1581F4BND226900B	4LGCK5S0071QAW
2023-11-11	5:47:25.27 AM		46.8	31.5553	130.679	285.293	0	0	-17.6472	-0.1	-0.8	-69.9		P-GPS	58	22.082	3154	33.5	S	4.3148	Calm	DJI M30	1581F4BND226900B	4LGCK5S0071QAW
2023-11-11	5:47:25.27 AM		46.9	31.5553	130.679	285.598	0	0	-17.6472	0	-0.7	-69.9		P-GPS	58	22.082	3154	33.5	S	4.3148	Calm	DJI M30	1581F4BND226900B	4LGCK5S0071QAW
2023-11-11	5:47:25.27 AM		47	31.5553	130.679	286.207	0	0	-17.6472	0	-0.2	-69.9		P-GPS	58	22.082	3154	33.5	SE	4.3148	Calm	DJI M30	1581F4BND226900B	4LGCK5S0071QAW
2023-11-11	5:47:25.48 AM		47.1	31.5553	130.679	286.512	0	0	-17.6472	-0.1	0	-69.9		P-GPS	58	22.082	3154	33.5	SE	4.3148	Calm	DJI M30	1581F4BND226900B	4LGCK5S0071QAW
2023-11-11	5:47:25.58 AM		47.2	31.5553	130.679	287.122	0	0	-17.6472	0	0.1	-69.9		P-GPS	58	22.082	3154	33.5	SE	4.3148	Calm	DJI M30	1581F4BND226900B	4LGCK5S0071QAW
2023-11-11	5:47:25.58 AM		47.3	31.5553	130.679	287.426	0	0	-17.6472	0.2	0.2	-69.9		P-GPS	58	22.082	3154	33.5	S	4.3148	Calm	DJI M30	1581F4BND226900B	4LGCK5S0071QAW
2023-11-11	5:47:25.78 AM		47.4	31.5553	130.679	288.341	0	0	-17.6472	0.4	0	-69.9		P-GPS	58	22.086	6299	33.5	S	4.3148	Calm	DJI M30	1581F4BND226900B	4LGCK5S0071QAW
2023-11-11	5:47:25.78 AM		47.5	31.5553	130.679	288.646	0	0	-17.6472	0.5	-0.3	-69.9		P-GPS	58	22.086	6299	33.5	S	4.3148	Calm	DJI M30	1581F4BND226900B	4LGCK5S0071QAW
2023-11-11	5:47:25.88 AM		47.6	31.5553	130.679	289.255	0	0	-17.6472	0.6	-0.6	-69.9		P-GPS	58	22.086	3138	33.5	S	4.669	Calm	DJI M30	1581F4BND226900B	4LGCK5S0071QAW
2023-11-11	5:47:25.88 AM		47.7	31.5553	130.679	289.56	0	0	-18.0074	0.3	-0.5	-69.9		P-GPS	58	22.086	3138	33.5	S	4.669	Calm	DJI M30	1581F4BND226900B	4LGCK5S0071QAW
2023-11-11	5:47:26.19 AM		47.8	31.5553	130.679	290.17	0	0	-18.0074	0.1	-0.3	-69.9		P-GPS	58	22.086	3138	33.5	S	4.669	Calm	DJI M30	1581F4BND226900B	4LGCK5S0071QAW
2023-11-11	5:47:26.19 AM		47.9	31.5553	130.679	290.779	0	0	-18.0074	0.1	-0.3	-69.9		P-GPS	58	22.086	3138	33.5	S	4.669	Calm	DJI M30	1581F4BND226900B	4LGCK5S0071QAW
2023-11-11	5:47:26.29 AM		48	31.5553	130.679	291.084	0	0	-17.6472	0.1	-0.4	-69.9		P-GPS	58	22.086	3138	33.5	SE	4.669	Calm	DJI M30	1581F4BND226900B	4LGCK5S0071QAW
2023-11-11	5:47:26.29 AM		48.1	31.5553	130.679	291.694	0	0	-17.6472	0	-0.2	-69.9		P-GPS	58	22.086	3138	33.5	SE	4.669	Calm	DJI M30	1581F4BND226900B	4LGCK5S0071QAW
2023-11-11	5:47:26.29 AM		48.2	31.5553	130.679	292.303	0	0	-17.6472	0	-0.1	-69.9		P-GPS	58	22.086	3138	33.5	SE	4.669	Calm	DJI M30	1581F4BND226900B	4LGCK5S0071QAW
2023-11-11	5:47:26.29 AM		48.3	31.5553	130.679	292.608	0	0	-17.6472	0	-0.1	-70		P-GPS	58	22.086	3138	33.5	SE	4.669	Calm	DJI M30	1581F4BND226900B	4LGCK5S0071QAW
2023-11-11	5:47:26.80 AM		48.4	31.5553	130.679	293.218	0	0	-18.0074	0.3	-0.2	-70		P-GPS	58	22.078	6298	33.5	S	4.669	Calm	DJI M30	1581F4BND226900B	4LGCK5S0071QAW
2023-11-11	5:47:26.80 AM		48.5	31.5553	130.679	293.522	0	0	-17.6472	0.5	-0.5	-70		P-GPS	58	22.078	6298	33.5	S	4.669	Calm	DJI M30	1581F4BND226900B	4LGCK5S0071QAW
2023-11-11	5:47:27.00 AM		48.6	31.5553	130.679	294.132	0	0	-17.6472	0.4	-0.7	-70		P-GPS	58	22.078	3138	33.5	S	4.669	Calm	DJI M30	1581F4BND226900B	4LGCK5S0071QAW
2023-11-11	5:47:27.00 AM		48.7	31.5553	130.679	294.742	0	0	-18.0074	0.3	-0.7	-69.9		P-GPS	58	22.078	3138	33.5	S	4.669	Calm	DJI M30	1581F4BND226900B	4LGCK5S0071QAW
2023-11-11	5:47:27.21 AM		48.8	31.5553	130.679	295.351	0	0	-17.6472	0.2	-0.5	-69.9		P-GPS	58	22.078	3138	33.5	S	4.669	Calm	DJI M30	1581F4BND226900B	4LGCK5S0071QAW
2023-11-11	5:47:27.21 AM		48.9	31.5553	130.679	295.656	0	0	-18.0074	0.1	-0.3	-69.9		P-GPS	58	22.078	3138	33.5	S	4.669	Calm	DJI M30	1581F4BND226900B	4LGCK5S0071QAW
2023-11-11	5:47:27.41 AM		49	31.5553	130.679	296.266	0	0	-18.0074	0	-0.2	-69.9		P-GPS	58	22.078	3138	33.5	S	4.669	Calm	DJI M30	1581F4BND226900B	4LGCK5S0071QAW
2023-11-11	5:47:27.41 AM		49.1	31.5553	130.679	296.57	0	0	-18.0074	-0.1	-0.3	-69.9		P-GPS	58	22.078	3138	33.5	S	4.669	Calm	DJI M30	1581F4BND226900B	4LGCK5S0071QAW
2023-11-11	9:08:18.76 AM		49.2	31.5553	130.679	297.18	0	0	-17.6472	-0.2	-0.4	-69.9		P-GPS	58	22.078	3138	33.5	E	4.669	Calm	DJI M30	1581F4BND226900B	4LGCK5S0071QAW
2023-11-11	9:08:18.76 AM		49.3	31.5553	130.679	297.485	0	0	-17.6472	-0.1	-0.2	-69.9		P-GPS	58	22.078	3138	33.5	S	4.669	Calm	DJI M30	1581F4BND226900B	4LGCK5S0071QAW
2023-11-11	9:08:18.76 AM		49.4	31.5553	130.679	298.094	0	0	-17.6472	0.1	0	-70		P-GPS	58	22.07	6300	33.5	S	4.3148	Calm	DJI M30	1581F4BND226900B	4LGCK5S0071QAW
2023-11-11	9:08:18.76 AM		49.5	31.5553	130.679	298.704	0	0	-18.0074	0.2	0.1	-70		P-GPS	58	22.07	6300	33.5	S	4.3148	Calm	DJI M30	1581F4BND226900B	4LGCK5S0071QAW
2023-11-11	5:47:28.02 AM		49.6	31.5553	130.679	299.314	0	0	-18.0074	0.2	0	-70		P-GPS	58	22.068	3138	33.5	S	4.3148	Calm	DJI M30	1581F4BND226900B	4LGCK5S0071QAW
2023-11-11	5:47:28.02 AM		49.7	31.5553	130.679	299.618	0	0	-18.0074	0.1	0	-69.9		P-GPS	58	22.068	3138	33.5	S	4.3148	Calm	DJI M30	1581F4BND226900B	4LGCK5S0071QAW
2023-11-11	5:47:28.22 AM		49.8	31.5553	130.679	300.228	0	0	-17.6472	-0.1	-0.3	-69.9		P-GPS	58	22.068	3138	33.5	S	4.3148	Calm	DJI M30	1581F4BND226900B	4LGCK5S0071QAW
2023-11-11	5:47:28.22 AM		49.9	31.5553	130.679	300.533	0	0	-17.6472	-0.1	-0.5	-69.9		P-GPS	58	22.068	3138	33.5	S	4.3148	Calm	DJI M30	1581F4BND226900B	4LGCK5S0071QAW
2023-11-11	5:47:28.43 AM		50	31.5553	130.679	301.142	0	0	-18.0074	0	-1	-69.9		P-GPS	58	22.068	3138	33.5	S	4.3148	Calm	DJI M30	1581F4BND226900B	4LGCK5S0071QAW
2023-11-11	5:47:28.43 AM		50.1	31.5553	130.679	301.752	0	0	-18.0074	0.1	-1	-69.9		P-GPS	58	22.068	3138	33.5	S	4.3148	Calm	DJI M30	1581F4BND226900B	4LGCK5S0071QAW
2023-11-11	5:47:28.63 AM		50.2	31.5553	130.679	302.362	0	0	-18.0074	0.2	-1	-70		P-GPS	58	22.068	3138	33.5	S	4.3148	Calm	DJI M30	1581F4BND226900B	4LGCK5S0071QAW
2023-11-11	5:47:28.63 AM		50.3	31.5553	130.679	302.666	0	0	-17.6472	0	-0.9	-70		P-GPS	58	22.068	3138	33.5	SW	4.3148	Calm	DJI M30	1581F4BND226900B	4LGCK5S0071QAW
2023-11-11	5:47:28.63 AM		50.4	31.5553	130.679	303.276	0	0	-17.6472	-0.2	-0.5	-70		P-GPS	58	22.071	6271	33.5	S	4.3148	Calm	DJI M30	1581F4BND226900B	4LGCK5S0071QAW
2023-11-11	5:47:28.63 AM		50.5	31.5553	130.679	303.581	0	0	-17.6472	-0.3	-0.4	-69.9		P-GPS	58	22.071	6271	33.5	SW	4.3148	Calm	DJI M30	1581F4BND226900B	4LGCK5S0071QAW
2023-11-11	5:47:28.63 AM		50.6	31.5553	130.679	304.19	0	0	-18.0074	-0.1	-0.3	-69.9		P-GPS	58	22.06	3125	33.5	S	4.3148	Calm	DJI M30	1581F4BND226900B	4LGCK5S0071QAW
2023-11-11	5:47:28.63 AM		50.7	31.5553	130.679	304.495	0	0	-18.0074	0	-0.2	-69.9		P-GPS	58	22.06	3125	33.5	S	4.3148	Calm	DJI M30	1581F4BND226900B	4LGCK5S0071QAW
2023-11-11	5:47:29.24 AM		50.8	31.5553	130.679	305.105	0	0	-18.0074	0.2	-0.1	-69.9		P-GPS	58	22.06	3125	33.5	S	4.3148	Calm	DJI M30	1581F4BND226900B	4LGCK5S0071QAW
2023-11-11	5:47:29.24 AM		50.9	31.5553	130.679	305.714	0	0	-17.6472	0.1	-0.3	-69.9		P-GPS	58	22.06	3125	33.5	S	4.3148	Calm	DJI M30	1581F4BND226900B	4LGCK5S0071QAW
2023-11-11	5:47:29.24 AM		51	31.5553	130.679	306.324	0	0	-17.6472	0	-0.7	-69.9		P-GPS	58	22.06	3125	33.5	S	4.3148	Calm	DJI M30	1581F4BND226900B	4LGCK5S0071QAW
2023-11-11	5:47:29.24 AM		51.1	31.5553	130.679	306.629	0	0	-17.6472	-0.1	-0.8	-69.9		P-GPS	58	22.06	3125	33.5	S	4.3148	Calm	DJI M30	1581F4BND226900B	4LGCK5S0071QAW
2023-11-11	5:47:29.65 AM		51.2	31.5553	130.679	307.238	0	0	-17.6472	-0.1	-0.7	-69.9		P-GPS	58	22.06	3125	33.5	S	4.3148	Calm	DJI M30	1581F4BND226900B	4LGCK5S0071QAW
2023-11-11	5:47:29.65 AM		51.3	31.5553	130.679	307.543	0	0	-17.6472	-0.1	-0.6	-69.9		P-GPS	58	22.06	3125	33.5	S	4.3148	Calm	DJI M30	1581F4BND226900B	4LGCK5S0071QAW
2023-11-11	5:47:29.75 AM		51.4	31.5553	130.679	308.153	0	0	-17.6472	0	-0.6	-69.9		P-GPS	58	22.063	6267	33.5	S	4.3148	Calm	DJI M30	1581F4BND226900B	4LGCK5S0071QAW
2023-11-11	5:47:29.85 AM		51.5	31.5553	130.679	308.458	0	0	-17.6472	0.1	-0.6	-69.9		P-GPS	58	22.063	6267	33.5	S	4.3148	Calm	DJI M30	1581F4BND226900B	4LGCK5S0071QAW
2023-11-11	5:47:29.95 AM		51.6	31.5553	130.679	309.372	0	0	-18.0074	0.3	-0.4	-69.9		P-GPS	58	22.061	3122	33.5	SW	4.3148	Calm	DJI M30	1581F4BND226900B	4LGCK5S0071QAW
2023-11-11	5:47:29.95 AM		51.7	31.5553	130.679	309.677	0	0	-18.0074	0.2	-0.4	-69.9		P-GPS	58	22.061	3122	33.5	SW	4.3148	Calm	DJI M30	1581F4BND226900B	4LGCK5S0071QAW
2023-11-11	5:47:30.15 AM		51.8	31.5553	130.679	309.982	0	0	-17.6472	0	-0.4	-69.9		P-GPS	58	22.061	3122	33.5	S	4.3148	Calm	DJI M30	1581F4BND226900B	4LGCK5S0071QAW
2023-11-11	5:47:30.15 AM		51.9	31.5553	130.679	310.591	0	0	-17.6472	-0.1	-0.4	-69.9		P-GPS	58	22.061	3122	33.5	SW	4.3148	Calm	DJI M30	1581F4BND226900B	4LGCK5S0071QAW
2023-11-11	5:47:30.15 AM		52	31.5553	130.679	311.201	0	0	-17.6472	-0.1	-0.4	-69.9		P-GPS	58	22.061	3122	33.5	S	4.3148	Calm	DJI M30	1581F4BND226900B	4LGCK5S0071QAW
2023-11-11	5:47:30.15 AM		52.1	31.5553	130.679	311.506	0	0	-17.6472	-0.1	-0.6	-69.9		P-GPS	58	22.061	3122	33.5	SW	4.3148	Calm	DJI M30	1581F4BND226900B	4LGCK5S0071QAW
2023-11-11	5:47:30.66 AM		52.2	31.5553	130.679	312.115	0	0	-17.6472	0	-0.8	-70		P-GPS	58	22.061	3122	33.5	S	4.3148	Calm	DJI M30	1581F4BND226900B	4LGCK5S0071QAW
2023-11-11	5:47:30.66 AM		52.3	31.5553	130.679	312.42	0	0	-18.0074	0	-0.8	-70		P-GPS	58	22.061	3122	33.5	S	4.3148	Calm	DJI M30	1581F4BND226900B	4LGCK5S0071QAW
2023-11-11	5:47:30.87 AM		52.4	31.5553	130.679	313.03	0	0	-18.0074	0	-0.2	-69.9		P-GPS	58	22.058	6263	33.5	S	4.3148	Calm	DJI M30	1581F4BND226900B	4LGCK5S0071QAW
2023-11-11	5:47:30.87 AM		52.5	31.5553	130.679	313.639	0	0	-18.0074	0	0.2	-69.9		P-GPS	58	22.058	6263	33.5	S	4.3148	Calm	DJI M30	1581F4BND226900B	4LGCK5S0071QAW
2023-11-11	5:47:30.97 AM		52.6	31.5553	130.679	314.249	0	0	-18.0074	0	0.3	-69.9		P-GPS	58	22.058	3120	33.5	SW	4.3148	Calm	DJI M30	1581F4BND226900B	4LGCK5S0071QAW
2023-11-11	5:47:30.97 AM		52.7	31.5553	130.679	314.554	0	0	-18.0074	-0.1	0.1	-69.9		P-GPS	58	22.058	3120	33.5	SW	4.3148	Calm	DJI M30	1581F4BND226900B	4LGCK5S0071QAW
2023-11-11	5:47:31.27 AM		52.8	31.5553	130.679	315.163	0	0	-18.0074	0	-0.3	-69.9		P-GPS	58	22.058	3120	33.5	SW	4.3148	Calm	DJI M30	1581F4BND226900B	4LGCK5S0071QAW
2023-11-11	5:47:31.27 AM		52.9	31.5553	130.679	315.773	0	0	-17.6472	-0.2	-0.3	-69.9		P-GPS	58	22.058	3120	33.5	S	4.3148	Calm	DJI M30	1581F4BND226900B	4LGCK5S0071QAW
2023-11-11	5:47:31.27 AM		53	31.5553	130.679	316.078	0	0	-17.6472	-0.3	-0.2	-69.9		P-GPS	58	22.058	3120	33.5	S	4.3148	Calm	DJI M30	1581F4BND226900B	4LGCK5S0071QAW
2023-11-11	5:47:31.27 AM		53.1	31.5553	130.679	316.687	0	0	-17.6472	-0.2	-0.3	-69.9		P-GPS	58	22.058	3120	33.5	S	4.3148	Calm	DJI M30	1581F4BND226900B	4LGCK5S0071QAW
2023-11-11	5:47:31.58 AM		53.2	31.5553	130.679	316.992	0	0	-17.6472	0.1	-0.4	-69.9		P-GPS	58	22.058	3120	33.5	S	4.3148	Calm	DJI M30	1581F4BND226900B	4LGCK5S0071QAW
2023-11-11	5:47:31.58 AM		53.3	31.5553	130.679	317.602	0	0	-17.6472	0.3	-0.5	-70		P-GPS	58	22.058	3120	33.5	S	4.3148	Calm	DJI M30	1581F4BND226900B	4LGCK5S0071QAW
2023-11-11	5:47:31.78 AM		53.4	31.5553	130.679	318.211	0	0	-17.6472	0	-0.7	-70		P-GPS	57	22.056	6242	33.5	S	4.3148	Calm	DJI M30	1581F4BND226900B	4LGCK5S0071QAW
2023-11-11	5:47:31.78 AM		53.5	31.5553	130.679	318.516	0	0	-17.6472	-0.2	-0.6	-70		P-GPS	57	22.056	6242	33.5	SW	4.3148	Calm	DJI M30	1581F4BND226900B	4LGCK5S0071QAW
2023-11-11	5:47:31.98 AM		53.6	31.5553	130.679	319.126	0	0	-17.6472	-0.3	-0.2	-69.9		P-GPS	57	22.056	3111	33.5	S	4.3148	Calm	DJI M30	1581F4BND226900B	4LGCK5S0071QAW
2023-11-11	5:47:31.98 AM		53.7	31.5553	130.679	319.43	0	0	-17.6472	0	-0.1	-69.9		P-GPS	57	22.056	3111	33.5	SW	4.3148	Calm	DJI M30	1581F4BND226900B	4LGCK5S0071QAW
2023-11-11	5:47:32.19 AM		53.8	31.5553	130.679	320.04	0	0	-17.6472	0	-0.1	-69.9		P-GPS	57	22.056	3111	33.5	SW	4.3148	Calm	DJI M30	1581F4BND226900B	4LGCK5S0071QAW
2023-11-11	5:47:32.19 AM		53.9	31.5553	130.679	320.65	0	0	-17.6472	-0.2	-0.4	-69.9		P-GPS	57	22.056	3111	33.5	SW	4.3148	Calm	DJI M30	1581F4BND226900B	4LGCK5S0071QAW
2023-11-11	5:47:32.29 AM		54	31.5553	130.679	321.259	0	0	-17.6472	-0.3	-0.9	-69.9		P-GPS	57	22.056	3111	33.5	S	4.3148	Calm	DJI M30	1581F4BND226900B	4LGCK5S0071QAW
2023-11-11	5:47:32.29 AM		54.1	31.5553	130.679	321.564	0	0	-17.6472	-0.2	-1	-69.9		P-GPS	57	22.056	3111	33.5	SW	4.3148	Calm	DJI M30	1581F4BND226900B	4LGCK5S0071QAW
2023-11-11	5:47:32.59 AM		54.2	31.5553	130.679	322.174	0	0	-17.6472	0.1	-0.9	-69.9		P-GPS	57	22.056	3111	33.5	SW	4.3148	Calm	DJI M30	1581F4BND226900B	4LGCK5S0071QAW
2023-11-11	5:47:32.59 AM		54.3	31.5553	130.679	322.478	0	0	-17.6472	0.2	-0.8	-69.9		P-GPS	57	22.056	3111	33.5	SW	4.3148	Calm	DJI M30	1581F4BND226900B	4LGCK5S0071QAW
2023-11-11	5:47:32.80 AM		54.4	31.5553	130.679	323.088	0	0	-17.6472	0	-0.7	-69.9		P-GPS	57	22.029	6240	33.5556	SW	4.3148	Calm	DJI M30	1581F4BND226900B	4LGCK5S0071QAW
2023-11-11	5:47:32.80 AM		54.5	31.5553	130.679	323.393	0	0	-17.6472	-0.4	-0.7	-69.9		P-GPS	57	22.029	6240	33.5556	SW	4.3148	Calm	DJI M30	1581F4BND226900B	4LGCK5S0071QAW
2023-11-11	5:47:33.00 AM		54.6	31.5553	130.679	324.002	0	0	-17.6472	-0.7	-0.8	-69.9		P-GPS	57	22.029	6240	33.5556	SW	4.3148	Calm	DJI M30	1581F4BND226900B	4LGCK5S0071QAW
2023-11-11	5:47:33.00 AM		54.7	31.5553	130.679	324.612	0	0	-17.6472	-0.6	-0.9	-69.9		P-GPS	57	22.029	6240	33.5556	SW	4.3148	Calm	DJI M30	1581F4BND226900B	4LGCK5S0071QAW
2023-11-11	5:47:33.20 AM		54.8	31.5553	130.679	325.222	0	0	-17.6472	-0.3	-1	-69.9		P-GPS	57	22.029	6240	33.5556	SW	4.3148	Calm	DJI M30	1581F4BND226900B	4LGCK5S0071QAW
2023-11-11	5:47:33.20 AM		54.9	31.5553	130.679	325.526	0	0	-17.6472	-0.2	-1	-69.9		P-GPS	57	22.029	6240	33.5556	SW	4.3148	Calm	DJI M30	1581F4BND226900B	4LGCK5S0071QAW
2023-11-11	5:47:33.41 AM		55	31.5553	130.679	326.136	0	0	-18.0074	-0.2	-0.7	-69.9		P-GPS	57	22.029	6240	33.5556	SW	4.3148	Calm	DJI M30	1581F4BND226900B	4LGCK5S0071QAW
2023-11-11	5:47:33.41 AM		55.1	31.5553	130.679	326.441	0	0	-18.0074	-0.2	-0.3	-69.9		P-GPS	57	22.029	6240	33.5556	SW	4.3148	Calm	DJI M30	1581F4BND226900B	4LGCK5S0071QAW
2023-11-11	5:47:33.62 AM		55.2	31.5553	130.679	327.05	0	0	-18.0074	-0.3	-0.4	-69.9		P-GPS	57	22.029	6240	33.5556	SW	4.3148	Calm	DJI M30	1581F4BND226900B	4LGCK5S0071QAW
2023-11-11	5:47:33.62 AM		55.3	31.5553	130.679	327.66	0	0	-17.6472	-0.2	-0.6	-69.9		P-GPS	57	22.029	6240	33.5556	S	4.3148	Calm	DJI M30	1581F4BND226900B	4LGCK5S0071QAW
2023-11-11	5:47:33.62 AM		55.4	31.5553	130.679	328.27	0	0	-17.6472	0	-0.9	-70		P-GPS	57	22.015	6226	33.5556	SW	4.3148	Calm	DJI M30	1581F4BND226900B	4LGCK5S0071QAW
2023-11-11	5:47:33.62 AM		55.5	31.5553	130.679	328.574	0	0	-17.6472	0.2	-0.9	-70		P-GPS	57	22.015	6226	33.5556	SW	4.3148	Calm	DJI M30	1581F4BND226900B	4LGCK5S0071QAW
2023-11-11	5:47:34.02 AM		55.6	31.5553	130.679	329.184	0	0	-17.6472	0	-0.8	-70		P-GPS	57	22.015	3105	33.5556	SW	4.3148	Calm	DJI M30	1581F4BND226900B	4LGCK5S0071QAW
2023-11-11	5:47:34.02 AM		55.7	31.5553	130.679	329.489	0	0	-17.6472	-0.4	-0.7	-70		P-GPS	57	22.015	3105	33.5556	SW	4.3148	Calm	DJI M30	1581F4BND226900B	4LGCK5S0071QAW
2023-11-11	5:47:34.23 AM		55.8	31.5553	130.679	330.098	0	0	-17.6472	-0.7	-1	-70		P-GPS	57	22.015	3105	33.5556	SW	4.3148	Calm	DJI M30	1581F4BND226900B	4LGCK5S0071QAW
2023-11-11	5:47:34.23 AM		55.9	31.5553	130.679	330.403	0	0	-18.0074	-0.7	-1.1	-70		P-GPS	57	22.015	3105	33.5556	SW	4.3148	Calm	DJI M30	1581F4BND226900B	4LGCK5S0071QAW
2023-11-11	5:47:34.43 AM		56	31.5553	130.679	331.013	0	0	-18.0074	-0.4	-0.9	-70		P-GPS	57	22.015	3105	33.5556	SW	4.3148	Calm	DJI M30	1581F4BND226900B	4LGCK5S0071QAW
2023-11-11	5:47:34.43 AM		56.1	31.5553	130.679	331.622	0	0	-18.0074	-0.4	-0.5	-70		P-GPS	57	22.015	3105	33.5556	SW	4.3148	Calm	DJI M30	1581F4BND226900B	4LGCK5S0071QAW
2023-11-11	5:47:34.64 AM		56.2	31.5553	130.679	332.232	0	0	-17.6472	-0.6	0.1	-69.9		P-GPS	57	22.015	3105	33.5556	SW	4.3148	Calm	DJI M30	1581F4BND226900B	4LGCK5S0071QAW
2023-11-11	5:47:34.64 AM		56.3	31.5553	130.679	332.537	0	0	-17.6472	-0.8	0.4	-69.9		P-GPS	57	22.015	3105	33.5556	SW	4.3148	Calm	DJI M30	1581F4BND226900B	4LGCK5S0071QAW
2023-11-11	5:47:34.84 AM		56.4	31.5553	130.679	333.146	0	0	-17.6472	-0.8	0.1	-69.9		P-GPS	57	22.004	6178	33.5556	SW	4.3148	Calm	DJI M30	1581F4BND226900B	4LGCK5S0071QAW
2023-11-11	5:47:34.84 AM		56.5	31.5553	130.679	333.451	0	0	-18.0074	-0.6	0	-69.9		P-GPS	57	22.004	6178	33.5556	SW	4.3148	Calm	DJI M30	1581F4BND226900B	4LGCK5S0071QAW
2023-11-11	5:47:35.04 AM		56.6	31.5553	130.679	334.061	0	0	-18.0074	-0.3	-0.5	-69.9		P-GPS	57	22.004	3081	33.5556	SW	4.3148	Calm	DJI M30	1581F4BND226900B	4LGCK5S0071QAW
2023-11-11	5:47:35.04 AM		56.7	31.5553	130.679	334.67	0	0	-17.6472	-0.3	-0.8	-69.9		P-GPS	57	22.004	3081	33.5556	SW	4.3148	Calm	DJI M30	1581F4BND226900B	4LGCK5S0071QAW
2023-11-11	5:47:35.14 AM		56.8	31.5553	130.679	335.28	0	0	-17.6472	-0.4	-1.2	-69.9		P-GPS	57	22.004	3081	33.5556	W	3.9606	Calm	DJI M30	1581F4BND226900B	4LGCK5S0071QAW
2023-11-11	5:47:35.14 AM		56.9	31.5553	130.679	335.585	0	0	-18.0074	-0.7	-1.2	-69.9		P-GPS	57	22.004	3081	33.5556	W	3.9606	Calm	DJI M30	1581F4BND226900B	4LGCK5S0071QAW
2023-11-11	5:47:35.45 AM		57	31.5553	130.679	336.194	0	0	-18.0074	-0.8	-0.9	-69.9		P-GPS	57	22.004	3081	33.5556	W	3.9606	Calm	DJI M30	1581F4BND226900B	4LGCK5S0071QAW
2023-11-11	5:47:35.45 AM		57.1	31.5553	130.679	336.499	0	0	-18.0074	-0.7	-0.6	-69.9		P-GPS	57	22.004	3081	33.5556	W	3.9606	Calm	DJI M30	1581F4BND226900B	4LGCK5S0071QAW
2023-11-11	5:47:35.65 AM		57.2	31.5553	130.679	337.109	0	0	-18.0074	-0.2	-0.4	-69.9		P-GPS	57	22.004	3081	33.5556	W	3.9606	Calm	DJI M30	1581F4BND226900B	4LGCK5S0071QAW
2023-11-11	5:47:35.65 AM		57.3	31.5553	130.679	337.414	0	0	-18.0074	-0.1	-0.5	-69.9		P-GPS	57	22.004	3081	33.5556	W	3.9606	Calm	DJI M30	1581F4BND226900B	4LGCK5S0071QAW
2023-11-11	5:47:35.85 AM		57.4	31.5553	130.679	338.023	0	0	-18.0074	-0.2	-0.8	-70		P-GPS	57	22.008	6160	33.5556	W	3.9606	Calm	DJI M30	1581F4BND226900B	4LGCK5S0071QAW
2023-11-11	5:47:35.85 AM		57.5	31.5553	130.679	338.633	0	0	-18.0074	-0.3	-0.8	-69.9		P-GPS	57	22.008	6160	33.5556	W	3.9606	Calm	DJI M30	1581F4BND226900B	4LGCK5S0071QAW
2023-11-11	5:47:36.06 AM		57.6	31.5553	130.679	339.242	0	0	-18.0074	-0.5	-0.6	-70		P-GPS	57	22.008	3074	33.5556	W	3.9606	Calm	DJI M30	1581F4BND226900B	4LGCK5S0071QAW
2023-11-11	5:47:36.06 AM		57.7	31.5553	130.679	339.547	0	0	-18.0074	-0.6	-0.6	-70		P-GPS	57	22.008	3074	33.5556	W	3.9606	Calm	DJI M30	1581F4BND226900B	4LGCK5S0071QAW
2023-11-11	5:47:36.16 AM		57.8	31.5553	130.679	340.157	0	0	-18.0074	-0.8	-0.7	-70		P-GPS	57	22.008	3074	33.5556	W	3.9606	Calm	DJI M30	1581F4BND226900B	4LGCK5S0071QAW
2023-11-11	5:47:36.26 AM		57.9	31.5553	130.679	340.462	0	0	-18.0074	-0.9	-0.9	-69.9		P-GPS	57	22.008	3074	33.5556	W	3.9606	Calm	DJI M30	1581F4BND226900B	4LGCK5S0071QAW
2023-11-11	5:47:36.36 AM		58	31.5553	130.679	341.376	0	0	-18.0074	-0.7	-1.1	-70		P-GPS	57	22.008	3074	33.5556	W	3.9606	Calm	DJI M30	1581F4BND226900B	4LGCK5S0071QAW
2023-11-11	5:47:36.36 AM		58.1	31.5553	130.679	341.681	0	0	-18.0074	-0.7	-1.1	-70		P-GPS	57	22.008	3074	33.5556	W	3.9606	Calm	DJI M30	1581F4BND226900B	4LGCK5S0071QAW
2023-11-11	5:47:36.66 AM		58.2	31.5553	130.679	342.29	0	0	-18.0074	-0.6	-1	-70		P-GPS	57	22.008	3074	33.5556	W	3.9606	Calm	DJI M30	1581F4BND226900B	4LGCK5S0071QAW
2023-11-11	5:47:36.66 AM		58.3	31.5553	130.679	342.595	0	0	-18.0074	-0.6	-0.8	-70		P-GPS	57	22.008	3074	33.5556	W	3.9606	Calm	DJI M30	1581F4BND226900B	4LGCK5S0071QAW
2023-11-11	5:47:36.77 AM		58.4	31.5553	130.679	343.205	0	0	-18.0074	-0.9	-0.5	-70		P-GPS	57	22.006	6148	33.5556	W	3.9606	Calm	DJI M30	1581F4BND226900B	4LGCK5S0071QAW
2023-11-11	5:47:36.87 AM		58.5	31.5553	130.679	343.51	0	0	-18.0074	-0.8	-0.4	-70		P-GPS	57	22.006	6148	33.5556	W	3.9606	Calm	DJI M30	1581F4BND226900B	4LGCK5S0071QAW
2023-11-11	5:47:36.97 AM		58.6	31.5553	130.679	344.119	0	0	-18.0074	-0.5	-0.3	-70		P-GPS	57	22.006	3069	33.5556	W	3.9606	Calm	DJI M30	1581F4BND226900B	4LGCK5S0071QAW
2023-11-11	5:47:36.97 AM		58.7	31.5553	130.679	344.729	0	0	-18.0074	-0.3	-0.3	-69.9		P-GPS	57	22.006	3069	33.5556	W	3.9606	Calm	DJI M30	1581F4BND226900B	4LGCK5S0071QAW
2023-11-11	5:47:37.17 AM		58.8	31.5553	130.679	345.338	0	0	-18.0074	-0.1	-0.2	-69.9		P-GPS	57	22.006	3069	33.5556	W	3.9606	Calm	DJI M30	1581F4BND226900B	4LGCK5S0071QAW
2023-11-11	5:47:37.28 AM		58.9	31.5553	130.679	345.643	0	0	-18.0074	-0.1	-0.1	-69.9		P-GPS	57	22.006	3069	33.5556	W	3.9606	Calm	DJI M30	1581F4BND226900B	4LGCK5S0071QAW
2023-11-11	5:47:37.38 AM		59	31.5553	130.679	346.253	0	0	-18.0074	-0.3	0	-69.9		P-GPS	57	22.006	3069	33.5556	W	3.9606	Calm	DJI M30	1581F4BND226900B	4LGCK5S0071QAW
2023-11-11	5:47:37.38 AM		59.1	31.5553	130.679	346.558	0	0	-18.0074	-0.4	0	-69.9		P-GPS	57	22.006	3069	33.5556	W	3.9606	Calm	DJI M30	1581F4BND226900B	4LGCK5S0071QAW
2023-11-11	5:47:37.58 AM		59.2	31.5553	130.679	347.167	0	0	-18.0074	-0.4	-0.1	-69.9		P-GPS	57	22.006	3069	33.5556	W	3.9606	Calm	DJI M30	1581F4BND226900B	4LGCK5S0071QAW
2023-11-11	5:47:37.58 AM		59.3	31.5553	130.679	347.777	0	0	-18.0074	-0.6	-0.2	-69.9		P-GPS	57	22.006	3069	33.5556	W	3.9606	Calm	DJI M30	1581F4BND226900B	4LGCK5S0071QAW
2023-11-11	5:47:37.78 AM		59.4	31.5553	130.679	348.082	0	0	-18.0074	-0.3	-0.4	-70		P-GPS	57	22.012	6123	33.5556	W	3.9606	Calm	DJI M30	1581F4BND226900B	4LGCK5S0071QAW
2023-11-11	5:47:37.89 AM		59.5	31.5553	130.679	348.691	0	0	-18.0074	-0.2	-0.5	-69.9		P-GPS	57	22.012	6123	33.5556	W	3.9606	Calm	DJI M30	1581F4BND226900B	4LGCK5S0071QAW
2023-11-11	5:47:37.99 AM		59.6	31.5553	130.679	349.301	0	0	-18.0074	-0.4	-0.2	-69.9		P-GPS	57	22.012	3058	33.5556	W	3.9606	Calm	DJI M30	1581F4BND226900B	4LGCK5S0071QAW
2023-11-11	5:47:38.09 AM		59.7	31.5553	130.679	349.606	0	0	-18.0074	-0.5	-0.1	-69.9		P-GPS	57	22.012	3058	33.5556	W	3.9606	Calm	DJI M30	1581F4BND226900B	4LGCK5S0071QAW
2023-11-11	5:47:38.19 AM		59.8	31.5553	130.679	350.215	0	0	-18.0074	-0.6	0	-69.9		P-GPS	57	22.012	3058	33.5556	W	3.9606	Calm	DJI M30	1581F4BND226900B	4LGCK5S0071QAW
2023-11-11	5:47:38.29 AM		59.9	31.5553	130.679	350.52	0	0	-18.0074	-0.4	-0.1	-69.9		P-GPS	57	22.012	3058	33.5556	W	3.9606	Calm	DJI M30	1581F4BND226900B	4LGCK5S0071QAW
2023-11-11	5:47:38.40 AM		60	31.5553	130.679	351.13	0	0	-18.0074	-0.2	-0.2	-69.9		P-GPS	57	22.012	3058	33.5556	W	3.9606	Calm	DJI M30	1581F4BND226900B	4LGCK5S0071QAW
2023-11-11	5:47:38.40 AM		60.1	31.5553	130.679	351.739	0	0	-18.0074	-0.2	-0.3	-69.9		P-GPS	57	22.012	3058	33.5556	W	3.9606	Calm	DJI M30	1581F4BND226900B	4LGCK5S0071QAW
2023-11-11	5:47:38.60 AM		60.2	31.5553	130.679	352.349	0	0	-18.0074	-0.3	-0.4	-69.9		P-GPS	57	22.012	3058	33.5556	W	3.9606	Calm	DJI M30	1581F4BND226900B	4LGCK5S0071QAW
2023-11-11	5:47:38.60 AM		60.3	31.5553	130.679	352.654	0	0	-17.6472	-0.3	-0.3	-69.9		P-GPS	57	22.012	3058	33.5556	W	3.9606	Calm	DJI M30	1581F4BND226900B	4LGCK5S0071QAW
2023-11-11	5:47:38.80 AM		60.4	31.5553	130.679	353.263	0	0	-17.6472	-0.4	-0.3	-69.9		P-GPS	57	22.013	6124	33.5556	SW	3.5903	Calm	DJI M30	1581F4BND226900B	4LGCK5S0071QAW
2023-11-11	5:47:38.80 AM		60.5	31.5553	130.679	353.568	0	0	-17.6472	-0.5	-0.4	-69.9		P-GPS	57	22.013	6124	33.5556	W	3.5903	Calm	DJI M30	1581F4BND226900B	4LGCK5S0071QAW
2023-11-11	5:47:39.01 AM		60.6	31.5553	130.679	354.482	0	0	-17.6472	-0.6	-0.3	-69.9		P-GPS	57	22.013	3059	33.5556	W	3.5903	Calm	DJI M30	1581F4BND226900B	4LGCK5S0071QAW
2023-11-11	5:47:39.11 AM		60.7	31.5553	130.679	354.787	0	0	-17.6472	-0.7	-0.3	-69.9		P-GPS	57	22.013	3059	33.5556	W	3.5903	Calm	DJI M30	1581F4BND226900B	4LGCK5S0071QAW
2023-11-11	5:47:39.11 AM		60.8	31.5553	130.679	355.397	0	0	-17.6472	-0.7	-0.6	-69.9		P-GPS	57	22.013	3059	33.5556	W	3.2361	Calm	DJI M30	1581F4BND226900B	4LGCK5S0071QAW
2023-11-11	5:47:39.11 AM		60.9	31.5553	130.679	355.702	0	0	-17.6472	-0.5	-0.6	-70		P-GPS	57	22.013	3059	33.5556	NW	3.2361	Calm	DJI M30	1581F4BND226900B	4LGCK5S0071QAW
2023-11-11	5:47:39.11 AM		61	31.5553	130.679	356.311	0	0	-17.6472	-0.4	0.1	-69.9		P-GPS	57	22.013	3059	33.5556	W	3.2361	Calm	DJI M30	1581F4BND226900B	4LGCK5S0071QAW
2023-11-11	5:47:39.11 AM		61.1	31.5553	130.679	356.616	0	0	-17.6472	-0.4	0.4	-69.9		P-GPS	57	22.013	3059	33.5556	W	3.2361	Calm	DJI M30	1581F4BND226900B	4LGCK5S0071QAW
2023-11-11	5:47:39.52 AM		61.2	31.5553	130.679	357.226	0	0	-17.6472	-0.8	0	-69.9		P-GPS	57	22.013	3059	33.5556	W	2.8658	Calm	DJI M30	1581F4BND226900B	4LGCK5S0071QAW
2023-11-11	5:47:39.52 AM		61.3	31.5553	130.679	357.53	0	0	-17.6472	-1.1	-0.5	-70		P-GPS	57	22.013	3059	33.5556	W	2.8658	Calm	DJI M30	1581F4BND226900B	4LGCK5S0071QAW
2023-11-11	5:47:39.82 AM		61.4	31.5553	130.679	358.445	0	0	-18.0074	-1.3	-0.7	-70		P-GPS	57	21.993	6122	33.5556	W	2.8658	Calm	DJI M30	1581F4BND226900B	4LGCK5S0071QAW
2023-11-11	5:47:39.82 AM		61.5	31.5553	130.679	358.75	0	0	-17.6472	-1	-0.7	-70		P-GPS	57	21.993	6122	33.5556	W	2.8658	Calm	DJI M30	1581F4BND226900B	4LGCK5S0071QAW
2023-11-11	5:47:40.02 AM		61.6	31.5553	130.679	359.359	0	0	-18.0074	-0.4	-0.5	-70		P-GPS	57	21.993	3057	33.5556	W	2.8658	Calm	DJI M30	1581F4BND226900B	4LGCK5S0071QAW
2023-11-11	5:47:40.02 AM		61.7	31.5553	130.679	359.664	0	0	-18.0074	-0.1	-0.2	-70		P-GPS	57	21.993	3057	33.5556	W	2.8658	Calm	DJI M30	1581F4BND226900B	4LGCK5S0071QAW
2023-11-11	5:47:40.22 AM		61.8	31.5553	130.679	360.274	0	0	-18.0074	0.1	0	-70		P-GPS	57	21.993	3057	33.5556	W	2.8658	Calm	DJI M30	1581F4BND226900B	4LGCK5S0071QAW
2023-11-11	5:47:40.22 AM		61.9	31.5553	130.679	360.883	0	0	-18.0074	0.3	0.1	-69.9		P-GPS	57	21.993	3057	33.5556	W	2.8658	Calm	DJI M30	1581F4BND226900B	4LGCK5S0071QAW
2023-11-11	5:47:40.43 AM		62	31.5553	130.679	361.188	0	0	-18.0074	0	0	-68.9		P-GPS	57	21.993	3057	33.5556	W	2.8658	Calm	DJI M30	1581F4BND226900B	4LGCK5S0071QAW
2023-11-11	5:47:40.43 AM		62.1	31.5553	130.679	361.798	0	0	-18.0074	-0.1	0	-67.9		P-GPS	57	21.993	3057	33.5556	W	2.8658	Calm	DJI M30	1581F4BND226900B	4LGCK5S0071QAW
2023-11-11	5:47:40.63 AM		62.2	31.5553	130.679	362.102	0	0	-18.0074	-0.3	0.1	-66.2		P-GPS	57	21.993	3057	33.5556	W	2.8658	Calm	DJI M30	1581F4BND226900B	4LGCK5S0071QAW
2023-11-11	5:47:40.63 AM		62.3	31.5553	130.679	362.712	0	0	-18.0074	-0.4	0.4	-65.2		P-GPS	57	21.993	3057	33.5556	W	2.8658	Calm	DJI M30	1581F4BND226900B	4LGCK5S0071QAW
2023-11-11	5:47:40.73 AM		62.4	31.5553	130.679	363.322	0	0	-17.6472	-0.6	0.4	-63.9		P-GPS	57	21.997	6094	33.5556	SW	2.8658	Calm	DJI M30	1581F4BND226900B	4LGCK5S0071QAW
2023-11-11	5:47:40.73 AM		62.5	31.5553	130.679	363.626	0	0	-18.0074	-0.4	0.3	-62.9		P-GPS	57	21.997	6094	33.5556	SW	2.8658	Calm	DJI M30	1581F4BND226900B	4LGCK5S0071QAW
2023-11-11	5:47:41.04 AM		62.6	31.5553	130.679	364.236	0	0	-18.0074	0	-0.1	-61.6		P-GPS	57	21.985	3039	33.5556	SW	2.8658	Calm	DJI M30	1581F4BND226900B	4LGCK5S0071QAW
2023-11-11	5:47:41.04 AM		62.7	31.5553	130.679	364.846	0	0	-18.0074	0.1	-0.5	-60.8		P-GPS	57	21.985	3039	33.5556	SW	2.8658	Calm	DJI M30	1581F4BND226900B	4LGCK5S0071QAW
2023-11-11	5:47:41.24 AM		62.8	31.5553	130.679	365.15	0	0	-18.0074	0.1	-0.9	-59.5		P-GPS	57	21.985	3039	33.5556	SW	2.8658	Calm	DJI M30	1581F4BND226900B	4LGCK5S0071QAW
2023-11-11	5:47:41.24 AM		62.9	31.5553	130.679	365.76	0	0	-18.0074	0	-1	-58.7		P-GPS	57	21.985	3039	33.5556	SW	2.8658	Calm	DJI M30	1581F4BND226900B	4LGCK5S0071QAW
2023-11-11	5:47:41.45 AM		63	31.5553	130.679	366.37	0	0	-18.0074	-0.3	-0.8	-57.4		P-GPS	57	21.985	3039	33.5556	SW	2.8658	Calm	DJI M30	1581F4BND226900B	4LGCK5S0071QAW
2023-11-11	5:47:41.45 AM		63.1	31.5553	130.679	366.674	0	0	-18.0074	-0.4	-0.6	-56.6		P-GPS	57	21.985	3039	33.5556	W	2.8658	Calm	DJI M30	1581F4BND226900B	4LGCK5S0071QAW
2023-11-11	5:47:41.65 AM		63.2	31.5553	130.679	367.284	0	0	-18.0074	-0.4	-0.4	-55.4		P-GPS	57	21.985	3039	33.5556	W	2.8658	Calm	DJI M30	1581F4BND226900B	4LGCK5S0071QAW
2023-11-11	5:47:41.65 AM		63.3	31.5553	130.679	367.589	0	0	-18.0074	-0.3	-0.3	-54.6		P-GPS	57	21.985	3039	33.5556	W	2.8658	Calm	DJI M30	1581F4BND226900B	4LGCK5S0071QAW
2023-11-11	5:47:41.75 AM		63.4	31.5553	130.679	368.198	0	0	-17.6472	-0.3	-0.3	-53.5		P-GPS	57	21.997	6094	33.6667	SW	2.8658	Calm	DJI M30	1581F4BND226900B	4LGCK5S0071QAW
2023-11-11	5:47:41.75 AM		63.5	31.5553	130.679	368.503	0	0	-17.6472	-0.4	-0.3	-52.9		P-GPS	57	21.997	6094	33.6667	W	2.8658	Calm	DJI M30	1581F4BND226900B	4LGCK5S0071QAW
2023-11-11	5:47:41.75 AM		63.6	31.5553	130.679	369.113	0	0	-17.6472	-0.4	-0.4	-52		P-GPS	57	21.996	3039	33.6667	W	2.5116	Calm	DJI M30	1581F4BND226900B	4LGCK5S0071QAW
2023-11-11	5:47:41.75 AM		63.7	31.5553	130.679	369.722	0	0	-17.6472	-0.3	-0.3	-51.5		P-GPS	57	21.996	3039	33.6667	SW	2.5116	Calm	DJI M30	1581F4BND226900B	4LGCK5S0071QAW
2023-11-11	5:47:42.26 AM		63.8	31.5553	130.679	370.332	0	0	-18.0074	0	-0.3	-50.7		P-GPS	57	21.996	3039	33.6667	SW	2.5116	Calm	DJI M30	1581F4BND226900B	4LGCK5S0071QAW
2023-11-11	5:47:42.26 AM		63.9	31.5553	130.679	370.637	0	0	-18.0074	0.1	-0.4	-50.2		P-GPS	57	21.996	3039	33.6667	SW	2.5116	Calm	DJI M30	1581F4BND226900B	4LGCK5S0071QAW
2023-11-11	5:47:42.36 AM		64	31.5553	130.679	371.246	0	0	-17.6472	0.3	-0.2	-49.4		P-GPS	57	21.996	3039	33.6667	SW	2.5116	Calm	DJI M30	1581F4BND226900B	4LGCK5S0071QAW
2023-11-11	5:47:42.36 AM		64.1	31.5553	130.679	371.551	0	0	-17.6472	0.2	-0.3	-48.9		P-GPS	57	21.996	3039	33.6667	W	2.5116	Calm	DJI M30	1581F4BND226900B	4LGCK5S0071QAW
2023-11-11	5:47:42.36 AM		64.2	31.5553	130.679	372.161	0	0	-18.0074	0	-0.4	-48.2		P-GPS	57	21.996	3039	33.6667	SW	2.5116	Calm	DJI M30	1581F4BND226900B	4LGCK5S0071QAW
2023-11-11	5:47:42.67 AM		64.3	31.5553	130.679	372.77	0	0	-18.0074	-0.1	-0.5	-47.8		P-GPS	57	21.996	3039	33.6667	SW	2.5116	Calm	DJI M30	1581F4BND226900B	4LGCK5S0071QAW
2023-11-11	5:47:42.87 AM		64.4	31.5553	130.679	373.38	0	0	-18.0074	-0.2	-0.5	-47.3		P-GPS	57	21.996	6098	33.6667	SW	2.5116	Calm	DJI M30	1581F4BND226900B	4LGCK5S0071QAW
2023-11-11	5:47:42.87 AM		64.5	31.5553	130.679	373.685	0	0	-18.0074	-0.2	-0.5	-47.2		P-GPS	57	21.996	6098	33.6667	SW	2.5116	Calm	DJI M30	1581F4BND226900B	4LGCK5S0071QAW
2023-11-11	5:47:42.97 AM		64.6	31.5553	130.679	374.294	0	0	-18.0074	0	-0.5	-47.1		P-GPS	57	21.996	6098	33.6667	SW	2.5116	Calm	DJI M30	1581F4BND226900B	4LGCK5S0071QAW
2023-11-11	5:47:43.07 AM		64.7	31.5553	130.679	374.599	0	0	-18.0074	0	-0.5	-47.1		P-GPS	57	21.996	6098	33.6667	SW	2.5116	Calm	DJI M30	1581F4BND226900B	4LGCK5S0071QAW
2023-11-11	5:47:43.17 AM		64.8	31.5553	130.679	375.209	0	0	-18.0074	-0.3	-0.4	-47.1		P-GPS	57	21.996	6098	33.6667	SW	2.5116	Calm	DJI M30	1581F4BND226900B	4LGCK5S0071QAW
2023-11-11	5:47:43.28 AM		64.9	31.5553	130.679	375.818	0	0	-18.0074	-0.4	-0.3	-47.1		P-GPS	57	21.996	6098	33.6667	SW	2.5116	Calm	DJI M30	1581F4BND226900B	4LGCK5S0071QAW
2023-11-11	5:47:43.38 AM		65	31.5553	130.679	376.123	0	0	-18.0074	-0.5	-0.6	-47.1		P-GPS	57	21.996	6098	33.6667	SW	2.5116	Calm	DJI M30	1581F4BND226900B	4LGCK5S0071QAW
2023-11-11	5:47:43.38 AM		65.1	31.5553	130.679	376.733	0	0	-18.0074	-0.5	-0.8	-47.1		P-GPS	57	21.996	6098	33.6667	SW	2.5116	Calm	DJI M30	1581F4BND226900B	4LGCK5S0071QAW
2023-11-11	5:47:43.48 AM		65.2	31.5553	130.679	377.342	0	0	-17.6472	-0.5	-0.8	-47.1		P-GPS	57	21.996	6098	33.6667	W	2.5116	Calm	DJI M30	1581F4BND226900B	4LGCK5S0071QAW
2023-11-11	5:47:43.48 AM		65.3	31.5553	130.679	377.647	0	0	-17.6472	-0.4	-0.6	-47.1		P-GPS	57	21.996	6098	33.6667	W	2.5116	Calm	DJI M30	1581F4BND226900B	4LGCK5S0071QAW
2023-11-11	5:47:43.78 AM		65.4	31.5553	130.679	378.257	0	0	-17.6472	-0.4	-0.5	-47.1		P-GPS	56	22.009	6080	33.6667	W	2.5116	Calm	DJI M30	1581F4BND226900B	4LGCK5S0071QAW
2023-11-11	5:47:43.78 AM		65.5	31.5553	130.679	378.562	0	0	-17.6472	-0.5	-0.5	-47.1		P-GPS	56	22.009	6080	33.6667	W	2.5116	Calm	DJI M30	1581F4BND226900B	4LGCK5S0071QAW
2023-11-11	5:47:43.99 AM		65.6	31.5553	130.679	379.171	0	0	-17.6472	-0.6	-0.4	-47.1		P-GPS	56	22.003	3035	33.6667	W	2.5116	Calm	DJI M30	1581F4BND226900B	4LGCK5S0071QAW
2023-11-11	5:47:43.99 AM		65.7	31.5553	130.679	379.781	0	0	-17.6472	-0.6	-0.4	-47.1		P-GPS	56	22.003	3035	33.6667	W	2.5116	Calm	DJI M30	1581F4BND226900B	4LGCK5S0071QAW
2023-11-11	5:47:44.09 AM		65.8	31.5553	130.679	380.086	0	0	-17.6472	-0.6	-0.7	-47.1		P-GPS	56	22.003	3035	33.6667	W	2.8658	Calm	DJI M30	1581F4BND226900B	4LGCK5S0071QAW
2023-11-11	5:47:44.29 AM		65.9	31.5553	130.679	380.695	0	0	-17.6472	-0.7	-0.8	-47.1		P-GPS	56	22.003	3035	33.6667	W	2.8658	Calm	DJI M30	1581F4BND226900B	4LGCK5S0071QAW
2023-11-11	5:47:44.39 AM		66	31.5553	130.679	381.305	0	0	-18.0074	-0.8	-1	-47.2		P-GPS	56	22.003	3035	33.6667	W	2.8658	Calm	DJI M30	1581F4BND226900B	4LGCK5S0071QAW
2023-11-11	5:47:44.39 AM		66.1	31.5553	130.679	381.61	0	0	-18.0074	-0.5	-1.1	-47.2		P-GPS	56	22.003	3035	33.6667	W	2.8658	Calm	DJI M30	1581F4BND226900B	4LGCK5S0071QAW
2023-11-11	5:47:44.60 AM		66.2	31.5553	130.679	382.219	0	0	-18.0074	-0.3	-1.4	-47.3		P-GPS	56	22.003	3035	33.6667	W	2.8658	Calm	DJI M30	1581F4BND226900B	4LGCK5S0071QAW
2023-11-11	5:47:44.60 AM		66.3	31.5553	130.679	382.524	0	0	-17.6472	-0.5	-1.4	-47.2		P-GPS	56	22.003	3035	33.6667	W	2.8658	Calm	DJI M30	1581F4BND226900B	4LGCK5S0071QAW
2023-11-11	5:47:44.80 AM		66.4	31.5553	130.679	383.134	0	0	-18.0074	-0.8	-1	-46.6		P-GPS	56	21.992	6097	33.6667	W	2.8658	Calm	DJI M30	1581F4BND226900B	4LGCK5S0071QAW
2023-11-11	5:47:44.80 AM		66.5	31.5553	130.679	383.743	0	0	-18.0074	-1.1	-0.6	-45.7		P-GPS	56	21.992	3043	33.6667	W	2.8658	Calm	DJI M30	1581F4BND226900B	4LGCK5S0071QAW
2023-11-11	5:47:45.00 AM		66.6	31.5553	130.679	384.353	0	0	-18.0074	-1	-0.3	-45		P-GPS	56	21.992	3043	33.6667	W	2.8658	Calm	DJI M30	1581F4BND226900B	4LGCK5S0071QAW
2023-11-11	5:47:45.00 AM		66.7	31.5553	130.679	384.658	0	0	-18.0074	-0.6	-0.3	-44.9		P-GPS	56	21.992	3043	33.6667	W	2.8658	Calm	DJI M30	1581F4BND226900B	4LGCK5S0071QAW
2023-11-11	5:47:45.21 AM		66.8	31.5553	130.679	385.267	0	0	-18.0074	0	-0.5	-44.7		P-GPS	56	21.992	3043	33.6667	SW	2.8658	Calm	DJI M30	1581F4BND226900B	4LGCK5S0071QAW
2023-11-11	5:47:45.21 AM		66.9	31.5553	130.679	385.877	0	0	-18.0074	0.1	-0.6	-44.4		P-GPS	56	21.992	3043	33.6667	SW	2.8658	Calm	DJI M30	1581F4BND226900B	4LGCK5S0071QAW
2023-11-11	5:47:45.41 AM		67	31.5553	130.679	386.182	0	0	-18.0074	-0.1	-0.5	-44.1		P-GPS	56	21.992	3043	33.6667	W	2.8658	Calm	DJI M30	1581F4BND226900B	4LGCK5S0071QAW
2023-11-11	5:47:45.41 AM		67.1	31.5553	130.679	386.486	0	0	-18.0074	-0.3	-0.4	-44.1		P-GPS	56	21.992	3043	33.6667	W	2.8658	Calm	DJI M30	1581F4BND226900B	4LGCK5S0071QAW
2023-11-11	5:47:45.61 AM		67.2	31.5553	130.679	387.096	0	0	-18.0074	-0.4	-0.6	-43.9		P-GPS	56	21.992	3043	33.6667	W	2.8658	Calm	DJI M30	1581F4BND226900B	4LGCK5S0071QAW
2023-11-11	5:47:45.61 AM		67.3	31.5553	130.679	387.706	0	0	-17.6472	-0.3	-0.8	-43.6		P-GPS	56	21.992	3043	33.6667	W	3.2361	Calm	DJI M30	1581F4BND226900B	4LGCK5S0071QAW
2023-11-11	5:47:45.82 AM		67.4	31.5553	130.679	388.315	0	0	-18.0074	-0.3	-0.8	-43.1		P-GPS	56	21.993	6106	33.6667	W	3.2361	Calm	DJI M30	1581F4BND226900B	4LGCK5S0071QAW
2023-11-11	5:47:45.82 AM		67.5	31.5553	130.679	388.62	0	0	-18.0074	-0.3	-0.6	-42.8		P-GPS	56	21.993	6106	33.6667	W	3.2361	Calm	DJI M30	1581F4BND226900B	4LGCK5S0071QAW
2023-11-11	5:47:46.02 AM		67.6	31.5553	130.679	389.23	0	0	-18.0074	-0.4	-0.3	-42.3		P-GPS	56	21.992	3048	33.6667	W	3.2361	Calm	DJI M30	1581F4BND226900B	4LGCK5S0071QAW
2023-11-11	5:47:46.02 AM		67.7	31.5553	130.679	389.534	0	0	-18.0074	-0.6	-0.2	-42.1		P-GPS	56	21.992	3048	33.6667	W	3.2361	Calm	DJI M30	1581F4BND226900B	4LGCK5S0071QAW
2023-11-11	5:47:46.22 AM		67.8	31.5553	130.679	390.144	0	0	-18.0074	-0.7	-0.5	-41.3		P-GPS	56	21.992	3048	33.6667	W	3.2361	Calm	DJI M30	1581F4BND226900B	4LGCK5S0071QAW
2023-11-11	5:47:46.22 AM		67.9	31.5553	130.679	390.754	0	0	-18.0074	-0.8	-0.7	-40.7		P-GPS	56	21.992	3048	33.6667	W	3.2361	Calm	DJI M30	1581F4BND226900B	4LGCK5S0071QAW
2023-11-11	5:47:46.43 AM		68	31.5553	130.679	391.363	0	0	-18.0074	-0.8	-0.5	-40.3		P-GPS	56	21.992	3048	33.6667	W	3.2361	Calm	DJI M30	1581F4BND226900B	4LGCK5S0071QAW
2023-11-11	5:47:46.43 AM		68.1	31.5553	130.679	391.668	0	0	-18.0074	-0.7	-0.5	-40.3		P-GPS	56	21.992	3048	33.6667	W	3.2361	Calm	DJI M30	1581F4BND226900B	4LGCK5S0071QAW
2023-11-11	5:47:46.63 AM		68.2	31.5553	130.679	392.278	0	0	-18.0074	-0.6	-0.9	-40.3		P-GPS	56	21.992	3048	33.6667	W	3.2361	Calm	DJI M30	1581F4BND226900B	4LGCK5S0071QAW
2023-11-11	5:47:46.63 AM		68.3	31.5553	130.679	392.582	0	0	-17.6472	-0.6	-1.3	-40.2		P-GPS	56	21.992	3048	33.6667	W	3.2361	Calm	DJI M30	1581F4BND226900B	4LGCK5S0071QAW
2023-11-11	5:47:46.83 AM		68.4	31.5553	130.679	393.192	0	0	-17.6472	-0.6	-1.4	-40		P-GPS	56	21.994	6093	33.6667	W	3.2361	Calm	DJI M30	1581F4BND226900B	4LGCK5S0071QAW
2023-11-11	5:47:46.83 AM		68.5	31.5553	130.679	393.802	0	0	-17.6472	-0.8	-1.1	-40		P-GPS	56	21.994	6093	33.6667	W	3.2361	Calm	DJI M30	1581F4BND226900B	4LGCK5S0071QAW
2023-11-11	5:47:47.04 AM		68.6	31.5553	130.679	394.411	0	0	-17.6472	-1.1	-0.6	-39.9		P-GPS	56	21.993	3041	33.6667	W	3.2361	Calm	DJI M30	1581F4BND226900B	4LGCK5S0071QAW
2023-11-11	5:47:47.04 AM		68.7	31.5553	130.679	394.716	0	0	-17.6472	-1.3	-0.4	-39.9		P-GPS	56	21.993	3041	33.6667	W	3.2361	Calm	DJI M30	1581F4BND226900B	4LGCK5S0071QAW
2023-11-11	5:47:47.24 AM		68.8	31.5553	130.679	395.326	0	0	-18.0074	-0.8	-0.8	-39.9		P-GPS	56	21.993	3041	33.6667	W	3.2361	Calm	DJI M30	1581F4BND226900B	4LGCK5S0071QAW
2023-11-11	5:47:47.24 AM		68.9	31.5553	130.679	395.63	0	0	-18.0074	-0.1	-1.2	-40		P-GPS	56	21.993	3041	33.6667	W	3.2361	Calm	DJI M30	1581F4BND226900B	4LGCK5S0071QAW
2023-11-11	5:47:47.44 AM		69	31.5553	130.679	396.24	0	0	-18.0074	0.3	-1.5	-40		P-GPS	56	21.993	3041	33.6667	W	3.2361	Calm	DJI M30	1581F4BND226900B	4LGCK5S0071QAW
2023-11-11	5:47:47.44 AM		69.1	31.5553	130.679	396.85	0	0	-18.0074	0	-1.3	-39.9		P-GPS	56	21.993	3041	33.6667	W	3.2361	Calm	DJI M30	1581F4BND226900B	4LGCK5S0071QAW
2023-11-11	5:47:47.55 AM		69.2	31.5553	130.679	397.459	0	0	-18.0074	-0.5	-1.1	-40		P-GPS	56	21.993	3041	33.6667	W	3.2361	Calm	DJI M30	1581F4BND226900B	4LGCK5S0071QAW
2023-11-11	5:47:47.55 AM		69.3	31.5553	130.679	397.764	0	0	-17.6472	-0.8	-1.1	-40		P-GPS	56	21.993	3041	33.6667	W	3.5903	Calm	DJI M30	1581F4BND226900B	4LGCK5S0071QAW
2023-11-11	5:47:47.85 AM		69.4	31.5553	130.679	398.374	0	0	-17.6472	-0.9	-1	-40		P-GPS	56	21.989	6100	33.6667	W	3.5903	Calm	DJI M30	1581F4BND226900B	4LGCK5S0071QAW
2023-11-11	5:47:47.85 AM		69.5	31.5553	130.679	398.678	0	0	-17.6472	-0.7	-0.7	-39.9		P-GPS	56	21.989	6100	33.6667	W	3.5903	Calm	DJI M30	1581F4BND226900B	4LGCK5S0071QAW
2023-11-11	5:47:48.06 AM		69.6	31.5553	130.679	399.288	0	0	-18.0074	-0.3	-0.3	-39.9		P-GPS	56	21.989	3046	33.6667	W	3.5903	Calm	DJI M30	1581F4BND226900B	4LGCK5S0071QAW
2023-11-11	5:47:48.06 AM		69.7	31.5553	130.679	399.593	0	0	-18.0074	-0.4	-0.2	-39.9		P-GPS	56	21.989	3046	33.6667	W	3.5903	Calm	DJI M30	1581F4BND226900B	4LGCK5S0071QAW
2023-11-11	5:47:48.16 AM		69.8	31.5553	130.679	400.202	0	0	-18.0074	-0.7	-0.3	-39.9		P-GPS	56	21.989	3046	33.6667	W	3.5903	Calm	DJI M30	1581F4BND226900B	4LGCK5S0071QAW
2023-11-11	5:47:48.26 AM		69.9	31.5553	130.679	400.507	0	0	-18.0074	-0.8	-0.3	-39.9		P-GPS	56	21.989	3046	33.6667	W	3.5903	Calm	DJI M30	1581F4BND226900B	4LGCK5S0071QAW
2023-11-11	5:47:48.36 AM		70	31.5553	130.679	401.422	0	0	-18.0074	-0.8	-0.5	-39.9		P-GPS	56	21.989	3046	33.6667	W	3.5903	Calm	DJI M30	1581F4BND226900B	4LGCK5S0071QAW
2023-11-11	5:47:48.36 AM		70.1	31.5553	130.679	401.726	0	0	-18.0074	-0.7	-0.6	-39.9		P-GPS	56	21.989	3046	33.6667	W	3.5903	Calm	DJI M30	1581F4BND226900B	4LGCK5S0071QAW
2023-11-11	5:47:48.56 AM		70.2	31.5553	130.679	402.336	0	0	-18.0074	-0.6	-0.9	-39.9		P-GPS	56	21.989	3046	33.6667	W	3.5903	Calm	DJI M30	1581F4BND226900B	4LGCK5S0071QAW
2023-11-11	5:47:48.56 AM		70.3	31.5553	130.679	402.641	0	0	-18.0074	-0.6	-1.2	-40		P-GPS	56	21.989	3046	33.6667	W	3.5903	Calm	DJI M30	1581F4BND226900B	4LGCK5S0071QAW
2023-11-11	5:47:48.77 AM		70.4	31.5553	130.679	403.25	0	0	-18.0074	-0.8	-1.5	-40		P-GPS	56	21.99	6110	33.6667	W	3.5903	Calm	DJI M30	1581F4BND226900B	4LGCK5S0071QAW
2023-11-11	5:47:48.87 AM		70.5	31.5553	130.679	403.86	0	0	-18.0074	-0.9	-1.6	-40		P-GPS	56	21.99	6110	33.6667	W	3.5903	Calm	DJI M30	1581F4BND226900B	4LGCK5S0071QAW
2023-11-11	5:47:48.97 AM		70.6	31.5553	130.679	404.165	0	0	-18.0074	-0.8	-1.3	-39.9		P-GPS	56	21.989	3050	33.6667	W	3.5903	Calm	DJI M30	1581F4BND226900B	4LGCK5S0071QAW
2023-11-11	5:47:49.07 AM		70.7	31.5553	130.679	404.774	0	0	-18.0074	-0.7	-1.1	-39.9		P-GPS	56	21.989	3050	33.6667	W	3.5903	Calm	DJI M30	1581F4BND226900B	4LGCK5S0071QAW
2023-11-11	5:47:49.18 AM		70.8	31.5553	130.679	405.384	0	0	-18.0074	-0.6	-0.8	-39.9		P-GPS	56	21.989	3050	33.6667	W	3.5903	Calm	DJI M30	1581F4BND226900B	4LGCK5S0071QAW
2023-11-11	5:47:49.18 AM		70.9	31.5553	130.679	405.689	0	0	-17.6472	-0.7	-0.3	-39.9		P-GPS	56	21.989	3050	33.6667	NW	3.5903	Calm	DJI M30	1581F4BND226900B	4LGCK5S0071QAW
2023-11-11	5:47:49.18 AM		71	31.5553	130.679	406.298	0	0	-17.6472	-0.8	0.2	-40		P-GPS	56	21.989	3050	33.6667	W	3.5903	Calm	DJI M30	1581F4BND226900B	4LGCK5S0071QAW
2023-11-11	5:47:49.18 AM		71.1	31.5553	130.679	406.603	0	0	-18.0074	-0.7	0.2	-40		P-GPS	56	21.989	3050	33.6667	W	3.5903	Calm	DJI M30	1581F4BND226900B	4LGCK5S0071QAW
2023-11-11	5:47:49.58 AM		71.2	31.5553	130.679	407.213	0	0	-18.0074	-0.7	-0.1	-40		P-GPS	56	21.989	3050	33.6667	W	3.5903	Calm	DJI M30	1581F4BND226900B	4LGCK5S0071QAW
2023-11-11	5:47:49.58 AM		71.3	31.5553	130.679	407.518	0	0	-18.0074	-1	-0.5	-40		P-GPS	56	21.989	3050	33.6667	W	3.5903	Calm	DJI M30	1581F4BND226900B	4LGCK5S0071QAW
2023-11-11	5:47:49.79 AM		71.4	31.5553	130.679	408.432	0	0	-18.0074	-1.3	-0.8	-39.9		P-GPS	56	22.002	6103	33.7778	W	3.5903	Calm	DJI M30	1581F4BND226900B	4LGCK5S0071QAW
2023-11-11	5:47:49.79 AM		71.5	31.5553	130.679	408.737	0	0	-17.6472	-1.1	-0.9	-39.9		P-GPS	56	22.002	6103	33.7778	W	3.5903	Calm	DJI M30	1581F4BND226900B	4LGCK5S0071QAW
2023-11-11	5:47:49.89 AM		71.6	31.5553	130.679	409.346	0	0	-17.6472	-0.7	-0.9	-39.9		P-GPS	56	22.002	3037	33.7778	SW	3.5903	Calm	DJI M30	1581F4BND226900B	4LGCK5S0071QAW
2023-11-11	5:47:49.89 AM		71.7	31.5553	130.679	409.651	0	0	-18.0074	-0.1	-1.1	-39.9		P-GPS	56	22.002	3037	33.7778	SW	3.5903	Calm	DJI M30	1581F4BND226900B	4LGCK5S0071QAW
2023-11-11	5:47:50.19 AM		71.8	31.5553	130.679	410.261	0	0	-18.0074	0.3	-1.2	-40		P-GPS	56	22.002	3037	33.7778	SW	3.5903	Calm	DJI M30	1581F4BND226900B	4LGCK5S0071QAW
2023-11-11	5:47:50.19 AM		71.9	31.5553	130.679	410.87	0	0	-18.0074	0.3	-1.1	-39.9		P-GPS	56	22.002	3037	33.7778	W	3.5903	Calm	DJI M30	1581F4BND226900B	4LGCK5S0071QAW
2023-11-11	5:47:50.40 AM		72	31.5553	130.679	411.175	0	0	-18.0074	0.1	-0.8	-39.9		P-GPS	56	22.002	3037	33.7778	W	3.5903	Calm	DJI M30	1581F4BND226900B	4LGCK5S0071QAW
2023-11-11	5:47:50.40 AM		72.1	31.5553	130.679	411.785	0	0	-17.6472	0	-0.6	-39.9		P-GPS	56	22.002	3037	33.7778	SW	3.5903	Calm	DJI M30	1581F4BND226900B	4LGCK5S0071QAW
2023-11-11	5:47:50.60 AM		72.2	31.5553	130.679	412.394	0	0	-17.6472	-0.2	-0.5	-39.9		P-GPS	56	22.002	3037	33.7778	SW	3.5903	Calm	DJI M30	1581F4BND226900B	4LGCK5S0071QAW
2023-11-11	5:47:50.60 AM		72.3	31.5553	130.679	412.699	0	0	-17.6472	-0.2	-0.7	-40		P-GPS	56	22.002	3037	33.7778	SW	3.5903	Calm	DJI M30	1581F4BND226900B	4LGCK5S0071QAW
2023-11-11	5:47:50.70 AM		72.4	31.5553	130.679	413.309	0	0	-17.6472	0	-1.1	-39.9		P-GPS	56	22.007	6095	33.7778	W	3.5903	Calm	DJI M30	1581F4BND226900B	4LGCK5S0071QAW
2023-11-11	5:47:50.70 AM		72.5	31.5553	130.679	413.614	0	0	-17.6472	0.1	-1	-39.9		P-GPS	56	22.007	6095	33.7778	W	3.5903	Calm	DJI M30	1581F4BND226900B	4LGCK5S0071QAW
2023-11-11	5:47:50.70 AM		72.6	31.5553	130.679	414.223	0	0	-17.6472	0	-0.4	-39.9		P-GPS	56	21.998	3043	33.7778	W	3.5903	Calm	DJI M30	1581F4BND226900B	4LGCK5S0071QAW
2023-11-11	5:47:50.70 AM		72.7	31.5553	130.679	414.833	0	0	-17.6472	0	-0.2	-39.9		P-GPS	56	21.998	3043	33.7778	W	3.5903	Calm	DJI M30	1581F4BND226900B	4LGCK5S0071QAW
2023-11-11	5:47:51.21 AM		72.8	31.5553	130.679	415.442	0	0	-17.6472	-0.3	-0.2	-39.9		P-GPS	56	21.998	3043	33.7778	W	3.5903	Calm	DJI M30	1581F4BND226900B	4LGCK5S0071QAW
2023-11-11	5:47:51.21 AM		72.9	31.5553	130.679	415.747	0	0	-18.0074	-0.5	-0.4	-39.9		P-GPS	56	21.998	3043	33.7778	W	3.5903	Calm	DJI M30	1581F4BND226900B	4LGCK5S0071QAW
2023-11-11	5:47:51.41 AM		73	31.5553	130.679	416.357	0	0	-17.6472	-0.7	-0.7	-39.9		P-GPS	56	21.998	3043	33.7778	W	3.5903	Calm	DJI M30	1581F4BND226900B	4LGCK5S0071QAW
2023-11-11	5:47:51.41 AM		73.1	31.5553	130.679	416.662	0	0	-17.6472	-0.7	-0.6	-39.9		P-GPS	56	21.998	3043	33.7778	W	3.5903	Calm	DJI M30	1581F4BND226900B	4LGCK5S0071QAW
2023-11-11	5:47:51.51 AM		73.2	31.5553	130.679	417.271	0	0	-18.0074	-0.6	-0.6	-39.9		P-GPS	56	21.998	3043	33.7778	SW	3.5903	Calm	DJI M30	1581F4BND226900B	4LGCK5S0071QAW
2023-11-11	5:47:51.51 AM		73.3	31.5553	130.679	417.576	0	0	-17.6472	-0.5	-0.8	-39.9		P-GPS	56	21.998	3043	33.7778	SW	3.5903	Calm	DJI M30	1581F4BND226900B	4LGCK5S0071QAW
2023-11-11	5:47:51.82 AM		73.4	31.5553	130.679	418.186	0	0	-17.6472	-0.3	-1.2	-39.9		P-GPS	56	21.995	6111	33.7778	SW	3.5903	Calm	DJI M30	1581F4BND226900B	4LGCK5S0071QAW
2023-11-11	5:47:51.82 AM		73.5	31.5553	130.679	418.795	0	0	-17.6472	-0.5	-1.2	-39.9		P-GPS	56	21.995	6111	33.7778	SW	3.5903	Calm	DJI M30	1581F4BND226900B	4LGCK5S0071QAW
2023-11-11	5:47:51.82 AM		73.6	31.5553	130.679	419.405	0	0	-18.0074	-0.6	-1.1	-40		P-GPS	56	21.988	3052	33.7778	W	3.9606	Calm	DJI M30	1581F4BND226900B	4LGCK5S0071QAW
2023-11-11	5:47:51.82 AM		73.7	31.5553	130.679	419.71	0	0	-18.0074	-0.4	-1.1	-39.9		P-GPS	56	21.988	3052	33.7778	W	3.9606	Calm	DJI M30	1581F4BND226900B	4LGCK5S0071QAW
2023-11-11	5:47:52.23 AM		73.8	31.5553	130.679	420.319	0	0	-18.0074	0	-1.3	-40		P-GPS	56	21.988	3052	33.7778	W	3.9606	Calm	DJI M30	1581F4BND226900B	4LGCK5S0071QAW
2023-11-11	5:47:52.23 AM		73.9	31.5553	130.679	420.624	0	0	-18.0074	0.1	-1.4	-40		P-GPS	56	21.988	3052	33.7778	W	3.9606	Calm	DJI M30	1581F4BND226900B	4LGCK5S0071QAW
2023-11-11	5:47:52.33 AM		74	31.5553	130.679	421.234	0	0	-17.6472	0.3	-1.5	-39.9		P-GPS	56	21.988	3052	33.7778	SW	3.9606	Calm	DJI M30	1581F4BND226900B	4LGCK5S0071QAW
2023-11-11	5:47:52.33 AM		74.1	31.5553	130.679	421.538	0	0	-17.6472	0.3	-1.5	-39.9		P-GPS	56	21.988	3052	33.7778	W	3.9606	Calm	DJI M30	1581F4BND226900B	4LGCK5S0071QAW
2023-11-11	5:47:52.63 AM		74.2	31.5553	130.679	422.453	0	0	-18.0074	0	-1.3	-39.9		P-GPS	56	21.988	3052	33.7778	W	3.9606	Calm	DJI M30	1581F4BND226900B	4LGCK5S0071QAW
2023-11-11	5:47:52.63 AM		74.3	31.5553	130.679	422.758	0	0	-18.0074	-0.1	-1.2	-39.9		P-GPS	56	21.988	3052	33.7778	W	3.9606	Calm	DJI M30	1581F4BND226900B	4LGCK5S0071QAW
2023-11-11	5:47:52.73 AM		74.4	31.5553	130.679	423.367	0	0	-17.6472	-0.3	-0.9	-39.9		P-GPS	56	22.003	6114	33.7778	SW	3.9606	Calm	DJI M30	1581F4BND226900B	4LGCK5S0071QAW
2023-11-11	5:47:52.73 AM		74.5	31.5553	130.679	423.672	0	0	-17.6472	-0.4	-0.5	-39.9		P-GPS	56	22.003	6114	33.7778	W	3.9606	Calm	DJI M30	1581F4BND226900B	4LGCK5S0071QAW
2023-11-11	5:47:52.73 AM		74.6	31.5553	130.679	424.282	0	0	-17.6472	-0.6	-0.1	-39.9		P-GPS	56	22.003	3047	33.7778	SW	3.9606	Calm	DJI M30	1581F4BND226900B	4LGCK5S0071QAW
2023-11-11	5:47:52.73 AM		74.7	31.5553	130.679	424.586	0	0	-17.6472	-0.7	-0.1	-39.9		P-GPS	56	22.003	3047	33.7778	SW	3.9606	Calm	DJI M30	1581F4BND226900B	4LGCK5S0071QAW
2023-11-11	5:47:53.25 AM		74.8	31.5553	130.679	425.196	0	0	-18.0074	-0.6	-0.5	-39.9		P-GPS	56	22.003	3047	33.7778	SW	3.9606	Calm	DJI M30	1581F4BND226900B	4LGCK5S0071QAW
2023-11-11	5:47:53.25 AM		74.9	31.5553	130.679	425.806	0	0	-17.6472	-0.5	-0.8	-39.9		P-GPS	56	22.003	3047	33.7778	SW	3.9606	Calm	DJI M30	1581F4BND226900B	4LGCK5S0071QAW
2023-11-11	5:47:53.35 AM		75	31.5553	130.679	426.11	0	0	-17.6472	-0.1	-1	-39.9		P-GPS	56	22.003	3047	33.7778	SW	4.3148	Calm	DJI M30	1581F4BND226900B	4LGCK5S0071QAW
2023-11-11	5:47:53.35 AM		75.1	31.5553	130.679	426.72	0	0	-17.6472	0	-1.1	-39.9		P-GPS	56	22.003	3047	33.7778	SW	4.3148	Calm	DJI M30	1581F4BND226900B	4LGCK5S0071QAW
2023-11-11	5:47:53.65 AM		75.2	31.5553	130.679	427.33	0	0	-17.6472	0.2	-1.2	-39.9		P-GPS	56	22.003	3047	33.7778	SW	4.3148	Calm	DJI M30	1581F4BND226900B	4LGCK5S0071QAW
2023-11-11	5:47:53.65 AM		75.3	31.5553	130.679	427.634	0	0	-17.6472	0.1	-1.2	-40		P-GPS	56	22.003	3047	33.7778	SW	4.3148	Calm	DJI M30	1581F4BND226900B	4LGCK5S0071QAW
2023-11-11	5:47:53.76 AM		75.4	31.5553	130.679	428.244	0	0	-17.6472	-0.2	-0.9	-40		P-GPS	56	21.988	6113	33.7778	SW	4.3148	Calm	DJI M30	1581F4BND226900B	4LGCK5S0071QAW
2023-11-11	5:47:53.86 AM		75.5	31.5553	130.679	428.549	0	0	-17.6472	-0.6	-0.8	-40		P-GPS	56	21.988	6113	33.7778	SW	4.3148	Calm	DJI M30	1581F4BND226900B	4LGCK5S0071QAW
2023-11-11	5:47:53.96 AM		75.6	31.5553	130.679	429.158	0	0	-17.6472	-0.7	-0.6	-39.9		P-GPS	56	21.988	3052	33.7778	SW	4.3148	Calm	DJI M30	1581F4BND226900B	4LGCK5S0071QAW
2023-11-11	5:47:54.06 AM		75.7	31.5553	130.679	429.768	0	0	-18.0074	-0.5	-0.8	-39.8		P-GPS	56	21.988	3052	33.7778	SW	4.3148	Calm	DJI M30	1581F4BND226900B	4LGCK5S0071QAW
2023-11-11	5:47:54.16 AM		75.8	31.5553	130.679	430.378	0	0	-18.0074	-0.2	-1	-39.7		P-GPS	56	21.988	3052	33.7778	W	4.3148	Calm	DJI M30	1581F4BND226900B	4LGCK5S0071QAW
2023-11-11	5:47:54.16 AM		75.9	31.5553	130.679	430.682	0	0	-18.0074	-0.1	-0.9	-39.7		P-GPS	56	21.988	3052	33.7778	W	4.3148	Calm	DJI M30	1581F4BND226900B	4LGCK5S0071QAW
2023-11-11	5:47:54.48 AM		76	31.5553	130.679	431.292	0	0	-18.0074	0	-0.9	-39.7		P-GPS	56	21.988	3052	33.7778	W	4.3148	Calm	DJI M30	1581F4BND226900B	4LGCK5S0071QAW
2023-11-11	5:47:54.48 AM		76.1	31.5553	130.679	431.597	0	0	-17.6472	-0.2	-1	-39.7		P-GPS	56	21.988	3052	33.7778	W	4.3148	Calm	DJI M30	1581F4BND226900B	4LGCK5S0071QAW
2023-11-11	5:47:54.57 AM		76.2	31.5553	130.679	432.206	0	0	-18.0074	-0.4	-0.7	-39.7		P-GPS	56	21.988	3052	33.7778	W	4.3148	Calm	DJI M30	1581F4BND226900B	4LGCK5S0071QAW
2023-11-11	5:47:54.67 AM		76.3	31.5553	130.679	432.511	0	0	-18.0074	-0.6	-0.5	-39.7		P-GPS	56	21.988	3052	33.7778	W	4.3148	Calm	DJI M30	1581F4BND226900B	4LGCK5S0071QAW
2023-11-11	5:47:54.78 AM		76.4	31.5553	130.679	433.121	0	0	-18.0074	-0.6	-0.5	-39.7		P-GPS	56	21.985	6117	33.7778	W	4.3148	Calm	DJI M30	1581F4BND226900B	4LGCK5S0071QAW
2023-11-11	5:47:54.78 AM		76.5	31.5553	130.679	433.73	0	0	-18.0074	-0.5	-0.6	-39.7		P-GPS	56	21.985	6117	33.7778	W	4.3148	Calm	DJI M30	1581F4BND226900B	4LGCK5S0071QAW
2023-11-11	5:47:54.98 AM		76.6	31.5553	130.679	434.34	0	0	-18.0074	-0.3	-0.8	-39.7		P-GPS	56	21.984	3055	33.7778	W	4.3148	Calm	DJI M30	1581F4BND226900B	4LGCK5S0071QAW
2023-11-11	5:47:54.98 AM		76.7	31.5553	130.679	434.645	0	0	-18.0074	-0.1	-0.7	-39.7		P-GPS	56	21.984	3055	33.7778	W	4.3148	Calm	DJI M30	1581F4BND226900B	4LGCK5S0071QAW
2023-11-11	5:47:55.18 AM		76.8	31.5553	130.679	435.254	0	0	-18.0074	-0.2	-0.7	-39.7		P-GPS	56	21.984	3055	33.7778	W	4.3148	Calm	DJI M30	1581F4BND226900B	4LGCK5S0071QAW
2023-11-11	5:47:55.18 AM		76.9	31.5553	130.679	435.864	0	0	-18.0074	-0.3	-0.7	-39.7		P-GPS	56	21.984	3055	33.7778	W	4.3148	Calm	DJI M30	1581F4BND226900B	4LGCK5S0071QAW
2023-11-11	5:47:55.28 AM		77	31.5553	130.679	436.169	0	0	-17.6472	-0.5	-0.7	-39.7		P-GPS	56	21.984	3055	33.7778	SW	4.3148	Calm	DJI M30	1581F4BND226900B	4LGCK5S0071QAW
2023-11-11	5:47:55.28 AM		77.1	31.5553	130.679	436.778	0	0	-17.6472	-0.6	-0.7	-39.7		P-GPS	56	21.984	3055	33.7778	SW	4.3148	Calm	DJI M30	1581F4BND226900B	4LGCK5S0071QAW
2023-11-11	5:47:55.69 AM		77.2	31.5553	130.679	437.083	0	0	-17.6472	-0.6	-0.7	-39.7		P-GPS	56	21.984	3055	33.7778	W	4.3148	Calm	DJI M30	1581F4BND226900B	4LGCK5S0071QAW
2023-11-11	5:47:55.69 AM		77.3	31.5553	130.679	437.693	0	0	-17.6472	-0.5	-0.6	-39.7		P-GPS	56	21.984	3055	33.7778	W	4.3148	Calm	DJI M30	1581F4BND226900B	4LGCK5S0071QAW
2023-11-11	5:47:55.79 AM		77.4	31.5553	130.679	438.302	0	0	-18.0074	-0.2	-0.7	-39.7		P-GPS	56	21.99	6122	33.7778	W	4.3148	Calm	DJI M30	1581F4BND226900B	4LGCK5S0071QAW
2023-11-11	5:47:55.79 AM		77.5	31.5553	130.679	438.607	0	0	-18.0074	-0.1	-0.6	-39.7		P-GPS	56	21.99	6122	33.7778	W	4.3148	Calm	DJI M30	1581F4BND226900B	4LGCK5S0071QAW
2023-11-11	5:47:55.99 AM		77.6	31.5553	130.679	439.217	0	0	-18.0074	-0.2	-0.6	-39.7		P-GPS	56	21.99	6122	33.7778	W	4.3148	Calm	DJI M30	1581F4BND226900B	4LGCK5S0071QAW
2023-11-11	5:47:55.99 AM		77.7	31.5553	130.679	439.826	0	0	-17.6472	-0.3	-0.6	-39.7		P-GPS	56	21.989	3055	33.7778	W	4.3148	Calm	DJI M30	1581F4BND226900B	4LGCK5S0071QAW
2023-11-11	5:47:56.10 AM		77.8	31.5553	130.679	440.131	0	0	-17.6472	-0.5	-0.6	-39.7		P-GPS	56	21.989	3055	33.7778	SW	4.3148	Calm	DJI M30	1581F4BND226900B	4LGCK5S0071QAW
2023-11-11	5:47:56.10 AM		77.9	31.5553	130.679	440.741	0	0	-17.6472	-0.5	-0.7	-39.7		P-GPS	56	21.989	3055	33.7778	W	4.3148	Calm	DJI M30	1581F4BND226900B	4LGCK5S0071QAW
2023-11-11	5:47:56.40 AM		78	31.5553	130.679	441.35	0	0	-18.0074	-0.2	-1	-39.7		P-GPS	56	21.989	3055	33.7778	W	4.3148	Calm	DJI M30	1581F4BND226900B	4LGCK5S0071QAW
2023-11-11	5:47:56.40 AM		78.1	31.5553	130.679	441.655	0	0	-17.6472	-0.2	-1	-39.7		P-GPS	56	21.989	3055	33.7778	W	4.3148	Calm	DJI M30	1581F4BND226900B	4LGCK5S0071QAW
2023-11-11	5:47:56.60 AM		78.2	31.5553	130.679	442.265	0	0	-17.6472	-0.3	-0.9	-39.7		P-GPS	56	21.989	3055	33.7778	W	4.3148	Calm	DJI M30	1581F4BND226900B	4LGCK5S0071QAW
2023-11-11	5:47:56.60 AM		78.3	31.5553	130.679	442.874	0	0	-17.6472	-0.4	-1	-39.7		P-GPS	56	21.989	3055	33.7778	W	4.3148	Calm	DJI M30	1581F4BND226900B	4LGCK5S0071QAW
2023-11-11	5:47:56.70 AM		78.4	31.5553	130.679	443.179	0	0	-17.6472	-0.6	-1.1	-39.7		P-GPS	55	21.979	6103	33.7778	SW	4.3148	Calm	DJI M30	1581F4BND226900B	4LGCK5S0071QAW
2023-11-11	5:47:56.70 AM		78.5	31.5553	130.679	443.789	0	0	-17.6472	-0.5	-1.1	-39.7		P-GPS	55	21.979	6103	33.7778	SW	4.3148	Calm	DJI M30	1581F4BND226900B	4LGCK5S0071QAW
2023-11-11	5:47:56.91 AM		78.6	31.5553	130.679	444.094	0	0	-17.6472	-0.2	-1.1	-39.7		P-GPS	55	21.979	6103	33.7778	W	4.669	Calm	DJI M30	1581F4BND226900B	4LGCK5S0071QAW
2023-11-11	5:47:56.91 AM		78.7	31.5553	130.679	444.703	0	0	-17.6472	-0.2	-1	-39.7		P-GPS	55	21.979	6103	33.7778	W	4.669	Calm	DJI M30	1581F4BND226900B	4LGCK5S0071QAW
2023-11-11	5:47:56.91 AM		78.8	31.5553	130.679	445.313	0	0	-17.6472	-0.2	-0.9	-39.7		P-GPS	55	21.979	3041	33.7778	W	4.669	Calm	DJI M30	1581F4BND226900B	4LGCK5S0071QAW
2023-11-11	5:47:56.91 AM		78.9	31.5553	130.679	445.618	0	0	-17.6472	-0.2	-1	-39.7		P-GPS	55	21.979	3041	33.7778	W	4.669	Calm	DJI M30	1581F4BND226900B	4LGCK5S0071QAW
2023-11-11	5:47:57.42 AM		79	31.5553	130.679	446.227	0	0	-17.6472	-0.5	-1.2	-39.7		P-GPS	55	21.979	3041	33.7778	W	4.669	Calm	DJI M30	1581F4BND226900B	4LGCK5S0071QAW
2023-11-11	5:47:57.42 AM		79.1	31.5553	130.679	446.532	0	0	-17.6472	-0.6	-1.3	-39.7		P-GPS	55	21.979	3041	33.7778	W	4.669	Calm	DJI M30	1581F4BND226900B	4LGCK5S0071QAW
2023-11-11	5:47:57.62 AM		79.2	31.5553	130.679	447.142	0	0	-17.6472	-0.7	-1.3	-39.7		P-GPS	55	21.979	3041	33.7778	W	4.669	Calm	DJI M30	1581F4BND226900B	4LGCK5S0071QAW
2023-11-11	5:47:57.62 AM		79.3	31.5553	130.679	447.751	0	0	-18.0074	-0.7	-1.4	-39.7		P-GPS	55	21.979	3041	33.7778	W	4.669	Calm	DJI M30	1581F4BND226900B	4LGCK5S0071QAW
2023-11-11	5:47:57.82 AM		79.4	31.5553	130.679	448.361	0	0	-17.6472	-0.5	-1.7	-39.7		P-GPS	55	21.966	6103	33.7778	W	4.669	Calm	DJI M30	1581F4BND226900B	4LGCK5S0071QAW
2023-11-11	5:47:57.82 AM		79.5	31.5553	130.679	448.666	0	0	-17.6472	-0.5	-1.9	-39.7		P-GPS	55	21.966	6103	33.7778	W	5.0393	Calm	DJI M30	1581F4BND226900B	4LGCK5S0071QAW
2023-11-11	5:47:57.82 AM		79.6	31.5553	130.679	449.275	0	0	-18.0074	-0.5	-1.6	-39.7		P-GPS	55	21.966	6103	33.7778	SW	5.0393	Calm	DJI M30	1581F4BND226900B	4LGCK5S0071QAW
2023-11-11	5:47:57.82 AM		79.7	31.5553	130.679	449.58	0	0	-17.6472	-0.5	-1.5	-39.7		P-GPS	55	21.966	6103	33.7778	SW	5.0393	Calm	DJI M30	1581F4BND226900B	4LGCK5S0071QAW
2023-11-11	5:47:57.82 AM		79.8	31.5553	130.679	450.19	0	0	-17.6472	-0.3	-1.1	-39.7		P-GPS	55	21.966	3041	33.7778	W	5.0393	Calm	DJI M30	1581F4BND226900B	4LGCK5S0071QAW
2023-11-11	5:47:58.23 AM		79.9	31.5553	130.679	450.494	0	0	-18.0074	-0.3	-0.9	-39.7		P-GPS	55	21.966	3041	33.7778	W	5.0393	Calm	DJI M30	1581F4BND226900B	4LGCK5S0071QAW
2023-11-11	5:47:58.44 AM		80	31.5553	130.679	451.409	0	0	-17.6472	-0.4	-0.8	-39.7		P-GPS	55	21.966	3041	33.7778	W	5.0393	Calm	DJI M30	1581F4BND226900B	4LGCK5S0071QAW
2023-11-11	5:47:58.44 AM		80.1	31.5553	130.679	451.714	0	0	-17.6472	-0.4	-0.7	-39.7		P-GPS	55	21.966	3041	33.7778	W	5.0393	Calm	DJI M30	1581F4BND226900B	4LGCK5S0071QAW
2023-11-11	5:47:58.54 AM		80.2	31.5553	130.679	452.323	0	0	-17.6472	-0.6	-0.8	-39.7		P-GPS	55	21.966	3041	33.7778	W	5.0393	Calm	DJI M30	1581F4BND226900B	4LGCK5S0071QAW
2023-11-11	5:47:58.54 AM		80.3	31.5553	130.679	452.628	0	0	-17.6472	-0.6	-0.9	-39.7		P-GPS	55	21.966	3041	33.7778	SW	5.0393	Calm	DJI M30	1581F4BND226900B	4LGCK5S0071QAW
2023-11-11	5:47:58.85 AM		80.4	31.5553	130.679	453.238	0	0	-17.6472	-0.5	-1.1	-39.7		P-GPS	55	21.962	6100	33.7778	SW	5.0393	Calm	DJI M30	1581F4BND226900B	4LGCK5S0071QAW
2023-11-11	5:47:58.85 AM		80.5	31.5553	130.679	453.542	0	0	-17.6472	-0.2	-1.3	-39.7		P-GPS	55	21.962	6100	33.7778	W	5.0393	Calm	DJI M30	1581F4BND226900B	4LGCK5S0071QAW
2023-11-11	5:47:58.85 AM		80.6	31.5553	130.679	454.152	0	0	-17.6472	-0.1	-1.3	-39.7		P-GPS	55	21.962	6100	33.7778	W	5.3935	Calm	DJI M30	1581F4BND226900B	4LGCK5S0071QAW
2023-11-11	5:47:58.85 AM		80.7	31.5553	130.679	454.762	0	0	-17.6472	-0.3	-1.3	-39.7		P-GPS	55	21.962	6100	33.7778	W	5.3935	Calm	DJI M30	1581F4BND226900B	4LGCK5S0071QAW
2023-11-11	5:47:59.15 AM		80.8	31.5553	130.679	455.371	0	0	-17.6472	-0.6	-1.4	-39.7		P-GPS	55	21.962	3040	33.7778	W	5.3935	Calm	DJI M30	1581F4BND226900B	4LGCK5S0071QAW
2023-11-11	5:47:59.25 AM		80.9	31.5553	130.679	455.676	0	0	-17.6472	-0.8	-1.7	-39.7		P-GPS	55	21.962	3040	33.7778	W	5.3935	Calm	DJI M30	1581F4BND226900B	4LGCK5S0071QAW
2023-11-11	5:47:59.36 AM		81	31.5553	130.679	456.286	0	0	-17.6472	-0.8	-2	-39.7		P-GPS	55	21.962	3040	33.7778	W	5.7477	Calm	DJI M30	1581F4BND226900B	4LGCK5S0071QAW
2023-11-11	5:47:59.36 AM		81.1	31.5553	130.679	456.59	0	0	-17.6472	-0.6	-2	-39.7		P-GPS	55	21.962	3040	33.7778	SW	5.7477	Calm	DJI M30	1581F4BND226900B	4LGCK5S0071QAW
2023-11-11	5:47:59.56 AM		81.2	31.5553	130.679	457.2	0	0	-17.6472	-0.4	-1.9	-39.7		P-GPS	55	21.962	3040	33.7778	SW	5.7477	Calm	DJI M30	1581F4BND226900B	4LGCK5S0071QAW
2023-11-11	5:47:59.56 AM		81.3	31.5553	130.679	457.505	0	0	-17.6472	-0.2	-1.7	-39.7		P-GPS	55	21.962	3040	33.7778	W	5.7477	Calm	DJI M30	1581F4BND226900B	4LGCK5S0071QAW
2023-11-11	5:47:59.76 AM		81.4	31.5553	130.679	458.114	0	0	-17.6472	-0.3	-1	-39.7		P-GPS	55	21.937	6066	33.8889	W	5.7477	Calm	DJI M30	1581F4BND226900B	4LGCK5S0071QAW
2023-11-11	5:47:59.76 AM		81.5	31.5553	130.679	458.724	0	0	-17.6472	-0.3	-0.8	-39.7		P-GPS	55	21.937	6066	33.8889	W	6.118	Calm	DJI M30	1581F4BND226900B	4LGCK5S0071QAW
2023-11-11	5:48:00.07 AM		81.6	31.5553	130.679	459.334	0	0	-17.6472	-0.4	-1.4	-39.7		P-GPS	55	21.937	6066	33.8889	W	6.118	Calm	DJI M30	1581F4BND226900B	4LGCK5S0071QAW
2023-11-11	5:48:00.07 AM		81.7	31.5553	130.679	459.638	0	0	-17.6472	-0.6	-1.7	-39.7		P-GPS	55	21.937	6066	33.8889	W	6.118	Calm	DJI M30	1581F4BND226900B	4LGCK5S0071QAW
2023-11-11	5:48:00.17 AM		81.8	31.5553	130.679	460.248	0	0	-17.6472	-0.9	-1.5	-39.6		P-GPS	55	21.936	3028	33.8889	W	6.118	Calm	DJI M30	1581F4BND226900B	4LGCK5S0071QAW
2023-11-11	5:48:00.27 AM		81.9	31.5553	130.679	460.553	0	0	-17.6472	-0.8	-1.2	-39.6		P-GPS	55	21.936	3028	33.8889	W	6.118	Calm	DJI M30	1581F4BND226900B	4LGCK5S0071QAW
2023-11-11	5:48:00.27 AM		82	31.5553	130.679	461.162	0	0	-18.0074	-0.1	-0.7	-39.7		P-GPS	55	21.936	3028	33.8889	SW	6.118	Calm	DJI M30	1581F4BND226900B	4LGCK5S0071QAW
2023-11-11	5:48:00.27 AM		82.1	31.5553	130.679	461.467	0	0	-18.0074	0.2	-0.8	-39.7		P-GPS	55	21.936	3028	33.8889	SW	6.118	Calm	DJI M30	1581F4BND226900B	4LGCK5S0071QAW
2023-11-11	5:48:00.57 AM		82.2	31.5553	130.679	462.382	0	0	-18.0074	0.1	-0.9	-39.7		P-GPS	55	21.936	3028	33.8889	SW	6.118	Calm	DJI M30	1581F4BND226900B	4LGCK5S0071QAW
2023-11-11	5:48:00.57 AM		82.3	31.5553	130.679	462.382	0	0	-17.6472	-0.3	-1.1	-39.7		P-GPS	55	21.936	3028	33.8889	W	6.118	Calm	DJI M30	1581F4BND226900B	4LGCK5S0071QAW
2023-11-11	5:48:00.78 AM		82.4	31.5553	130.679	463.296	0	0	-18.0074	-1	-1.6	-39.6		P-GPS	55	21.93	6056	33.8889	SW	6.118	Calm	DJI M30	1581F4BND226900B	4LGCK5S0071QAW
2023-11-11	5:48:00.78 AM		82.5	31.5553	130.679	463.601	0	0	-18.0074	-1.2	-1.9	-39.6		P-GPS	55	21.93	6056	33.8889	SW	6.118	Calm	DJI M30	1581F4BND226900B	4LGCK5S0071QAW
2023-11-11	5:48:00.98 AM		82.6	31.5553	130.679	464.21	0	0	-18.0074	-1	-2.1	-39.6		P-GPS	55	21.93	6056	33.8889	SW	6.118	Calm	DJI M30	1581F4BND226900B	4LGCK5S0071QAW
2023-11-11	5:48:00.98 AM		82.7	31.5553	130.679	464.515	0	0	-17.6472	-0.8	-1.9	-39.6		P-GPS	55	21.93	6056	33.8889	SW	6.118	Calm	DJI M30	1581F4BND226900B	4LGCK5S0071QAW
2023-11-11	5:48:01.18 AM		82.8	31.5553	130.679	465.125	0	0	-18.0074	-0.3	-1.6	-39.7		P-GPS	55	21.928	3023	33.8889	SW	6.118	Calm	DJI M30	1581F4BND226900B	4LGCK5S0071QAW
2023-11-11	5:48:01.18 AM		82.9	31.5553	130.679	465.734	0	0	-18.0074	0	-1.4	-39.7		P-GPS	55	21.928	3023	33.8889	SW	6.118	Calm	DJI M30	1581F4BND226900B	4LGCK5S0071QAW
2023-11-11	5:48:01.28 AM		83	31.5553	130.679	466.344	0	0	-18.0074	0	-1.3	-39.7		P-GPS	55	21.928	3023	33.8889	SW	6.4722	Calm	DJI M30	1581F4BND226900B	4LGCK5S0071QAW
2023-11-11	5:48:01.28 AM		83.1	31.5553	130.679	466.649	0	0	-18.0074	0	-1.2	-39.7		P-GPS	55	21.928	3023	33.8889	SW	6.4722	Calm	DJI M30	1581F4BND226900B	4LGCK5S0071QAW
2023-11-11	5:48:01.59 AM		83.2	31.5553	130.679	467.258	0	0	-18.0074	-0.1	-1.2	-39.7		P-GPS	55	21.928	3023	33.8889	SW	6.4722	Calm	DJI M30	1581F4BND226900B	4LGCK5S0071QAW
2023-11-11	5:48:01.59 AM		83.3	31.5553	130.679	467.563	0	0	-18.0074	-0.2	-1.1	-39.7		P-GPS	55	21.928	3023	33.8889	SW	6.4722	Calm	DJI M30	1581F4BND226900B	4LGCK5S0071QAW
2023-11-11	5:48:01.79 AM		83.4	31.5553	130.679	468.173	0	0	-17.6472	-0.3	-1.1	-39.7		P-GPS	55	21.937	6044	33.8889	SW	6.4722	Calm	DJI M30	1581F4BND226900B	4LGCK5S0071QAW
2023-11-11	5:48:01.79 AM		83.5	31.5553	130.679	468.782	0	0	-17.6472	-0.4	-1.3	-39.7		P-GPS	55	21.937	6044	33.8889	SW	6.4722	Calm	DJI M30	1581F4BND226900B	4LGCK5S0071QAW
2023-11-11	5:48:02.00 AM		83.6	31.5553	130.679	469.087	0	0	-17.6472	-0.4	-1.7	-39.7		P-GPS	55	21.937	6044	33.8889	SW	6.4722	Calm	DJI M30	1581F4BND226900B	4LGCK5S0071QAW
2023-11-11	5:48:02.00 AM		83.7	31.5553	130.679	469.697	0	0	-18.0074	-0.3	-1.9	-39.7		P-GPS	55	21.937	6044	33.8889	SW	6.4722	Calm	DJI M30	1581F4BND226900B	4LGCK5S0071QAW
2023-11-11	5:48:02.20 AM		83.8	31.5553	130.679	470.306	0	0	-17.6472	-0.1	-1.9	-39.7		P-GPS	55	21.937	3017	33.8889	SW	6.4722	Calm	DJI M30	1581F4BND226900B	4LGCK5S0071QAW
2023-11-11	5:48:02.20 AM		83.9	31.5553	130.679	470.611	0	0	-17.6472	-0.2	-1.8	-39.7		P-GPS	55	21.937	3017	33.8889	SW	6.4722	Calm	DJI M30	1581F4BND226900B	4LGCK5S0071QAW
2023-11-11	5:48:02.40 AM		84	31.5553	130.679	471.221	0	0	-17.6472	-0.6	-1.3	-39.7		P-GPS	55	21.937	3017	33.8889	SW	6.4722	Calm	DJI M30	1581F4BND226900B	4LGCK5S0071QAW
2023-11-11	5:48:02.40 AM		84.1	31.5553	130.679	471.526	0	0	-17.6472	-0.6	-1	-39.7		P-GPS	55	21.937	3017	33.8889	SW	6.4722	Calm	DJI M30	1581F4BND226900B	4LGCK5S0071QAW
2023-11-11	5:48:02.60 AM		84.2	31.5553	130.679	472.135	0	0	-18.0074	-0.4	-0.7	-39.7		P-GPS	55	21.937	3017	33.8889	SW	6.4722	Calm	DJI M30	1581F4BND226900B	4LGCK5S0071QAW
2023-11-11	5:48:02.60 AM		84.3	31.5553	130.679	472.44	0	0	-18.0074	-0.2	-0.7	-39.7		P-GPS	55	21.937	3017	33.8889	SW	6.4722	Calm	DJI M30	1581F4BND226900B	4LGCK5S0071QAW
2023-11-11	5:48:02.81 AM		84.4	31.5553	130.679	473.354	0	0	-18.0074	0	-0.9	-39.7		P-GPS	55	21.932	6027	33.8889	SW	6.4722	Calm	DJI M30	1581F4BND226900B	4LGCK5S0071QAW
2023-11-11	5:48:02.81 AM		84.5	31.5553	130.679	473.659	0	0	-18.0074	0.1	-1.2	-39.7		P-GPS	55	21.932	6027	33.8889	SW	6.4722	Calm	DJI M30	1581F4BND226900B	4LGCK5S0071QAW
2023-11-11	5:48:03.01 AM		84.6	31.5553	130.679	474.269	0	0	-18.0074	0.1	-1.3	-39.7		P-GPS	55	21.932	6027	33.8889	SW	6.4722	Calm	DJI M30	1581F4BND226900B	4LGCK5S0071QAW
2023-11-11	5:48:03.01 AM		84.7	31.5553	130.679	474.574	0	0	-18.0074	0	-1.2	-39.7		P-GPS	55	21.932	6027	33.8889	SW	6.4722	Calm	DJI M30	1581F4BND226900B	4LGCK5S0071QAW
2023-11-11	5:48:03.21 AM		84.8	31.5553	130.679	475.183	0	0	-18.0074	0	-1.1	-39.6		P-GPS	55	21.932	6027	33.8889	SW	6.4722	Calm	DJI M30	1581F4BND226900B	4LGCK5S0071QAW
2023-11-11	5:48:03.21 AM		84.9	31.5553	130.679	475.488	0	0	-18.0074	0	-1	-39.3		P-GPS	55	21.929	2999	33.8889	SW	6.4722	Calm	DJI M30	1581F4BND226900B	4LGCK5S0071QAW
2023-11-11	5:48:03.42 AM		85	31.5553	130.679	476.098	0	0	-18.0074	-0.2	-1	-38.6		P-GPS	55	21.929	2999	33.8889	SW	6.4722	Calm	DJI M30	1581F4BND226900B	4LGCK5S0071QAW
2023-11-11	5:48:03.42 AM		85.1	31.5553	130.679	476.707	0	0	-18.0074	-0.3	-1	-38.3		P-GPS	55	21.929	2999	33.8889	SW	6.4722	Calm	DJI M30	1581F4BND226900B	4LGCK5S0071QAW
2023-11-11	5:48:03.62 AM		85.2	31.5553	130.679	477.317	0	0	-18.0074	-0.2	-0.8	-38.1		P-GPS	55	21.929	2999	33.8889	SW	6.4722	Calm	DJI M30	1581F4BND226900B	4LGCK5S0071QAW
2023-11-11	5:48:03.62 AM		85.3	31.5553	130.679	477.622	0	0	-18.0074	0	-0.8	-38.1		P-GPS	55	21.929	2999	33.8889	SW	6.4722	Calm	DJI M30	1581F4BND226900B	4LGCK5S0071QAW
2023-11-11	5:48:03.83 AM		85.4	31.5553	130.679	478.231	0	0	-18.0074	0	-1	-38		P-GPS	55	21.929	6009	33.8889	SW	6.4722	Calm	DJI M30	1581F4BND226900B	4LGCK5S0071QAW
2023-11-11	5:48:03.83 AM		85.5	31.5553	130.679	478.841	0	0	-18.0074	0	-1.3	-37.9		P-GPS	55	21.929	6009	33.8889	SW	6.4722	Calm	DJI M30	1581F4BND226900B	4LGCK5S0071QAW
2023-11-11	5:48:04.03 AM		85.6	31.5553	130.679	479.146	0	0	-17.6472	-0.1	-1.7	-37.7		P-GPS	55	21.929	6009	33.8889	SW	6.4722	Calm	DJI M30	1581F4BND226900B	4LGCK5S0071QAW
2023-11-11	5:48:04.03 AM		85.7	31.5553	130.679	479.755	0	0	-17.6472	-0.2	-1.6	-37.7		P-GPS	55	21.929	6009	33.8889	W	6.4722	Calm	DJI M30	1581F4BND226900B	4LGCK5S0071QAW
2023-11-11	9:34:49.10 AM		85.8	31.5553	130.679	480.365	0	0	-17.6472	-0.5	-1.3	-37.5		P-GPS	55	21.929	6009	33.8889	SW	6.4722	Calm	DJI M30	1581F4BND226900B	4LGCK5S0071QAW
2023-11-11	9:34:49.10 AM		85.9	31.5553	130.679	480.67	0	0	-17.6472	-0.6	-1.2	-37.2		P-GPS	55	21.909	2998	33.8889	SW	6.4722	Calm	DJI M30	1581F4BND226900B	4LGCK5S0071QAW
2023-11-11	5:48:04.43 AM		86	31.5553	130.679	481.279	0	0	-17.6472	-0.6	-1.2	-36.5		P-GPS	55	21.909	2998	33.8889	SW	6.4722	Calm	DJI M30	1581F4BND226900B	4LGCK5S0071QAW
2023-11-11	5:48:04.43 AM		86.1	31.5553	130.679	481.584	0	0	-17.6472	-0.6	-1.2	-36.2		P-GPS	55	21.909	2998	33.8889	SW	6.4722	Calm	DJI M30	1581F4BND226900B	4LGCK5S0071QAW
2023-11-11	5:48:04.64 AM		86.2	31.5553	130.679	482.194	0	0	-17.6472	-0.1	-1.2	-36.1		P-GPS	55	21.909	2998	33.8889	SW	6.4722	Calm	DJI M30	1581F4BND226900B	4LGCK5S0071QAW
2023-11-11	5:48:04.64 AM		86.3	31.5553	130.679	482.498	0	0	-17.6472	0.1	-1.3	-36.1		P-GPS	55	21.909	2998	33.8889	SW	6.4722	Calm	DJI M30	1581F4BND226900B	4LGCK5S0071QAW
2023-11-11	5:48:04.74 AM		86.4	31.5553	130.679	483.108	0	0	-17.6472	0.1	-1.2	-36.1		P-GPS	55	21.914	6002	33.8889	W	6.4722	Calm	DJI M30	1581F4BND226900B	4LGCK5S0071QAW
2023-11-11	5:48:04.74 AM		86.5	31.5553	130.679	483.718	0	0	-17.6472	0	-0.9	-36.1		P-GPS	55	21.914	6002	33.8889	W	6.4722	Calm	DJI M30	1581F4BND226900B	4LGCK5S0071QAW
2023-11-11	5:48:04.94 AM		86.6	31.5553	130.679	484.327	0	0	-17.6472	-0.2	-0.7	-36		P-GPS	55	21.914	6002	33.8889	SW	6.4722	Calm	DJI M30	1581F4BND226900B	4LGCK5S0071QAW
2023-11-11	5:48:04.94 AM		86.7	31.5553	130.679	484.632	0	0	-17.6472	-0.2	-0.7	-36.1		P-GPS	55	21.914	6002	33.8889	W	6.4722	Calm	DJI M30	1581F4BND226900B	4LGCK5S0071QAW
2023-11-11	5:48:04.94 AM		86.8	31.5553	130.679	485.242	0	0	-17.6472	-0.1	-0.9	-36.1		P-GPS	55	21.914	6002	33.8889	W	6.4722	Calm	DJI M30	1581F4BND226900B	4LGCK5S0071QAW
2023-11-11	5:48:05.25 AM		86.9	31.5553	130.679	485.546	0	0	-17.6472	-0.7	-1.1	-36.1		P-GPS	55	21.914	6002	33.8889	W	6.4722	Calm	DJI M30	1581F4BND226900B	4LGCK5S0071QAW
2023-11-11	5:48:05.35 AM		87	31.5553	130.679	486.156	0	0	-17.6472	-1.1	-1.2	-36		P-GPS	55	21.883	2978	33.8889	W	6.4722	Calm	DJI M30	1581F4BND226900B	4LGCK5S0071QAW
2023-11-11	5:48:05.35 AM		87.1	31.5553	130.679	486.766	0	0	-17.6472	-0.9	-1.3	-36		P-GPS	55	21.883	2978	33.8889	W	6.4722	Calm	DJI M30	1581F4BND226900B	4LGCK5S0071QAW
2023-11-11	5:48:05.55 AM		87.2	31.5553	130.679	487.375	0	0	-18.0074	-0.4	-1.4	-36.1		P-GPS	55	21.883	2978	33.8889	W	6.118	Calm	DJI M30	1581F4BND226900B	4LGCK5S0071QAW
2023-11-11	5:48:05.55 AM		87.3	31.5553	130.679	487.68	0	0	-18.0074	-0.2	-1.3	-36.1		P-GPS	55	21.883	2978	33.8889	W	6.118	Calm	DJI M30	1581F4BND226900B	4LGCK5S0071QAW
2023-11-11	5:48:05.76 AM		87.4	31.5553	130.679	488.29	0	0	-18.0074	-0.4	-1	-36.1		P-GPS	55	21.892	5976	33.8889	W	6.118	Calm	DJI M30	1581F4BND226900B	4LGCK5S0071QAW
2023-11-11	5:48:05.86 AM		87.5	31.5553	130.679	488.594	0	0	-18.0074	-0.6	-1	-36		P-GPS	55	21.892	5976	33.8889	W	6.118	Calm	DJI M30	1581F4BND226900B	4LGCK5S0071QAW
2023-11-11	5:48:05.96 AM		87.6	31.5553	130.679	489.204	0	0	-18.0074	-0.8	-1.1	-36.1		P-GPS	55	21.892	5976	33.8889	W	6.118	Calm	DJI M30	1581F4BND226900B	4LGCK5S0071QAW
2023-11-11	5:48:06.06 AM		87.7	31.5553	130.679	489.509	0	0	-17.6472	-0.8	-1.3	-36.1		P-GPS	55	21.892	5976	33.8889	W	6.118	Calm	DJI M30	1581F4BND226900B	4LGCK5S0071QAW
2023-11-11	5:48:06.06 AM		87.8	31.5553	130.679	490.118	0	0	-17.6472	-0.8	-1.5	-36.1		P-GPS	55	21.892	5976	33.8889	W	6.4722	Calm	DJI M30	1581F4BND226900B	4LGCK5S0071QAW
2023-11-11	5:48:06.27 AM		87.9	31.5553	130.679	490.728	0	0	-17.6472	-0.9	-1.5	-36.1		P-GPS	55	21.892	5976	33.8889	W	6.4722	Calm	DJI M30	1581F4BND226900B	4LGCK5S0071QAW
2023-11-11	5:48:06.47 AM		88	31.5553	130.679	491.338	0	0	-17.6472	-0.8	-1.9	-36.1		P-GPS	55	21.892	5976	33.8889	W	6.4722	Calm	DJI M30	1581F4BND226900B	4LGCK5S0071QAW
2023-11-11	5:48:06.47 AM		88.1	31.5553	130.679	491.642	0	0	-18.0074	-0.9	-2.1	-36.1		P-GPS	55	21.892	5976	33.8889	W	6.4722	Calm	DJI M30	1581F4BND226900B	4LGCK5S0071QAW
2023-11-11	5:48:06.57 AM		88.2	31.5553	130.679	492.252	0	0	-17.6472	-1	-2	-36.1		P-GPS	55	21.892	5976	33.8889	W	6.4722	Calm	DJI M30	1581F4BND226900B	4LGCK5S0071QAW
2023-11-11	5:48:06.57 AM		88.3	31.5553	130.679	492.557	0	0	-17.6472	-1.1	-1.4	-36.1		P-GPS	55	21.892	5976	33.8889	W	6.8425	Calm	DJI M30	1581F4BND226900B	4LGCK5S0071QAW
2023-11-11	5:48:06.78 AM		88.4	31.5553	130.679	493.166	0	0	-17.6472	-1	-0.6	-36.1		P-GPS	55	21.884	5949	33.8889	W	6.8425	Calm	DJI M30	1581F4BND226900B	4LGCK5S0071QAW
2023-11-11	5:48:06.78 AM		88.5	31.5553	130.679	493.776	0	0	-18.0074	-0.8	-0.4	-36.1		P-GPS	55	21.884	5949	33.8889	W	6.8425	Calm	DJI M30	1581F4BND226900B	4LGCK5S0071QAW
2023-11-11	5:48:06.98 AM		88.6	31.5553	130.679	494.386	0	0	-18.0074	-0.7	-0.7	-36.1		P-GPS	55	21.884	2971	33.8889	W	6.8425	Calm	DJI M30	1581F4BND226900B	4LGCK5S0071QAW
2023-11-11	5:48:06.98 AM		88.7	31.5553	130.679	494.69	0	0	-18.0074	-0.8	-1	-36.1		P-GPS	55	21.884	2971	33.8889	W	6.8425	Calm	DJI M30	1581F4BND226900B	4LGCK5S0071QAW
2023-11-11	5:48:07.18 AM		88.8	31.5553	130.679	495.3	0	0	-18.0074	-1.1	-1.5	-36.1		P-GPS	55	21.884	2971	33.8889	W	6.8425	Calm	DJI M30	1581F4BND226900B	4LGCK5S0071QAW
2023-11-11	5:48:07.18 AM		88.9	31.5553	130.679	495.605	0	0	-18.0074	-1.1	-1.8	-36.1		P-GPS	55	21.884	2971	33.8889	W	6.8425	Calm	DJI M30	1581F4BND226900B	4LGCK5S0071QAW
2023-11-11	5:48:07.38 AM		89	31.5553	130.679	496.214	0	0	-18.0074	-1	-1.9	-36		P-GPS	55	21.884	2971	33.8889	W	6.8425	Calm	DJI M30	1581F4BND226900B	4LGCK5S0071QAW
2023-11-11	5:48:07.38 AM		89.1	31.5553	130.679	496.519	0	0	-18.0074	-1	-1.8	-36		P-GPS	55	21.884	2971	33.8889	W	6.8425	Calm	DJI M30	1581F4BND226900B	4LGCK5S0071QAW
2023-11-11	5:48:07.59 AM		89.2	31.5553	130.679	497.129	0	0	-18.0074	-1	-1.5	-36		P-GPS	55	21.884	2971	33.8889	W	6.8425	Calm	DJI M30	1581F4BND226900B	4LGCK5S0071QAW
2023-11-11	5:48:07.59 AM		89.3	31.5553	130.679	497.738	0	0	-18.0074	-1	-1.3	-36.1		P-GPS	55	21.884	2971	33.8889	W	6.8425	Calm	DJI M30	1581F4BND226900B	4LGCK5S0071QAW
2023-11-11	5:48:07.79 AM		89.4	31.5553	130.679	498.348	0	0	-18.0074	-0.9	-1.2	-36.1		P-GPS	55	21.883	5932	34	W	6.8425	Calm	DJI M30	1581F4BND226900B	4LGCK5S0071QAW
2023-11-11	5:48:07.79 AM		89.5	31.5553	130.679	498.653	0	0	-18.0074	-1	-1	-36.1		P-GPS	55	21.883	5932	34	W	6.8425	Calm	DJI M30	1581F4BND226900B	4LGCK5S0071QAW
2023-11-11	5:48:07.99 AM		89.6	31.5553	130.679	499.262	0	0	-17.6472	-0.8	-0.9	-36		P-GPS	55	21.883	5932	34	W	6.8425	Calm	DJI M30	1581F4BND226900B	4LGCK5S0071QAW
2023-11-11	5:48:07.99 AM		89.7	31.5553	130.679	499.567	0	0	-17.6472	-0.9	-1	-36		P-GPS	55	21.883	5932	34	W	7.1967	Calm	DJI M30	1581F4BND226900B	4LGCK5S0071QAW
2023-11-11	5:48:08.20 AM		89.8	31.5553	130.679	500.177	0	0	-18.0074	-1.1	-1.5	-36		P-GPS	55	21.883	5932	34	W	7.1967	Calm	DJI M30	1581F4BND226900B	4LGCK5S0071QAW
2023-11-11	5:48:08.20 AM		89.9	31.5553	130.679	500.482	0	0	-18.0074	-1.1	-1.6	-36		P-GPS	55	21.883	5932	34	W	7.1967	Calm	DJI M30	1581F4BND226900B	4LGCK5S0071QAW
2023-11-11	5:48:08.40 AM		90	31.5553	130.679	501.091	0	0	-18.0074	-0.8	-1.7	-36		P-GPS	55	21.883	5932	34	W	7.1967	Calm	DJI M30	1581F4BND226900B	4LGCK5S0071QAW
2023-11-11	5:48:08.40 AM		90.1	31.5553	130.679	501.701	0	0	-18.0074	-0.6	-1.4	-36		P-GPS	55	21.883	5932	34	W	7.1967	Calm	DJI M30	1581F4BND226900B	4LGCK5S0071QAW
2023-11-11	5:48:08.60 AM		90.2	31.5553	130.679	502.31	0	0	-18.0074	-0.7	-1.1	-36		P-GPS	55	21.883	5932	34	W	7.1967	Calm	DJI M30	1581F4BND226900B	4LGCK5S0071QAW
2023-11-11	5:48:08.60 AM		90.3	31.5553	130.679	502.615	0	0	-18.0074	-0.6	-0.8	-36.1		P-GPS	55	21.883	5932	34	W	7.1967	Calm	DJI M30	1581F4BND226900B	4LGCK5S0071QAW
2023-11-11	5:48:08.81 AM		90.4	31.5553	130.679	503.225	0	0	-18.0074	-0.3	-0.7	-36.1		P-GPS	55	21.882	5909	34	W	7.1967	Calm	DJI M30	1581F4BND226900B	4LGCK5S0071QAW
2023-11-11	5:48:08.81 AM		90.5	31.5553	130.679	503.53	0	0	-18.0074	-0.2	-0.8	-36.2		P-GPS	55	21.882	5909	34	W	7.1967	Calm	DJI M30	1581F4BND226900B	4LGCK5S0071QAW
2023-11-11	5:48:09.01 AM		90.6	31.5553	130.679	504.139	0	0	-18.0074	-0.3	-1.6	-36.2		P-GPS	54	21.881	2947	34	W	7.1967	Calm	DJI M30	1581F4BND226900B	4LGCK5S0071QAW
2023-11-11	5:48:09.01 AM		90.7	31.5553	130.679	504.749	0	0	-18.0074	-0.8	-2	-36.1		P-GPS	54	21.881	2947	34	W	7.1967	Calm	DJI M30	1581F4BND226900B	4LGCK5S0071QAW
2023-11-11	5:48:09.21 AM		90.8	31.5553	130.679	505.358	0	0	-17.6472	-1.8	-2.5	-36		P-GPS	54	21.881	2947	34	W	7.1967	Calm	DJI M30	1581F4BND226900B	4LGCK5S0071QAW
2023-11-11	5:48:09.21 AM		90.9	31.5553	130.679	505.663	0	0	-17.6472	-2	-2.6	-35.9		P-GPS	54	21.881	2947	34	W	7.5509	Calm	DJI M30	1581F4BND226900B	4LGCK5S0071QAW
2023-11-11	5:48:09.41 AM		91	31.5553	130.679	506.273	0	0	-17.6472	-1.4	-2	-35.9		P-GPS	54	21.881	2947	34	W	7.5509	Calm	DJI M30	1581F4BND226900B	4LGCK5S0071QAW
2023-11-11	5:48:09.41 AM		91.1	31.5553	130.679	506.882	0	0	-17.6472	-0.8	-1.7	-36		P-GPS	54	21.881	2947	34	W	7.5509	Calm	DJI M30	1581F4BND226900B	4LGCK5S0071QAW
2023-11-11	5:48:09.52 AM		91.2	31.5553	130.679	507.187	0	0	-17.6472	0	-1.7	-36		P-GPS	54	21.881	2947	34	W	7.9212	Calm	DJI M30	1581F4BND226900B	4LGCK5S0071QAW
2023-11-11	5:48:09.52 AM		91.3	31.5553	130.679	507.492	0	0	-17.6472	0	-1.8	-36		P-GPS	54	21.881	2947	34	W	7.9212	Calm	DJI M30	1581F4BND226900B	4LGCK5S0071QAW
2023-11-11	5:48:09.82 AM		91.4	31.5553	130.679	508.102	0	0	-18.0074	-0.5	-2.3	-36.1		P-GPS	54	21.897	5894	34	W	7.9212	Calm	DJI M30	1581F4BND226900B	4LGCK5S0071QAW
2023-11-11	5:48:09.82 AM		91.5	31.5553	130.679	508.711	0	0	-18.0074	-0.8	-2.6	-36.1		P-GPS	54	21.897	5894	34	W	7.9212	Calm	DJI M30	1581F4BND226900B	4LGCK5S0071QAW
2023-11-11	5:48:10.02 AM		91.6	31.5553	130.679	509.321	0	0	-17.6472	-0.6	-2.5	-36.1		P-GPS	54	21.897	2945	34	W	7.9212	Calm	DJI M30	1581F4BND226900B	4LGCK5S0071QAW
2023-11-11	5:48:10.02 AM		91.7	31.5553	130.679	509.626	0	0	-18.0074	-0.4	-2.5	-36.2		P-GPS	54	21.897	2945	34	W	7.9212	Calm	DJI M30	1581F4BND226900B	4LGCK5S0071QAW
2023-11-11	5:48:10.23 AM		91.8	31.5553	130.679	510.235	0	0	-17.6472	0	-2	-36.2		P-GPS	54	21.897	2945	34	W	7.9212	Calm	DJI M30	1581F4BND226900B	4LGCK5S0071QAW
2023-11-11	5:48:10.23 AM		91.9	31.5553	130.679	510.845	0	0	-17.6472	-0.1	-1.6	-36.1		P-GPS	54	21.897	2945	34	W	8.2754	Calm	DJI M30	1581F4BND226900B	4LGCK5S0071QAW
2023-11-11	5:48:10.43 AM		92	31.5553	130.679	511.454	0	0	-17.6472	-0.9	-1.3	-36		P-GPS	54	21.897	2945	34	W	8.2754	Calm	DJI M30	1581F4BND226900B	4LGCK5S0071QAW
2023-11-11	5:48:10.43 AM		92.1	31.5553	130.679	511.759	0	0	-17.6472	-1.1	-1.2	-36		P-GPS	54	21.897	2945	34	W	8.2754	Calm	DJI M30	1581F4BND226900B	4LGCK5S0071QAW
2023-11-11	5:48:10.53 AM		92.2	31.5553	130.679	512.369	0	0	-17.6472	-0.7	-1.6	-36.1		P-GPS	54	21.897	2945	34	W	8.6296	Calm	DJI M30	1581F4BND226900B	4LGCK5S0071QAW
2023-11-11	5:48:10.53 AM		92.3	31.5553	130.679	512.674	0	0	-17.6472	-0.5	-1.8	-36.1		P-GPS	54	21.897	2945	34	W	8.6296	Calm	DJI M30	1581F4BND226900B	4LGCK5S0071QAW
2023-11-11	5:48:10.73 AM		92.4	31.5553	130.679	513.283	0	0	-17.6472	-0.3	-2.3	-36.1		P-GPS	54	21.886	5896	34	W	8.9999	Calm	DJI M30	1581F4BND226900B	4LGCK5S0071QAW
2023-11-11	5:48:10.73 AM		92.5	31.5553	130.679	513.588	0	0	-17.6472	-0.3	-2.6	-36.1		P-GPS	54	21.886	5896	34	W	8.9999	Calm	DJI M30	1581F4BND226900B	4LGCK5S0071QAW
2023-11-11	5:48:10.94 AM		92.6	31.5553	130.679	514.198	0	0	-18.0074	-1	-3.1	-36.1		P-GPS	54	21.886	2948	34	W	9.3541	Calm	DJI M30	1581F4BND226900B	4LGCK5S0071QAW
2023-11-11	5:48:10.94 AM		92.7	31.5553	130.679	514.502	0	0	-18.0074	-1.7	-3.2	-36.1		P-GPS	54	21.886	2948	34	W	9.3541	Calm	DJI M30	1581F4BND226900B	4LGCK5S0071QAW
2023-11-11	5:48:11.14 AM		92.8	31.5553	130.679	515.417	0	0	-17.6472	-2	-3	-36		P-GPS	54	21.886	2948	34	W	9.3541	Calm	DJI M30	1581F4BND226900B	4LGCK5S0071QAW
2023-11-11	5:48:11.14 AM		92.9	31.5553	130.679	515.722	0	0	-17.6472	-1.8	-2.8	-36.1		P-GPS	54	21.886	2948	34	W	9.7083	Calm	DJI M30	1581F4BND226900B	4LGCK5S0071QAW
2023-11-11	5:48:11.45 AM		93	31.5553	130.679	516.331	0	0	-18.0074	-1.6	-2.5	-36.1		P-GPS	54	21.886	2948	34	W	9.7083	Calm	DJI M30	1581F4BND226900B	4LGCK5S0071QAW
2023-11-11	5:48:11.45 AM		93.1	31.5553	130.679	516.636	0	0	-18.0074	-1.5	-2.3	-36.1		P-GPS	54	21.886	2948	34	W	9.7083	Calm	DJI M30	1581F4BND226900B	4LGCK5S0071QAW
2023-11-11	5:48:11.55 AM		93.2	31.5553	130.679	517.246	0	0	-18.0074	-1.3	-1.9	-36.1		P-GPS	54	21.886	2948	34	W	9.7083	Calm	DJI M30	1581F4BND226900B	4LGCK5S0071QAW
2023-11-11	5:48:11.65 AM		93.3	31.5553	130.679	517.855	0	0	-18.0074	-1.2	-1.6	-36.1		P-GPS	54	21.886	2948	34	W	9.7083	Calm	DJI M30	1581F4BND226900B	4LGCK5S0071QAW
2023-11-11	5:48:11.76 AM		93.4	31.5553	130.679	518.465	0	0	-18.0074	-1.1	-1.5	-36.1		P-GPS	54	21.873	5881	34	W	9.7083	Calm	DJI M30	1581F4BND226900B	4LGCK5S0071QAW
2023-11-11	5:48:11.86 AM		93.5	31.5553	130.679	518.77	0	0	-18.0074	-1.3	-2.1	-36		P-GPS	54	21.873	5881	34	W	9.7083	Calm	DJI M30	1581F4BND226900B	4LGCK5S0071QAW
2023-11-11	5:48:11.96 AM		93.6	31.5553	130.679	519.379	0	0	-18.0074	-1.8	-2.3	-36		P-GPS	54	21.873	2933	34	W	9.7083	Calm	DJI M30	1581F4BND226900B	4LGCK5S0071QAW
2023-11-11	5:48:11.96 AM		93.7	31.5553	130.679	519.684	0	0	-17.6472	-2	-2.2	-36		P-GPS	54	21.873	2933	34	W	10.0786	Calm	DJI M30	1581F4BND226900B	4LGCK5S0071QAW
2023-11-11	5:48:12.26 AM		93.8	31.5553	130.679	520.294	0	0	-17.6472	-1.6	-2	-36.1		P-GPS	54	21.873	2933	34	W	10.0786	Calm	DJI M30	1581F4BND226900B	4LGCK5S0071QAW
2023-11-11	5:48:12.26 AM		93.9	31.5553	130.679	520.598	0	0	-17.6472	-1.1	-2.1	-36.1		P-GPS	54	21.873	2933	34	W	10.4328	Calm	DJI M30	1581F4BND226900B	4LGCK5S0071QAW
2023-11-11	5:48:12.26 AM		94	31.5553	130.679	521.208	0	0	-17.6472	-0.4	-2.1	-36.1		P-GPS	54	21.873	2933	34	W	10.8031	Calm	DJI M30	1581F4BND226900B	4LGCK5S0071QAW
2023-11-11	5:48:12.26 AM		94.1	31.5553	130.679	521.818	0	0	-17.6472	-0.4	-2.2	-36.1		P-GPS	54	21.873	2933	34	W	10.8031	Calm	DJI M30	1581F4BND226900B	4LGCK5S0071QAW
2023-11-11	5:48:12.57 AM		94.2	31.5553	130.679	522.427	0	0	-17.6472	-0.8	-2.3	-36.1		P-GPS	54	21.873	2933	34	W	11.1573	Calm	DJI M30	1581F4BND226900B	4LGCK5S0071QAW
2023-11-11	5:48:12.57 AM		94.3	31.5553	130.679	522.732	0	0	-17.6472	-1.2	-2.3	-36.1		P-GPS	54	21.873	2933	34	W	11.1573	Calm	DJI M30	1581F4BND226900B	4LGCK5S0071QAW
2023-11-11	5:48:12.87 AM		94.4	31.5553	130.679	523.342	0	0	-17.6472	-1.8	-2.1	-36.1		P-GPS	54	21.871	5869	34	W	11.1573	Calm	DJI M30	1581F4BND226900B	4LGCK5S0071QAW
2023-11-11	5:48:12.87 AM		94.5	31.5553	130.679	523.646	0	0	-17.6472	-2.1	-2	-36.1		P-GPS	54	21.871	5869	34	W	11.5115	Calm	DJI M30	1581F4BND226900B	4LGCK5S0071QAW
2023-11-11	5:48:12.87 AM		94.6	31.5553	130.679	524.256	0	0	-17.6472	-2	-1.9	-36		P-GPS	54	21.871	5869	34	W	11.5115	Calm	DJI M30	1581F4BND226900B	4LGCK5S0071QAW
2023-11-11	5:48:12.87 AM		94.7	31.5553	130.679	524.866	0	0	-17.6472	-1.9	-1.9	-36.1		P-GPS	54	21.871	5869	34	W	11.8818	Calm	DJI M30	1581F4BND226900B	4LGCK5S0071QAW
2023-11-11	5:48:13.18 AM		94.8	31.5553	130.679	525.475	0	0	-17.6472	-1.8	-1.8	-36.1		P-GPS	54	21.871	5869	34	W	11.8818	Calm	DJI M30	1581F4BND226900B	4LGCK5S0071QAW
2023-11-11	5:48:13.18 AM		94.9	31.5553	130.679	525.78	0	0	-17.6472	-1.6	-1.7	-36.1		P-GPS	54	21.871	5869	34	W	11.8818	Calm	DJI M30	1581F4BND226900B	4LGCK5S0071QAW
2023-11-11	5:48:13.48 AM		95	31.5553	130.679	526.39	0	0	-17.6472	-1.4	-1.7	-36.1		P-GPS	54	21.871	5869	34	W	12.236	Calm	DJI M30	1581F4BND226900B	4LGCK5S0071QAW
2023-11-11	5:48:13.48 AM		95.1	31.5553	130.679	526.694	0	0	-17.6472	-1.4	-1.7	-36.1		P-GPS	54	21.871	5869	34	W	12.236	Calm	DJI M30	1581F4BND226900B	4LGCK5S0071QAW
2023-11-11	5:48:13.58 AM		95.2	31.5553	130.679	527.304	0	0	-17.6472	-1.7	-1.8	-36		P-GPS	54	21.871	5869	34	W	12.236	Calm	DJI M30	1581F4BND226900B	4LGCK5S0071QAW
2023-11-11	5:48:13.58 AM		95.3	31.5553	130.679	527.609	0	0	-17.6472	-2	-1.8	-36		P-GPS	54	21.871	5869	34	W	12.5902	Calm	DJI M30	1581F4BND226900B	4LGCK5S0071QAW
2023-11-11	5:48:13.79 AM		95.4	31.5553	130.679	528.218	0	0	-17.6472	-2.1	-1.8	-36		P-GPS	54	21.856	5867	34	W	12.5902	Calm	DJI M30	1581F4BND226900B	4LGCK5S0071QAW
2023-11-11	5:48:13.79 AM		95.5	31.5553	130.679	528.828	0	0	-17.6472	-2	-2	-36		P-GPS	54	21.856	5867	34	W	12.9605	Calm	DJI M30	1581F4BND226900B	4LGCK5S0071QAW
2023-11-11	5:48:13.99 AM		95.6	31.5553	130.679	529.438	0	0	-17.6472	-1.8	-2.3	-36.1		P-GPS	54	21.849	2931	34	W	12.9605	Calm	DJI M30	1581F4BND226900B	4LGCK5S0071QAW
2023-11-11	5:48:13.99 AM		95.7	31.5553	130.679	529.742	0	0	-17.6472	-1.6	-2.3	-36		P-GPS	54	21.849	2931	34	W	13.3147	Calm	DJI M30	1581F4BND226900B	4LGCK5S0071QAW
2023-11-11	5:48:14.19 AM		95.8	31.5553	130.679	530.352	0	0	-17.6472	-1.4	-2	-36		P-GPS	54	21.849	2931	34	W	13.3147	Calm	DJI M30	1581F4BND226900B	4LGCK5S0071QAW
2023-11-11	5:48:14.19 AM		95.9	31.5553	130.679	530.657	0	0	-18.0074	-1.3	-1.8	-36		P-GPS	54	21.849	2931	34	W	13.3147	Calm	DJI M30	1581F4BND226900B	4LGCK5S0071QAW
2023-11-11	5:48:14.40 AM		96	31.5553	130.679	531.266	0	0	-18.0074	-1.1	-1.7	-36.1		P-GPS	54	21.849	2931	34	W	13.3147	Calm	DJI M30	1581F4BND226900B	4LGCK5S0071QAW
2023-11-11	5:48:14.40 AM		96.1	31.5553	130.679	531.876	0	0	-18.0074	-1	-1.8	-36.1		P-GPS	54	21.849	2931	34	W	13.3147	Calm	DJI M30	1581F4BND226900B	4LGCK5S0071QAW
2023-11-11	5:48:14.60 AM		96.2	31.5553	130.679	532.486	0	0	-18.0074	-0.7	-2	-36.1		P-GPS	54	21.849	2931	34	W	13.3147	Calm	DJI M30	1581F4BND226900B	4LGCK5S0071QAW
2023-11-11	5:48:14.60 AM		96.3	31.5553	130.679	532.79	0	0	-18.0074	-0.9	-2	-36.1		P-GPS	54	21.849	2931	34	W	13.3147	Calm	DJI M30	1581F4BND226900B	4LGCK5S0071QAW
2023-11-11	5:48:14.80 AM		96.4	31.5553	130.679	533.4	0	0	-18.0074	-1.8	-1.9	-36		P-GPS	54	21.835	5849	34	W	13.3147	Calm	DJI M30	1581F4BND226900B	4LGCK5S0071QAW
2023-11-11	5:48:14.80 AM		96.5	31.5553	130.679	533.705	0	0	-18.0074	-2.2	-1.9	-36		P-GPS	54	21.835	5849	34	W	13.3147	Calm	DJI M30	1581F4BND226900B	4LGCK5S0071QAW
2023-11-11	5:48:15.01 AM		96.6	31.5553	130.679	534.314	0	0	-18.0074	-2.2	-1.9	-36		P-GPS	54	21.834	2915	34	W	13.3147	Calm	DJI M30	1581F4BND226900B	4LGCK5S0071QAW
2023-11-11	5:48:15.01 AM		96.7	31.5553	130.679	534.619	0	0	-18.0074	-2.1	-1.9	-35.8		P-GPS	54	21.834	2915	34	W	13.3147	Calm	DJI M30	1581F4BND226900B	4LGCK5S0071QAW
2023-11-11	5:48:15.11 AM		96.8	31.5553	130.679	535.534	0	0	-17.6472	-1.7	-1.7	-35.3		P-GPS	54	21.834	2915	34	W	13.685	Calm	DJI M30	1581F4BND226900B	4LGCK5S0071QAW
2023-11-11	5:48:15.11 AM		96.9	31.5553	130.679	535.838	0	0	-17.6472	-1.2	-1.7	-35.1		P-GPS	54	21.834	2915	34	W	13.685	Calm	DJI M30	1581F4BND226900B	4LGCK5S0071QAW
2023-11-11	5:48:15.41 AM		97	31.5553	130.679	536.448	0	0	-18.0074	-1.2	-2	-34.8		P-GPS	54	21.834	2915	34	W	13.685	Calm	DJI M30	1581F4BND226900B	4LGCK5S0071QAW
2023-11-11	5:48:15.41 AM		97.1	31.5553	130.679	536.753	0	0	-18.0074	-1.5	-2.4	-34.5		P-GPS	54	21.834	2915	34	W	13.685	Calm	DJI M30	1581F4BND226900B	4LGCK5S0071QAW
2023-11-11	5:48:15.62 AM		97.2	31.5553	130.679	537.362	0	0	-18.0074	-1.6	-2.9	-34.1		P-GPS	54	21.834	2915	34	W	13.685	Calm	DJI M30	1581F4BND226900B	4LGCK5S0071QAW
2023-11-11	5:48:15.62 AM		97.3	31.5553	130.679	537.972	0	0	-18.0074	-1.7	-3	-33.9		P-GPS	54	21.834	2915	34	W	13.685	Calm	DJI M30	1581F4BND226900B	4LGCK5S0071QAW
2023-11-11	5:48:15.82 AM		97.4	31.5553	130.679	538.582	0	0	-18.0074	-2	-3.1	-33.9		P-GPS	54	21.847	5824	34	W	13.685	Calm	DJI M30	1581F4BND226900B	4LGCK5S0071QAW
2023-11-11	5:48:15.82 AM		97.5	31.5553	130.679	538.886	0	0	-18.0074	-2.1	-3	-33.9		P-GPS	54	21.847	5824	34	W	13.685	Calm	DJI M30	1581F4BND226900B	4LGCK5S0071QAW
2023-11-11	5:48:15.92 AM		97.6	31.5553	130.679	539.496	0	0	-17.6472	-2	-2.6	-33.9		P-GPS	54	21.847	2910	34	W	14.0392	Calm	DJI M30	1581F4BND226900B	4LGCK5S0071QAW
2023-11-11	5:48:15.92 AM		97.7	31.5553	130.679	539.801	0	0	-18.0074	-2	-2.3	-33.9		P-GPS	54	21.847	2910	34	W	14.0392	Calm	DJI M30	1581F4BND226900B	4LGCK5S0071QAW
2023-11-11	5:48:16.23 AM		97.8	31.5553	130.679	540.41	0	0	-18.0074	-1.8	-2.1	-33.9		P-GPS	54	21.847	2910	34	W	14.0392	Calm	DJI M30	1581F4BND226900B	4LGCK5S0071QAW
2023-11-11	5:48:16.23 AM		97.9	31.5553	130.679	540.715	0	0	-17.6472	-1.8	-2.1	-33.9		P-GPS	54	21.847	2910	34	W	14.0392	Calm	DJI M30	1581F4BND226900B	4LGCK5S0071QAW
2023-11-11	5:48:16.43 AM		98	31.5553	130.679	541.325	0	0	-17.6472	-1.6	-2.4	-33.4		P-GPS	54	21.847	2910	34	W	14.0392	Calm	DJI M30	1581F4BND226900B	4LGCK5S0071QAW
2023-11-11	5:48:16.43 AM		98.1	31.5553	130.679	541.934	0	0	-17.6472	-1.7	-2.5	-33.1		P-GPS	54	21.847	2910	34	W	14.3934	Calm	DJI M30	1581F4BND226900B	4LGCK5S0071QAW
2023-11-11	5:48:16.63 AM		98.2	31.5553	130.679	542.544	0	0	-18.0074	-1.8	-2.5	-32.9		P-GPS	54	21.847	2910	34	W	14.3934	Calm	DJI M30	1581F4BND226900B	4LGCK5S0071QAW
2023-11-11	5:48:16.63 AM		98.3	31.5553	130.679	542.849	0	0	-18.0074	-1.7	-2.3	-32.9		P-GPS	54	21.847	2910	34	W	14.3934	Calm	DJI M30	1581F4BND226900B	4LGCK5S0071QAW
2023-11-11	5:48:16.84 AM		98.4	31.5553	130.679	543.458	0	0	-18.0074	-1.4	-2.3	-32.8		P-GPS	54	21.834	5816	34	W	14.3934	Calm	DJI M30	1581F4BND226900B	4LGCK5S0071QAW
2023-11-11	5:48:16.84 AM		98.5	31.5553	130.679	543.763	0	0	-18.0074	-1.2	-2.4	-32.7		P-GPS	54	21.834	5816	34	W	14.3934	Calm	DJI M30	1581F4BND226900B	4LGCK5S0071QAW
2023-11-11	5:48:17.04 AM		98.6	31.5553	130.679	544.373	0	0	-18.0074	-1.2	-2.4	-32.6		P-GPS	54	21.834	5816	34	W	14.3934	Calm	DJI M30	1581F4BND226900B	4LGCK5S0071QAW
2023-11-11	5:48:17.04 AM		98.7	31.5553	130.679	544.982	0	0	-18.0074	-1.2	-2.3	-32.6		P-GPS	54	21.834	5816	34	W	14.3934	Calm	DJI M30	1581F4BND226900B	4LGCK5S0071QAW
2023-11-11	5:48:17.24 AM		98.8	31.5553	130.679	545.287	0	0	-18.0074	-1.3	-2.3	-32.7		P-GPS	54	21.834	5816	34	W	14.3934	Calm	DJI M30	1581F4BND226900B	4LGCK5S0071QAW
2023-11-11	5:48:17.24 AM		98.9	31.5553	130.679	545.897	0	0	-18.0074	-1.5	-2.2	-32.7		P-GPS	54	21.834	5816	34	W	14.3934	Calm	DJI M30	1581F4BND226900B	4LGCK5S0071QAW
2023-11-11	5:48:17.34 AM		99	31.5553	130.679	546.506	0	0	-18.0074	-1.7	-2	-32.6		P-GPS	54	21.834	5816	34	W	14.3934	Calm	DJI M30	1581F4BND226900B	4LGCK5S0071QAW
2023-11-11	5:48:17.45 AM		99.1	31.5553	130.679	546.811	0	0	-18.0074	-1.7	-1.9	-32.6		P-GPS	54	21.834	5816	34	W	14.3934	Calm	DJI M30	1581F4BND226900B	4LGCK5S0071QAW
2023-11-11	5:48:17.65 AM		99.2	31.5553	130.679	547.421	0	0	-18.0074	-1.6	-2	-32.6		P-GPS	54	21.834	5816	34	W	14.3934	Calm	DJI M30	1581F4BND226900B	4LGCK5S0071QAW
2023-11-11	5:48:17.65 AM		99.3	31.5553	130.679	547.726	0	0	-18.0074	-1.4	-2.1	-32.6		P-GPS	54	21.834	5816	34	W	14.3934	Calm	DJI M30	1581F4BND226900B	4LGCK5S0071QAW
2023-11-11	5:48:17.75 AM		99.4	31.5553	130.679	548.335	0	0	-18.0074	-1.4	-2.2	-32.6		P-GPS	54	21.841	5796	34.0556	W	14.3934	Calm	DJI M30	1581F4BND226900B	4LGCK5S0071QAW
2023-11-11	5:48:17.85 AM		99.5	31.5553	130.679	548.945	0	0	-18.0074	-1.4	-2.1	-32.6		P-GPS	54	21.841	5796	34.0556	W	14.3934	Calm	DJI M30	1581F4BND226900B	4LGCK5S0071QAW
2023-11-11	5:48:18.06 AM		99.6	31.5553	130.679	549.554	0	0	-18.0074	-1.3	-2.1	-32.6		P-GPS	54	21.83	2891	34.0556	W	14.3934	Calm	DJI M30	1581F4BND226900B	4LGCK5S0071QAW
2023-11-11	5:48:18.06 AM		99.7	31.5553	130.679	549.859	0	0	-18.0074	-1.4	-2.1	-32.6		P-GPS	54	21.83	2891	34.0556	W	14.3934	Calm	DJI M30	1581F4BND226900B	4LGCK5S0071QAW
2023-11-11	5:48:18.26 AM		99.8	31.5553	130.679	550.469	0	0	-17.6472	-1.5	-2	-32.6		P-GPS	54	21.83	2891	34.0556	W	14.3934	Calm	DJI M30	1581F4BND226900B	4LGCK5S0071QAW
2023-11-11	5:48:18.26 AM		99.9	31.5553	130.679	550.774	0	0	-17.6472	-1.7	-1.9	-32.7		P-GPS	54	21.83	2891	34.0556	W	14.3934	Calm	DJI M30	1581F4BND226900B	4LGCK5S0071QAW
2023-11-11	5:48:18.46 AM		100	31.5553	130.679	551.383	0	0	-17.6472	-1.6	-1.6	-32.7		P-GPS	54	21.83	2891	34.0556	W	14.3934	Calm	DJI M30	1581F4BND226900B	4LGCK5S0071QAW
2023-11-11	5:48:18.46 AM		100.1	31.5553	130.679	551.688	0	0	-17.6472	-1.4	-1.4	-32.7		P-GPS	54	21.83	2891	34.0556	W	14.3934	Calm	DJI M30	1581F4BND226900B	4LGCK5S0071QAW
2023-11-11	5:48:18.67 AM		100.2	31.5553	130.679	552.298	0	0	-17.6472	-1.3	-1.6	-32.7		P-GPS	54	21.83	2891	34.0556	W	14.3934	Calm	DJI M30	1581F4BND226900B	4LGCK5S0071QAW
2023-11-11	5:48:18.67 AM		100.3	31.5553	130.679	552.907	0	0	-17.6472	-1.3	-1.8	-32.6		P-GPS	54	21.83	2891	34.0556	W	14.3934	Calm	DJI M30	1581F4BND226900B	4LGCK5S0071QAW
2023-11-11	5:48:18.87 AM		100.4	31.5553	130.679	553.517	0	0	-17.6472	-1.5	-2	-32.6		P-GPS	54	21.837	5784	34.0556	W	14.3934	Calm	DJI M30	1581F4BND226900B	4LGCK5S0071QAW
2023-11-11	5:48:18.87 AM		100.5	31.5553	130.679	553.822	0	0	-17.6472	-1.7	-1.8	-32.6		P-GPS	54	21.837	5784	34.0556	W	14.3934	Calm	DJI M30	1581F4BND226900B	4LGCK5S0071QAW
2023-11-11	5:48:18.97 AM		100.6	31.5553	130.679	554.431	0	0	-17.6472	-1.8	-1.4	-32.6		P-GPS	54	21.837	5784	34.0556	W	14.3934	Calm	DJI M30	1581F4BND226900B	4LGCK5S0071QAW
2023-11-11	5:48:18.97 AM		100.7	31.5553	130.679	554.736	0	0	-17.6472	-1.7	-1.2	-32.6		P-GPS	54	21.837	5784	34.0556	W	14.3934	Calm	DJI M30	1581F4BND226900B	4LGCK5S0071QAW
2023-11-11	5:48:19.17 AM		100.8	31.5553	130.679	555.346	0	0	-17.6472	-1.5	-1.3	-32.6		P-GPS	54	21.837	5784	34.0556	W	14.0392	Calm	DJI M30	1581F4BND226900B	4LGCK5S0071QAW
2023-11-11	5:48:19.17 AM		100.9	31.5553	130.679	555.955	0	0	-17.6472	-1.3	-1.5	-32.6		P-GPS	54	21.837	5784	34.0556	W	14.0392	Calm	DJI M30	1581F4BND226900B	4LGCK5S0071QAW
2023-11-11	5:48:19.38 AM		101	31.5553	130.679	556.565	0	0	-17.6472	-1.3	-1.9	-32.6		P-GPS	54	21.837	5784	34.0556	W	14.0392	Calm	DJI M30	1581F4BND226900B	4LGCK5S0071QAW
2023-11-11	5:48:19.38 AM		101.1	31.5553	130.679	556.87	0	0	-17.6472	-1.4	-1.9	-32.6		P-GPS	54	21.837	5784	34.0556	W	14.0392	Calm	DJI M30	1581F4BND226900B	4LGCK5S0071QAW
2023-11-11	5:48:19.58 AM		101.2	31.5553	130.679	557.479	0	0	-17.6472	-1.4	-1.6	-32.6		P-GPS	54	21.837	5784	34.0556	W	14.0392	Calm	DJI M30	1581F4BND226900B	4LGCK5S0071QAW
2023-11-11	5:48:19.58 AM		101.3	31.5553	130.679	557.784	0	0	-17.6472	-1.5	-1.5	-32.6		P-GPS	54	21.837	5784	34.0556	W	14.0392	Calm	DJI M30	1581F4BND226900B	4LGCK5S0071QAW
2023-11-11	5:48:19.78 AM		101.4	31.5553	130.679	558.394	0	0	-17.6472	-1.8	-1.5	-32.7		P-GPS	54	21.818	5784	34.0556	W	14.0392	Calm	DJI M30	1581F4BND226900B	4LGCK5S0071QAW
2023-11-11	5:48:19.78 AM		101.5	31.5553	130.679	558.698	0	0	-17.6472	-1.8	-1.5	-32.7		P-GPS	54	21.818	5784	34.0556	W	14.0392	Calm	DJI M30	1581F4BND226900B	4LGCK5S0071QAW
2023-11-11	5:48:19.99 AM		101.6	31.5553	130.679	559.308	0	0	-17.6472	-1.8	-1.4	-32.6		P-GPS	54	21.818	2891	34.0556	W	14.0392	Calm	DJI M30	1581F4BND226900B	4LGCK5S0071QAW
2023-11-11	5:48:19.99 AM		101.7	31.5553	130.679	559.613	0	0	-17.6472	-1.8	-1.5	-32.6		P-GPS	54	21.818	2891	34.0556	W	14.0392	Calm	DJI M30	1581F4BND226900B	4LGCK5S0071QAW
2023-11-11	5:48:20.19 AM		101.8	31.5553	130.679	560.222	0	0	-17.6472	-1.6	-1.6	-32.6		P-GPS	54	21.818	2891	34.0556	W	14.0392	Calm	DJI M30	1581F4BND226900B	4LGCK5S0071QAW
2023-11-11	5:48:20.19 AM		101.9	31.5553	130.679	560.832	0	0	-18.0074	-1.7	-1.6	-32.6		P-GPS	54	21.818	2891	34.0556	W	14.0392	Calm	DJI M30	1581F4BND226900B	4LGCK5S0071QAW
2023-11-11	5:48:20.39 AM		102	31.5553	130.679	561.442	0	0	-17.6472	-1.7	-1.7	-32.6		P-GPS	54	21.818	2891	34.0556	W	14.0392	Calm	DJI M30	1581F4BND226900B	4LGCK5S0071QAW
2023-11-11	5:48:20.39 AM		102.1	31.5553	130.679	561.746	0	0	-17.6472	-1.5	-1.7	-32.6		P-GPS	54	21.818	2891	34.0556	W	14.0392	Calm	DJI M30	1581F4BND226900B	4LGCK5S0071QAW
2023-11-11	5:48:20.60 AM		102.2	31.5553	130.679	562.356	0	0	-17.6472	-1.4	-1.5	-32.7		P-GPS	54	21.818	2891	34.0556	W	14.0392	Calm	DJI M30	1581F4BND226900B	4LGCK5S0071QAW
2023-11-11	5:48:20.60 AM		102.3	31.5553	130.679	562.661	0	0	-17.6472	-1.4	-1.4	-32.7		P-GPS	54	21.818	2891	34.0556	W	14.0392	Calm	DJI M30	1581F4BND226900B	4LGCK5S0071QAW
2023-11-11	5:48:20.80 AM		102.4	31.5553	130.679	563.27	0	0	-17.6472	-1.5	-1.4	-32.6		P-GPS	54	21.805	5762	34.0556	W	14.0392	Calm	DJI M30	1581F4BND226900B	4LGCK5S0071QAW
2023-11-11	5:48:20.80 AM		102.5	31.5553	130.679	563.88	0	0	-17.6472	-1.6	-1.5	-32.6		P-GPS	54	21.805	5762	34.0556	W	14.0392	Calm	DJI M30	1581F4BND226900B	4LGCK5S0071QAW
2023-11-11	5:48:21.00 AM		102.6	31.5553	130.679	564.185	0	0	-17.6472	-1.8	-1.5	-32.6		P-GPS	54	21.805	5762	34.0556	W	14.0392	Calm	DJI M30	1581F4BND226900B	4LGCK5S0071QAW
2023-11-11	5:48:21.00 AM		102.7	31.5553	130.679	564.794	0	0	-17.6472	-1.7	-1.3	-32.6		P-GPS	54	21.805	5762	34.0556	W	14.0392	Calm	DJI M30	1581F4BND226900B	4LGCK5S0071QAW
2023-11-11	5:48:21.21 AM		102.8	31.5553	130.679	565.404	0	0	-17.6472	-1.5	-1.3	-32.7		P-GPS	54	21.805	5762	34.0556	W	14.0392	Calm	DJI M30	1581F4BND226900B	4LGCK5S0071QAW
2023-11-11	5:48:21.21 AM		102.9	31.5553	130.679	565.709	0	0	-18.0074	-1.4	-1.6	-32.6		P-GPS	54	21.805	5762	34.0556	W	14.0392	Calm	DJI M30	1581F4BND226900B	4LGCK5S0071QAW
2023-11-11	5:48:21.41 AM		103	31.5553	130.679	566.318	0	0	-18.0074	-1.5	-2	-32.6		P-GPS	54	21.805	5762	34.0556	W	14.0392	Calm	DJI M30	1581F4BND226900B	4LGCK5S0071QAW
2023-11-11	5:48:21.41 AM		103.1	31.5553	130.679	566.928	0	0	-18.0074	-1.8	-2.2	-32.6		P-GPS	54	21.805	5762	34.0556	W	14.0392	Calm	DJI M30	1581F4BND226900B	4LGCK5S0071QAW
2023-11-11	5:48:21.61 AM		103.2	31.5553	130.679	567.233	0	0	-18.0074	-2	-2.2	-32.6		P-GPS	54	21.805	5762	34.0556	W	14.0392	Calm	DJI M30	1581F4BND226900B	4LGCK5S0071QAW
2023-11-11	5:48:21.61 AM		103.3	31.5553	130.679	567.842	0	0	-17.6472	-2	-2.1	-32.6		P-GPS	54	21.805	5762	34.0556	W	14.0392	Calm	DJI M30	1581F4BND226900B	4LGCK5S0071QAW
2023-11-11	5:48:21.82 AM		103.4	31.5553	130.679	568.452	0	0	-18.0074	-2	-1.9	-32.6		P-GPS	53	21.788	5744	34.0556	W	14.0392	Calm	DJI M30	1581F4BND226900B	4LGCK5S0071QAW
2023-11-11	5:48:21.82 AM		103.5	31.5553	130.679	568.757	0	0	-18.0074	-1.8	-1.8	-32.7		P-GPS	53	21.788	5744	34.0556	W	14.0392	Calm	DJI M30	1581F4BND226900B	4LGCK5S0071QAW
2023-11-11	5:48:22.02 AM		103.6	31.5553	130.679	569.366	0	0	-18.0074	-1.7	-1.8	-32.7		P-GPS	53	21.788	2872	34.0556	W	14.0392	Calm	DJI M30	1581F4BND226900B	4LGCK5S0071QAW
2023-11-11	5:48:22.02 AM		103.7	31.5553	130.679	569.671	0	0	-18.0074	-1.6	-1.7	-32.8		P-GPS	53	21.788	2872	34.0556	W	14.0392	Calm	DJI M30	1581F4BND226900B	4LGCK5S0071QAW
2023-11-11	5:48:22.22 AM		103.8	31.5553	130.679	570.281	0	0	-17.6472	-1.7	-1.4	-32.8		P-GPS	53	21.788	2872	34.0556	W	14.0392	Calm	DJI M30	1581F4BND226900B	4LGCK5S0071QAW
2023-11-11	5:48:22.22 AM		103.9	31.5553	130.679	570.89	0	0	-17.6472	-1.8	-1.4	-32.9		P-GPS	53	21.788	2872	34.0556	W	14.0392	Calm	DJI M30	1581F4BND226900B	4LGCK5S0071QAW
2023-11-11	5:48:22.42 AM		104	31.5553	130.679	571.5	0	0	-17.6472	-2	-1.2	-32.8		P-GPS	53	21.788	2872	34.0556	W	14.0392	Calm	DJI M30	1581F4BND226900B	4LGCK5S0071QAW
2023-11-11	5:48:22.42 AM		104.1	31.5553	130.679	571.805	0	0	-17.6472	-2	-1.3	-32.8		P-GPS	53	21.788	2872	34.0556	W	14.0392	Calm	DJI M30	1581F4BND226900B	4LGCK5S0071QAW
2023-11-11	5:48:22.63 AM		104.2	31.5553	130.679	572.414	0	0	-17.6472	-1.8	-1.5	-32.8		P-GPS	53	21.788	2872	34.0556	W	14.3934	Calm	DJI M30	1581F4BND226900B	4LGCK5S0071QAW
2023-11-11	5:48:22.63 AM		104.3	31.5553	130.679	572.719	0	0	-17.6472	-1.6	-1.8	-32.8		P-GPS	53	21.788	2872	34.0556	W	14.3934	Calm	DJI M30	1581F4BND226900B	4LGCK5S0071QAW
2023-11-11	5:48:22.83 AM		104.4	31.5553	130.679	573.329	0	0	-17.6472	-1.4	-2.2	-32.9		P-GPS	53	21.797	5733	34.0556	W	14.3934	Calm	DJI M30	1581F4BND226900B	4LGCK5S0071QAW
2023-11-11	5:48:22.83 AM		104.5	31.5553	130.679	573.634	0	0	-17.6472	-1.4	-2.3	-32.9		P-GPS	53	21.797	5733	34.0556	W	14.3934	Calm	DJI M30	1581F4BND226900B	4LGCK5S0071QAW
2023-11-11	5:48:23.03 AM		104.6	31.5553	130.679	574.548	0	0	-17.6472	-1.7	-2.1	-32.9		P-GPS	53	21.797	2861	34.0556	W	14.3934	Calm	DJI M30	1581F4BND226900B	4LGCK5S0071QAW
2023-11-11	5:48:23.03 AM		104.7	31.5553	130.679	574.853	0	0	-17.6472	-1.9	-1.9	-32.9		P-GPS	53	21.797	2861	34.0556	W	14.7637	Calm	DJI M30	1581F4BND226900B	4LGCK5S0071QAW
2023-11-11	5:48:23.23 AM		104.8	31.5553	130.679	575.462	0	0	-17.6472	-1.9	-1.8	-33		P-GPS	53	21.797	2861	34.0556	W	14.7637	Calm	DJI M30	1581F4BND226900B	4LGCK5S0071QAW
2023-11-11	5:48:23.23 AM		104.9	31.5553	130.679	575.767	0	0	-17.6472	-1.9	-1.8	-33		P-GPS	53	21.797	2861	34.0556	W	14.7637	Calm	DJI M30	1581F4BND226900B	4LGCK5S0071QAW
2023-11-11	5:48:23.44 AM		105	31.5553	130.679	576.377	0	0	-18.0074	-1.8	-1.9	-33		P-GPS	53	21.797	2861	34.0556	W	14.7637	Calm	DJI M30	1581F4BND226900B	4LGCK5S0071QAW
2023-11-11	5:48:23.44 AM		105.1	31.5553	130.679	576.682	0	0	-18.0074	-1.8	-1.8	-33		P-GPS	53	21.797	2861	34.0556	W	14.7637	Calm	DJI M30	1581F4BND226900B	4LGCK5S0071QAW
2023-11-11	5:48:23.64 AM		105.2	31.5553	130.679	577.291	0	0	-17.6472	-1.7	-1.9	-33		P-GPS	53	21.797	2861	34.0556	W	14.7637	Calm	DJI M30	1581F4BND226900B	4LGCK5S0071QAW
2023-11-11	5:48:23.64 AM		105.3	31.5553	130.679	577.901	0	0	-17.6472	-1.7	-1.9	-33		P-GPS	53	21.797	2861	34.0556	W	14.7637	Calm	DJI M30	1581F4BND226900B	4LGCK5S0071QAW
2023-11-11	5:48:23.85 AM		105.4	31.5553	130.679	578.206	0	0	-18.0074	-1.6	-2.1	-33		P-GPS	53	21.766	5733	34.0556	W	14.7637	Calm	DJI M30	1581F4BND226900B	4LGCK5S0071QAW
2023-11-11	5:48:23.85 AM		105.5	31.5553	130.679	578.815	0	0	-17.6472	-1.5	-2.1	-33		P-GPS	53	21.766	5733	34.0556	W	14.7637	Calm	DJI M30	1581F4BND226900B	4LGCK5S0071QAW
2023-11-11	5:48:23.95 AM		105.6	31.5553	130.679	579.425	0	0	-17.2871	-0.9	-1.5	-33		P-GPS	53	21.766	2861	34.0556	W	14.7637	Calm	DJI M30	1581F4BND226900B	4LGCK5S0071QAW
2023-11-11	5:48:24.05 AM		105.7	31.5553	130.679	579.73	0	0	-16.5668	-0.9	-1.7	-32.9		P-GPS	53	21.766	2861	34.0556	W	14.7637	Calm	DJI M30	1581F4BND226900B	4LGCK5S0071QAW
2023-11-11	5:48:24.15 AM		105.8	31.5553	130.679	580.339	0	0	-15.1262	-1.8	-1.9	-32.9		P-GPS	53	21.766	2861	34.0556	W	14.7637	Calm	DJI M30	1581F4BND226900B	4LGCK5S0071QAW
2023-11-11	5:48:24.25 AM		105.9	31.5553	130.679	580.644	0	0	-14.4059	-2.5	-2.1	-32.9		P-GPS	53	21.766	2861	34.0556	W	14.7637	Calm	DJI M30	1581F4BND226900B	4LGCK5S0071QAW
2023-11-11	5:48:24.46 AM		106	31.5553	130.679	581.254	0	0	-12.9653	-3	-2.1	-32.9		P-GPS	53	21.766	2861	34.0556	W	14.7637	Calm	DJI M30	1581F4BND226900B	4LGCK5S0071QAW
2023-11-11	5:48:24.46 AM		106.1	31.5553	130.679	581.254	0	0	-11.8849	-3.1	-2.2	-32.9		P-GPS	53	21.766	2861	34.0556	W	14.7637	Calm	DJI M30	1581F4BND226900B	4LGCK5S0071QAW
2023-11-11	5:48:24.56 AM		106.2	31.5553	130.679	581.863	0	0	-10.4443	-3.5	-2.3	-32.9		P-GPS	53	21.766	2861	34.0556	W	14.7637	Calm	DJI M30	1581F4BND226900B	4LGCK5S0071QAW
2023-11-11	5:48:24.56 AM		106.3	31.5553	130.679	582.168	0	0	-9.72398	-3.8	-2.3	-32.9		P-GPS	53	21.766	2861	34.0556	W	15.1179	Calm	DJI M30	1581F4BND226900B	4LGCK5S0071QAW
2023-11-11	5:48:24.76 AM		106.4	31.5553	130.679	582.473	0	0	-8.64354	-4.5	-2.3	-33		P-GPS	53	21.992	5726	34.0556	W	15.1179	Calm	DJI M30	1581F4BND226900B	4LGCK5S0071QAW
2023-11-11	5:48:24.87 AM		106.5	31.5553	130.679	582.473	0	0	-7.92324	-4.9	-2.4	-32.9		P-GPS	53	21.992	5726	34.0556	W	15.1179	Calm	DJI M30	1581F4BND226900B	4LGCK5S0071QAW
2023-11-11	5:48:24.87 AM		106.6	31.5553	130.679	582.778	0	0	-6.8428	-5.4	-2.3	-32.9		P-GPS	53	21.794	2865	34.0556	NW	15.1179	Calm	DJI M30	1581F4BND226900B	4LGCK5S0071QAW
2023-11-11	5:48:25.07 AM		106.7	31.5553	130.679	583.082	0	0	-6.1225	-5.6	-2	-33		P-GPS	53	21.794	2865	34.0556	NW	15.1179	Calm	DJI M30	1581F4BND226900B	4LGCK5S0071QAW
2023-11-11	5:48:25.17 AM		106.8	31.5553	130.679	583.082	0	0	-5.40221	-5.6	-1.5	-33		P-GPS	53	21.794	2865	34.0556	NW	15.1179	Calm	DJI M30	1581F4BND226900B	4LGCK5S0071QAW
2023-11-11	5:48:25.17 AM		106.9	31.5553	130.679	583.387	0	0	-4.68192	-5.4	-1.3	-33		P-GPS	53	21.794	2865	34.0556	NW	15.4721	Calm	DJI M30	1581F4BND226900B	4LGCK5S0071QAW
2023-11-11	5:48:25.37 AM		106.9	31.5553	130.679	583.387	0	0	-4.68192	-5.3	-1.3	-33		P-GPS	53	21.794	2865	34.0556	NW	15.4721	Calm	DJI M30	1581F4BND226900B	4LGCK5S0071QAW	Reaching maximum altitude.
2023-11-11	5:48:25.37 AM		107	31.5553	130.679	583.387	0	0	-4.32177	-4.8	-1.3	-33.1		P-GPS	53	21.794	2865	34.0556	NW	15.4721	Calm	DJI M30	1581F4BND226900B	4LGCK5S0071QAW
2023-11-11	5:48:25.47 AM		107.1	31.5553	130.679	583.692	0	0	-3.60147	-4.4	-1.3	-33.1		P-GPS	53	21.794	2865	34.0556	NW	15.4721	Calm	DJI M30	1581F4BND226900B	4LGCK5S0071QAW
2023-11-11	5:48:25.58 AM		107.2	31.5553	130.679	583.692	0	0	-3.24133	-4	-1.4	-33.1		P-GPS	53	21.794	2865	34.0556	NW	15.8424	Calm	DJI M30	1581F4BND226900B	4LGCK5S0071QAW
2023-11-11	5:48:25.58 AM		107.3	31.5553	130.679	583.692	0	0	-2.88118	-3.7	-1.4	-33.1		P-GPS	53	21.794	2865	34.0556	NW	15.8424	Calm	DJI M30	1581F4BND226900B	4LGCK5S0071QAW
2023-11-11	5:48:25.88 AM		107.4	31.5553	130.679	583.997	0	0	-2.16088	-3.1	-1.5	-33.2		P-GPS	53	21.994	5762	34.0556	NW	16.1966	Calm	DJI M30	1581F4BND226900B	4LGCK5S0071QAW
2023-11-11	5:48:25.88 AM		107.5	31.5553	130.679	583.997	0.360147	0	-2.16088	-2.9	-1.6	-33.2	340.8	P-GPS	53	21.994	5762	34.0556	NW	16.1966	Calm	DJI M30	1581F4BND226900B	4LGCK5S0071QAW
2023-11-11	5:48:25.88 AM		107.6	31.5553	130.679	583.997	0.360147	0	-1.80074	-2.5	-2	-33.3	341.6	P-GPS	53	21.994	2873	34.0556	NW	16.5508	Calm	DJI M30	1581F4BND226900B	4LGCK5S0071QAW
2023-11-11	5:48:25.88 AM		107.7	31.5553	130.679	583.997	0.360147	0	-1.44059	-2.5	-2.2	-33.3	342.4	P-GPS	53	21.994	2873	34.0556	NW	16.5508	Calm	DJI M30	1581F4BND226900B	4LGCK5S0071QAW
2023-11-11	5:48:26.08 AM		107.8	31.5553	130.679	584.302	0	0	-1.08044	-2.4	-2.1	-33.4		P-GPS	53	21.994	2873	34.0556	W	16.9211	Calm	DJI M30	1581F4BND226900B	4LGCK5S0071QAW
2023-11-11	5:48:26.08 AM		107.9	31.5553	130.679	584.302	0	0	-1.08044	-2.3	-2	-33.4		P-GPS	53	21.994	2873	34.0556	NW	16.9211	Calm	DJI M30	1581F4BND226900B	4LGCK5S0071QAW
2023-11-11	5:48:26.39 AM		108	31.5553	130.679	584.302	0	0	-0.720295	-1.9	-1.9	-33.5		P-GPS	53	21.994	2873	34.0556	NW	17.2753	Calm	DJI M30	1581F4BND226900B	4LGCK5S0071QAW
2023-11-11	5:48:26.49 AM		108.1	31.5553	130.679	584.302	0	0	-0.720295	-1.7	-1.9	-33.5		P-GPS	53	21.994	2873	34.0556	NW	17.2753	Calm	DJI M30	1581F4BND226900B	4LGCK5S0071QAW
2023-11-11	5:48:26.49 AM		108.2	31.5553	130.679	584.302	0	0	-0.360147	-1.6	-2.1	-33.5		P-GPS	53	21.994	2873	34.0556	NW	17.6456	Calm	DJI M30	1581F4BND226900B	4LGCK5S0071QAW
2023-11-11	5:48:26.49 AM		108.3	31.5553	130.679	584.302	0	0	0	-1.6	-2.3	-33.5		P-GPS	53	21.994	2873	34.0556	W	17.6456	Calm	DJI M30	1581F4BND226900B	4LGCK5S0071QAW
2023-11-11	5:48:26.49 AM		108.4	31.5553	130.679	584.302	0	0	0	-1.7	-2.3	-33.5		P-GPS	53	21.966	5810	34.0556	W	17.9998	Calm	DJI M30	1581F4BND226900B	4LGCK5S0071QAW
2023-11-11	5:48:26.49 AM		108.5	31.5553	130.679	584.302	0	0	0	-1.7	-2.2	-33.4		P-GPS	53	21.966	5810	34.0556	W	17.9998	Calm	DJI M30	1581F4BND226900B	4LGCK5S0071QAW
2023-11-11	5:48:26.49 AM		108.6	31.5553	130.679	584.302	0	0	0	-1.8	-2.2	-33.5		P-GPS	53	21.966	2891	34.0556	W	18.354	Calm	DJI M30	1581F4BND226900B	4LGCK5S0071QAW
2023-11-11	5:48:26.49 AM		108.7	31.5553	130.679	584.302	0	0	0	-1.7	-2.3	-33.4		P-GPS	53	21.966	2891	34.0556	W	18.354	Calm	DJI M30	1581F4BND226900B	4LGCK5S0071QAW
2023-11-11	5:48:27.10 AM		108.8	31.5553	130.679	584.302	0	0	0	-1.8	-2.3	-33.4		P-GPS	53	21.966	2891	34.0556	W	18.7243	Calm	DJI M30	1581F4BND226900B	4LGCK5S0071QAW
2023-11-11	5:48:27.10 AM		108.9	31.5553	130.679	584.302	0	0	0	-1.9	-2.2	-33.5		P-GPS	53	21.966	2891	34.0556	W	18.7243	Calm	DJI M30	1581F4BND226900B	4LGCK5S0071QAW
2023-11-11	5:48:27.41 AM		109	31.5553	130.679	584.302	0	0	0	-1.8	-2.2	-33.4		P-GPS	53	21.966	2891	34.0556	W	19.0785	Calm	DJI M30	1581F4BND226900B	4LGCK5S0071QAW
2023-11-11	5:48:27.41 AM		109.1	31.5553	130.679	584.302	0	0	0	-1.7	-2.2	-33.5		P-GPS	53	21.966	2891	34.0556	W	19.0785	Calm	DJI M30	1581F4BND226900B	4LGCK5S0071QAW
2023-11-11	5:48:27.61 AM		109.2	31.5553	130.679	584.302	0	0	0	-1.6	-2.2	-33.5		P-GPS	53	21.966	2891	34.0556	W	19.4327	Calm	DJI M30	1581F4BND226900B	4LGCK5S0071QAW
2023-11-11	5:48:27.61 AM		109.3	31.5553	130.679	584.302	0	0	0	-1.5	-2.2	-33.5		P-GPS	53	21.966	2891	34.0556	W	19.4327	Calm	DJI M30	1581F4BND226900B	4LGCK5S0071QAW
2023-11-11	5:48:27.71 AM		109.4	31.5553	130.679	584.302	0	0	0	-1.7	-2.2	-33.5		P-GPS	53	21.959	5871	34.0556	W	19.803	Calm	DJI M30	1581F4BND226900B	4LGCK5S0071QAW
2023-11-11	5:48:27.71 AM		109.5	31.5553	130.679	584.302	0	0	0	-1.9	-2.2	-33.5		P-GPS	53	21.959	5871	34.0556	W	19.803	Calm	DJI M30	1581F4BND226900B	4LGCK5S0071QAW
2023-11-11	5:48:27.92 AM		109.6	31.5553	130.679	584.302	0	0	0	-2.1	-2	-33.4		P-GPS	53	21.959	2921	34.0556	W	20.1572	Calm	DJI M30	1581F4BND226900B	4LGCK5S0071QAW
2023-11-11	5:48:27.92 AM		109.7	31.5553	130.679	584.302	0	0	0	-2.1	-2	-33.4		P-GPS	53	21.959	2921	34.0556	W	20.1572	Calm	DJI M30	1581F4BND226900B	4LGCK5S0071QAW
2023-11-11	5:48:28.22 AM		109.8	31.5553	130.679	584.302	0	0	0	-2.2	-2	-33.4		P-GPS	53	21.959	2921	34.0556	W	20.1572	Calm	DJI M30	1581F4BND226900B	4LGCK5S0071QAW
2023-11-11	5:48:28.22 AM		109.9	31.5553	130.679	584.302	0	0	0	-2.1	-1.9	-33.5		P-GPS	53	21.959	2921	34.0556	W	20.1572	Calm	DJI M30	1581F4BND226900B	4LGCK5S0071QAW
2023-11-11	5:48:28.42 AM		110	31.5553	130.679	584.302	0	0	0	-1.9	-1.9	-33.5		P-GPS	53	21.959	2921	34.0556	W	20.1572	Calm	DJI M30	1581F4BND226900B	4LGCK5S0071QAW
2023-11-11	5:48:28.42 AM		110.1	31.5553	130.679	584.302	0	0	0	-1.8	-2	-33.5		P-GPS	53	21.959	2921	34.0556	W	20.5275	Calm	DJI M30	1581F4BND226900B	4LGCK5S0071QAW
2023-11-11	5:48:28.63 AM		110.2	31.5553	130.679	584.302	0	0	0	-2.1	-2.1	-33.5		P-GPS	53	21.959	2921	34.0556	W	20.5275	Calm	DJI M30	1581F4BND226900B	4LGCK5S0071QAW
2023-11-11	5:48:28.63 AM		110.3	31.5553	130.679	584.302	0	0	0	-2.3	-2.1	-33.5		P-GPS	53	21.959	2921	34.0556	W	20.5275	Calm	DJI M30	1581F4BND226900B	4LGCK5S0071QAW
2023-11-11	5:48:28.83 AM		110.4	31.5553	130.679	584.302	-0.360147	0	0	-2.7	-2.1	-33.5	156.7	P-GPS	53	21.955	5906	34.0556	W	20.5275	Calm	DJI M30	1581F4BND226900B	4LGCK5S0071QAW
2023-11-11	5:48:28.83 AM		110.5	31.5553	130.679	584.302	0	0	0	-2.9	-2.1	-33.5		P-GPS	53	21.955	5906	34.0556	W	20.8817	Calm	DJI M30	1581F4BND226900B	4LGCK5S0071QAW
2023-11-11	5:48:29.03 AM		110.6	31.5553	130.679	584.302	0	0	0	-3	-2	-33.4		P-GPS	53	21.955	2943	34.0556	W	20.8817	Calm	DJI M30	1581F4BND226900B	4LGCK5S0071QAW
2023-11-11	5:48:29.03 AM		110.7	31.5553	130.679	584.302	0	0	0	-3.1	-2.1	-33.4		P-GPS	53	21.955	2943	34.0556	W	20.8817	Calm	DJI M30	1581F4BND226900B	4LGCK5S0071QAW
2023-11-11	5:48:29.14 AM		110.8	31.5553	130.679	584.302	0	0	0	-3.1	-2.1	-33.4		P-GPS	53	21.955	2943	34.0556	W	21.2359	Calm	DJI M30	1581F4BND226900B	4LGCK5S0071QAW
2023-11-11	5:48:29.14 AM		110.9	31.5553	130.679	584.302	0	0	0	-3.1	-2.1	-33.4		P-GPS	53	21.955	2943	34.0556	W	21.2359	Calm	DJI M30	1581F4BND226900B	4LGCK5S0071QAW
2023-11-11	5:48:29.34 AM		111	31.5553	130.679	584.302	0	0	0	-3.1	-2.2	-33.4		P-GPS	53	21.955	2943	34.0556	W	21.6062	Calm	DJI M30	1581F4BND226900B	4LGCK5S0071QAW
2023-11-11	5:48:29.34 AM		111.1	31.5553	130.679	584.302	0	0	0	-3.1	-2.2	-33.4		P-GPS	53	21.955	2943	34.0556	W	21.6062	Calm	DJI M30	1581F4BND226900B	4LGCK5S0071QAW
2023-11-11	5:48:29.54 AM		111.2	31.5553	130.679	584.302	0	0	0	-3.1	-2.2	-33.4		P-GPS	53	21.955	2943	34.0556	W	21.9604	Calm	DJI M30	1581F4BND226900B	4LGCK5S0071QAW
2023-11-11	5:48:29.54 AM		111.3	31.5553	130.679	584.302	0	0	0	-3.1	-2.2	-33.4		P-GPS	53	21.955	2943	34.0556	W	21.9604	Calm	DJI M30	1581F4BND226900B	4LGCK5S0071QAW
2023-11-11	5:48:29.75 AM		111.4	31.5553	130.679	584.302	0	0	0	-3.2	-2.3	-33.4		P-GPS	53	21.951	5940	34.0556	W	21.9604	Calm	DJI M30	1581F4BND226900B	4LGCK5S0071QAW
2023-11-11	5:48:29.75 AM		111.5	31.5553	130.679	584.302	0	0	0	-3.2	-2.2	-33.4		P-GPS	53	21.951	5940	34.0556	W	22.3146	Calm	DJI M30	1581F4BND226900B	4LGCK5S0071QAW
2023-11-11	5:48:29.95 AM		111.6	31.5553	130.679	584.302	0	0	0	-3.2	-2.2	-33.4		P-GPS	53	21.951	5940	34.0556	W	22.3146	Calm	DJI M30	1581F4BND226900B	4LGCK5S0071QAW
2023-11-11	5:48:30.05 AM		111.7	31.5553	130.679	584.302	0	0	0	-3.2	-2.2	-33.4		P-GPS	53	21.951	5940	34.0556	W	22.3146	Calm	DJI M30	1581F4BND226900B	4LGCK5S0071QAW
2023-11-11	5:48:30.15 AM		111.8	31.5553	130.679	584.302	0	0	0	-3.2	-2.1	-33.5		P-GPS	53	21.951	5940	34.0556	W	22.6849	Calm	DJI M30	1581F4BND226900B	4LGCK5S0071QAW
2023-11-11	5:48:30.15 AM		111.9	31.5553	130.679	584.302	0	0	0	-3.2	-2.1	-33.5		P-GPS	53	21.951	5940	34.0556	W	22.6849	Calm	DJI M30	1581F4BND226900B	4LGCK5S0071QAW
2023-11-11	5:48:30.46 AM		112	31.5553	130.679	584.302	0	0	0	-3.4	-2.2	-33.4		P-GPS	53	21.951	5940	34.0556	W	22.6849	Calm	DJI M30	1581F4BND226900B	4LGCK5S0071QAW
2023-11-11	5:48:30.46 AM		112.1	31.5553	130.679	584.302	0	0	0	-3.5	-2.2	-33.5		P-GPS	53	21.951	5940	34.0556	W	23.0391	Calm	DJI M30	1581F4BND226900B	4LGCK5S0071QAW
2023-11-11	5:48:30.66 AM		112.2	31.5553	130.679	584.302	0	0	0	-3.4	-2.3	-33.5		P-GPS	53	21.951	5940	34.0556	W	23.0391	Calm	DJI M30	1581F4BND226900B	4LGCK5S0071QAW
2023-11-11	5:48:30.66 AM		112.3	31.5553	130.679	584.302	0	0	0	-3.4	-2.3	-33.4		P-GPS	53	21.951	5940	34.0556	W	23.0391	Calm	DJI M30	1581F4BND226900B	4LGCK5S0071QAW
2023-11-11	5:48:30.76 AM		112.4	31.5553	130.679	584.302	0	0	0	-3.5	-2.1	-33.4		P-GPS	53	21.962	5950	34.1667	W	23.4094	Calm	DJI M30	1581F4BND226900B	4LGCK5S0071QAW
2023-11-11	5:48:30.76 AM		112.5	31.5553	130.679	584.302	0	0	0	-3.4	-2.1	-33.4		P-GPS	53	21.962	2960	34.1667	W	23.4094	Calm	DJI M30	1581F4BND226900B	4LGCK5S0071QAW
2023-11-11	5:48:31.07 AM		112.6	31.5553	130.679	584.302	0	0	0	-3	-1.9	-33.5		P-GPS	53	21.962	2960	34.1667	W	23.4094	Calm	DJI M30	1581F4BND226900B	4LGCK5S0071QAW
2023-11-11	5:48:31.07 AM		112.7	31.5553	130.679	584.302	0	0	0	-2.7	-1.9	-33.5		P-GPS	53	21.962	2960	34.1667	W	23.4094	Calm	DJI M30	1581F4BND226900B	4LGCK5S0071QAW
2023-11-11	5:48:31.07 AM		112.8	31.5553	130.679	584.302	0	0	0	-2.6	-1.9	-33.5		P-GPS	53	21.962	2960	34.1667	W	23.7636	Calm	DJI M30	1581F4BND226900B	4LGCK5S0071QAW
2023-11-11	5:48:31.27 AM		112.9	31.5553	130.679	584.302	0	0	0	-2.6	-1.9	-33.5		P-GPS	53	21.962	2960	34.1667	W	23.7636	Calm	DJI M30	1581F4BND226900B	4LGCK5S0071QAW
2023-11-11	5:48:31.37 AM		113	31.5553	130.679	584.302	0	0	0	-2.7	-2.4	-33.5		P-GPS	53	21.962	2960	34.1667	W	23.7636	Calm	DJI M30	1581F4BND226900B	4LGCK5S0071QAW
2023-11-11	5:48:31.47 AM		113.1	31.5553	130.679	584.302	0	0	0	-2.6	-2.7	-33.5		P-GPS	53	21.962	2960	34.1667	W	23.7636	Calm	DJI M30	1581F4BND226900B	4LGCK5S0071QAW
2023-11-11	5:48:31.58 AM		113.2	31.5553	130.679	584.302	0	0	0	-2.8	-2.9	-33.4		P-GPS	53	21.962	2960	34.1667	W	23.7636	Calm	DJI M30	1581F4BND226900B	4LGCK5S0071QAW
2023-11-11	5:48:31.68 AM		113.3	31.5553	130.679	584.302	0	0	0	-2.9	-2.9	-33.4		P-GPS	53	21.962	2960	34.1667	W	23.7636	Calm	DJI M30	1581F4BND226900B	4LGCK5S0071QAW
2023-11-11	5:48:31.78 AM		113.4	31.5553	130.679	584.302	0	0	0	-2.9	-2.8	-33.4		P-GPS	53	21.948	5967	34.1667	W	23.7636	Calm	DJI M30	1581F4BND226900B	4LGCK5S0071QAW
2023-11-11	5:48:31.88 AM		113.5	31.5553	130.679	584.302	0	0	0	-2.9	-2.8	-33.4		P-GPS	53	21.948	5967	34.1667	W	23.7636	Calm	DJI M30	1581F4BND226900B	4LGCK5S0071QAW
2023-11-11	5:48:31.88 AM		113.6	31.5553	130.679	584.302	0	0	0	-3.1	-2.6	-33.4		P-GPS	53	21.941	2965	34.1667	W	24.1178	Calm	DJI M30	1581F4BND226900B	4LGCK5S0071QAW
2023-11-11	5:48:31.88 AM		113.7	31.5553	130.679	584.302	0	0	0	-3	-2.5	-33.4		P-GPS	53	21.941	2965	34.1667	W	24.1178	Calm	DJI M30	1581F4BND226900B	4LGCK5S0071QAW
2023-11-11	5:48:32.19 AM		113.8	31.5553	130.679	584.302	0	0	0	-2.8	-2.4	-33.5		P-GPS	53	21.941	2965	34.1667	W	24.1178	Calm	DJI M30	1581F4BND226900B	4LGCK5S0071QAW
2023-11-11	5:48:32.19 AM		113.9	31.5553	130.679	584.302	0	0	0	-2.7	-2.5	-33.5		P-GPS	53	21.941	2965	34.1667	W	24.1178	Calm	DJI M30	1581F4BND226900B	4LGCK5S0071QAW
2023-11-11	5:48:32.39 AM		114	31.5553	130.679	584.302	0	0	0	-2.8	-2.6	-33.4		P-GPS	53	21.941	2965	34.1667	W	24.1178	Calm	DJI M30	1581F4BND226900B	4LGCK5S0071QAW
2023-11-11	5:48:32.39 AM		114.1	31.5553	130.679	584.302	0	0	0	-2.9	-2.6	-33.4		P-GPS	53	21.941	2965	34.1667	W	24.4881	Calm	DJI M30	1581F4BND226900B	4LGCK5S0071QAW
2023-11-11	5:48:32.59 AM		114.2	31.5553	130.679	584.302	0	0	0	-3	-2.7	-33.4		P-GPS	53	21.941	2965	34.1667	W	24.4881	Calm	DJI M30	1581F4BND226900B	4LGCK5S0071QAW
2023-11-11	5:48:32.59 AM		114.3	31.5553	130.679	584.302	0	0	0	-3.1	-2.8	-33.4		P-GPS	53	21.941	2965	34.1667	W	24.4881	Calm	DJI M30	1581F4BND226900B	4LGCK5S0071QAW
2023-11-11	5:48:32.80 AM		114.4	31.5553	130.679	584.302	0	0	0	-3	-3	-33.5		P-GPS	53	21.96	5959	34.1667	W	24.4881	Calm	DJI M30	1581F4BND226900B	4LGCK5S0071QAW
2023-11-11	5:48:32.80 AM		114.5	31.5553	130.679	584.302	0	0	0	-2.8	-3	-33.5		P-GPS	53	21.96	5959	34.1667	W	24.4881	Calm	DJI M30	1581F4BND226900B	4LGCK5S0071QAW
2023-11-11	5:48:33.00 AM		114.6	31.5553	130.679	584.302	0	0	0	-2.8	-2.6	-33.5		P-GPS	53	21.956	2969	34.1667	W	24.4881	Calm	DJI M30	1581F4BND226900B	4LGCK5S0071QAW
2023-11-11	5:48:33.00 AM		114.7	31.5553	130.679	584.302	0	0	0	-3	-2.3	-33.5		P-GPS	53	21.956	2969	34.1667	W	24.4881	Calm	DJI M30	1581F4BND226900B	4LGCK5S0071QAW
2023-11-11	5:48:33.10 AM		114.8	31.5553	130.679	584.302	0	0	0	-2.9	-2	-33.5		P-GPS	53	21.956	2969	34.1667	W	24.8423	Calm	DJI M30	1581F4BND226900B	4LGCK5S0071QAW
2023-11-11	5:48:33.10 AM		114.9	31.5553	130.679	584.302	0	0	0	-3.3	-2	-33.4		P-GPS	53	21.956	2969	34.1667	W	24.8423	Calm	DJI M30	1581F4BND226900B	4LGCK5S0071QAW
2023-11-11	5:48:33.41 AM		115	31.5553	130.679	584.302	0	0	0	-4	-1.8	-33.4		P-GPS	53	21.956	2969	34.1667	W	24.8423	Calm	DJI M30	1581F4BND226900B	4LGCK5S0071QAW
2023-11-11	5:48:33.41 AM		115.1	31.5553	130.679	584.302	0	0	0	-3.8	-1.5	-33.4		P-GPS	53	21.956	2969	34.1667	W	24.8423	Calm	DJI M30	1581F4BND226900B	4LGCK5S0071QAW
2023-11-11	5:48:33.61 AM		115.2	31.5553	130.679	584.302	0	0	0	-3.4	-1.7	-33.4		P-GPS	53	21.956	2969	34.1667	W	24.8423	Calm	DJI M30	1581F4BND226900B	4LGCK5S0071QAW
2023-11-11	5:48:33.61 AM		115.3	31.5553	130.679	584.302	0	0	0	-3.2	-2.2	-33.4		P-GPS	53	21.956	2969	34.1667	W	24.8423	Calm	DJI M30	1581F4BND226900B	4LGCK5S0071QAW
2023-11-11	5:48:33.81 AM		115.4	31.5553	130.679	584.302	0	0	0	-3	-2.6	-33.5		P-GPS	53	21.97	5965	34.1667	W	24.8423	Calm	DJI M30	1581F4BND226900B	4LGCK5S0071QAW
2023-11-11	5:48:33.81 AM		115.5	31.5553	130.679	584.302	0	0	0	-3	-2.8	-33.5		P-GPS	53	21.97	5965	34.1667	W	25.1965	Calm	DJI M30	1581F4BND226900B	4LGCK5S0071QAW
2023-11-11	5:48:34.02 AM		115.6	31.5553	130.679	584.302	0	0	0	-3.3	-3	-33.4		P-GPS	53	21.961	2971	34.1667	W	25.1965	Calm	DJI M30	1581F4BND226900B	4LGCK5S0071QAW
2023-11-11	5:48:34.02 AM		115.7	31.5553	130.679	584.302	0	0	0	-3.3	-2.9	-33.4		P-GPS	53	21.961	2971	34.1667	W	25.1965	Calm	DJI M30	1581F4BND226900B	4LGCK5S0071QAW
2023-11-11	5:48:34.22 AM		115.8	31.5553	130.679	584.302	0	0	0	-3.2	-2.7	-33.4		P-GPS	53	21.961	2971	34.1667	W	25.1965	Calm	DJI M30	1581F4BND226900B	4LGCK5S0071QAW
2023-11-11	5:48:34.22 AM		115.9	31.5553	130.679	584.302	0	0	0	-3	-2.5	-33.4		P-GPS	53	21.961	2971	34.1667	W	25.1965	Calm	DJI M30	1581F4BND226900B	4LGCK5S0071QAW
2023-11-11	5:48:34.42 AM		116	31.5553	130.679	584.302	0	0	0	-2.9	-2.1	-33.4		P-GPS	53	21.961	2971	34.1667	W	25.5668	Calm	DJI M30	1581F4BND226900B	4LGCK5S0071QAW
2023-11-11	5:48:34.42 AM		116.1	31.5553	130.679	584.302	0	0	0	-2.9	-1.9	-33.4		P-GPS	53	21.961	2971	34.1667	W	25.5668	Calm	DJI M30	1581F4BND226900B	4LGCK5S0071QAW
2023-11-11	5:48:34.63 AM		116.2	31.5553	130.679	584.302	0	0	0	-2.8	-2	-33.5		P-GPS	53	21.961	2971	34.1667	W	25.5668	Calm	DJI M30	1581F4BND226900B	4LGCK5S0071QAW
2023-11-11	5:48:34.63 AM		116.3	31.5553	130.679	584.302	0	0	0	-2.8	-2.1	-33.5		P-GPS	53	21.961	2971	34.1667	W	25.5668	Calm	DJI M30	1581F4BND226900B	4LGCK5S0071QAW
2023-11-11	5:48:34.83 AM		116.4	31.5553	130.679	584.302	0	0	0	-3	-2.1	-33.4		P-GPS	53	21.957	5960	34.1667	W	25.5668	Calm	DJI M30	1581F4BND226900B	4LGCK5S0071QAW
2023-11-11	5:48:34.83 AM		116.5	31.5553	130.679	584.302	0	0	0	-3	-2.2	-33.4		P-GPS	53	21.957	5960	34.1667	W	25.5668	Calm	DJI M30	1581F4BND226900B	4LGCK5S0071QAW
2023-11-11	5:48:35.03 AM		116.6	31.5553	130.679	584.302	0	0	0	-2.7	-2.5	-33.4		P-GPS	53	21.957	2963	34.1667	W	25.5668	Calm	DJI M30	1581F4BND226900B	4LGCK5S0071QAW
2023-11-11	5:48:35.03 AM		116.7	31.5553	130.679	584.302	0	0	0	-2.8	-2.7	-33.4		P-GPS	53	21.957	2963	34.1667	W	25.5668	Calm	DJI M30	1581F4BND226900B	4LGCK5S0071QAW
2023-11-11	5:48:35.24 AM		116.8	31.5553	130.679	584.302	0	0	0	-3	-2.7	-33.4		P-GPS	53	21.957	2963	34.1667	W	25.5668	Calm	DJI M30	1581F4BND226900B	4LGCK5S0071QAW
2023-11-11	5:48:35.24 AM		116.9	31.5553	130.679	584.302	0	0	0	-3	-2.6	-33.4		P-GPS	53	21.957	2963	34.1667	W	25.5668	Calm	DJI M30	1581F4BND226900B	4LGCK5S0071QAW
2023-11-11	5:48:35.34 AM		117	31.5553	130.679	584.302	0	0	0	-3.1	-2.6	-33.4		P-GPS	53	21.957	2963	34.1667	W	25.5668	Calm	DJI M30	1581F4BND226900B	4LGCK5S0071QAW
2023-11-11	5:48:35.44 AM		117.1	31.5553	130.679	584.302	0	0	0	-3	-2.6	-33.5		P-GPS	53	21.957	2963	34.1667	W	25.5668	Calm	DJI M30	1581F4BND226900B	4LGCK5S0071QAW
2023-11-11	5:48:35.64 AM		117.2	31.5553	130.679	584.302	0	0	0	-2.9	-2.4	-33.5		P-GPS	53	21.957	2963	34.1667	W	25.5668	Calm	DJI M30	1581F4BND226900B	4LGCK5S0071QAW
2023-11-11	5:48:35.64 AM		117.3	31.5553	130.679	584.302	0	0	0	-2.8	-2.3	-33.5		P-GPS	53	21.957	2963	34.1667	W	25.5668	Calm	DJI M30	1581F4BND226900B	4LGCK5S0071QAW
2023-11-11	5:48:35.85 AM		117.4	31.5553	130.679	584.302	0	0	0	-2.6	-2.3	-33.5		P-GPS	53	21.947	5963	34.1667	W	25.5668	Calm	DJI M30	1581F4BND226900B	4LGCK5S0071QAW
2023-11-11	5:48:35.85 AM		117.5	31.5553	130.679	584.302	0	0	0	-2.6	-2.4	-33.5		P-GPS	53	21.947	5963	34.1667	W	25.5668	Calm	DJI M30	1581F4BND226900B	4LGCK5S0071QAW
2023-11-11	5:48:36.05 AM		117.6	31.5553	130.679	584.302	0	0	0	-3	-2.5	-33.5		P-GPS	53	21.947	2965	34.1667	W	25.5668	Calm	DJI M30	1581F4BND226900B	4LGCK5S0071QAW
2023-11-11	5:48:36.05 AM		117.7	31.5553	130.679	584.302	0	0	0	-3.1	-2.4	-33.5		P-GPS	53	21.947	2965	34.1667	W	25.5668	Calm	DJI M30	1581F4BND226900B	4LGCK5S0071QAW
2023-11-11	5:48:36.26 AM		117.8	31.5553	130.679	584.302	0	0	0	-3	-2	-33.5		P-GPS	53	21.947	2965	34.1667	W	25.5668	Calm	DJI M30	1581F4BND226900B	4LGCK5S0071QAW
2023-11-11	5:48:36.26 AM		117.9	31.5553	130.679	584.302	0	0	0	-2.8	-2	-33.5		P-GPS	53	21.947	2965	34.1667	W	25.5668	Calm	DJI M30	1581F4BND226900B	4LGCK5S0071QAW
2023-11-11	5:48:36.36 AM		118	31.5553	130.679	584.302	0	0	0	-2.8	-2.1	-33.5		P-GPS	53	21.947	2965	34.1667	W	25.5668	Calm	DJI M30	1581F4BND226900B	4LGCK5S0071QAW
2023-11-11	5:48:36.36 AM		118.1	31.5553	130.679	584.302	0	0	0	-2.8	-2.1	-33.4		P-GPS	53	21.947	2965	34.1667	W	25.5668	Calm	DJI M30	1581F4BND226900B	4LGCK5S0071QAW
2023-11-11	5:48:36.56 AM		118.2	31.5553	130.679	584.302	0	0	0	-2.8	-2.1	-33.4		P-GPS	53	21.947	2965	34.1667	W	25.1965	Calm	DJI M30	1581F4BND226900B	4LGCK5S0071QAW
2023-11-11	5:48:36.56 AM		118.3	31.5553	130.679	584.302	0	0	0	-2.9	-2.2	-33.4		P-GPS	53	21.947	2965	34.1667	W	25.1965	Calm	DJI M30	1581F4BND226900B	4LGCK5S0071QAW
2023-11-11	5:48:36.87 AM		118.4	31.5553	130.679	584.302	0	0	0	-2.9	-2.3	-33.4		P-GPS	53	21.947	5953	34.1667	W	25.1965	Calm	DJI M30	1581F4BND226900B	4LGCK5S0071QAW
2023-11-11	5:48:36.87 AM		118.5	31.5553	130.679	584.302	0	0	0	-2.9	-2.3	-33.4		P-GPS	53	21.947	5953	34.1667	W	25.1965	Calm	DJI M30	1581F4BND226900B	4LGCK5S0071QAW
2023-11-11	5:48:36.97 AM		118.6	31.5553	130.679	584.302	0	0	0	-2.7	-2.4	-33.4		P-GPS	53	21.947	2966	34.1667	W	25.1965	Calm	DJI M30	1581F4BND226900B	4LGCK5S0071QAW
2023-11-11	5:48:37.07 AM		118.7	31.5553	130.679	584.302	0	0	0	-2.5	-2.4	-33.4		P-GPS	53	21.947	2966	34.1667	W	25.1965	Calm	DJI M30	1581F4BND226900B	4LGCK5S0071QAW
2023-11-11	5:48:37.17 AM		118.8	31.5553	130.679	584.302	0	0	0	-2.4	-2.6	-33.4		P-GPS	53	21.947	2966	34.1667	W	25.1965	Calm	DJI M30	1581F4BND226900B	4LGCK5S0071QAW
2023-11-11	5:48:37.17 AM		118.9	31.5553	130.679	584.302	0	0	0	-2.4	-2.6	-33.5		P-GPS	53	21.947	2966	34.1667	W	24.8423	Calm	DJI M30	1581F4BND226900B	4LGCK5S0071QAW
2023-11-11	5:48:37.38 AM		119	31.5553	130.679	584.302	0	0	0	-2.3	-2.4	-33.5		P-GPS	53	21.947	2966	34.1667	W	24.8423	Calm	DJI M30	1581F4BND226900B	4LGCK5S0071QAW
2023-11-11	5:48:37.38 AM		119.1	31.5553	130.679	584.302	0	0	0	-2.3	-2.2	-33.5		P-GPS	53	21.947	2966	34.1667	W	24.8423	Calm	DJI M30	1581F4BND226900B	4LGCK5S0071QAW
2023-11-11	5:48:37.58 AM		119.2	31.5553	130.679	584.302	0	0	0	-2.5	-1.8	-33.5		P-GPS	53	21.947	2966	34.1667	W	24.8423	Calm	DJI M30	1581F4BND226900B	4LGCK5S0071QAW
2023-11-11	5:48:37.58 AM		119.3	31.5553	130.679	584.302	0	0	0	-2.7	-1.7	-33.5		P-GPS	53	21.947	2966	34.1667	W	24.8423	Calm	DJI M30	1581F4BND226900B	4LGCK5S0071QAW
2023-11-11	5:48:37.68 AM		119.4	31.5553	130.679	584.302	0	0	0	-2.9	-1.7	-33.5		P-GPS	53	21.94	5953	34.1667	W	24.4881	Calm	DJI M30	1581F4BND226900B	4LGCK5S0071QAW
2023-11-11	5:48:37.68 AM		119.5	31.5553	130.679	584.302	0	0	0	-2.9	-1.7	-33.5		P-GPS	53	21.94	5953	34.1667	W	24.4881	Calm	DJI M30	1581F4BND226900B	4LGCK5S0071QAW
2023-11-11	5:48:37.99 AM		119.6	31.5553	130.679	584.302	0	0	0	-2.9	-2	-33.5		P-GPS	53	21.94	2966	34.1667	W	24.4881	Calm	DJI M30	1581F4BND226900B	4LGCK5S0071QAW
2023-11-11	5:48:37.99 AM		119.7	31.5553	130.679	584.302	0	0	0	-2.8	-2.3	-33.5		P-GPS	53	21.94	2966	34.1667	W	24.4881	Calm	DJI M30	1581F4BND226900B	4LGCK5S0071QAW
2023-11-11	5:48:38.19 AM		119.8	31.5553	130.679	584.302	0	0	0	-2.9	-2.5	-33.5		P-GPS	53	21.94	2966	34.1667	W	24.4881	Calm	DJI M30	1581F4BND226900B	4LGCK5S0071QAW
2023-11-11	5:48:38.19 AM		119.9	31.5553	130.679	584.302	0	0	0	-3	-2.6	-33.4		P-GPS	53	21.94	2966	34.1667	W	24.4881	Calm	DJI M30	1581F4BND226900B	4LGCK5S0071QAW
2023-11-11	5:48:38.39 AM		120	31.5553	130.679	584.302	0	0	0	-3.1	-2.6	-33.4		P-GPS	53	21.94	2966	34.1667	W	24.4881	Calm	DJI M30	1581F4BND226900B	4LGCK5S0071QAW
2023-11-11	5:48:38.39 AM		120.1	31.5553	130.679	584.302	0	0	0	-3.1	-2.5	-33.4		P-GPS	53	21.94	2966	34.1667	W	24.4881	Calm	DJI M30	1581F4BND226900B	4LGCK5S0071QAW
2023-11-11	5:48:38.59 AM		120.2	31.5553	130.679	584.302	0	0	0	-3.1	-2.4	-33.5		P-GPS	53	21.94	2966	34.1667	W	24.4881	Calm	DJI M30	1581F4BND226900B	4LGCK5S0071QAW
2023-11-11	5:48:38.59 AM		120.3	31.5553	130.679	584.302	0	0	0	-3	-2.4	-33.4		P-GPS	53	21.94	2966	34.1667	W	24.4881	Calm	DJI M30	1581F4BND226900B	4LGCK5S0071QAW
2023-11-11	5:48:38.70 AM		120.4	31.5553	130.679	584.302	0	0	0	-3.1	-2.4	-33.4		P-GPS	53	21.937	5953	34.1667	W	24.8423	Calm	DJI M30	1581F4BND226900B	4LGCK5S0071QAW
2023-11-11	5:48:38.90 AM		120.5	31.5553	130.679	584.302	0	0	0	-3.1	-2.5	-33.4		P-GPS	53	21.937	5953	34.1667	W	24.8423	Calm	DJI M30	1581F4BND226900B	4LGCK5S0071QAW
2023-11-11	5:48:39.00 AM		120.6	31.5553	130.679	584.302	0	0	0	-3	-2.5	-33.4		P-GPS	53	21.927	2966	34.1667	W	24.8423	Calm	DJI M30	1581F4BND226900B	4LGCK5S0071QAW
2023-11-11	5:48:39.00 AM		120.7	31.5553	130.679	584.302	0	0	0	-3	-2.4	-33.4		P-GPS	53	21.927	2966	34.1667	W	24.8423	Calm	DJI M30	1581F4BND226900B	4LGCK5S0071QAW
2023-11-11	5:48:39.20 AM		120.8	31.5553	130.679	584.302	0	0	0	-3.1	-2.3	-33.4		P-GPS	53	21.927	2966	34.1667	W	24.8423	Calm	DJI M30	1581F4BND226900B	4LGCK5S0071QAW
2023-11-11	5:48:39.20 AM		120.9	31.5553	130.679	584.302	0	0	0	-3.1	-2.3	-33.4		P-GPS	53	21.927	2966	34.1667	W	24.8423	Calm	DJI M30	1581F4BND226900B	4LGCK5S0071QAW
2023-11-11	5:48:39.31 AM		121	31.5553	130.679	584.302	0	0	0	-3.2	-2.4	-33.4		P-GPS	53	21.927	2966	34.1667	W	25.1965	Calm	DJI M30	1581F4BND226900B	4LGCK5S0071QAW
2023-11-11	5:48:39.31 AM		121.1	31.5553	130.679	584.302	0	0	0	-3	-2.6	-33.4		P-GPS	53	21.927	2966	34.1667	W	25.1965	Calm	DJI M30	1581F4BND226900B	4LGCK5S0071QAW
2023-11-11	5:48:39.61 AM		121.2	31.5553	130.679	584.302	0	0	0	-2.9	-2.7	-33.4		P-GPS	53	21.927	2966	34.1667	W	25.1965	Calm	DJI M30	1581F4BND226900B	4LGCK5S0071QAW
2023-11-11	5:48:39.61 AM		121.3	31.5553	130.679	584.302	0	0	0	-2.8	-2.8	-33.4		P-GPS	53	21.927	2966	34.1667	W	25.1965	Calm	DJI M30	1581F4BND226900B	4LGCK5S0071QAW
2023-11-11	5:48:39.82 AM		121.4	31.5553	130.679	584.302	0	0	0	-2.8	-2.8	-33.4		P-GPS	52	21.943	5941	34.1667	W	25.1965	Calm	DJI M30	1581F4BND226900B	4LGCK5S0071QAW
2023-11-11	5:48:39.82 AM		121.5	31.5553	130.679	584.302	0	0	0	-2.8	-2.8	-33.4		P-GPS	52	21.943	5941	34.1667	W	25.1965	Calm	DJI M30	1581F4BND226900B	4LGCK5S0071QAW
2023-11-11	5:48:39.92 AM		121.6	31.5553	130.679	584.302	0	0	0	-2.9	-2.7	-33.4		P-GPS	52	21.943	2954	34.1667	W	25.5668	Calm	DJI M30	1581F4BND226900B	4LGCK5S0071QAW
2023-11-11	5:48:39.92 AM		121.7	31.5553	130.679	584.302	0	0	0	-2.9	-2.7	-33.4		P-GPS	52	21.943	2954	34.1667	W	25.5668	Calm	DJI M30	1581F4BND226900B	4LGCK5S0071QAW
2023-11-11	5:48:40.22 AM		121.8	31.5553	130.679	584.302	0	0	0	-2.9	-2.8	-33.4		P-GPS	52	21.943	2954	34.1667	W	25.5668	Calm	DJI M30	1581F4BND226900B	4LGCK5S0071QAW
2023-11-11	5:48:40.22 AM		121.9	31.5553	130.679	584.302	0	0	0	-2.9	-2.7	-33.4		P-GPS	52	21.943	2954	34.1667	W	25.5668	Calm	DJI M30	1581F4BND226900B	4LGCK5S0071QAW
2023-11-11	5:48:40.42 AM		122	31.5553	130.679	584.302	0	0	0	-2.7	-2.4	-33.4		P-GPS	52	21.943	2954	34.1667	W	25.5668	Calm	DJI M30	1581F4BND226900B	4LGCK5S0071QAW
2023-11-11	5:48:40.42 AM		122.1	31.5553	130.679	584.302	0	0	0	-2.6	-2.3	-33.4		P-GPS	52	21.943	2954	34.1667	W	25.5668	Calm	DJI M30	1581F4BND226900B	4LGCK5S0071QAW
2023-11-11	5:48:40.63 AM		122.2	31.5553	130.679	584.302	0	0	0	-2.5	-2.2	-33.4		P-GPS	52	21.943	2954	34.1667	W	25.5668	Calm	DJI M30	1581F4BND226900B	4LGCK5S0071QAW
2023-11-11	5:48:40.63 AM		122.3	31.5553	130.679	584.302	0	0	0	-2.5	-2.2	-33.4		P-GPS	52	21.943	2954	34.1667	W	25.5668	Calm	DJI M30	1581F4BND226900B	4LGCK5S0071QAW
2023-11-11	5:48:40.83 AM		122.4	31.5553	130.679	584.302	0	0	0	-2.7	-2.2	-33.5		P-GPS	52	21.937	5941	34.1667	W	25.5668	Calm	DJI M30	1581F4BND226900B	4LGCK5S0071QAW
2023-11-11	5:48:40.83 AM		122.5	31.5553	130.679	584.302	0	0	0	-2.8	-2.2	-33.5		P-GPS	52	21.937	5941	34.1667	W	25.5668	Calm	DJI M30	1581F4BND226900B	4LGCK5S0071QAW
2023-11-11	5:48:40.93 AM		122.6	31.5553	130.679	584.302	0	0	0	-2.7	-2.2	-33.4		P-GPS	52	21.937	2954	34.1667	W	25.1965	Calm	DJI M30	1581F4BND226900B	4LGCK5S0071QAW
2023-11-11	5:48:40.93 AM		122.7	31.5553	130.679	584.302	0	0	0	-2.8	-2.2	-33.4		P-GPS	52	21.937	2954	34.1667	W	25.1965	Calm	DJI M30	1581F4BND226900B	4LGCK5S0071QAW
2023-11-11	5:48:41.24 AM		122.8	31.5553	130.679	584.302	0	0	0	-2.7	-2.3	-33.5		P-GPS	52	21.937	2954	34.1667	W	25.1965	Calm	DJI M30	1581F4BND226900B	4LGCK5S0071QAW
2023-11-11	5:48:41.24 AM		122.9	31.5553	130.679	584.302	0	0	0	-2.7	-2.4	-33.5		P-GPS	52	21.937	2954	34.1667	W	25.1965	Calm	DJI M30	1581F4BND226900B	4LGCK5S0071QAW
2023-11-11	5:48:41.44 AM		123	31.5553	130.679	584.302	0	0	0	-2.8	-2.6	-33.4		P-GPS	52	21.937	2954	34.1667	W	25.1965	Calm	DJI M30	1581F4BND226900B	4LGCK5S0071QAW
2023-11-11	5:48:41.44 AM		123.1	31.5553	130.679	584.302	0	0	0	-2.8	-2.8	-33.4		P-GPS	52	21.937	2954	34.1667	W	25.1965	Calm	DJI M30	1581F4BND226900B	4LGCK5S0071QAW
2023-11-11	5:48:41.65 AM		123.2	31.5553	130.679	584.302	0	0	0	-3	-2.8	-33.4		P-GPS	52	21.937	2954	34.1667	W	25.1965	Calm	DJI M30	1581F4BND226900B	4LGCK5S0071QAW
2023-11-11	5:48:41.65 AM		123.3	31.5553	130.679	584.302	0	0	0	-3	-2.8	-33.4		P-GPS	52	21.937	2954	34.1667	W	25.1965	Calm	DJI M30	1581F4BND226900B	4LGCK5S0071QAW
2023-11-11	5:48:41.85 AM		123.4	31.5553	130.679	584.302	0	0	0	-3	-2.7	-33.4		P-GPS	52	21.934	5930	34.1667	W	25.1965	Calm	DJI M30	1581F4BND226900B	4LGCK5S0071QAW
2023-11-11	5:48:41.85 AM		123.5	31.5553	130.679	584.302	0	0	0	-2.9	-2.6	-33.4		P-GPS	52	21.934	5930	34.1667	W	25.1965	Calm	DJI M30	1581F4BND226900B	4LGCK5S0071QAW
2023-11-11	5:48:41.95 AM		123.6	31.5553	130.679	584.302	0	0	0	-2.8	-2.5	-33.4		P-GPS	52	21.934	2954	34.1667	W	25.1965	Calm	DJI M30	1581F4BND226900B	4LGCK5S0071QAW
2023-11-11	5:48:41.95 AM		123.7	31.5553	130.679	584.302	0	0	0	-2.8	-2.5	-33.5		P-GPS	52	21.934	2954	34.1667	W	25.5668	Calm	DJI M30	1581F4BND226900B	4LGCK5S0071QAW
2023-11-11	5:48:42.26 AM		123.8	31.5553	130.679	584.302	0	0	0	-2.7	-2.5	-33.5		P-GPS	52	21.934	2954	34.1667	W	25.5668	Calm	DJI M30	1581F4BND226900B	4LGCK5S0071QAW
2023-11-11	5:48:42.26 AM		123.9	31.5553	130.679	584.302	0	0	0	-2.7	-2.4	-33.5		P-GPS	52	21.934	2954	34.1667	W	25.5668	Calm	DJI M30	1581F4BND226900B	4LGCK5S0071QAW
2023-11-11	5:48:42.46 AM		124	31.5553	130.679	584.302	0	0	0	-2.7	-2.4	-33.5		P-GPS	52	21.934	2954	34.1667	W	25.5668	Calm	DJI M30	1581F4BND226900B	4LGCK5S0071QAW
2023-11-11	5:48:42.46 AM		124.1	31.5553	130.679	584.302	0	0	0	-2.8	-2.5	-33.5		P-GPS	52	21.934	2954	34.1667	W	25.5668	Calm	DJI M30	1581F4BND226900B	4LGCK5S0071QAW
2023-11-11	5:48:42.56 AM		124.2	31.5553	130.679	584.302	0	0	0	-2.8	-2.6	-33.4		P-GPS	52	21.934	2954	34.1667	W	25.5668	Calm	DJI M30	1581F4BND226900B	4LGCK5S0071QAW
2023-11-11	5:48:42.66 AM		124.3	31.5553	130.679	584.302	0	0	0	-2.9	-2.6	-33.5		P-GPS	52	21.934	2954	34.1667	W	25.5668	Calm	DJI M30	1581F4BND226900B	4LGCK5S0071QAW
2023-11-11	5:48:42.86 AM		124.4	31.5553	130.679	584.302	0	0	0	-2.8	-2.7	-33.4		P-GPS	52	21.926	5930	34.1667	W	25.5668	Calm	DJI M30	1581F4BND226900B	4LGCK5S0071QAW
2023-11-11	5:48:42.86 AM		124.5	31.5553	130.679	584.302	0	0	0	-2.8	-2.7	-33.4		P-GPS	52	21.926	5930	34.1667	W	25.5668	Calm	DJI M30	1581F4BND226900B	4LGCK5S0071QAW
2023-11-11	5:48:43.07 AM		124.6	31.5553	130.679	584.302	0	0	0	-2.8	-2.7	-33.5		P-GPS	52	21.922	2954	34.1667	W	25.5668	Calm	DJI M30	1581F4BND226900B	4LGCK5S0071QAW
2023-11-11	5:48:43.07 AM		124.7	31.5553	130.679	584.302	0	0	0	-2.7	-2.6	-33.5		P-GPS	52	21.922	2954	34.1667	W	25.5668	Calm	DJI M30	1581F4BND226900B	4LGCK5S0071QAW
2023-11-11	5:48:43.17 AM		124.8	31.5553	130.679	584.302	0	0	0	-2.6	-2.5	-33.5		P-GPS	52	21.922	2954	34.1667	W	25.5668	Calm	DJI M30	1581F4BND226900B	4LGCK5S0071QAW
2023-11-11	5:48:43.17 AM		124.9	31.5553	130.679	584.302	0	0	0	-2.6	-2.5	-33.5		P-GPS	52	21.922	2954	34.1667	W	25.5668	Calm	DJI M30	1581F4BND226900B	4LGCK5S0071QAW
2023-11-11	5:48:43.37 AM		125	31.5553	130.679	584.302	0	0	0	-2.6	-2.6	-33.5		P-GPS	52	21.922	2954	34.1667	W	25.5668	Calm	DJI M30	1581F4BND226900B	4LGCK5S0071QAW
2023-11-11	5:48:43.37 AM		125.1	31.5553	130.679	584.302	0	0	0	-2.6	-2.6	-33.5		P-GPS	52	21.922	2954	34.1667	W	25.5668	Calm	DJI M30	1581F4BND226900B	4LGCK5S0071QAW
2023-11-11	5:48:43.58 AM		125.2	31.5553	130.679	584.302	0	0	0	-2.5	-2.6	-33.5		P-GPS	52	21.922	2954	34.1667	W	25.5668	Calm	DJI M30	1581F4BND226900B	4LGCK5S0071QAW
2023-11-11	5:48:43.68 AM		125.3	31.5553	130.679	584.302	0	0	0	-2.6	-2.6	-33.5		P-GPS	52	21.922	2954	34.1667	W	25.5668	Calm	DJI M30	1581F4BND226900B	4LGCK5S0071QAW
2023-11-11	5:48:43.78 AM		125.4	31.5553	130.679	584.302	0	0	0	-2.6	-2.5	-33.5		P-GPS	52	21.925	5919	34.1667	W	25.5668	Calm	DJI M30	1581F4BND226900B	4LGCK5S0071QAW
2023-11-11	5:48:43.78 AM		125.5	31.5553	130.679	584.302	0	0	0	-2.7	-2.4	-33.5		P-GPS	52	21.925	5919	34.1667	W	25.5668	Calm	DJI M30	1581F4BND226900B	4LGCK5S0071QAW
2023-11-11	5:48:43.98 AM		125.6	31.5553	130.679	584.302	0	0	0	-2.7	-2.5	-33.5		P-GPS	52	21.925	2943	34.1667	W	25.5668	Calm	DJI M30	1581F4BND226900B	4LGCK5S0071QAW
2023-11-11	5:48:43.98 AM		125.7	31.5553	130.679	584.302	0	0	0	-2.6	-2.5	-33.5		P-GPS	52	21.925	2943	34.1667	W	25.5668	Calm	DJI M30	1581F4BND226900B	4LGCK5S0071QAW
2023-11-11	5:48:44.19 AM		125.8	31.5553	130.679	584.302	0	0	0	-2.6	-2.5	-33.5		P-GPS	52	21.925	2943	34.1667	W	25.5668	Calm	DJI M30	1581F4BND226900B	4LGCK5S0071QAW
2023-11-11	5:48:44.19 AM		125.9	31.5553	130.679	584.302	0	0	0	-2.7	-2.4	-33.5		P-GPS	52	21.925	2943	34.1667	W	25.5668	Calm	DJI M30	1581F4BND226900B	4LGCK5S0071QAW
2023-11-11	5:48:44.29 AM		126	31.5553	130.679	584.302	0	0	0	-2.7	-2.3	-33.4		P-GPS	52	21.925	2943	34.1667	W	25.1965	Calm	DJI M30	1581F4BND226900B	4LGCK5S0071QAW
2023-11-11	5:48:44.49 AM		126.1	31.5553	130.679	584.302	0	0	0	-2.6	-2.2	-33.4		P-GPS	52	21.925	2943	34.1667	W	25.1965	Calm	DJI M30	1581F4BND226900B	4LGCK5S0071QAW
2023-11-11	5:48:44.59 AM		126.2	31.5553	130.679	584.302	0	0	0	-2.6	-2.2	-33.4		P-GPS	52	21.925	2943	34.1667	W	25.1965	Calm	DJI M30	1581F4BND226900B	4LGCK5S0071QAW
2023-11-11	5:48:44.59 AM		126.3	31.5553	130.679	584.302	0	0	0	-2.6	-2.3	-33.4		P-GPS	52	21.925	2943	34.1667	W	25.1965	Calm	DJI M30	1581F4BND226900B	4LGCK5S0071QAW
2023-11-11	5:48:44.79 AM		126.4	31.5553	130.679	584.302	0	0	0	-2.6	-2.3	-33.5		P-GPS	52	21.93	5919	34.1667	W	25.1965	Calm	DJI M30	1581F4BND226900B	4LGCK5S0071QAW
2023-11-11	5:48:44.79 AM		126.5	31.5553	130.679	584.302	0	0	0	-2.5	-2.4	-33.5		P-GPS	52	21.93	5919	34.1667	W	25.1965	Calm	DJI M30	1581F4BND226900B	4LGCK5S0071QAW
2023-11-11	5:48:45.00 AM		126.6	31.5553	130.679	584.302	0	0	0	-2.6	-2.8	-33.5		P-GPS	52	21.923	2943	34.1667	W	25.1965	Calm	DJI M30	1581F4BND226900B	4LGCK5S0071QAW
2023-11-11	5:48:45.00 AM		126.7	31.5553	130.679	584.302	0	0	0	-2.8	-3.1	-33.4		P-GPS	52	21.923	2943	34.1667	W	25.1965	Calm	DJI M30	1581F4BND226900B	4LGCK5S0071QAW
2023-11-11	5:48:45.20 AM		126.8	31.5553	130.679	584.302	0	0	0	-3.2	-3	-33.4		P-GPS	52	21.923	2943	34.1667	W	25.1965	Calm	DJI M30	1581F4BND226900B	4LGCK5S0071QAW
2023-11-11	5:48:45.20 AM		126.9	31.5553	130.679	584.302	0	0	0	-3.2	-2.9	-33.4		P-GPS	52	21.923	2943	34.1667	W	25.1965	Calm	DJI M30	1581F4BND226900B	4LGCK5S0071QAW
2023-11-11	5:48:45.41 AM		127	31.5553	130.679	584.302	0	0	0	-2.9	-3	-33.4		P-GPS	52	21.923	2943	34.1667	W	25.1965	Calm	DJI M30	1581F4BND226900B	4LGCK5S0071QAW
2023-11-11	5:48:45.41 AM		127.1	31.5553	130.679	584.302	0	0	0	-2.7	-3	-33.4		P-GPS	52	21.923	2943	34.1667	W	25.1965	Calm	DJI M30	1581F4BND226900B	4LGCK5S0071QAW
2023-11-11	5:48:45.61 AM		127.2	31.5553	130.679	584.302	0	0	0	-2.5	-2.8	-33.4		P-GPS	52	21.923	2943	34.1667	W	25.1965	Calm	DJI M30	1581F4BND226900B	4LGCK5S0071QAW
2023-11-11	5:48:45.61 AM		127.3	31.5553	130.679	584.302	0	0	0	-2.6	-2.6	-33.4		P-GPS	52	21.923	2943	34.1667	W	25.1965	Calm	DJI M30	1581F4BND226900B	4LGCK5S0071QAW
2023-11-11	5:48:45.81 AM		127.4	31.5553	130.679	584.302	0	0	0	-2.8	-2.5	-33.4		P-GPS	52	21.936	5907	34.1667	W	25.1965	Calm	DJI M30	1581F4BND226900B	4LGCK5S0071QAW
2023-11-11	5:48:45.81 AM		127.5	31.5553	130.679	584.302	0	0	0	-2.8	-2.6	-33.4		P-GPS	52	21.936	5907	34.1667	W	25.1965	Calm	DJI M30	1581F4BND226900B	4LGCK5S0071QAW
2023-11-11	5:48:46.02 AM		127.6	31.5553	130.679	584.302	0	0	0	-2.9	-2.8	-33.5		P-GPS	52	21.936	2943	34.1667	W	25.1965	Calm	DJI M30	1581F4BND226900B	4LGCK5S0071QAW
2023-11-11	5:48:46.02 AM		127.7	31.5553	130.679	584.302	0	0	0	-2.9	-2.9	-33.4		P-GPS	52	21.936	2943	34.1667	W	25.5668	Calm	DJI M30	1581F4BND226900B	4LGCK5S0071QAW
2023-11-11	5:48:46.22 AM		127.8	31.5553	130.679	584.302	0	0	0	-3	-3	-33.4		P-GPS	52	21.936	2943	34.1667	W	25.5668	Calm	DJI M30	1581F4BND226900B	4LGCK5S0071QAW
2023-11-11	5:48:46.22 AM		127.9	31.5553	130.679	584.302	0	0	0	-3.1	-3	-33.4		P-GPS	52	21.936	2943	34.1667	W	25.5668	Calm	DJI M30	1581F4BND226900B	4LGCK5S0071QAW
2023-11-11	5:48:46.42 AM		128	31.5553	130.679	584.302	0	0	0	-3.3	-2.8	-33.4		P-GPS	52	21.936	2943	34.1667	W	25.5668	Calm	DJI M30	1581F4BND226900B	4LGCK5S0071QAW
2023-11-11	5:48:46.42 AM		128.1	31.5553	130.679	584.302	0	0	0	-3.3	-2.7	-33.4		P-GPS	52	21.936	2943	34.1667	W	25.5668	Calm	DJI M30	1581F4BND226900B	4LGCK5S0071QAW
2023-11-11	5:48:46.52 AM		128.2	31.5553	130.679	584.302	0	0	0	-3	-2.6	-33.4		P-GPS	52	21.936	2943	34.1667	W	25.921	Calm	DJI M30	1581F4BND226900B	4LGCK5S0071QAW
2023-11-11	5:48:46.52 AM		128.3	31.5553	130.679	584.302	0	0	0	-2.9	-2.5	-33.5		P-GPS	52	21.936	2943	34.1667	W	25.921	Calm	DJI M30	1581F4BND226900B	4LGCK5S0071QAW
2023-11-11	5:48:46.83 AM		128.4	31.5553	130.679	584.302	0	0	0	-2.8	-2.5	-33.4		P-GPS	52	21.932	5909	34.1667	W	25.921	Calm	DJI M30	1581F4BND226900B	4LGCK5S0071QAW
2023-11-11	5:48:46.83 AM		128.5	31.5553	130.679	584.302	0	0	0	-2.9	-2.5	-33.4		P-GPS	52	21.932	5909	34.1667	W	25.921	Calm	DJI M30	1581F4BND226900B	4LGCK5S0071QAW
2023-11-11	5:48:47.03 AM		128.6	31.5553	130.679	584.302	0	0	0	-3.1	-2.6	-33.4		P-GPS	52	21.932	2945	34.1667	W	25.921	Calm	DJI M30	1581F4BND226900B	4LGCK5S0071QAW
2023-11-11	5:48:47.03 AM		128.7	31.5553	130.679	584.302	0	0	0	-3.1	-2.7	-33.4		P-GPS	52	21.932	2945	34.1667	W	26.2752	Calm	DJI M30	1581F4BND226900B	4LGCK5S0071QAW
2023-11-11	5:48:47.24 AM		128.8	31.5553	130.679	584.302	0	0	0	-2.9	-2.7	-33.4		P-GPS	52	21.932	2945	34.1667	W	26.2752	Calm	DJI M30	1581F4BND226900B	4LGCK5S0071QAW
2023-11-11	5:48:47.24 AM		128.9	31.5553	130.679	584.302	0	0	0	-2.8	-2.7	-33.4		P-GPS	52	21.932	2945	34.1667	W	26.2752	Calm	DJI M30	1581F4BND226900B	4LGCK5S0071QAW
2023-11-11	5:48:47.34 AM		129	31.5553	130.679	584.302	0	0	0	-2.6	-2.9	-33.5		P-GPS	52	21.932	2945	34.1667	W	26.2752	Calm	DJI M30	1581F4BND226900B	4LGCK5S0071QAW
2023-11-11	5:48:47.44 AM		129.1	31.5553	130.679	584.302	0	0	0	-2.5	-2.9	-33.5		P-GPS	52	21.932	2945	34.1667	W	26.2752	Calm	DJI M30	1581F4BND226900B	4LGCK5S0071QAW
2023-11-11	5:48:47.65 AM		129.2	31.5553	130.679	584.302	0	0	0	-2.6	-3	-33.4		P-GPS	52	21.932	2945	34.1667	W	26.2752	Calm	DJI M30	1581F4BND226900B	4LGCK5S0071QAW
2023-11-11	5:48:47.65 AM		129.3	31.5553	130.679	584.302	0	0	0	-2.7	-3	-33.4		P-GPS	52	21.932	2945	34.1667	W	26.6455	Calm	DJI M30	1581F4BND226900B	4LGCK5S0071QAW
2023-11-11	5:48:47.85 AM		129.4	31.5553	130.679	584.302	0	0	0	-2.9	-3	-33.4		P-GPS	52	21.925	5899	34.1667	W	26.6455	Calm	DJI M30	1581F4BND226900B	4LGCK5S0071QAW
2023-11-11	5:48:47.85 AM		129.5	31.5553	130.679	584.302	0	0	0	-3	-3	-33.4		P-GPS	52	21.925	5899	34.1667	W	26.6455	Calm	DJI M30	1581F4BND226900B	4LGCK5S0071QAW
2023-11-11	5:48:48.05 AM		129.6	31.5553	130.679	584.302	0	0	0	-2.8	-3	-33.5		P-GPS	52	21.925	2935	34.1667	W	26.6455	Calm	DJI M30	1581F4BND226900B	4LGCK5S0071QAW
2023-11-11	5:48:48.05 AM		129.7	31.5553	130.679	584.302	0	0	0	-2.7	-3.1	-33.5		P-GPS	52	21.925	2935	34.1667	W	26.6455	Calm	DJI M30	1581F4BND226900B	4LGCK5S0071QAW
2023-11-11	5:48:48.26 AM		129.8	31.5553	130.679	584.302	0	0	0	-2.9	-3.2	-33.4		P-GPS	52	21.925	2935	34.1667	W	26.6455	Calm	DJI M30	1581F4BND226900B	4LGCK5S0071QAW
2023-11-11	5:48:48.26 AM		129.9	31.5553	130.679	584.302	0	0	0	-3	-3.2	-33.4		P-GPS	52	21.925	2935	34.1667	W	26.6455	Calm	DJI M30	1581F4BND226900B	4LGCK5S0071QAW
2023-11-11	5:48:48.26 AM		130	31.5553	130.679	584.302	0	0	0	-2.8	-3	-33.4		P-GPS	52	21.925	2935	34.1667	W	26.9997	Calm	DJI M30	1581F4BND226900B	4LGCK5S0071QAW
2023-11-11	5:48:48.26 AM		130.1	31.5553	130.679	584.302	0	0	0	-2.7	-2.8	-33.4		P-GPS	52	21.925	2935	34.1667	W	26.9997	Calm	DJI M30	1581F4BND226900B	4LGCK5S0071QAW
2023-11-11	5:48:48.56 AM		130.2	31.5553	130.679	584.302	0	0	0	-2.7	-2.5	-33.4		P-GPS	52	21.925	2935	34.1667	W	26.9997	Calm	DJI M30	1581F4BND226900B	4LGCK5S0071QAW
2023-11-11	5:48:48.56 AM		130.3	31.5553	130.679	584.302	0	0	0	-2.8	-2.5	-33.4		P-GPS	52	21.925	2935	34.1667	W	26.9997	Calm	DJI M30	1581F4BND226900B	4LGCK5S0071QAW
2023-11-11	5:48:48.87 AM		130.4	31.5553	130.679	584.302	0	0	0	-2.6	-2.6	-33.4		P-GPS	52	21.926	5899	34.1667	W	26.9997	Calm	DJI M30	1581F4BND226900B	4LGCK5S0071QAW
2023-11-11	5:48:48.87 AM		130.5	31.5553	130.679	584.302	0	0	0	-2.5	-2.6	-33.5		P-GPS	52	21.926	5899	34.1667	W	26.9997	Calm	DJI M30	1581F4BND226900B	4LGCK5S0071QAW
2023-11-11	5:48:49.07 AM		130.6	31.5553	130.679	584.302	0	0	0	-2.4	-2.6	-33.5		P-GPS	52	21.926	5899	34.1667	W	26.9997	Calm	DJI M30	1581F4BND226900B	4LGCK5S0071QAW
2023-11-11	5:48:49.07 AM		130.7	31.5553	130.679	584.302	0	0	0	-2.4	-2.6	-33.5		P-GPS	52	21.926	5899	34.1667	W	26.6455	Calm	DJI M30	1581F4BND226900B	4LGCK5S0071QAW
2023-11-11	5:48:49.07 AM		130.8	31.5553	130.679	584.302	0	0	0	-2.6	-2.6	-33.5		P-GPS	52	21.926	5899	34.1667	W	26.6455	Calm	DJI M30	1581F4BND226900B	4LGCK5S0071QAW
2023-11-11	5:48:49.07 AM		130.9	31.5553	130.679	584.302	0	0	0	-2.5	-2.6	-33.4		P-GPS	52	21.926	5899	34.1667	W	26.6455	Calm	DJI M30	1581F4BND226900B	4LGCK5S0071QAW
2023-11-11	5:48:49.38 AM		131	31.5553	130.679	584.302	0	0	0	-2.4	-2.5	-33.4		P-GPS	52	21.926	5899	34.1667	W	26.6455	Calm	DJI M30	1581F4BND226900B	4LGCK5S0071QAW
2023-11-11	5:48:49.48 AM		131.1	31.5553	130.679	584.302	0	0	0	-2.4	-2.6	-33.4		P-GPS	52	21.926	5899	34.1667	W	26.6455	Calm	DJI M30	1581F4BND226900B	4LGCK5S0071QAW
2023-11-11	5:48:49.48 AM		131.2	31.5553	130.679	584.302	0	0	0	-2.5	-2.6	-33.4		P-GPS	52	21.926	5899	34.1667	W	26.2752	Calm	DJI M30	1581F4BND226900B	4LGCK5S0071QAW
2023-11-11	5:48:49.48 AM		131.3	31.5553	130.679	584.302	0	0	0	-2.6	-2.6	-33.4		P-GPS	52	21.926	5899	34.1667	W	26.2752	Calm	DJI M30	1581F4BND226900B	4LGCK5S0071QAW
2023-11-11	5:48:49.79 AM		131.4	31.5553	130.679	584.302	0	0	0	-2.7	-2.6	-33.4		P-GPS	52	21.915	5888	34.1667	W	26.2752	Calm	DJI M30	1581F4BND226900B	4LGCK5S0071QAW
2023-11-11	5:48:49.79 AM		131.5	31.5553	130.679	584.302	0	0	0	-2.7	-2.6	-33.4		P-GPS	52	21.915	5888	34.1667	W	26.2752	Calm	DJI M30	1581F4BND226900B	4LGCK5S0071QAW
2023-11-11	5:48:49.99 AM		131.6	31.5553	130.679	584.302	0	0	0	-2.7	-2.7	-33.4		P-GPS	52	21.915	2935	34.1667	W	26.2752	Calm	DJI M30	1581F4BND226900B	4LGCK5S0071QAW
2023-11-11	5:48:49.99 AM		131.7	31.5553	130.679	584.302	0	0	0	-2.6	-2.7	-33.4		P-GPS	52	21.915	2935	34.1667	W	26.2752	Calm	DJI M30	1581F4BND226900B	4LGCK5S0071QAW
2023-11-11	5:48:50.19 AM		131.8	31.5553	130.679	584.302	0	0	0	-2.5	-2.9	-33.4		P-GPS	52	21.915	2935	34.1667	W	26.2752	Calm	DJI M30	1581F4BND226900B	4LGCK5S0071QAW
2023-11-11	5:48:50.19 AM		131.9	31.5553	130.679	584.302	0	0	0	-2.5	-3	-33.4		P-GPS	52	21.915	2935	34.1667	W	26.2752	Calm	DJI M30	1581F4BND226900B	4LGCK5S0071QAW
2023-11-11	5:48:50.30 AM		132	31.5553	130.679	584.302	0	0	0	-2.7	-2.8	-33.4		P-GPS	52	21.915	2935	34.1667	W	25.921	Calm	DJI M30	1581F4BND226900B	4LGCK5S0071QAW
2023-11-11	5:48:50.30 AM		132.1	31.5553	130.679	584.302	0	0	0	-2.7	-2.9	-33.4		P-GPS	52	21.915	2935	34.1667	W	25.921	Calm	DJI M30	1581F4BND226900B	4LGCK5S0071QAW
2023-11-11	5:48:50.50 AM		132.2	31.5553	130.679	584.302	0	0	0	-2.8	-3.1	-33.4		P-GPS	52	21.915	2935	34.1667	W	26.2752	Calm	DJI M30	1581F4BND226900B	4LGCK5S0071QAW
2023-11-11	5:48:50.50 AM		132.3	31.5553	130.679	584.302	0	0	0	-2.7	-3.1	-33.4		P-GPS	52	21.915	2935	34.1667	W	26.2752	Calm	DJI M30	1581F4BND226900B	4LGCK5S0071QAW
2023-11-11	5:48:50.80 AM		132.4	31.5553	130.679	584.302	0	0	0	-2.6	-2.9	-33.4		P-GPS	52	21.915	5888	34.1667	W	26.2752	Calm	DJI M30	1581F4BND226900B	4LGCK5S0071QAW
2023-11-11	5:48:50.80 AM		132.5	31.5553	130.679	584.302	0	0	0	-2.5	-2.8	-33.4		P-GPS	52	21.915	5888	34.1667	W	26.2752	Calm	DJI M30	1581F4BND226900B	4LGCK5S0071QAW
2023-11-11	5:48:51.01 AM		132.6	31.5553	130.679	584.302	0	0	0	-2.5	-2.8	-33.4		P-GPS	52	21.915	2935	34.1667	W	26.2752	Calm	DJI M30	1581F4BND226900B	4LGCK5S0071QAW
2023-11-11	5:48:51.01 AM		132.7	31.5553	130.679	584.302	0	0	0	-2.5	-3	-33.4		P-GPS	52	21.915	2935	34.1667	W	26.2752	Calm	DJI M30	1581F4BND226900B	4LGCK5S0071QAW
2023-11-11	5:48:51.21 AM		132.8	31.5553	130.679	584.302	0	0	0	-2.4	-3.3	-33.5		P-GPS	52	21.915	2935	34.1667	W	26.2752	Calm	DJI M30	1581F4BND226900B	4LGCK5S0071QAW
2023-11-11	5:48:51.21 AM		132.9	31.5553	130.679	584.302	0	0	0	-2.5	-3.2	-33.5		P-GPS	52	21.915	2935	34.1667	W	26.2752	Calm	DJI M30	1581F4BND226900B	4LGCK5S0071QAW
2023-11-11	5:48:51.41 AM		133	31.5553	130.679	584.302	0	0	0	-2.7	-3	-33.5		P-GPS	52	21.915	2935	34.1667	W	26.2752	Calm	DJI M30	1581F4BND226900B	4LGCK5S0071QAW
2023-11-11	5:48:51.41 AM		133.1	31.5553	130.679	584.302	0	0	0	-2.7	-2.9	-33.5		P-GPS	52	21.915	2935	34.1667	W	26.2752	Calm	DJI M30	1581F4BND226900B	4LGCK5S0071QAW
2023-11-11	5:48:51.62 AM		133.2	31.5553	130.679	584.302	0	0	0	-2.9	-3	-33.5		P-GPS	52	21.915	2935	34.1667	W	26.2752	Calm	DJI M30	1581F4BND226900B	4LGCK5S0071QAW
2023-11-11	5:48:51.62 AM		133.3	31.5553	130.679	584.302	0	0	0	-3	-3.1	-33.5		P-GPS	52	21.915	2935	34.1667	W	26.6455	Calm	DJI M30	1581F4BND226900B	4LGCK5S0071QAW
2023-11-11	5:48:51.82 AM		133.4	31.5553	130.679	584.302	0	0	0	-2.9	-3.1	-33.5		P-GPS	52	21.912	5877	34.1667	W	26.6455	Calm	DJI M30	1581F4BND226900B	4LGCK5S0071QAW
2023-11-11	5:48:51.82 AM		133.5	31.5553	130.679	584.302	0	0	0	-2.9	-3	-33.5		P-GPS	52	21.912	5877	34.1667	W	26.6455	Calm	DJI M30	1581F4BND226900B	4LGCK5S0071QAW
2023-11-11	5:48:52.03 AM		133.6	31.5553	130.679	584.302	0	0	0	-3.1	-2.9	-33.4		P-GPS	52	21.911	2924	34.1667	W	26.6455	Calm	DJI M30	1581F4BND226900B	4LGCK5S0071QAW
2023-11-11	5:48:52.03 AM		133.7	31.5553	130.679	584.302	0	0	0	-3.4	-2.7	-33.3		P-GPS	52	21.911	2924	34.1667	W	26.9997	Calm	DJI M30	1581F4BND226900B	4LGCK5S0071QAW
2023-11-11	5:48:52.23 AM		133.8	31.5553	130.679	584.302	0	0	0	-3.4	-2.4	-33.4		P-GPS	52	21.911	2924	34.1667	W	26.9997	Calm	DJI M30	1581F4BND226900B	4LGCK5S0071QAW
2023-11-11	5:48:52.23 AM		133.9	31.5553	130.679	584.302	0	0	0	-3.1	-2.6	-33.4		P-GPS	52	21.911	2924	34.1667	W	26.9997	Calm	DJI M30	1581F4BND226900B	4LGCK5S0071QAW
2023-11-11	5:48:52.43 AM		134	31.5553	130.679	584.302	0	0	0	-2.9	-3.3	-33.5		P-GPS	52	21.911	2924	34.1667	W	27.37	Calm	DJI M30	1581F4BND226900B	4LGCK5S0071QAW
2023-11-11	5:48:52.43 AM		134.1	31.5553	130.679	584.302	0	0	0	-2.9	-3.6	-33.5		P-GPS	52	21.911	2924	34.1667	W	27.37	Calm	DJI M30	1581F4BND226900B	4LGCK5S0071QAW
2023-11-11	5:48:52.53 AM		134.2	31.5553	130.679	584.302	0	0	0	-3	-3.7	-33.5		P-GPS	52	21.911	2924	34.1667	W	27.7242	Calm	DJI M30	1581F4BND226900B	4LGCK5S0071QAW
2023-11-11	5:48:52.53 AM		134.3	31.5553	130.679	584.302	0	0	0	-3.2	-3.5	-33.5		P-GPS	52	21.911	2924	34.1667	W	27.7242	Calm	DJI M30	1581F4BND226900B	4LGCK5S0071QAW
2023-11-11	5:48:52.84 AM		134.4	31.5553	130.679	584.302	0	0	0	-3.2	-3.2	-33.5		P-GPS	52	21.913	5877	34.1667	W	27.7242	Calm	DJI M30	1581F4BND226900B	4LGCK5S0071QAW
2023-11-11	5:48:52.84 AM		134.5	31.5553	130.679	584.302	0	0	0	-3.2	-3.1	-33.5		P-GPS	52	21.913	5877	34.1667	W	28.0784	Calm	DJI M30	1581F4BND226900B	4LGCK5S0071QAW
2023-11-11	5:48:53.04 AM		134.6	31.5553	130.679	584.302	0	0	0	-3.5	-3.2	-33.4		P-GPS	52	21.905	2924	34.1667	W	28.0784	Calm	DJI M30	1581F4BND226900B	4LGCK5S0071QAW
2023-11-11	5:48:53.04 AM		134.7	31.5553	130.679	584.302	0	0	0	-3.6	-3.1	-33.4		P-GPS	52	21.905	2924	34.1667	W	28.0784	Calm	DJI M30	1581F4BND226900B	4LGCK5S0071QAW
2023-11-11	5:48:53.14 AM		134.8	31.5553	130.679	584.302	0	0	0	-3.6	-3.1	-33.4		P-GPS	52	21.905	2924	34.1667	W	28.4487	Calm	DJI M30	1581F4BND226900B	4LGCK5S0071QAW
2023-11-11	5:48:53.14 AM		134.9	31.5553	130.679	584.302	0	0	0	-3.4	-3.4	-33.4		P-GPS	52	21.905	2924	34.1667	W	28.4487	Calm	DJI M30	1581F4BND226900B	4LGCK5S0071QAW
2023-11-11	5:48:53.34 AM		135	31.5553	130.679	584.302	0	0	0	-3	-3.7	-33.4		P-GPS	52	21.905	2924	34.1667	W	28.8029	Calm	DJI M30	1581F4BND226900B	4LGCK5S0071QAW
2023-11-11	5:48:53.34 AM		135.1	31.5553	130.679	584.302	0	0	0	-3	-3.8	-33.4		P-GPS	52	21.905	2924	34.1667	W	28.8029	Calm	DJI M30	1581F4BND226900B	4LGCK5S0071QAW
2023-11-11	5:48:53.54 AM		135.2	31.5553	130.679	584.302	0	0	0	-3.3	-3.6	-33.4		P-GPS	52	21.905	2924	34.1667	W	28.8029	Calm	DJI M30	1581F4BND226900B	4LGCK5S0071QAW
2023-11-11	5:48:53.54 AM		135.3	31.5553	130.679	584.302	0	0	0	-3.4	-3.5	-33.4		P-GPS	52	21.905	2924	34.1667	W	29.1571	Calm	DJI M30	1581F4BND226900B	4LGCK5S0071QAW
2023-11-11	5:48:53.85 AM		135.4	31.5553	130.679	584.302	0	0	0	-3.2	-3.4	-33.3		P-GPS	52	21.922	5865	34.2778	W	29.1571	Calm	DJI M30	1581F4BND226900B	4LGCK5S0071QAW
2023-11-11	5:48:53.85 AM		135.5	31.5553	130.679	584.302	0	0	0	-2.9	-3.2	-33.4		P-GPS	52	21.922	5865	34.2778	W	29.1571	Calm	DJI M30	1581F4BND226900B	4LGCK5S0071QAW
2023-11-11	5:48:54.05 AM		135.6	31.5553	130.679	584.302	0	0	0	-2.7	-3.1	-33.4		P-GPS	52	21.92	2923	34.2778	W	29.1571	Calm	DJI M30	1581F4BND226900B	4LGCK5S0071QAW
2023-11-11	5:48:54.05 AM		135.7	31.5553	130.679	584.302	0	0	0	-2.7	-3	-33.4		P-GPS	52	21.92	2923	34.2778	W	29.1571	Calm	DJI M30	1581F4BND226900B	4LGCK5S0071QAW
2023-11-11	5:48:54.15 AM		135.8	31.5553	130.679	584.302	0	0	0	-2.8	-3	-33.5		P-GPS	52	21.92	2923	34.2778	W	29.5274	Calm	DJI M30	1581F4BND226900B	4LGCK5S0071QAW
2023-11-11	5:48:54.15 AM		135.9	31.5553	130.679	584.302	0	0	0	-3.2	-3.2	-33.4		P-GPS	52	21.92	2923	34.2778	W	29.5274	Calm	DJI M30	1581F4BND226900B	4LGCK5S0071QAW
2023-11-11	5:48:54.36 AM		136	31.5553	130.679	584.302	0	0	0	-3.6	-3.4	-33.4		P-GPS	52	21.92	2923	34.2778	W	29.5274	Calm	DJI M30	1581F4BND226900B	4LGCK5S0071QAW
2023-11-11	5:48:54.46 AM		136.1	31.5553	130.679	584.302	0	0	0	-3.6	-3.4	-33.3		P-GPS	52	21.92	2923	34.2778	W	29.5274	Calm	DJI M30	1581F4BND226900B	4LGCK5S0071QAW
2023-11-11	5:48:54.56 AM		136.2	31.5553	130.679	584.302	0	0	0	-3.4	-3.4	-33.4		P-GPS	52	21.92	2923	34.2778	W	29.8816	Calm	DJI M30	1581F4BND226900B	4LGCK5S0071QAW
2023-11-11	5:48:54.56 AM		136.3	31.5553	130.679	584.302	0	0	0	-3.3	-3.2	-33.4		P-GPS	52	21.92	2923	34.2778	W	29.8816	Calm	DJI M30	1581F4BND226900B	4LGCK5S0071QAW
2023-11-11	5:48:54.77 AM		136.4	31.5553	130.679	584.302	0	0	0	-2.9	-2.9	-33.5		P-GPS	52	21.911	5866	34.2778	W	29.8816	Calm	DJI M30	1581F4BND226900B	4LGCK5S0071QAW
2023-11-11	5:48:54.87 AM		136.5	31.5553	130.679	584.302	0	0	0	-2.6	-2.9	-33.5		P-GPS	52	21.911	5866	34.2778	W	29.8816	Calm	DJI M30	1581F4BND226900B	4LGCK5S0071QAW
2023-11-11	5:48:55.07 AM		136.6	31.5553	130.679	584.302	0	0	0	-2.5	-3.3	-33.4		P-GPS	52	21.911	2924	34.2778	W	29.8816	Calm	DJI M30	1581F4BND226900B	4LGCK5S0071QAW
2023-11-11	5:48:55.07 AM		136.7	31.5553	130.679	584.302	0	0	0	-2.7	-3.4	-33.4		P-GPS	52	21.911	2924	34.2778	W	29.8816	Calm	DJI M30	1581F4BND226900B	4LGCK5S0071QAW
2023-11-11	5:48:55.17 AM		136.8	31.5553	130.679	584.302	0	0	0	-3	-3.3	-33.4		P-GPS	52	21.911	2924	34.2778	W	29.8816	Calm	DJI M30	1581F4BND226900B	4LGCK5S0071QAW
2023-11-11	5:48:55.27 AM		136.9	31.5553	130.679	584.302	0	0	0	-3	-3.3	-33.4		P-GPS	52	21.911	2924	34.2778	W	29.8816	Calm	DJI M30	1581F4BND226900B	4LGCK5S0071QAW
2023-11-11	5:48:55.38 AM		137	31.5553	130.679	584.302	0	0	0	-2.8	-3.1	-33.5		P-GPS	52	21.911	2924	34.2778	W	29.8816	Calm	DJI M30	1581F4BND226900B	4LGCK5S0071QAW
2023-11-11	5:48:55.38 AM		137.1	31.5553	130.679	584.302	0	0	0	-2.7	-3	-33.5		P-GPS	52	21.911	2924	34.2778	W	29.8816	Calm	DJI M30	1581F4BND226900B	4LGCK5S0071QAW
2023-11-11	5:48:55.58 AM		137.2	31.5553	130.679	584.302	0	0	0	-2.5	-2.8	-33.5		P-GPS	52	21.911	2924	34.2778	W	29.8816	Calm	DJI M30	1581F4BND226900B	4LGCK5S0071QAW
2023-11-11	5:48:55.58 AM		137.3	31.5553	130.679	584.302	0	0	0	-2.5	-2.7	-33.5		P-GPS	52	21.911	2924	34.2778	W	29.5274	Calm	DJI M30	1581F4BND226900B	4LGCK5S0071QAW
2023-11-11	5:48:55.78 AM		137.4	31.5553	130.679	584.302	0	0	0	-2.6	-2.6	-33.5		P-GPS	52	21.914	5854	34.2778	W	29.5274	Calm	DJI M30	1581F4BND226900B	4LGCK5S0071QAW
2023-11-11	5:48:55.78 AM		137.5	31.5553	130.679	584.302	0	0	0	-2.7	-2.7	-33.5		P-GPS	52	21.914	5854	34.2778	W	29.5274	Calm	DJI M30	1581F4BND226900B	4LGCK5S0071QAW
2023-11-11	5:48:55.88 AM		137.6	31.5553	130.679	584.302	0	0	0	-2.7	-2.8	-33.5		P-GPS	52	21.889	2912	34.2778	W	29.1571	Calm	DJI M30	1581F4BND226900B	4LGCK5S0071QAW
2023-11-11	5:48:55.88 AM		137.7	31.5553	130.679	584.302	0	0	0	-2.8	-3	-33.5		P-GPS	52	21.889	2912	34.2778	W	29.1571	Calm	DJI M30	1581F4BND226900B	4LGCK5S0071QAW
2023-11-11	5:48:56.19 AM		137.8	31.5553	130.679	584.302	0	0	0	-2.9	-3	-33.5		P-GPS	52	21.889	2912	34.2778	W	29.1571	Calm	DJI M30	1581F4BND226900B	4LGCK5S0071QAW
2023-11-11	5:48:56.19 AM		137.9	31.5553	130.679	584.302	0	0	0	-3	-3	-33.4		P-GPS	52	21.889	2912	34.2778	W	28.8029	Calm	DJI M30	1581F4BND226900B	4LGCK5S0071QAW
2023-11-11	5:48:56.39 AM		138	31.5553	130.679	584.302	0	0	0	-3	-3.2	-33.4		P-GPS	52	21.889	2912	34.2778	W	28.8029	Calm	DJI M30	1581F4BND226900B	4LGCK5S0071QAW
2023-11-11	5:48:56.39 AM		138.1	31.5553	130.679	584.302	0	0	0	-3	-3.3	-33.4		P-GPS	52	21.889	2912	34.2778	W	28.8029	Calm	DJI M30	1581F4BND226900B	4LGCK5S0071QAW
2023-11-11	5:48:56.60 AM		138.2	31.5553	130.679	584.302	0	0	0	-3	-3.3	-33.4		P-GPS	52	21.889	2912	34.2778	W	28.8029	Calm	DJI M30	1581F4BND226900B	4LGCK5S0071QAW
2023-11-11	5:48:56.60 AM		138.3	31.5553	130.679	584.302	0	0	0	-3.2	-3.3	-33.4		P-GPS	52	21.889	2912	34.2778	W	28.8029	Calm	DJI M30	1581F4BND226900B	4LGCK5S0071QAW
2023-11-11	5:48:56.80 AM		138.4	31.5553	130.679	584.302	0	0	0	-3.3	-3	-33.4		P-GPS	52	21.915	5854	34.2778	W	28.8029	Calm	DJI M30	1581F4BND226900B	4LGCK5S0071QAW
2023-11-11	5:48:56.80 AM		138.5	31.5553	130.679	584.302	0	0	0	-3.3	-2.8	-33.4		P-GPS	52	21.915	5854	34.2778	W	28.8029	Calm	DJI M30	1581F4BND226900B	4LGCK5S0071QAW
2023-11-11	5:48:57.01 AM		138.6	31.5553	130.679	584.302	0	0	0	-3.2	-2.7	-33.4		P-GPS	52	21.907	2912	34.2778	W	28.8029	Calm	DJI M30	1581F4BND226900B	4LGCK5S0071QAW
2023-11-11	5:48:57.01 AM		138.7	31.5553	130.679	584.302	0	0	0	-3.1	-2.9	-33.4		P-GPS	52	21.907	2912	34.2778	W	28.8029	Calm	DJI M30	1581F4BND226900B	4LGCK5S0071QAW
2023-11-11	5:48:57.21 AM		138.8	31.5553	130.679	584.302	0	0	0	-2.9	-3	-33.4		P-GPS	52	21.907	2912	34.2778	W	28.8029	Calm	DJI M30	1581F4BND226900B	4LGCK5S0071QAW
2023-11-11	5:48:57.21 AM		138.9	31.5553	130.679	584.302	0	0	0	-2.9	-3	-33.5		P-GPS	52	21.907	2912	34.2778	W	28.8029	Calm	DJI M30	1581F4BND226900B	4LGCK5S0071QAW
2023-11-11	5:48:57.41 AM		139	31.5553	130.679	584.302	0	0	0	-3	-2.9	-33.4		P-GPS	52	21.907	2912	34.2778	W	28.8029	Calm	DJI M30	1581F4BND226900B	4LGCK5S0071QAW
2023-11-11	5:48:57.41 AM		139.1	31.5553	130.679	584.302	0	0	0	-3.1	-2.8	-33.4		P-GPS	52	21.907	2912	34.2778	W	28.8029	Calm	DJI M30	1581F4BND226900B	4LGCK5S0071QAW
2023-11-11	5:48:57.62 AM		139.2	31.5553	130.679	584.302	0	0	0	-3.2	-2.8	-33.4		P-GPS	52	21.907	2912	34.2778	W	28.8029	Calm	DJI M30	1581F4BND226900B	4LGCK5S0071QAW
2023-11-11	5:48:57.62 AM		139.3	31.5553	130.679	584.302	0	0	0	-3.1	-2.9	-33.4		P-GPS	52	21.907	2912	34.2778	W	28.8029	Calm	DJI M30	1581F4BND226900B	4LGCK5S0071QAW
2023-11-11	5:48:57.72 AM		139.4	31.5553	130.679	584.302	0	0	0	-3	-3	-33.4		P-GPS	52	21.91	5854	34.2778	W	28.4487	Calm	DJI M30	1581F4BND226900B	4LGCK5S0071QAW
2023-11-11	5:48:57.72 AM		139.5	31.5553	130.679	584.302	0	0	0	-3	-3.2	-33.4		P-GPS	52	21.91	5854	34.2778	W	28.4487	Calm	DJI M30	1581F4BND226900B	4LGCK5S0071QAW
2023-11-11	5:48:58.02 AM		139.6	31.5553	130.679	584.302	0	0	0	-2.9	-3.3	-33.4		P-GPS	52	21.92	2912	34.2778	W	28.4487	Calm	DJI M30	1581F4BND226900B	4LGCK5S0071QAW
2023-11-11	5:48:58.02 AM		139.7	31.5553	130.679	584.302	0	0	0	-2.9	-3.3	-33.5		P-GPS	52	21.92	2912	34.2778	W	28.4487	Calm	DJI M30	1581F4BND226900B	4LGCK5S0071QAW
2023-11-11	5:48:58.23 AM		139.8	31.5553	130.679	584.302	0	0	0	-3	-3.1	-33.4		P-GPS	52	21.92	2912	34.2778	W	28.4487	Calm	DJI M30	1581F4BND226900B	4LGCK5S0071QAW
2023-11-11	5:48:58.23 AM		139.9	31.5553	130.679	584.302	0	0	0	-3.1	-3	-33.4		P-GPS	52	21.92	2912	34.2778	W	28.4487	Calm	DJI M30	1581F4BND226900B	4LGCK5S0071QAW
2023-11-11	5:48:58.43 AM		140	31.5553	130.679	584.302	0	0	0	-3	-2.9	-33.4		P-GPS	52	21.92	2912	34.2778	W	28.4487	Calm	DJI M30	1581F4BND226900B	4LGCK5S0071QAW
2023-11-11	5:48:58.43 AM		140.1	31.5553	130.679	584.302	0	0	0	-3.1	-2.8	-33.4		P-GPS	52	21.92	2912	34.2778	W	28.4487	Calm	DJI M30	1581F4BND226900B	4LGCK5S0071QAW
2023-11-11	5:48:58.63 AM		140.2	31.5553	130.679	584.302	0	0	0	-3.2	-2.8	-33.4		P-GPS	52	21.92	2912	34.2778	W	28.4487	Calm	DJI M30	1581F4BND226900B	4LGCK5S0071QAW
2023-11-11	5:48:58.63 AM		140.3	31.5553	130.679	584.302	0	0	0	-3.3	-2.8	-33.4		P-GPS	52	21.92	2912	34.2778	W	28.4487	Calm	DJI M30	1581F4BND226900B	4LGCK5S0071QAW
2023-11-11	5:48:58.83 AM		140.4	31.5553	130.679	584.302	0	0	0	-3.5	-2.9	-33.4		P-GPS	52	21.92	5844	34.2778	W	28.4487	Calm	DJI M30	1581F4BND226900B	4LGCK5S0071QAW
2023-11-11	5:48:58.83 AM		140.5	31.5553	130.679	584.302	0	0	0	-3.5	-3	-33.4		P-GPS	52	21.92	5844	34.2778	W	28.4487	Calm	DJI M30	1581F4BND226900B	4LGCK5S0071QAW
2023-11-11	5:48:59.04 AM		140.6	31.5553	130.679	584.302	0	0	0	-3.4	-3	-33.4		P-GPS	52	21.92	5844	34.2778	W	28.4487	Calm	DJI M30	1581F4BND226900B	4LGCK5S0071QAW
2023-11-11	5:48:59.04 AM		140.7	31.5553	130.679	584.302	0	0	0	-3.3	-3	-33.4		P-GPS	51	21.914	2895	34.2778	W	28.4487	Calm	DJI M30	1581F4BND226900B	4LGCK5S0071QAW
2023-11-11	5:48:59.14 AM		140.8	31.5553	130.679	584.302	0	0	0	-3.4	-3	-33.4		P-GPS	51	21.914	2895	34.2778	W	28.8029	Calm	DJI M30	1581F4BND226900B	4LGCK5S0071QAW
2023-11-11	5:48:59.14 AM		140.9	31.5553	130.679	584.302	0	0	0	-3.4	-2.9	-33.4		P-GPS	51	21.914	2895	34.2778	W	28.8029	Calm	DJI M30	1581F4BND226900B	4LGCK5S0071QAW
2023-11-11	5:48:59.44 AM		141	31.5553	130.679	584.302	0	0	0	-3.2	-2.8	-33.4		P-GPS	51	21.914	2895	34.2778	W	28.8029	Calm	DJI M30	1581F4BND226900B	4LGCK5S0071QAW
2023-11-11	5:48:59.44 AM		141.1	31.5553	130.679	584.302	0	0	0	-3.2	-2.8	-33.4		P-GPS	51	21.914	2895	34.2778	W	28.8029	Calm	DJI M30	1581F4BND226900B	4LGCK5S0071QAW
2023-11-11	5:48:59.55 AM		141.2	31.5553	130.679	584.302	0	0	0	-3.3	-2.5	-33.4		P-GPS	51	21.914	2895	34.2778	W	28.4487	Calm	DJI M30	1581F4BND226900B	4LGCK5S0071QAW
2023-11-11	5:48:59.55 AM		141.3	31.5553	130.679	584.302	0	0	0	-3.3	-2.5	-33.4		P-GPS	51	21.914	2895	34.2778	W	28.4487	Calm	DJI M30	1581F4BND226900B	4LGCK5S0071QAW
2023-11-11	5:48:59.85 AM		141.4	31.5553	130.679	584.302	0	0	0	-3.1	-2.6	-33.4		P-GPS	51	21.914	5829	34.2778	W	28.4487	Calm	DJI M30	1581F4BND226900B	4LGCK5S0071QAW
2023-11-11	5:48:59.85 AM		141.5	31.5553	130.679	584.302	0	0	0	-2.9	-2.7	-33.4		P-GPS	51	21.914	5829	34.2778	W	28.4487	Calm	DJI M30	1581F4BND226900B	4LGCK5S0071QAW
2023-11-11	5:49:00.05 AM		141.6	31.5553	130.679	584.302	0	0	0	-3	-2.6	-33.4		P-GPS	51	21.914	5829	34.2778	W	28.4487	Calm	DJI M30	1581F4BND226900B	4LGCK5S0071QAW
2023-11-11	5:49:00.05 AM		141.7	31.5553	130.679	584.302	0	0	0	-3.1	-2.4	-33.4		P-GPS	51	21.908	2895	34.2778	W	28.4487	Calm	DJI M30	1581F4BND226900B	4LGCK5S0071QAW
2023-11-11	5:49:00.16 AM		141.8	31.5553	130.679	584.302	0	0	0	-3.2	-2.2	-33.4		P-GPS	51	21.908	2895	34.2778	W	28.0784	Calm	DJI M30	1581F4BND226900B	4LGCK5S0071QAW
2023-11-11	5:49:00.16 AM		141.9	31.5553	130.679	584.302	0	0	0	-3.3	-2.3	-33.4		P-GPS	51	21.908	2895	34.2778	W	28.0784	Calm	DJI M30	1581F4BND226900B	4LGCK5S0071QAW
2023-11-11	5:49:00.36 AM		142	31.5553	130.679	584.302	0	0	0	-3.1	-2.4	-33.4		P-GPS	51	21.908	2895	34.2778	W	28.0784	Calm	DJI M30	1581F4BND226900B	4LGCK5S0071QAW
2023-11-11	5:49:00.46 AM		142.1	31.5553	130.679	584.302	0	0	0	-3	-2.4	-33.4		P-GPS	51	21.908	2895	34.2778	W	28.0784	Calm	DJI M30	1581F4BND226900B	4LGCK5S0071QAW
2023-11-11	5:49:00.66 AM		142.2	31.5553	130.679	584.302	0	0	0	-3	-2.3	-33.4		P-GPS	51	21.908	2895	34.2778	W	27.7242	Calm	DJI M30	1581F4BND226900B	4LGCK5S0071QAW
2023-11-11	5:49:00.66 AM		142.3	31.5553	130.679	584.302	0	0	0	-3	-2.2	-33.4		P-GPS	51	21.908	2895	34.2778	W	27.7242	Calm	DJI M30	1581F4BND226900B	4LGCK5S0071QAW
2023-11-11	5:49:00.76 AM		142.4	31.5553	130.679	584.302	0	0	0	-2.9	-2.2	-33.4		P-GPS	51	21.908	5829	34.2778	W	27.37	Calm	DJI M30	1581F4BND226900B	4LGCK5S0071QAW
2023-11-11	5:49:00.76 AM		142.5	31.5553	130.679	584.302	0	0	0	-2.8	-2.2	-33.4		P-GPS	51	21.908	5829	34.2778	W	27.37	Calm	DJI M30	1581F4BND226900B	4LGCK5S0071QAW
2023-11-11	5:49:01.07 AM		142.6	31.5553	130.679	584.302	0	0	0	-2.9	-2.3	-33.4		P-GPS	51	21.908	5829	34.2778	W	27.37	Calm	DJI M30	1581F4BND226900B	4LGCK5S0071QAW
2023-11-11	5:49:01.07 AM		142.7	31.5553	130.679	584.302	0	0	0	-2.9	-2.7	-33.4		P-GPS	51	21.908	5829	34.2778	W	26.9997	Calm	DJI M30	1581F4BND226900B	4LGCK5S0071QAW
2023-11-11	5:49:01.07 AM		142.8	31.5553	130.679	584.302	0	0	0	-2.8	-2.9	-33.4		P-GPS	51	21.908	5829	34.2778	W	26.9997	Calm	DJI M30	1581F4BND226900B	4LGCK5S0071QAW
2023-11-11	5:49:01.07 AM		142.9	31.5553	130.679	584.302	0	0	0	-2.7	-2.9	-33.4		P-GPS	51	21.908	5829	34.2778	W	26.9997	Calm	DJI M30	1581F4BND226900B	4LGCK5S0071QAW
2023-11-11	5:49:01.37 AM		143	31.5553	130.679	584.302	0	0	0	-2.5	-2.8	-33.5		P-GPS	51	21.908	5829	34.2778	W	26.6455	Calm	DJI M30	1581F4BND226900B	4LGCK5S0071QAW
2023-11-11	5:49:01.37 AM		143.1	31.5553	130.679	584.302	0	0	0	-2.5	-2.7	-33.5		P-GPS	51	21.908	5829	34.2778	W	26.6455	Calm	DJI M30	1581F4BND226900B	4LGCK5S0071QAW
2023-11-11	5:49:01.58 AM		143.2	31.5553	130.679	584.302	0	0	0	-2.6	-2.5	-33.5		P-GPS	51	21.908	5829	34.2778	W	26.2752	Calm	DJI M30	1581F4BND226900B	4LGCK5S0071QAW
2023-11-11	5:49:01.58 AM		143.3	31.5553	130.679	584.302	0	0	0	-2.5	-2.4	-33.5		P-GPS	51	21.908	5829	34.2778	W	26.2752	Calm	DJI M30	1581F4BND226900B	4LGCK5S0071QAW
2023-11-11	5:49:01.78 AM		143.4	31.5553	130.679	584.302	0	0	0	-2.5	-2.2	-33.5		P-GPS	51	21.923	5830	34.2778	W	26.2752	Calm	DJI M30	1581F4BND226900B	4LGCK5S0071QAW
2023-11-11	5:49:01.78 AM		143.5	31.5553	130.679	584.302	0	0	0	-2.7	-2.4	-33.5		P-GPS	51	21.923	5830	34.2778	W	25.921	Calm	DJI M30	1581F4BND226900B	4LGCK5S0071QAW
2023-11-11	5:49:01.98 AM		143.6	31.5553	130.679	584.302	0	0	0	-3	-2.6	-33.5		P-GPS	51	21.911	2895	34.2778	W	25.921	Calm	DJI M30	1581F4BND226900B	4LGCK5S0071QAW
2023-11-11	5:49:01.98 AM		143.7	31.5553	130.679	584.302	0	0	0	-3.2	-2.5	-33.5		P-GPS	51	21.911	2895	34.2778	W	25.921	Calm	DJI M30	1581F4BND226900B	4LGCK5S0071QAW
2023-11-11	5:49:02.18 AM		143.8	31.5553	130.679	584.302	0	0	0	-3.4	-2.3	-33.4		P-GPS	51	21.911	2895	34.2778	W	25.5668	Calm	DJI M30	1581F4BND226900B	4LGCK5S0071QAW
2023-11-11	5:49:02.18 AM		143.9	31.5553	130.679	584.302	0	0	0	-3.4	-2	-33.3		P-GPS	51	21.911	2895	34.2778	W	25.5668	Calm	DJI M30	1581F4BND226900B	4LGCK5S0071QAW
2023-11-11	5:49:02.39 AM		144	31.5553	130.679	584.302	0	0	0	-3.2	-1.7	-33.4		P-GPS	51	21.911	2895	34.2778	W	25.5668	Calm	DJI M30	1581F4BND226900B	4LGCK5S0071QAW
2023-11-11	5:49:02.39 AM		144.1	31.5553	130.679	584.302	0	0	0	-2.9	-1.8	-33.4		P-GPS	51	21.911	2895	34.2778	W	25.5668	Calm	DJI M30	1581F4BND226900B	4LGCK5S0071QAW
2023-11-11	5:49:02.49 AM		144.2	31.5553	130.679	584.302	0	0	0	-2.5	-2.3	-33.4		P-GPS	51	21.911	2895	34.2778	W	25.1965	Calm	DJI M30	1581F4BND226900B	4LGCK5S0071QAW
2023-11-11	5:49:02.49 AM		144.3	31.5553	130.679	584.302	0	0	0	-2.5	-2.6	-33.4		P-GPS	51	21.911	2895	34.2778	W	25.1965	Calm	DJI M30	1581F4BND226900B	4LGCK5S0071QAW
2023-11-11	5:49:02.79 AM		144.4	31.5553	130.679	584.302	0	0	0	-2.6	-2.7	-33.4		P-GPS	51	21.916	5823	34.2778	W	25.1965	Calm	DJI M30	1581F4BND226900B	4LGCK5S0071QAW
2023-11-11	5:49:02.79 AM		144.5	31.5553	130.679	584.302	0	0	0	-2.8	-2.7	-33.4		P-GPS	51	21.916	5823	34.2778	W	25.1965	Calm	DJI M30	1581F4BND226900B	4LGCK5S0071QAW
2023-11-11	5:49:03.00 AM		144.6	31.5553	130.679	584.302	0	0	0	-2.8	-2.9	-33.5		P-GPS	51	21.916	5823	34.2778	W	25.1965	Calm	DJI M30	1581F4BND226900B	4LGCK5S0071QAW
2023-11-11	5:49:03.00 AM		144.7	31.5553	130.679	584.302	0	0	0	-2.8	-2.8	-33.5		P-GPS	51	21.916	5823	34.2778	W	24.8423	Calm	DJI M30	1581F4BND226900B	4LGCK5S0071QAW
2023-11-11	5:49:03.20 AM		144.8	31.5553	130.679	584.302	0	0	0	-2.8	-2.8	-33.5		P-GPS	51	21.916	5823	34.2778	W	24.8423	Calm	DJI M30	1581F4BND226900B	4LGCK5S0071QAW
2023-11-11	5:49:03.20 AM		144.9	31.5553	130.679	584.302	0	0	0	-2.9	-3	-33.4		P-GPS	51	21.916	5823	34.2778	W	24.8423	Calm	DJI M30	1581F4BND226900B	4LGCK5S0071QAW
2023-11-11	5:49:03.41 AM		145	31.5553	130.679	584.302	0	0	0	-3.3	-3.3	-33.4		P-GPS	51	21.916	5823	34.2778	W	24.8423	Calm	DJI M30	1581F4BND226900B	4LGCK5S0071QAW
2023-11-11	5:49:03.41 AM		145.1	31.5553	130.679	584.302	0	0	0	-3.3	-3.3	-33.4		P-GPS	51	21.916	5823	34.2778	W	24.8423	Calm	DJI M30	1581F4BND226900B	4LGCK5S0071QAW
2023-11-11	5:49:03.61 AM		145.2	31.5553	130.679	584.302	0	0	0	-3	-3.1	-33.4		P-GPS	51	21.916	5823	34.2778	W	24.8423	Calm	DJI M30	1581F4BND226900B	4LGCK5S0071QAW
2023-11-11	5:49:03.61 AM		145.3	31.5553	130.679	584.302	0	0	0	-2.9	-3	-33.4		P-GPS	51	21.916	5823	34.2778	W	25.1965	Calm	DJI M30	1581F4BND226900B	4LGCK5S0071QAW
2023-11-11	5:49:03.81 AM		145.4	31.5553	130.679	584.302	0	0	0	-2.8	-2.9	-33.4		P-GPS	51	21.921	5824	34.2778	W	25.1965	Calm	DJI M30	1581F4BND226900B	4LGCK5S0071QAW
2023-11-11	5:49:03.81 AM		145.5	31.5553	130.679	584.302	0	0	0	-2.8	-2.8	-33.5		P-GPS	51	21.921	5824	34.2778	W	25.1965	Calm	DJI M30	1581F4BND226900B	4LGCK5S0071QAW
2023-11-11	5:49:04.02 AM		145.6	31.5553	130.679	584.302	0	0	0	-2.8	-2.7	-33.5		P-GPS	51	21.921	2898	34.2778	W	25.1965	Calm	DJI M30	1581F4BND226900B	4LGCK5S0071QAW
2023-11-11	5:49:04.02 AM		145.7	31.5553	130.679	584.302	0	0	0	-2.6	-2.6	-33.5		P-GPS	51	21.921	2898	34.2778	W	25.1965	Calm	DJI M30	1581F4BND226900B	4LGCK5S0071QAW
2023-11-11	5:49:04.22 AM		145.8	31.5553	130.679	584.302	0	0	0	-2.4	-2.4	-33.5		P-GPS	51	21.921	2898	34.2778	W	25.1965	Calm	DJI M30	1581F4BND226900B	4LGCK5S0071QAW
2023-11-11	5:49:04.22 AM		145.9	31.5553	130.679	584.302	0	0	0	-2.5	-2.3	-33.5		P-GPS	51	21.921	2898	34.2778	W	25.1965	Calm	DJI M30	1581F4BND226900B	4LGCK5S0071QAW
2023-11-11	5:49:04.42 AM		146	31.5553	130.679	584.302	0	0	0	-2.9	-2	-33.4		P-GPS	51	21.921	2898	34.2778	W	25.1965	Calm	DJI M30	1581F4BND226900B	4LGCK5S0071QAW
2023-11-11	5:49:04.42 AM		146.1	31.5553	130.679	584.302	0	0	0	-3	-1.9	-33.4		P-GPS	51	21.921	2898	34.2778	W	25.1965	Calm	DJI M30	1581F4BND226900B	4LGCK5S0071QAW
2023-11-11	5:49:04.63 AM		146.2	31.5553	130.679	584.302	0	0	0	-3.1	-2.2	-33.4		P-GPS	51	21.921	2898	34.2778	W	25.1965	Calm	DJI M30	1581F4BND226900B	4LGCK5S0071QAW
2023-11-11	5:49:04.63 AM		146.3	31.5553	130.679	584.302	0	0	0	-3.2	-2.4	-33.4		P-GPS	51	21.921	2898	34.2778	W	25.1965	Calm	DJI M30	1581F4BND226900B	4LGCK5S0071QAW
2023-11-11	5:49:04.83 AM		146.4	31.5553	130.679	584.302	0	0	0	-3.1	-2.4	-33.4		P-GPS	51	21.909	5813	34.2778	W	25.1965	Calm	DJI M30	1581F4BND226900B	4LGCK5S0071QAW
2023-11-11	5:49:04.83 AM		146.5	31.5553	130.679	584.302	0	0	0	-3	-2.5	-33.4		P-GPS	51	21.909	5813	34.2778	W	25.1965	Calm	DJI M30	1581F4BND226900B	4LGCK5S0071QAW
2023-11-11	5:49:05.03 AM		146.6	31.5553	130.679	584.302	0	0	0	-3.1	-2.5	-33.4		P-GPS	51	21.909	2887	34.2778	W	25.1965	Calm	DJI M30	1581F4BND226900B	4LGCK5S0071QAW
2023-11-11	5:49:05.03 AM		146.7	31.5553	130.679	584.302	0	0	0	-3.1	-2.6	-33.4		P-GPS	51	21.909	2887	34.2778	W	25.1965	Calm	DJI M30	1581F4BND226900B	4LGCK5S0071QAW
2023-11-11	5:49:05.24 AM		146.8	31.5553	130.679	584.302	0	0	0	-3	-2.5	-33.4		P-GPS	51	21.909	2887	34.2778	W	25.1965	Calm	DJI M30	1581F4BND226900B	4LGCK5S0071QAW
2023-11-11	5:49:05.24 AM		146.9	31.5553	130.679	584.302	0	0	0	-3	-2.7	-33.4		P-GPS	51	21.909	2887	34.2778	W	25.1965	Calm	DJI M30	1581F4BND226900B	4LGCK5S0071QAW
2023-11-11	5:49:05.44 AM		147	31.5553	130.679	584.302	0	0	0	-3.2	-2.8	-33.4		P-GPS	51	21.909	2887	34.2778	W	25.1965	Calm	DJI M30	1581F4BND226900B	4LGCK5S0071QAW
2023-11-11	5:49:05.44 AM		147.1	31.5553	130.679	584.302	0	0	0	-3.3	-2.9	-33.4		P-GPS	51	21.909	2887	34.2778	W	25.5668	Calm	DJI M30	1581F4BND226900B	4LGCK5S0071QAW
2023-11-11	5:49:05.64 AM		147.2	31.5553	130.679	584.302	0	0	0	-3.5	-2.9	-33.3		P-GPS	51	21.909	2887	34.2778	W	25.5668	Calm	DJI M30	1581F4BND226900B	4LGCK5S0071QAW
2023-11-11	5:49:05.64 AM		147.3	31.5553	130.679	584.302	0	0	0	-3.5	-3	-33.3		P-GPS	51	21.909	2887	34.2778	W	25.5668	Calm	DJI M30	1581F4BND226900B	4LGCK5S0071QAW
2023-11-11	5:49:05.84 AM		147.4	31.5553	130.679	584.302	0	0	0	-3.1	-3.4	-33.4		P-GPS	51	21.917	5813	34.2778	W	25.5668	Calm	DJI M30	1581F4BND226900B	4LGCK5S0071QAW
2023-11-11	5:49:05.84 AM		147.5	31.5553	130.679	584.302	0	0	0	-2.9	-3.7	-33.5		P-GPS	51	21.917	5813	34.2778	W	25.921	Calm	DJI M30	1581F4BND226900B	4LGCK5S0071QAW
2023-11-11	5:49:05.84 AM		147.6	31.5553	130.679	584.302	0	0	0	-2.9	-3.7	-33.5		P-GPS	51	21.9	2887	34.2778	W	25.921	Calm	DJI M30	1581F4BND226900B	4LGCK5S0071QAW
2023-11-11	5:49:06.06 AM		147.7	31.5553	130.679	584.302	0	0	0	-3	-3.4	-33.5		P-GPS	51	21.9	2887	34.2778	W	25.921	Calm	DJI M30	1581F4BND226900B	4LGCK5S0071QAW
2023-11-11	5:49:06.25 AM		147.8	31.5553	130.679	584.302	0	0	0	-3.4	-3	-33.4		P-GPS	51	21.9	2887	34.2778	W	25.921	Calm	DJI M30	1581F4BND226900B	4LGCK5S0071QAW
2023-11-11	5:49:06.25 AM		147.9	31.5553	130.679	584.302	0	0	0	-3.6	-2.6	-33.4		P-GPS	51	21.9	2887	34.2778	W	26.2752	Calm	DJI M30	1581F4BND226900B	4LGCK5S0071QAW
2023-11-11	5:49:06.46 AM		148	31.5553	130.679	584.302	0	0	0	-3.6	-2	-33.4		P-GPS	51	21.9	2887	34.2778	W	26.2752	Calm	DJI M30	1581F4BND226900B	4LGCK5S0071QAW
2023-11-11	5:49:06.46 AM		148.1	31.5553	130.679	584.302	0	0	0	-3.5	-2.1	-33.4		P-GPS	51	21.9	2887	34.2778	W	26.2752	Calm	DJI M30	1581F4BND226900B	4LGCK5S0071QAW
2023-11-11	5:49:06.56 AM		148.2	31.5553	130.679	584.302	0	0	0	-3.2	-2.9	-33.4		P-GPS	51	21.9	2887	34.2778	W	26.6455	Calm	DJI M30	1581F4BND226900B	4LGCK5S0071QAW
2023-11-11	5:49:06.56 AM		148.3	31.5553	130.679	584.302	0	0	0	-3.2	-3.6	-33.4		P-GPS	51	21.9	2887	34.2778	W	26.6455	Calm	DJI M30	1581F4BND226900B	4LGCK5S0071QAW
2023-11-11	5:49:06.86 AM		148.4	31.5553	130.679	584.302	0	0	0	-3.1	-4.2	-33.4		P-GPS	51	21.905	5815	34.2778	W	26.6455	Calm	DJI M30	1581F4BND226900B	4LGCK5S0071QAW
2023-11-11	5:49:06.86 AM		148.5	31.5553	130.679	584.302	0	0	0	-3.4	-4	-33.4		P-GPS	51	21.905	5815	34.2778	W	26.6455	Calm	DJI M30	1581F4BND226900B	4LGCK5S0071QAW
2023-11-11	5:49:06.96 AM		148.6	31.5553	130.679	584.302	0	0	0	-3.6	-3.4	-33.4		P-GPS	51	21.913	2890	34.2778	W	26.9997	Calm	DJI M30	1581F4BND226900B	4LGCK5S0071QAW
2023-11-11	5:49:06.96 AM		148.7	31.5553	130.679	584.302	0	0	0	-3.3	-2.9	-33.5		P-GPS	51	21.913	2890	34.2778	W	26.9997	Calm	DJI M30	1581F4BND226900B	4LGCK5S0071QAW
2023-11-11	5:49:07.17 AM		148.8	31.5553	130.679	584.302	0	0	0	-2.9	-2.4	-33.5		P-GPS	51	21.913	2890	34.2778	W	26.9997	Calm	DJI M30	1581F4BND226900B	4LGCK5S0071QAW
2023-11-11	5:49:07.27 AM		148.9	31.5553	130.679	584.302	0	0	0	-2.8	-2.3	-33.5		P-GPS	51	21.913	2890	34.2778	W	26.9997	Calm	DJI M30	1581F4BND226900B	4LGCK5S0071QAW
2023-11-11	5:49:07.37 AM		149	31.5553	130.679	584.302	0	0	0	-2.8	-2.6	-33.4		P-GPS	51	21.913	2890	34.2778	W	26.9997	Calm	DJI M30	1581F4BND226900B	4LGCK5S0071QAW
2023-11-11	5:49:07.47 AM		149.1	31.5553	130.679	584.302	0	0	0	-3	-3	-33.4		P-GPS	51	21.913	2890	34.2778	W	26.9997	Calm	DJI M30	1581F4BND226900B	4LGCK5S0071QAW
2023-11-11	5:49:07.47 AM		149.2	31.5553	130.679	584.302	0	0	0	-3.4	-3.6	-33.4		P-GPS	51	21.913	2890	34.2778	W	27.37	Calm	DJI M30	1581F4BND226900B	4LGCK5S0071QAW
2023-11-11	5:49:07.47 AM		149.3	31.5553	130.679	584.302	0	0	0	-3.4	-3.8	-33.4		P-GPS	51	21.913	2890	34.2778	W	27.37	Calm	DJI M30	1581F4BND226900B	4LGCK5S0071QAW
2023-11-11	5:49:07.78 AM		149.4	31.5553	130.679	584.302	0	0	0	-2.8	-3.4	-33.5		P-GPS	51	21.913	5804	34.2778	W	27.37	Calm	DJI M30	1581F4BND226900B	4LGCK5S0071QAW
2023-11-11	5:49:07.78 AM		149.5	31.5553	130.679	584.302	0	0	0	-2.6	-3.1	-33.5		P-GPS	51	21.913	5804	34.2778	W	27.37	Calm	DJI M30	1581F4BND226900B	4LGCK5S0071QAW
2023-11-11	5:49:07.98 AM		149.6	31.5553	130.679	584.302	0	0	0	-2.9	-3	-33.4		P-GPS	51	21.896	2879	34.2778	W	27.37	Calm	DJI M30	1581F4BND226900B	4LGCK5S0071QAW
2023-11-11	5:49:07.98 AM		149.7	31.5553	130.679	584.302	0	0	0	-3.1	-3	-33.4		P-GPS	51	21.896	2879	34.2778	W	27.37	Calm	DJI M30	1581F4BND226900B	4LGCK5S0071QAW
2023-11-11	5:49:08.18 AM		149.8	31.5553	130.679	584.302	0	0	0	-3.3	-2.7	-33.4		P-GPS	51	21.896	2879	34.2778	W	27.37	Calm	DJI M30	1581F4BND226900B	4LGCK5S0071QAW
2023-11-11	5:49:08.18 AM		149.9	31.5553	130.679	584.302	0	0	0	-3.3	-2.6	-33.4		P-GPS	51	21.896	2879	34.2778	W	26.9997	Calm	DJI M30	1581F4BND226900B	4LGCK5S0071QAW
2023-11-11	5:49:08.39 AM		150	31.5553	130.679	584.302	0	0	0	-2.8	-2.7	-33.4		P-GPS	51	21.896	2879	34.2778	W	26.9997	Calm	DJI M30	1581F4BND226900B	4LGCK5S0071QAW
2023-11-11	5:49:08.39 AM		150.1	31.5553	130.679	584.302	0	0	0	-2.5	-3	-33.5		P-GPS	51	21.896	2879	34.2778	W	26.9997	Calm	DJI M30	1581F4BND226900B	4LGCK5S0071QAW
2023-11-11	5:49:08.59 AM		150.2	31.5553	130.679	584.302	0	0	0	-2.3	-3.1	-33.5		P-GPS	51	21.896	2879	34.2778	W	26.9997	Calm	DJI M30	1581F4BND226900B	4LGCK5S0071QAW
2023-11-11	5:49:08.59 AM		150.3	31.5553	130.679	584.302	0	0	0	-2.5	-3.2	-33.5		P-GPS	51	21.896	2879	34.2778	W	26.9997	Calm	DJI M30	1581F4BND226900B	4LGCK5S0071QAW
2023-11-11	5:49:08.79 AM		150.4	31.5553	130.679	584.302	0	0	0	-3.1	-3.4	-33.4		P-GPS	51	21.915	5795	34.2778	W	26.9997	Calm	DJI M30	1581F4BND226900B	4LGCK5S0071QAW
2023-11-11	5:49:08.79 AM		150.5	31.5553	130.679	584.302	0	0	0	-3.5	-3.5	-33.4		P-GPS	51	21.915	5795	34.2778	W	26.9997	Calm	DJI M30	1581F4BND226900B	4LGCK5S0071QAW
2023-11-11	5:49:09.00 AM		150.6	31.5553	130.679	584.302	0	0	0	-3.4	-3.6	-33.4		P-GPS	51	21.913	2879	34.2778	W	26.9997	Calm	DJI M30	1581F4BND226900B	4LGCK5S0071QAW
2023-11-11	5:49:09.00 AM		150.7	31.5553	130.679	584.302	0	0	0	-3.2	-3.6	-33.4		P-GPS	51	21.913	2879	34.2778	W	26.9997	Calm	DJI M30	1581F4BND226900B	4LGCK5S0071QAW
2023-11-11	5:49:09.20 AM		150.8	31.5553	130.679	584.302	0	0	0	-2.8	-3.3	-33.3		P-GPS	51	21.913	2879	34.2778	W	26.9997	Calm	DJI M30	1581F4BND226900B	4LGCK5S0071QAW
2023-11-11	5:49:09.20 AM		150.9	31.5553	130.679	584.302	0	0	0	-2.5	-3	-33.3		P-GPS	51	21.913	2879	34.2778	W	26.9997	Calm	DJI M30	1581F4BND226900B	4LGCK5S0071QAW
2023-11-11	5:49:09.40 AM		151	31.5553	130.679	584.302	0	0	0	-2.4	-2.6	-33.4		P-GPS	51	21.913	2879	34.2778	W	26.9997	Calm	DJI M30	1581F4BND226900B	4LGCK5S0071QAW
2023-11-11	5:49:09.40 AM		151.1	31.5553	130.679	584.302	0	0	0	-2.4	-2.4	-33.4		P-GPS	51	21.913	2879	34.2778	W	26.9997	Calm	DJI M30	1581F4BND226900B	4LGCK5S0071QAW
2023-11-11	5:49:09.61 AM		151.2	31.5553	130.679	584.302	0	0	0	-2.3	-2.5	-33.4		P-GPS	51	21.913	2879	34.2778	W	26.9997	Calm	DJI M30	1581F4BND226900B	4LGCK5S0071QAW
2023-11-11	5:49:09.61 AM		151.3	31.5553	130.679	584.302	0	0	0	-2.3	-2.6	-33.4		P-GPS	51	21.913	2879	34.2778	W	26.9997	Calm	DJI M30	1581F4BND226900B	4LGCK5S0071QAW
2023-11-11	5:49:09.81 AM		151.4	31.5553	130.679	584.302	0	0	0	-2.6	-2.7	-33.4		P-GPS	51	21.913	5796	34.2778	W	26.9997	Calm	DJI M30	1581F4BND226900B	4LGCK5S0071QAW
2023-11-11	5:49:09.81 AM		151.5	31.5553	130.679	584.302	0	0	0	-2.8	-2.7	-33.4		P-GPS	51	21.913	5796	34.2778	W	26.9997	Calm	DJI M30	1581F4BND226900B	4LGCK5S0071QAW
2023-11-11	5:49:10.01 AM		151.6	31.5553	130.679	584.302	0	0	0	-3.1	-2.7	-33.4		P-GPS	51	21.913	5796	34.2778	W	26.9997	Calm	DJI M30	1581F4BND226900B	4LGCK5S0071QAW
2023-11-11	5:49:10.01 AM		151.7	31.5553	130.679	584.302	0	0	0	-3.2	-2.8	-33.4		P-GPS	51	21.913	5796	34.2778	W	26.9997	Calm	DJI M30	1581F4BND226900B	4LGCK5S0071QAW
2023-11-11	5:49:10.22 AM		151.8	31.5553	130.679	584.302	0	0	0	-3.1	-3.1	-33.5		P-GPS	51	21.892	2879	34.2778	W	26.9997	Calm	DJI M30	1581F4BND226900B	4LGCK5S0071QAW
2023-11-11	5:49:10.22 AM		151.9	31.5553	130.679	584.302	0	0	0	-3	-3.1	-33.5		P-GPS	51	21.892	2879	34.2778	W	26.9997	Calm	DJI M30	1581F4BND226900B	4LGCK5S0071QAW
2023-11-11	5:49:10.32 AM		152	31.5553	130.679	584.302	0	0	0	-3	-2.9	-33.5		P-GPS	51	21.892	2879	34.2778	W	26.6455	Calm	DJI M30	1581F4BND226900B	4LGCK5S0071QAW
2023-11-11	5:49:10.32 AM		152.1	31.5553	130.679	584.302	0	0	0	-3	-2.7	-33.5		P-GPS	51	21.892	2879	34.2778	W	26.6455	Calm	DJI M30	1581F4BND226900B	4LGCK5S0071QAW
2023-11-11	5:49:10.62 AM		152.2	31.5553	130.679	584.302	0	0	0	-2.5	-2.5	-33.5		P-GPS	51	21.892	2879	34.2778	W	26.6455	Calm	DJI M30	1581F4BND226900B	4LGCK5S0071QAW
2023-11-11	5:49:10.62 AM		152.3	31.5553	130.679	584.302	0	0	0	-2.5	-2.5	-33.5		P-GPS	51	21.892	2879	34.2778	W	26.6455	Calm	DJI M30	1581F4BND226900B	4LGCK5S0071QAW
2023-11-11	5:49:10.73 AM		152.4	31.5553	130.679	584.302	0	0	0	-2.7	-2.7	-33.5		P-GPS	51	21.901	5796	34.2778	W	26.2752	Calm	DJI M30	1581F4BND226900B	4LGCK5S0071QAW
2023-11-11	5:49:10.73 AM		152.5	31.5553	130.679	584.302	0	0	0	-2.9	-2.8	-33.5		P-GPS	51	21.901	5796	34.2778	W	26.2752	Calm	DJI M30	1581F4BND226900B	4LGCK5S0071QAW
2023-11-11	5:49:11.03 AM		152.6	31.5553	130.679	584.302	0	0	0	-2.9	-2.6	-33.5		P-GPS	51	21.901	5796	34.2778	W	26.2752	Calm	DJI M30	1581F4BND226900B	4LGCK5S0071QAW
2023-11-11	5:49:11.03 AM		152.7	31.5553	130.679	584.302	0	0	0	-3.1	-2.4	-33.5		P-GPS	51	21.901	5796	34.2778	W	26.2752	Calm	DJI M30	1581F4BND226900B	4LGCK5S0071QAW
2023-11-11	5:49:11.14 AM		152.8	31.5553	130.679	584.302	0	0	0	-3.2	-2.1	-33.5		P-GPS	51	21.914	2879	34.2778	W	25.921	Calm	DJI M30	1581F4BND226900B	4LGCK5S0071QAW
2023-11-11	5:49:11.14 AM		152.9	31.5553	130.679	584.302	0	0	0	-3.1	-2.2	-33.5		P-GPS	51	21.914	2879	34.2778	W	25.921	Calm	DJI M30	1581F4BND226900B	4LGCK5S0071QAW
2023-11-11	5:49:11.44 AM		153	31.5553	130.679	584.302	0	0	0	-3	-2.6	-33.4		P-GPS	51	21.914	2879	34.2778	W	25.921	Calm	DJI M30	1581F4BND226900B	4LGCK5S0071QAW
2023-11-11	5:49:11.44 AM		153.1	31.5553	130.679	584.302	0	0	0	-3	-2.6	-33.4		P-GPS	51	21.914	2879	34.2778	W	25.921	Calm	DJI M30	1581F4BND226900B	4LGCK5S0071QAW
2023-11-11	5:49:11.65 AM		153.2	31.5553	130.679	584.302	0	0	0	-2.7	-2.5	-33.4		P-GPS	51	21.914	2879	34.2778	W	25.5668	Calm	DJI M30	1581F4BND226900B	4LGCK5S0071QAW
2023-11-11	5:49:11.65 AM		153.3	31.5553	130.679	584.302	0	0	0	-2.7	-2.4	-33.4		P-GPS	51	21.914	2879	34.2778	W	25.5668	Calm	DJI M30	1581F4BND226900B	4LGCK5S0071QAW
2023-11-11	5:49:11.75 AM		153.4	31.5553	130.679	584.302	0	0	0	-2.4	-2.2	-33.4		P-GPS	51	21.914	5785	34.2778	W	25.1965	Calm	DJI M30	1581F4BND226900B	4LGCK5S0071QAW
2023-11-11	5:49:11.75 AM		153.5	31.5553	130.679	584.302	0	0	0	-2.2	-2.1	-33.4		P-GPS	51	21.914	5785	34.2778	W	25.1965	Calm	DJI M30	1581F4BND226900B	4LGCK5S0071QAW
2023-11-11	5:49:11.95 AM		153.6	31.5553	130.679	584.302	0	0	0	-2.3	-2.2	-33.4		P-GPS	51	21.914	5785	34.2778	W	24.8423	Calm	DJI M30	1581F4BND226900B	4LGCK5S0071QAW
2023-11-11	5:49:11.95 AM		153.7	31.5553	130.679	584.302	0	0	0	-2.5	-2.4	-33.4		P-GPS	51	21.914	5785	34.2778	W	24.8423	Calm	DJI M30	1581F4BND226900B	4LGCK5S0071QAW
2023-11-11	5:49:12.26 AM		153.8	31.5553	130.679	584.302	0	0	0	-2.8	-2.6	-33.4		P-GPS	51	21.895	2879	34.2778	W	24.8423	Calm	DJI M30	1581F4BND226900B	4LGCK5S0071QAW
2023-11-11	5:49:12.26 AM		153.9	31.5553	130.679	584.302	0	0	0	-2.8	-3	-33.5		P-GPS	51	21.895	2879	34.2778	W	24.8423	Calm	DJI M30	1581F4BND226900B	4LGCK5S0071QAW
2023-11-11	5:49:12.36 AM		154	31.5553	130.679	584.302	0	0	0	-2.6	-3.1	-33.5		P-GPS	51	21.895	2879	34.2778	W	24.4881	Calm	DJI M30	1581F4BND226900B	4LGCK5S0071QAW
2023-11-11	5:49:12.36 AM		154.1	31.5553	130.679	584.302	0	0	0	-2.5	-2.7	-33.5		P-GPS	51	21.895	2879	34.2778	W	24.4881	Calm	DJI M30	1581F4BND226900B	4LGCK5S0071QAW
2023-11-11	5:49:12.67 AM		154.2	31.5553	130.679	584.302	0	0	0	-2.4	-2.2	-33.5		P-GPS	51	21.895	2879	34.2778	W	24.4881	Calm	DJI M30	1581F4BND226900B	4LGCK5S0071QAW
2023-11-11	5:49:12.67 AM		154.3	31.5553	130.679	584.302	0	0	0	-2.4	-2	-33.5		P-GPS	51	21.895	2879	34.2778	W	24.1178	Calm	DJI M30	1581F4BND226900B	4LGCK5S0071QAW
2023-11-11	5:49:12.67 AM		154.4	31.5553	130.679	584.302	0	0	0	-2.4	-1.8	-33.5		P-GPS	51	21.896	5785	34.2778	W	24.1178	Calm	DJI M30	1581F4BND226900B	4LGCK5S0071QAW
2023-11-11	5:49:12.87 AM		154.5	31.5553	130.679	584.302	0	0	0	-2.3	-1.8	-33.5		P-GPS	51	21.896	5785	34.2778	W	24.1178	Calm	DJI M30	1581F4BND226900B	4LGCK5S0071QAW
2023-11-11	5:49:12.97 AM		154.6	31.5553	130.679	584.302	0	0	0	-2.1	-2	-33.4		P-GPS	51	21.896	5785	34.2778	W	24.1178	Calm	DJI M30	1581F4BND226900B	4LGCK5S0071QAW
2023-11-11	5:49:12.97 AM		154.7	31.5553	130.679	584.302	0	0	0	-2.1	-2.1	-33.4		P-GPS	51	21.896	5785	34.2778	W	23.7636	Calm	DJI M30	1581F4BND226900B	4LGCK5S0071QAW
2023-11-11	5:49:13.18 AM		154.8	31.5553	130.679	584.302	0	0	0	-2	-2.5	-33.4		P-GPS	51	21.889	2868	34.2778	W	23.7636	Calm	DJI M30	1581F4BND226900B	4LGCK5S0071QAW
2023-11-11	5:49:13.18 AM		154.9	31.5553	130.679	584.302	0	0	0	-2.2	-2.8	-33.5		P-GPS	51	21.889	2868	34.2778	W	23.7636	Calm	DJI M30	1581F4BND226900B	4LGCK5S0071QAW
2023-11-11	5:49:13.48 AM		155	31.5553	130.679	584.302	0	0	0	-2.6	-3	-33.5		P-GPS	51	21.889	2868	34.2778	W	23.7636	Calm	DJI M30	1581F4BND226900B	4LGCK5S0071QAW
2023-11-11	5:49:13.48 AM		155.1	31.5553	130.679	584.302	0	0	0	-3	-2.9	-33.5		P-GPS	51	21.889	2868	34.2778	W	23.7636	Calm	DJI M30	1581F4BND226900B	4LGCK5S0071QAW
2023-11-11	5:49:13.68 AM		155.2	31.5553	130.679	584.302	0	0	0	-3	-2.8	-33.4		P-GPS	51	21.889	2868	34.2778	W	23.7636	Calm	DJI M30	1581F4BND226900B	4LGCK5S0071QAW
2023-11-11	5:49:13.68 AM		155.3	31.5553	130.679	584.302	0	0	0	-2.8	-2.7	-33.4		P-GPS	51	21.889	2868	34.2778	W	23.4094	Calm	DJI M30	1581F4BND226900B	4LGCK5S0071QAW
2023-11-11	5:49:13.68 AM		155.4	31.5553	130.679	584.302	0	0	0	-2.5	-2.3	-33.5		P-GPS	51	21.891	5774	34.2778	W	23.4094	Calm	DJI M30	1581F4BND226900B	4LGCK5S0071QAW
2023-11-11	5:49:13.68 AM		155.5	31.5553	130.679	584.302	0	0	0	-2.4	-2.4	-33.5		P-GPS	51	21.891	5774	34.2778	W	23.4094	Calm	DJI M30	1581F4BND226900B	4LGCK5S0071QAW
2023-11-11	5:49:13.99 AM		155.6	31.5553	130.679	584.302	0	0	0	-2.5	-2.8	-33.4		P-GPS	51	21.891	5774	34.2778	W	23.4094	Calm	DJI M30	1581F4BND226900B	4LGCK5S0071QAW
2023-11-11	5:49:13.99 AM		155.7	31.5553	130.679	584.302	0	0	0	-2.7	-2.7	-33.4		P-GPS	51	21.891	5774	34.2778	W	23.4094	Calm	DJI M30	1581F4BND226900B	4LGCK5S0071QAW
2023-11-11	5:49:14.19 AM		155.8	31.5553	130.679	584.302	0	0	0	-2.7	-2.4	-33.4		P-GPS	51	21.892	2868	34.2778	W	23.4094	Calm	DJI M30	1581F4BND226900B	4LGCK5S0071QAW
2023-11-11	5:49:14.19 AM		155.9	31.5553	130.679	584.302	0	0	0	-2.7	-2.3	-33.4		P-GPS	51	21.892	2868	34.2778	W	23.4094	Calm	DJI M30	1581F4BND226900B	4LGCK5S0071QAW
2023-11-11	5:49:14.29 AM		156	31.5553	130.679	584.302	0	0	0	-2.6	-2.1	-33.4		P-GPS	51	21.892	2868	34.2778	W	23.0391	Calm	DJI M30	1581F4BND226900B	4LGCK5S0071QAW
2023-11-11	5:49:14.29 AM		156.1	31.5553	130.679	584.302	0	0	0	-2.5	-1.9	-33.5		P-GPS	51	21.892	2868	34.2778	W	23.0391	Calm	DJI M30	1581F4BND226900B	4LGCK5S0071QAW
2023-11-11	5:49:14.60 AM		156.2	31.5553	130.679	584.302	0	0	0	-2.2	-1.9	-33.5		P-GPS	51	21.892	2868	34.2778	W	23.0391	Calm	DJI M30	1581F4BND226900B	4LGCK5S0071QAW
2023-11-11	5:49:14.60 AM		156.3	31.5553	130.679	584.302	0	0	0	-2.1	-1.9	-33.5		P-GPS	51	21.892	2868	34.2778	W	23.0391	Calm	DJI M30	1581F4BND226900B	4LGCK5S0071QAW
2023-11-11	5:49:14.80 AM		156.4	31.5553	130.679	584.302	0	0	0	-2	-1.9	-33.5		P-GPS	51	21.902	5774	34.2778	W	23.0391	Calm	DJI M30	1581F4BND226900B	4LGCK5S0071QAW
2023-11-11	5:49:14.80 AM		156.5	31.5553	130.679	584.302	0	0	0	-2.1	-2.1	-33.5		P-GPS	51	21.902	5774	34.2778	W	23.0391	Calm	DJI M30	1581F4BND226900B	4LGCK5S0071QAW
2023-11-11	5:49:14.90 AM		156.6	31.5553	130.679	584.302	0	0	0	-2.1	-2.4	-33.5		P-GPS	51	21.902	5774	34.2778	W	22.6849	Calm	DJI M30	1581F4BND226900B	4LGCK5S0071QAW
2023-11-11	5:49:14.90 AM		156.7	31.5553	130.679	584.302	0	0	0	-2.2	-2.5	-33.5		P-GPS	51	21.902	5774	34.2778	W	22.6849	Calm	DJI M30	1581F4BND226900B	4LGCK5S0071QAW
2023-11-11	5:49:15.21 AM		156.8	31.5553	130.679	584.302	0	0	0	-2.4	-2.6	-33.5		P-GPS	51	21.884	2868	34.2778	W	22.6849	Calm	DJI M30	1581F4BND226900B	4LGCK5S0071QAW
2023-11-11	5:49:15.21 AM		156.9	31.5553	130.679	584.302	0	0	0	-2.4	-2.5	-33.5		P-GPS	51	21.884	2868	34.2778	W	22.6849	Calm	DJI M30	1581F4BND226900B	4LGCK5S0071QAW
2023-11-11	5:49:15.41 AM		157	31.5553	130.679	584.302	0	0	0	-2.3	-2.3	-33.4		P-GPS	51	21.884	2868	34.2778	W	22.6849	Calm	DJI M30	1581F4BND226900B	4LGCK5S0071QAW
2023-11-11	5:49:15.41 AM		157.1	31.5553	130.679	584.302	0	0	0	-2.4	-2.3	-33.4		P-GPS	51	21.884	2868	34.2778	W	22.6849	Calm	DJI M30	1581F4BND226900B	4LGCK5S0071QAW
2023-11-11	5:49:15.51 AM		157.2	31.5553	130.679	584.302	0	0	0	-2.3	-2.3	-33.4		P-GPS	51	21.884	2868	34.2778	W	22.3146	Calm	DJI M30	1581F4BND226900B	4LGCK5S0071QAW
2023-11-11	5:49:15.51 AM		157.3	31.5553	130.679	584.302	0	0	0	-2.2	-2.3	-33.4		P-GPS	51	21.884	2868	34.2778	W	22.3146	Calm	DJI M30	1581F4BND226900B	4LGCK5S0071QAW
2023-11-11	5:49:15.82 AM		157.4	31.5553	130.679	584.302	0	0	0	-2.1	-2.3	-33.5		P-GPS	51	21.89	5774	34.2778	W	22.3146	Calm	DJI M30	1581F4BND226900B	4LGCK5S0071QAW
2023-11-11	5:49:15.82 AM		157.5	31.5553	130.679	584.302	0	0	0	-2	-2.5	-33.5		P-GPS	51	21.89	5774	34.2778	W	22.3146	Calm	DJI M30	1581F4BND226900B	4LGCK5S0071QAW
2023-11-11	5:49:16.02 AM		157.6	31.5553	130.679	584.302	0	0	0	-1.9	-3	-33.5		P-GPS	51	21.89	5774	34.2778	W	22.3146	Calm	DJI M30	1581F4BND226900B	4LGCK5S0071QAW
2023-11-11	5:49:16.02 AM		157.7	31.5553	130.679	584.302	0	0	0	-2.1	-3.2	-33.5		P-GPS	51	21.89	5774	34.2778	W	22.3146	Calm	DJI M30	1581F4BND226900B	4LGCK5S0071QAW
2023-11-11	5:49:16.22 AM		157.8	31.5553	130.679	584.302	0	0	0	-2.4	-3.1	-33.4		P-GPS	51	21.89	5774	34.2778	W	22.3146	Calm	DJI M30	1581F4BND226900B	4LGCK5S0071QAW
2023-11-11	5:49:16.22 AM		157.9	31.5553	130.679	584.302	0	0	0	-2.7	-3	-33.4		P-GPS	51	21.89	5774	34.2778	W	22.3146	Calm	DJI M30	1581F4BND226900B	4LGCK5S0071QAW
2023-11-11	5:49:16.43 AM		158	31.5553	130.679	584.302	0	0	0	-3	-2.9	-33.4		P-GPS	51	21.89	5774	34.2778	W	22.3146	Calm	DJI M30	1581F4BND226900B	4LGCK5S0071QAW
2023-11-11	5:49:16.43 AM		158.1	31.5553	130.679	584.302	0	0	0	-2.8	-3	-33.4		P-GPS	51	21.89	5774	34.2778	W	22.3146	Calm	DJI M30	1581F4BND226900B	4LGCK5S0071QAW
2023-11-11	5:49:16.53 AM		158.2	31.5553	130.679	584.302	0	0	0	-2.5	-3	-33.5		P-GPS	51	21.89	5774	34.2778	W	22.6849	Calm	DJI M30	1581F4BND226900B	4LGCK5S0071QAW
2023-11-11	5:49:16.53 AM		158.3	31.5553	130.679	584.302	0	0	0	-2.5	-3.1	-33.5		P-GPS	51	21.89	5774	34.2778	W	22.6849	Calm	DJI M30	1581F4BND226900B	4LGCK5S0071QAW
2023-11-11	5:49:16.84 AM		158.4	31.5553	130.679	584.302	0	0	0	-2.5	-3.2	-33.4		P-GPS	51	21.889	5757	34.2778	W	22.6849	Calm	DJI M30	1581F4BND226900B	4LGCK5S0071QAW
2023-11-11	5:49:16.84 AM		158.5	31.5553	130.679	584.302	0	0	0	-2.3	-3.1	-33.5		P-GPS	51	21.889	5757	34.2778	W	22.6849	Calm	DJI M30	1581F4BND226900B	4LGCK5S0071QAW
2023-11-11	5:49:16.94 AM		158.6	31.5553	130.679	584.302	0	0	0	-2.1	-2.9	-33.5		P-GPS	51	21.887	2868	34.2778	W	23.0391	Calm	DJI M30	1581F4BND226900B	4LGCK5S0071QAW
2023-11-11	5:49:16.94 AM		158.7	31.5553	130.679	584.302	0	0	0	-2.2	-2.7	-33.5		P-GPS	51	21.887	2868	34.2778	W	23.0391	Calm	DJI M30	1581F4BND226900B	4LGCK5S0071QAW
2023-11-11	5:49:17.24 AM		158.8	31.5553	130.679	584.302	0	0	0	-2.5	-2.5	-33.4		P-GPS	51	21.887	2868	34.2778	W	23.0391	Calm	DJI M30	1581F4BND226900B	4LGCK5S0071QAW
2023-11-11	5:49:17.24 AM		158.9	31.5553	130.679	584.302	0	0	0	-2.7	-2.5	-33.4		P-GPS	51	21.887	2868	34.2778	W	23.0391	Calm	DJI M30	1581F4BND226900B	4LGCK5S0071QAW
2023-11-11	5:49:17.45 AM		159	31.5553	130.679	584.302	0	0	0	-3.1	-2.6	-33.4		P-GPS	51	21.887	2868	34.2778	W	23.0391	Calm	DJI M30	1581F4BND226900B	4LGCK5S0071QAW
2023-11-11	5:49:17.45 AM		159.1	31.5553	130.679	584.302	0	0	0	-3	-2.8	-33.4		P-GPS	51	21.887	2868	34.2778	W	23.0391	Calm	DJI M30	1581F4BND226900B	4LGCK5S0071QAW
2023-11-11	5:49:17.55 AM		159.2	31.5553	130.679	584.302	0	0	0	-2.5	-3.1	-33.5		P-GPS	51	21.887	2868	34.2778	W	23.4094	Calm	DJI M30	1581F4BND226900B	4LGCK5S0071QAW
2023-11-11	5:49:17.55 AM		159.3	31.5553	130.679	584.302	0	0	0	-2.3	-3.2	-33.5		P-GPS	51	21.887	2868	34.2778	W	23.4094	Calm	DJI M30	1581F4BND226900B	4LGCK5S0071QAW
2023-11-11	5:49:17.85 AM		159.4	31.5553	130.679	584.302	0	0	0	-2.4	-3.2	-33.5		P-GPS	51	21.88	5757	34.2778	W	23.4094	Calm	DJI M30	1581F4BND226900B	4LGCK5S0071QAW
2023-11-11	5:49:17.85 AM		159.5	31.5553	130.679	584.302	0	0	0	-2.4	-3.1	-33.5		P-GPS	51	21.88	5757	34.2778	W	23.4094	Calm	DJI M30	1581F4BND226900B	4LGCK5S0071QAW
2023-11-11	5:49:17.85 AM		159.6	31.5553	130.679	584.302	0	0	0	-2.4	-2.8	-33.5		P-GPS	51	21.88	5757	34.2778	W	23.7636	Calm	DJI M30	1581F4BND226900B	4LGCK5S0071QAW
2023-11-11	5:49:18.06 AM		159.7	31.5553	130.679	584.302	0	0	0	-2.6	-2.5	-33.5		P-GPS	51	21.88	5757	34.2778	W	23.7636	Calm	DJI M30	1581F4BND226900B	4LGCK5S0071QAW
2023-11-11	5:49:18.26 AM		159.8	31.5553	130.679	584.302	0	0	0	-2.6	-1.9	-33.5		P-GPS	51	21.88	5757	34.2778	W	23.7636	Calm	DJI M30	1581F4BND226900B	4LGCK5S0071QAW
2023-11-11	5:49:18.26 AM		159.9	31.5553	130.679	584.302	0	0	0	-2.7	-1.6	-33.5		P-GPS	51	21.88	5757	34.2778	W	23.7636	Calm	DJI M30	1581F4BND226900B	4LGCK5S0071QAW
2023-11-11	5:49:18.46 AM		160	31.5553	130.679	584.302	0	0	0	-2.7	-1.5	-33.5		P-GPS	51	21.88	5757	34.2778	W	23.7636	Calm	DJI M30	1581F4BND226900B	4LGCK5S0071QAW
2023-11-11	5:49:18.46 AM		160.1	31.5553	130.679	584.302	0	0	0	-2.7	-1.6	-33.5		P-GPS	51	21.88	5757	34.2778	W	23.7636	Calm	DJI M30	1581F4BND226900B	4LGCK5S0071QAW
2023-11-11	5:49:18.57 AM		160.2	31.5553	130.679	584.302	0	0	0	-2.7	-1.7	-33.5		P-GPS	51	21.88	5757	34.2778	W	23.7636	Calm	DJI M30	1581F4BND226900B	4LGCK5S0071QAW
2023-11-11	5:49:18.67 AM		160.3	31.5553	130.679	584.302	0	0	0	-2.7	-1.8	-33.5		P-GPS	51	21.88	5757	34.2778	W	23.7636	Calm	DJI M30	1581F4BND226900B	4LGCK5S0071QAW
2023-11-11	5:49:18.87 AM		160.4	31.5553	130.679	584.302	0	0	0	-2.7	-2	-33.5		P-GPS	51	21.859	5745	34.2778	W	23.7636	Calm	DJI M30	1581F4BND226900B	4LGCK5S0071QAW
2023-11-11	5:49:18.87 AM		160.5	31.5553	130.679	584.302	0	0	0	-2.8	-2.2	-33.5		P-GPS	51	21.859	5745	34.2778	W	23.7636	Calm	DJI M30	1581F4BND226900B	4LGCK5S0071QAW
2023-11-11	5:49:18.97 AM		160.6	31.5553	130.679	584.302	0	0	0	-2.9	-2.4	-33.5		P-GPS	50	21.858	2856	34.2778	W	23.7636	Calm	DJI M30	1581F4BND226900B	4LGCK5S0071QAW
2023-11-11	5:49:19.07 AM		160.7	31.5553	130.679	584.302	0	0	0	-2.9	-2.3	-33.5		P-GPS	50	21.858	2856	34.2778	W	23.7636	Calm	DJI M30	1581F4BND226900B	4LGCK5S0071QAW
2023-11-11	5:49:19.18 AM		160.8	31.5553	130.679	584.302	0	0	0	-2.8	-2.2	-33.4		P-GPS	50	21.858	2856	34.2778	W	23.7636	Calm	DJI M30	1581F4BND226900B	4LGCK5S0071QAW
2023-11-11	5:49:19.28 AM		160.9	31.5553	130.679	584.302	0	0	0	-2.8	-2	-33.4		P-GPS	50	21.858	2856	34.2778	W	23.7636	Calm	DJI M30	1581F4BND226900B	4LGCK5S0071QAW
2023-11-11	5:49:19.38 AM		161	31.5553	130.679	584.302	0	0	0	-2.8	-1.9	-33.4		P-GPS	50	21.858	2856	34.2778	W	23.7636	Calm	DJI M30	1581F4BND226900B	4LGCK5S0071QAW
2023-11-11	5:49:19.38 AM		161.1	31.5553	130.679	584.302	0	0	0	-2.7	-1.9	-33.4		P-GPS	50	21.858	2856	34.2778	W	23.7636	Calm	DJI M30	1581F4BND226900B	4LGCK5S0071QAW
2023-11-11	5:49:19.58 AM		161.2	31.5553	130.679	584.302	0	0	0	-2.6	-1.9	-33.5		P-GPS	50	21.858	2856	34.2778	W	23.4094	Calm	DJI M30	1581F4BND226900B	4LGCK5S0071QAW
2023-11-11	5:49:19.58 AM		161.3	31.5553	130.679	584.302	0	0	0	-2.5	-2.1	-33.5		P-GPS	50	21.858	2856	34.2778	W	23.4094	Calm	DJI M30	1581F4BND226900B	4LGCK5S0071QAW
2023-11-11	5:49:19.79 AM		161.4	31.5553	130.679	584.302	0	0	0	-2.5	-2.4	-33.4		P-GPS	51	21.861	5745	34.2778	W	23.4094	Calm	DJI M30	1581F4BND226900B	4LGCK5S0071QAW
2023-11-11	5:49:19.79 AM		161.5	31.5553	130.679	584.302	0	0	0	-2.7	-2.5	-33.4		P-GPS	51	21.861	5745	34.2778	W	23.4094	Calm	DJI M30	1581F4BND226900B	4LGCK5S0071QAW
2023-11-11	5:49:19.99 AM		161.6	31.5553	130.679	584.302	0	0	0	-2.9	-2.6	-33.4		P-GPS	50	21.854	2856	34.2778	W	23.4094	Calm	DJI M30	1581F4BND226900B	4LGCK5S0071QAW
2023-11-11	5:49:19.99 AM		161.7	31.5553	130.679	584.302	0	0	0	-2.9	-2.6	-33.4		P-GPS	50	21.854	2856	34.2778	W	23.4094	Calm	DJI M30	1581F4BND226900B	4LGCK5S0071QAW
2023-11-11	5:49:20.19 AM		161.8	31.5553	130.679	584.302	0	0	0	-2.9	-2.5	-33.4		P-GPS	50	21.854	2856	34.2778	W	23.4094	Calm	DJI M30	1581F4BND226900B	4LGCK5S0071QAW
2023-11-11	5:49:20.19 AM		161.9	31.5553	130.679	584.302	0	0	0	-2.9	-2.4	-33.5		P-GPS	50	21.854	2856	34.2778	W	23.4094	Calm	DJI M30	1581F4BND226900B	4LGCK5S0071QAW
2023-11-11	5:49:20.39 AM		162	31.5553	130.679	584.302	0	0	0	-2.9	-2.5	-33.5		P-GPS	50	21.854	2856	34.2778	W	23.7636	Calm	DJI M30	1581F4BND226900B	4LGCK5S0071QAW
2023-11-11	5:49:20.39 AM		162.1	31.5553	130.679	584.302	0	0	0	-2.8	-2.7	-33.5		P-GPS	50	21.854	2856	34.2778	W	23.7636	Calm	DJI M30	1581F4BND226900B	4LGCK5S0071QAW
2023-11-11	5:49:20.60 AM		162.2	31.5553	130.679	584.302	0	0	0	-2.5	-2.9	-33.5		P-GPS	50	21.854	2856	34.2778	W	23.7636	Calm	DJI M30	1581F4BND226900B	4LGCK5S0071QAW
2023-11-11	5:49:20.60 AM		162.3	31.5553	130.679	584.302	0	0	0	-2.5	-2.7	-33.5		P-GPS	50	21.854	2856	34.2778	W	23.7636	Calm	DJI M30	1581F4BND226900B	4LGCK5S0071QAW
2023-11-11	5:49:20.80 AM		162.4	31.5553	130.679	584.302	0	0	0	-2.4	-2.2	-33.4		P-GPS	51	21.857	5733	34.2778	W	23.7636	Calm	DJI M30	1581F4BND226900B	4LGCK5S0071QAW
2023-11-11	5:49:20.80 AM		162.5	31.5553	130.679	584.302	0	0	0	-2.6	-2	-33.4		P-GPS	51	21.857	5733	34.2778	W	23.7636	Calm	DJI M30	1581F4BND226900B	4LGCK5S0071QAW
2023-11-11	5:49:20.91 AM		162.6	31.5553	130.679	584.302	0	0	0	-3.2	-2.1	-33.4		P-GPS	51	21.857	5733	34.2778	W	24.1178	Calm	DJI M30	1581F4BND226900B	4LGCK5S0071QAW
2023-11-11	5:49:20.91 AM		162.7	31.5553	130.679	584.302	0	0	0	-3.6	-2.5	-33.4		P-GPS	51	21.857	5733	34.2778	W	24.1178	Calm	DJI M30	1581F4BND226900B	4LGCK5S0071QAW
2023-11-11	5:49:21.21 AM		162.8	31.5553	130.679	584.302	0	0	0	-3.5	-2.7	-33.4		P-GPS	51	21.857	5733	34.2778	W	24.1178	Calm	DJI M30	1581F4BND226900B	4LGCK5S0071QAW
2023-11-11	5:49:21.21 AM		162.9	31.5553	130.679	584.302	0	0	0	-3.4	-2.6	-33.4		P-GPS	51	21.857	5733	34.2778	W	24.1178	Calm	DJI M30	1581F4BND226900B	4LGCK5S0071QAW
2023-11-11	5:49:21.31 AM		163	31.5553	130.679	584.302	0	0	0	-3.2	-2.6	-33.4		P-GPS	51	21.857	5733	34.2778	W	24.4881	Calm	DJI M30	1581F4BND226900B	4LGCK5S0071QAW
2023-11-11	5:49:21.31 AM		163.1	31.5553	130.679	584.302	0	0	0	-3.3	-2.7	-33.4		P-GPS	51	21.857	5733	34.2778	W	24.4881	Calm	DJI M30	1581F4BND226900B	4LGCK5S0071QAW
2023-11-11	5:49:21.62 AM		163.2	31.5553	130.679	584.302	0	0	0	-3.2	-3.1	-33.4		P-GPS	51	21.857	5733	34.2778	W	24.4881	Calm	DJI M30	1581F4BND226900B	4LGCK5S0071QAW
2023-11-11	5:49:21.62 AM		163.3	31.5553	130.679	584.302	0	0	0	-3	-3.2	-33.5		P-GPS	51	21.857	5733	34.2778	W	24.4881	Calm	DJI M30	1581F4BND226900B	4LGCK5S0071QAW
2023-11-11	5:49:21.82 AM		163.4	31.5553	130.679	584.302	0	0	0	-2.6	-3.2	-33.5		P-GPS	51	21.88	5733	34.2778	W	24.8423	Calm	DJI M30	1581F4BND226900B	4LGCK5S0071QAW
2023-11-11	5:49:21.82 AM		163.5	31.5553	130.679	584.302	0	0	0	-2.8	-3.1	-33.5		P-GPS	51	21.88	5733	34.2778	W	24.8423	Calm	DJI M30	1581F4BND226900B	4LGCK5S0071QAW
2023-11-11	5:49:22.02 AM		163.6	31.5553	130.679	584.302	0	0	0	-3.1	-2.8	-33.4		P-GPS	50	21.87	2844	34.2778	W	24.8423	Calm	DJI M30	1581F4BND226900B	4LGCK5S0071QAW
2023-11-11	5:49:22.02 AM		163.7	31.5553	130.679	584.302	0	0	0	-2.9	-2.6	-33.5		P-GPS	50	21.87	2844	34.2778	W	25.1965	Calm	DJI M30	1581F4BND226900B	4LGCK5S0071QAW
2023-11-11	5:49:22.23 AM		163.8	31.5553	130.679	584.302	0	0	0	-2.7	-2.3	-33.5		P-GPS	50	21.87	2844	34.2778	W	25.1965	Calm	DJI M30	1581F4BND226900B	4LGCK5S0071QAW
2023-11-11	5:49:22.23 AM		163.9	31.5553	130.679	584.302	0	0	0	-2.6	-2.3	-33.5		P-GPS	50	21.87	2844	34.2778	W	25.1965	Calm	DJI M30	1581F4BND226900B	4LGCK5S0071QAW
2023-11-11	5:49:22.43 AM		164	31.5553	130.679	584.302	0	0	0	-2.5	-2.6	-33.5		P-GPS	50	21.87	2844	34.2778	W	25.1965	Calm	DJI M30	1581F4BND226900B	4LGCK5S0071QAW
2023-11-11	5:49:22.43 AM		164.1	31.5553	130.679	584.302	0	0	0	-2.6	-2.9	-33.5		P-GPS	50	21.87	2844	34.2778	W	25.1965	Calm	DJI M30	1581F4BND226900B	4LGCK5S0071QAW
2023-11-11	5:49:22.64 AM		164.2	31.5553	130.679	584.302	0	0	0	-3.3	-2.9	-33.4		P-GPS	50	21.87	2844	34.2778	W	25.1965	Calm	DJI M30	1581F4BND226900B	4LGCK5S0071QAW
2023-11-11	5:49:22.64 AM		164.3	31.5553	130.679	584.302	0	0	0	-3.7	-2.9	-33.4		P-GPS	50	21.87	2844	34.2778	W	25.1965	Calm	DJI M30	1581F4BND226900B	4LGCK5S0071QAW
2023-11-11	5:49:22.84 AM		164.4	31.5553	130.679	584.302	0	0	0	-3.6	-2.9	-33.5		P-GPS	50	21.872	5721	34.2778	W	25.1965	Calm	DJI M30	1581F4BND226900B	4LGCK5S0071QAW
2023-11-11	5:49:22.84 AM		164.5	31.5553	130.679	584.302	0	0	0	-3.4	-2.6	-33.6		P-GPS	50	21.872	5721	34.2778	W	25.1965	Calm	DJI M30	1581F4BND226900B	4LGCK5S0071QAW
2023-11-11	5:49:22.94 AM		164.6	31.5553	130.679	584.302	0	0	0	-2.8	-2	-33.6		P-GPS	50	21.887	2845	34.2778	NW	25.1965	Calm	DJI M30	1581F4BND226900B	4LGCK5S0071QAW
2023-11-11	5:49:22.94 AM		164.7	31.5553	130.679	584.302	0	0	0	-2.7	-1.7	-33.6		P-GPS	50	21.887	2845	34.2778	NW	24.8423	Calm	DJI M30	1581F4BND226900B	4LGCK5S0071QAW
2023-11-11	5:49:22.94 AM		164.8	31.5553	130.679	584.302	0	0	0	-3	-2	-33.5		P-GPS	50	21.887	2845	34.2778	W	24.8423	Calm	DJI M30	1581F4BND226900B	4LGCK5S0071QAW
2023-11-11	5:49:22.94 AM		164.9	31.5553	130.679	584.302	0	0	0	-2.6	-1.6	-33.5		P-GPS	50	21.887	2845	34.2778	W	24.4881	Calm	DJI M30	1581F4BND226900B	4LGCK5S0071QAW
2023-11-11	5:49:23.55 AM		165	31.5553	130.679	584.302	0	0	0	-2.5	-1.1	-33.5		P-GPS	50	21.887	2845	34.2778	NW	24.4881	Calm	DJI M30	1581F4BND226900B	4LGCK5S0071QAW
2023-11-11	5:49:23.55 AM		165.1	31.5553	130.679	584.302	0	0	0	-3.1	-1.4	-33.4		P-GPS	50	21.887	2845	34.2778	W	24.1178	Calm	DJI M30	1581F4BND226900B	4LGCK5S0071QAW
2023-11-11	5:49:23.55 AM		165.2	31.5553	130.679	584.302	0	0	0	-3	-2.1	-33.5		P-GPS	50	21.887	2845	34.2778	NW	23.7636	Calm	DJI M30	1581F4BND226900B	4LGCK5S0071QAW
2023-11-11	5:49:23.55 AM		165.3	31.5553	130.679	584.302	0	0	0	-2.5	-2	-33.6		P-GPS	50	21.887	2845	34.2778	NW	23.7636	Calm	DJI M30	1581F4BND226900B	4LGCK5S0071QAW
2023-11-11	5:49:23.75 AM		165.4	31.5553	130.679	584.302	0	0	0	-3	-1.8	-33.6		P-GPS	50	21.887	5723	34.2778	NW	23.4094	Calm	DJI M30	1581F4BND226900B	4LGCK5S0071QAW
2023-11-11	5:49:23.75 AM		165.5	31.5553	130.679	584.302	0	0	0	-3.5	-1.9	-33.6		P-GPS	50	21.887	5723	34.2778	NW	23.4094	Calm	DJI M30	1581F4BND226900B	4LGCK5S0071QAW
2023-11-11	5:49:24.06 AM		165.6	31.5553	130.679	584.302	0	0	0	-2.8	-1.1	-33.6		P-GPS	50	21.866	2845	34.2778	NW	23.4094	Calm	DJI M30	1581F4BND226900B	4LGCK5S0071QAW
2023-11-11	5:49:24.06 AM		165.7	31.5553	130.679	584.302	0	0	0	-2.4	-1.3	-33.6		P-GPS	50	21.866	2845	34.2778	NW	23.0391	Calm	DJI M30	1581F4BND226900B	4LGCK5S0071QAW
2023-11-11	5:49:24.06 AM		165.8	31.5553	130.679	584.302	0	0	0	-2.1	-1.6	-33.5		P-GPS	50	21.866	2845	34.2778	NW	23.0391	Calm	DJI M30	1581F4BND226900B	4LGCK5S0071QAW
2023-11-11	5:49:24.06 AM		165.9	31.5553	130.679	584.302	0	0	0	-2.4	-1.4	-33.5		P-GPS	50	21.866	2845	34.2778	NW	22.6849	Calm	DJI M30	1581F4BND226900B	4LGCK5S0071QAW
2023-11-11	5:49:24.46 AM		166	31.5553	130.679	584.302	0	0	0	-3	-1.5	-33.5		P-GPS	50	21.866	2845	34.2778	NW	22.6849	Calm	DJI M30	1581F4BND226900B	4LGCK5S0071QAW
2023-11-11	5:49:24.46 AM		166.1	31.5553	130.679	584.302	0	0	0	-2.9	-1.9	-33.5		P-GPS	50	21.866	2845	34.2778	W	22.3146	Calm	DJI M30	1581F4BND226900B	4LGCK5S0071QAW
2023-11-11	5:49:24.46 AM		166.2	31.5553	130.679	584.302	0	0	0	-2.5	-1.2	-33.5		P-GPS	50	21.866	2845	34.2778	W	22.3146	Calm	DJI M30	1581F4BND226900B	4LGCK5S0071QAW
2023-11-11	5:49:24.46 AM		166.3	31.5553	130.679	584.302	0	0	0	-2.5	-0.9	-33.4		P-GPS	50	21.866	2845	34.2778	NW	22.3146	Calm	DJI M30	1581F4BND226900B	4LGCK5S0071QAW
2023-11-11	5:49:24.87 AM		166.4	31.5553	130.679	584.302	0	0	0	-1.8	-2.1	-33.4		P-GPS	50	21.878	5723	34.2778	W	21.9604	Calm	DJI M30	1581F4BND226900B	4LGCK5S0071QAW
2023-11-11	5:49:24.87 AM		166.5	31.5553	130.679	584.302	0	0	0	-1.5	-2.8	-33.3		P-GPS	50	21.878	5723	34.2778	W	21.9604	Calm	DJI M30	1581F4BND226900B	4LGCK5S0071QAW
2023-11-11	5:49:25.07 AM		166.6	31.5553	130.679	584.302	0	0	0	-2.5	-2.2	-33.3		P-GPS	50	21.877	2846	34.2778	W	21.6062	Calm	DJI M30	1581F4BND226900B	4LGCK5S0071QAW
2023-11-11	5:49:25.07 AM		166.7	31.5553	130.679	584.302	0	0	0	-2.6	-1.2	-33.4		P-GPS	50	21.877	2846	34.2778	W	21.6062	Calm	DJI M30	1581F4BND226900B	4LGCK5S0071QAW
2023-11-11	5:49:25.18 AM		166.8	31.5553	130.679	584.302	0	0	0	-3	-1.3	-33.5		P-GPS	50	21.877	2846	34.2778	W	21.2359	Calm	DJI M30	1581F4BND226900B	4LGCK5S0071QAW
2023-11-11	5:49:25.18 AM		166.9	31.5553	130.679	584.302	0	0	0	-2.4	-2.1	-33.5		P-GPS	50	21.877	2846	34.2778	W	21.2359	Calm	DJI M30	1581F4BND226900B	4LGCK5S0071QAW
2023-11-11	5:49:25.38 AM		167	31.5553	130.679	584.302	0	0	0	-2.3	-2.8	-33.4		P-GPS	50	21.877	2846	34.2778	W	21.2359	Calm	DJI M30	1581F4BND226900B	4LGCK5S0071QAW
2023-11-11	5:49:25.48 AM		167.1	31.5553	130.679	584.302	0	0	0	-2.6	-3	-33.4		P-GPS	50	21.877	2846	34.2778	W	21.2359	Calm	DJI M30	1581F4BND226900B	4LGCK5S0071QAW
2023-11-11	5:49:25.48 AM		167.2	31.5553	130.679	584.302	0	0	0	-2.7	-3.1	-33.4		P-GPS	50	21.877	2846	34.2778	W	21.6062	Calm	DJI M30	1581F4BND226900B	4LGCK5S0071QAW
2023-11-11	5:49:25.48 AM		167.3	31.5553	130.679	584.302	0	0	0	-2.6	-3	-33.4		P-GPS	50	21.877	2846	34.2778	W	21.6062	Calm	DJI M30	1581F4BND226900B	4LGCK5S0071QAW
2023-11-11	5:49:25.79 AM		167.4	31.5553	130.679	584.302	0	0	0	-2.7	-2.9	-33.5		P-GPS	50	21.887	5713	34.2778	W	21.6062	Calm	DJI M30	1581F4BND226900B	4LGCK5S0071QAW
2023-11-11	5:49:25.79 AM		167.5	31.5553	130.679	584.302	0	0	0	-2.7	-2.9	-33.5		P-GPS	50	21.887	5713	34.2778	W	21.6062	Calm	DJI M30	1581F4BND226900B	4LGCK5S0071QAW
2023-11-11	5:49:25.99 AM		167.6	31.5553	130.679	584.302	0	0	0	-2.1	-2.8	-33.4		P-GPS	50	21.881	2837	34.2778	W	21.6062	Calm	DJI M30	1581F4BND226900B	4LGCK5S0071QAW
2023-11-11	5:49:25.99 AM		167.7	31.5553	130.679	584.302	0	0	0	-2.1	-2.7	-33.4		P-GPS	50	21.881	2837	34.2778	W	21.9604	Calm	DJI M30	1581F4BND226900B	4LGCK5S0071QAW
2023-11-11	5:49:26.19 AM		167.8	31.5553	130.679	584.302	0	0	0	-3.1	-2.4	-33.4		P-GPS	50	21.881	2837	34.2778	W	21.9604	Calm	DJI M30	1581F4BND226900B	4LGCK5S0071QAW
2023-11-11	5:49:26.19 AM		167.9	31.5553	130.679	584.302	0	0	0	-3.1	-2.5	-33.4		P-GPS	50	21.881	2837	34.2778	W	21.9604	Calm	DJI M30	1581F4BND226900B	4LGCK5S0071QAW
2023-11-11	5:49:26.39 AM		168	31.5553	130.679	584.302	0	0	0	-2.7	-2.8	-33.5		P-GPS	50	21.881	2837	34.2778	W	21.9604	Calm	DJI M30	1581F4BND226900B	4LGCK5S0071QAW
2023-11-11	5:49:26.39 AM		168.1	31.5553	130.679	584.302	0	0	0	-2.3	-2.7	-33.5		P-GPS	50	21.881	2837	34.2778	W	21.9604	Calm	DJI M30	1581F4BND226900B	4LGCK5S0071QAW
2023-11-11	5:49:26.60 AM		168.2	31.5553	130.679	584.302	0	0	0	-2	-2.5	-33.5		P-GPS	50	21.881	2837	34.2778	W	21.9604	Calm	DJI M30	1581F4BND226900B	4LGCK5S0071QAW
2023-11-11	5:49:26.60 AM		168.3	31.5553	130.679	584.302	0	0	0	-2.4	-2.6	-33.4		P-GPS	50	21.881	2837	34.2778	W	21.9604	Calm	DJI M30	1581F4BND226900B	4LGCK5S0071QAW
2023-11-11	5:49:26.70 AM		168.4	31.5553	130.679	584.302	0	0	0	-2.8	-2.8	-33.4		P-GPS	50	21.884	5705	34.2778	W	22.3146	Calm	DJI M30	1581F4BND226900B	4LGCK5S0071QAW
2023-11-11	5:49:26.70 AM		168.5	31.5553	130.679	584.302	0	0	0	-2.9	-2.9	-33.4		P-GPS	50	21.884	5705	34.2778	W	22.3146	Calm	DJI M30	1581F4BND226900B	4LGCK5S0071QAW
2023-11-11	5:49:27.01 AM		168.6	31.5553	130.679	584.302	0	0	0	-2.7	-2.8	-33.4		P-GPS	50	21.881	2837	34.2778	W	22.3146	Calm	DJI M30	1581F4BND226900B	4LGCK5S0071QAW
2023-11-11	5:49:27.01 AM		168.7	31.5553	130.679	584.302	0	0	0	-2.5	-2.8	-33.4		P-GPS	50	21.881	2837	34.2778	W	22.3146	Calm	DJI M30	1581F4BND226900B	4LGCK5S0071QAW
2023-11-11	5:49:27.21 AM		168.8	31.5553	130.679	584.302	0	0	0	-2.4	-3	-33.4		P-GPS	50	21.881	2837	34.2778	W	22.3146	Calm	DJI M30	1581F4BND226900B	4LGCK5S0071QAW
2023-11-11	5:49:27.21 AM		168.9	31.5553	130.679	584.302	0	0	0	-2.5	-2.8	-33.4		P-GPS	50	21.881	2837	34.2778	W	22.3146	Calm	DJI M30	1581F4BND226900B	4LGCK5S0071QAW
2023-11-11	5:49:27.42 AM		169	31.5553	130.679	584.302	0	0	0	-2.2	-2.8	-33.4		P-GPS	50	21.881	2837	34.2778	W	22.3146	Calm	DJI M30	1581F4BND226900B	4LGCK5S0071QAW
2023-11-11	5:49:27.42 AM		169.1	31.5553	130.679	584.302	0	0	0	-2.2	-3.1	-33.4		P-GPS	50	21.881	2837	34.2778	W	22.3146	Calm	DJI M30	1581F4BND226900B	4LGCK5S0071QAW
2023-11-11	5:49:27.62 AM		169.2	31.5553	130.679	584.302	0	0	0	-2.5	-3.2	-33.4		P-GPS	50	21.881	2837	34.2778	W	22.3146	Calm	DJI M30	1581F4BND226900B	4LGCK5S0071QAW
2023-11-11	5:49:27.62 AM		169.3	31.5553	130.679	584.302	0	0	0	-2.5	-3.4	-33.5		P-GPS	50	21.881	2837	34.2778	W	22.3146	Calm	DJI M30	1581F4BND226900B	4LGCK5S0071QAW
2023-11-11	5:49:27.82 AM		169.4	31.5553	130.679	584.302	0	0	0	-2.8	-3.5	-33.5		P-GPS	50	21.882	5707	34.2778	W	22.6849	Calm	DJI M30	1581F4BND226900B	4LGCK5S0071QAW
2023-11-11	5:49:27.82 AM		169.5	31.5553	130.679	584.302	0	0	0	-2.9	-3.8	-33.4		P-GPS	50	21.882	5707	34.2778	W	22.6849	Calm	DJI M30	1581F4BND226900B	4LGCK5S0071QAW
2023-11-11	5:49:28.03 AM		169.6	31.5553	130.679	584.302	0	0	0	-3.2	-3.9	-33.4		P-GPS	50	21.882	5707	34.2778	W	23.0391	Calm	DJI M30	1581F4BND226900B	4LGCK5S0071QAW
2023-11-11	5:49:28.03 AM		169.7	31.5553	130.679	584.302	0	0	0	-3.2	-3.8	-33.4		P-GPS	50	21.882	5707	34.2778	W	23.4094	Calm	DJI M30	1581F4BND226900B	4LGCK5S0071QAW
2023-11-11	5:49:28.03 AM		169.8	31.5553	130.679	584.302	0	0	0	-3.1	-3.8	-33.4		P-GPS	50	21.882	5707	34.2778	W	23.7636	Calm	DJI M30	1581F4BND226900B	4LGCK5S0071QAW
2023-11-11	5:49:28.03 AM		169.9	31.5553	130.679	584.302	0	0	0	-3	-3.6	-33.5		P-GPS	50	21.882	5707	34.2778	W	23.7636	Calm	DJI M30	1581F4BND226900B	4LGCK5S0071QAW
2023-11-11	5:49:28.33 AM		170	31.5553	130.679	584.302	0	0	0	-2.9	-3.2	-33.5		P-GPS	50	21.882	5707	34.2778	W	24.1178	Calm	DJI M30	1581F4BND226900B	4LGCK5S0071QAW
2023-11-11	5:49:28.33 AM		170.1	31.5553	130.679	584.302	0	0	0	-3.1	-3	-33.5		P-GPS	50	21.882	5707	34.2778	W	24.1178	Calm	DJI M30	1581F4BND226900B	4LGCK5S0071QAW
2023-11-11	5:49:28.63 AM		170.2	31.5553	130.679	584.302	0	0	0	-3.2	-3	-33.4		P-GPS	50	21.882	5707	34.2778	W	24.4881	Calm	DJI M30	1581F4BND226900B	4LGCK5S0071QAW
2023-11-11	5:49:28.63 AM		170.3	31.5553	130.679	584.302	0	0	0	-3	-2.9	-33.4		P-GPS	50	21.882	5707	34.2778	W	24.4881	Calm	DJI M30	1581F4BND226900B	4LGCK5S0071QAW
2023-11-11	5:49:28.84 AM		170.4	31.5553	130.679	584.302	0	0	0	-2.9	-2.8	-33.4		P-GPS	50	21.872	5708	34.2778	W	24.8423	Calm	DJI M30	1581F4BND226900B	4LGCK5S0071QAW
2023-11-11	5:49:28.84 AM		170.5	31.5553	130.679	584.302	0	0	0	-2.8	-2.8	-33.4		P-GPS	50	21.872	5708	34.2778	W	24.8423	Calm	DJI M30	1581F4BND226900B	4LGCK5S0071QAW
2023-11-11	5:49:28.94 AM		170.6	31.5553	130.679	584.302	0	0	0	-3	-2.8	-33.4		P-GPS	50	21.859	2838	34.2778	W	25.1965	Calm	DJI M30	1581F4BND226900B	4LGCK5S0071QAW
2023-11-11	5:49:28.94 AM		170.7	31.5553	130.679	584.302	0	0	0	-3.2	-2.8	-33.4		P-GPS	50	21.859	2838	34.2778	W	25.1965	Calm	DJI M30	1581F4BND226900B	4LGCK5S0071QAW
2023-11-11	5:49:29.24 AM		170.8	31.5553	130.679	584.302	0	0	0	-3.2	-2.9	-33.4		P-GPS	50	21.859	2838	34.2778	W	25.1965	Calm	DJI M30	1581F4BND226900B	4LGCK5S0071QAW
2023-11-11	5:49:29.24 AM		170.9	31.5553	130.679	584.302	0	0	0	-3.2	-3	-33.4		P-GPS	50	21.859	2838	34.2778	W	25.1965	Calm	DJI M30	1581F4BND226900B	4LGCK5S0071QAW
2023-11-11	5:49:29.35 AM		171	31.5553	130.679	584.302	0	0	0	-2.9	-3.4	-33.4		P-GPS	50	21.859	2838	34.2778	W	25.5668	Calm	DJI M30	1581F4BND226900B	4LGCK5S0071QAW
2023-11-11	5:49:29.35 AM		171.1	31.5553	130.679	584.302	0	0	0	-2.6	-3.7	-33.4		P-GPS	50	21.859	2838	34.2778	W	25.5668	Calm	DJI M30	1581F4BND226900B	4LGCK5S0071QAW
2023-11-11	5:49:29.65 AM		171.2	31.5553	130.679	584.302	0	0	0	-2.3	-3.6	-33.4		P-GPS	50	21.859	2838	34.2778	W	25.5668	Calm	DJI M30	1581F4BND226900B	4LGCK5S0071QAW
2023-11-11	5:49:29.65 AM		171.3	31.5553	130.679	584.302	0	0	0	-2.3	-3.3	-33.4		P-GPS	50	21.859	2838	34.2778	W	25.5668	Calm	DJI M30	1581F4BND226900B	4LGCK5S0071QAW
2023-11-11	5:49:29.75 AM		171.4	31.5553	130.679	584.302	0	0	0	-2.6	-2.8	-33.4		P-GPS	50	21.868	5708	34.2778	W	25.5668	Calm	DJI M30	1581F4BND226900B	4LGCK5S0071QAW
2023-11-11	5:49:29.85 AM		171.5	31.5553	130.679	584.302	0	0	0	-2.8	-2.8	-33.4		P-GPS	50	21.868	5708	34.2778	W	25.5668	Calm	DJI M30	1581F4BND226900B	4LGCK5S0071QAW
2023-11-11	5:49:29.96 AM		171.6	31.5553	130.679	584.302	0	0	0	-2.5	-3	-33.5		P-GPS	50	21.867	2838	34.2778	W	25.5668	Calm	DJI M30	1581F4BND226900B	4LGCK5S0071QAW
2023-11-11	5:49:30.06 AM		171.7	31.5553	130.679	584.302	0	0	0	-2.5	-2.9	-33.5		P-GPS	50	21.867	2838	34.2778	W	25.5668	Calm	DJI M30	1581F4BND226900B	4LGCK5S0071QAW
2023-11-11	5:49:30.16 AM		171.8	31.5553	130.679	584.302	0	0	0	-2.7	-2.5	-33.4		P-GPS	50	21.867	2838	34.2778	W	25.5668	Calm	DJI M30	1581F4BND226900B	4LGCK5S0071QAW
2023-11-11	5:49:30.26 AM		171.9	31.5553	130.679	584.302	0	0	0	-3.1	-2.5	-33.4		P-GPS	50	21.867	2838	34.2778	W	25.5668	Calm	DJI M30	1581F4BND226900B	4LGCK5S0071QAW
2023-11-11	5:49:30.46 AM		172	31.5553	130.679	584.302	0	0	0	-3.2	-2.6	-33.3		P-GPS	50	21.867	2838	34.2778	W	25.5668	Calm	DJI M30	1581F4BND226900B	4LGCK5S0071QAW
2023-11-11	5:49:30.46 AM		172.1	31.5553	130.679	584.302	0	0	0	-2.8	-2.9	-33.3		P-GPS	50	21.867	2838	34.2778	W	25.921	Calm	DJI M30	1581F4BND226900B	4LGCK5S0071QAW
2023-11-11	5:49:30.46 AM		172.2	31.5553	130.679	584.302	0	0	0	-2.4	-3.6	-33.4		P-GPS	50	21.867	2838	34.2778	W	25.921	Calm	DJI M30	1581F4BND226900B	4LGCK5S0071QAW
2023-11-11	5:49:30.66 AM		172.3	31.5553	130.679	584.302	0	0	0	-2.6	-3.8	-33.4		P-GPS	50	21.867	2838	34.2778	W	25.921	Calm	DJI M30	1581F4BND226900B	4LGCK5S0071QAW
2023-11-11	5:49:30.87 AM		172.4	31.5553	130.679	584.302	0	0	0	-2.4	-3.8	-33.4		P-GPS	50	21.867	5696	34.2778	W	25.921	Calm	DJI M30	1581F4BND226900B	4LGCK5S0071QAW
2023-11-11	5:49:30.87 AM		172.5	31.5553	130.679	584.302	0	0	0	-2.2	-3.5	-33.3		P-GPS	50	21.867	5696	34.2778	W	26.2752	Calm	DJI M30	1581F4BND226900B	4LGCK5S0071QAW
2023-11-11	5:49:31.07 AM		172.6	31.5553	130.679	584.302	0	0	0	-2.4	-3.2	-33.3		P-GPS	50	21.85	2827	34.2778	W	26.2752	Calm	DJI M30	1581F4BND226900B	4LGCK5S0071QAW
2023-11-11	5:49:31.07 AM		172.7	31.5553	130.679	584.302	0	0	0	-2.5	-3.3	-33.3		P-GPS	50	21.85	2827	34.2778	W	26.2752	Calm	DJI M30	1581F4BND226900B	4LGCK5S0071QAW
2023-11-11	5:49:31.17 AM		172.8	31.5553	130.679	584.302	0	0	0	-2.5	-3.3	-33.4		P-GPS	50	21.85	2827	34.2778	W	26.2752	Calm	DJI M30	1581F4BND226900B	4LGCK5S0071QAW
2023-11-11	5:49:31.28 AM		172.9	31.5553	130.679	584.302	0	0	0	-2.4	-3.4	-33.5		P-GPS	50	21.85	2827	34.2778	W	26.2752	Calm	DJI M30	1581F4BND226900B	4LGCK5S0071QAW
2023-11-11	5:49:31.38 AM		173	31.5553	130.679	584.302	0	0	0	-2	-3.1	-33.6		P-GPS	50	21.85	2827	34.2778	W	26.2752	Calm	DJI M30	1581F4BND226900B	4LGCK5S0071QAW
2023-11-11	5:49:31.48 AM		173.1	31.5553	130.679	584.302	0	0	0	-1.5	-2.8	-33.6		P-GPS	50	21.85	2827	34.2778	W	26.2752	Calm	DJI M30	1581F4BND226900B	4LGCK5S0071QAW
2023-11-11	5:49:31.48 AM		173.2	31.5553	130.679	584.302	0	0	0	-1.8	-2.8	-33.5		P-GPS	50	21.85	2827	34.2778	W	25.921	Calm	DJI M30	1581F4BND226900B	4LGCK5S0071QAW
2023-11-11	5:49:31.48 AM		173.3	31.5553	130.679	584.302	0	0	0	-2.5	-2.6	-33.5		P-GPS	50	21.85	2827	34.2778	W	25.921	Calm	DJI M30	1581F4BND226900B	4LGCK5S0071QAW
2023-11-11	5:49:31.68 AM		173.4	31.5553	130.679	584.302	0	0	0	-3.4	-2.1	-33.6		P-GPS	50	21.854	5685	34.2778	W	25.5668	Calm	DJI M30	1581F4BND226900B	4LGCK5S0071QAW
2023-11-11	5:49:31.68 AM		173.5	31.5553	130.679	584.302	0	0	0	-3.3	-1.6	-33.6		P-GPS	50	21.854	5685	34.2778	W	25.5668	Calm	DJI M30	1581F4BND226900B	4LGCK5S0071QAW
2023-11-11	5:49:31.68 AM		173.6	31.5553	130.679	584.302	0	0	0	-2.6	-0.8	-33.6		P-GPS	50	21.861	2827	34.2778	NW	25.1965	Calm	DJI M30	1581F4BND226900B	4LGCK5S0071QAW
2023-11-11	5:49:31.68 AM		173.7	31.5553	130.679	584.302	0	0	0	-2.5	-0.7	-33.6		P-GPS	50	21.861	2827	34.2778	NW	25.1965	Calm	DJI M30	1581F4BND226900B	4LGCK5S0071QAW
2023-11-11	5:49:32.09 AM		173.8	31.5553	130.679	584.302	0	0	0	-2.9	-1	-33.6		P-GPS	50	21.861	2827	34.2778	W	24.8423	Calm	DJI M30	1581F4BND226900B	4LGCK5S0071QAW
2023-11-11	5:49:32.09 AM		173.9	31.5553	130.679	584.302	0	0	0	-2.9	-1.3	-33.5		P-GPS	50	21.861	2827	34.2778	W	24.4881	Calm	DJI M30	1581F4BND226900B	4LGCK5S0071QAW
2023-11-11	5:49:32.09 AM		174	31.5553	130.679	584.302	0	0	0	-2.8	-1.8	-33.5		P-GPS	50	21.861	2827	34.2778	NW	24.4881	Calm	DJI M30	1581F4BND226900B	4LGCK5S0071QAW
2023-11-11	5:49:32.09 AM		174.1	31.5553	130.679	584.302	0	0	0	-2.7	-1.8	-33.6		P-GPS	50	21.861	2827	34.2778	NW	24.1178	Calm	DJI M30	1581F4BND226900B	4LGCK5S0071QAW
2023-11-11	5:49:32.60 AM		174.2	31.5553	130.679	584.302	0	0	0	-3	-1.7	-33.6		P-GPS	50	21.861	2827	34.2778	NW	24.1178	Calm	DJI M30	1581F4BND226900B	4LGCK5S0071QAW
2023-11-11	5:49:32.60 AM		174.3	31.5553	130.679	584.302	0	0	0	-3.2	-1.5	-33.6		P-GPS	50	21.861	2827	34.2778	NW	23.7636	Calm	DJI M30	1581F4BND226900B	4LGCK5S0071QAW
2023-11-11	5:49:32.80 AM		174.4	31.5553	130.679	584.302	0	0	0	-3.2	-1.1	-33.6		P-GPS	50	21.862	5685	34.2778	NW	23.7636	Calm	DJI M30	1581F4BND226900B	4LGCK5S0071QAW
2023-11-11	5:49:32.80 AM		174.5	31.5553	130.679	584.302	0	0	0	-3.2	-1	-33.6		P-GPS	50	21.862	5685	34.2778	NW	23.4094	Calm	DJI M30	1581F4BND226900B	4LGCK5S0071QAW
2023-11-11	5:49:33.01 AM		174.6	31.5553	130.679	584.302	0	0	0	-3	-1	-33.5		P-GPS	50	21.856	2827	34.2778	NW	23.4094	Calm	DJI M30	1581F4BND226900B	4LGCK5S0071QAW
2023-11-11	5:49:33.01 AM		174.7	31.5553	130.679	584.302	0	0	0	-3.1	-1.4	-33.5		P-GPS	50	21.856	2827	34.2778	NW	23.4094	Calm	DJI M30	1581F4BND226900B	4LGCK5S0071QAW
2023-11-11	5:49:33.21 AM		174.8	31.5553	130.679	584.302	0	0	0	-3.2	-2.3	-33.5		P-GPS	50	21.856	2827	34.2778	NW	23.0391	Calm	DJI M30	1581F4BND226900B	4LGCK5S0071QAW
2023-11-11	5:49:33.21 AM		174.9	31.5553	130.679	584.302	0	0	0	-2.8	-2.4	-33.5		P-GPS	50	21.856	2827	34.2778	NW	23.0391	Calm	DJI M30	1581F4BND226900B	4LGCK5S0071QAW
2023-11-11	5:49:33.31 AM		175	31.5553	130.679	584.302	0	0	0	-2.4	-2	-33.4		P-GPS	50	21.856	2827	34.2778	NW	22.6849	Calm	DJI M30	1581F4BND226900B	4LGCK5S0071QAW
2023-11-11	5:49:33.31 AM		175.1	31.5553	130.679	584.302	0	0	0	-2.5	-1.7	-33.4		P-GPS	50	21.856	2827	34.2778	NW	22.6849	Calm	DJI M30	1581F4BND226900B	4LGCK5S0071QAW
2023-11-11	5:49:33.62 AM		175.2	31.5553	130.679	584.302	0	0	0	-2.9	-1.7	-33.4		P-GPS	50	21.856	2827	34.2778	NW	22.6849	Calm	DJI M30	1581F4BND226900B	4LGCK5S0071QAW
2023-11-11	5:49:33.62 AM		175.3	31.5553	130.679	584.302	0	0	0	-2.8	-1.7	-33.5		P-GPS	50	21.856	2827	34.2778	NW	22.3146	Calm	DJI M30	1581F4BND226900B	4LGCK5S0071QAW
2023-11-11	5:49:33.62 AM		175.4	31.5553	130.679	584.302	0	0	0	-2.4	-1.4	-33.5		P-GPS	50	21.856	5685	34.2778	NW	22.3146	Calm	DJI M30	1581F4BND226900B	4LGCK5S0071QAW
2023-11-11	5:49:33.62 AM		175.5	31.5553	130.679	584.302	0	0	0	-2.7	-1.3	-33.4		P-GPS	50	21.856	5685	34.2778	NW	21.9604	Calm	DJI M30	1581F4BND226900B	4LGCK5S0071QAW
2023-11-11	5:49:33.62 AM		175.6	31.5553	130.679	584.302	0	0	0	-3	-1.3	-33.4		P-GPS	50	21.861	2827	34.2778	W	21.9604	Calm	DJI M30	1581F4BND226900B	4LGCK5S0071QAW
2023-11-11	5:49:33.62 AM		175.7	31.5553	130.679	584.302	0	0	0	-2.8	-1.5	-33.4		P-GPS	50	21.861	2827	34.2778	NW	21.9604	Calm	DJI M30	1581F4BND226900B	4LGCK5S0071QAW
2023-11-11	5:49:34.22 AM		175.8	31.5553	130.679	584.302	0	0	0	-2.5	-1.7	-33.4		P-GPS	50	21.861	2827	34.2778	NW	21.6062	Calm	DJI M30	1581F4BND226900B	4LGCK5S0071QAW
2023-11-11	5:49:34.22 AM		175.9	31.5553	130.679	584.302	0	0	0	-2.3	-1.5	-33.4		P-GPS	50	21.861	2827	34.2778	NW	21.6062	Calm	DJI M30	1581F4BND226900B	4LGCK5S0071QAW
2023-11-11	5:49:34.43 AM		176	31.5553	130.679	584.302	0	0	0	-2.1	-1.2	-33.4		P-GPS	50	21.861	2827	34.2778	NW	21.2359	Calm	DJI M30	1581F4BND226900B	4LGCK5S0071QAW
2023-11-11	5:49:34.43 AM		176.1	31.5553	130.679	584.302	0	0	0	-2.2	-1.2	-33.4		P-GPS	50	21.861	2827	34.2778	NW	20.8817	Calm	DJI M30	1581F4BND226900B	4LGCK5S0071QAW
2023-11-11	5:49:34.63 AM		176.2	31.5553	130.679	584.302	0	0	0	-2.5	-1.3	-33.3		P-GPS	50	21.861	2827	34.2778	NW	20.8817	Calm	DJI M30	1581F4BND226900B	4LGCK5S0071QAW
2023-11-11	5:49:34.63 AM		176.3	31.5553	130.679	584.302	0	0	0	-2.5	-1.4	-33.4		P-GPS	50	21.861	2827	34.2778	W	20.5275	Calm	DJI M30	1581F4BND226900B	4LGCK5S0071QAW
2023-11-11	5:49:34.63 AM		176.4	31.5553	130.679	584.302	0	0	0	-1.5	-1.3	-33.5		P-GPS	50	21.861	5674	34.2778	NW	20.5275	Calm	DJI M30	1581F4BND226900B	4LGCK5S0071QAW
2023-11-11	5:49:34.63 AM		176.5	31.5553	130.679	584.302	0	0	0	-1.3	-1.4	-33.5		P-GPS	50	21.861	5674	34.2778	NW	20.1572	Calm	DJI M30	1581F4BND226900B	4LGCK5S0071QAW
2023-11-11	5:49:35.04 AM		176.6	31.5553	130.679	584.302	0	0	0	-1.9	-1.3	-33.5		P-GPS	50	21.855	2827	34.2778	NW	20.1572	Calm	DJI M30	1581F4BND226900B	4LGCK5S0071QAW
2023-11-11	5:49:35.04 AM		176.7	31.5553	130.679	584.302	0	0	0	-2.4	-1.4	-33.5		P-GPS	50	21.855	2827	34.2778	NW	19.803	Calm	DJI M30	1581F4BND226900B	4LGCK5S0071QAW
2023-11-11	5:49:35.04 AM		176.8	31.5553	130.679	584.302	0	0	0	-2.2	-1.2	-33.5		P-GPS	50	21.855	2827	34.2778	NW	19.4327	Calm	DJI M30	1581F4BND226900B	4LGCK5S0071QAW
2023-11-11	5:49:35.04 AM		176.9	31.5553	130.679	584.302	0	0	0	-2.4	-1.1	-33.5		P-GPS	50	21.855	2827	34.2778	NW	19.4327	Calm	DJI M30	1581F4BND226900B	4LGCK5S0071QAW
2023-11-11	5:49:35.34 AM		177	31.5553	130.679	584.302	0	0	0	-2.5	-1	-33.5		P-GPS	50	21.855	2827	34.2778	NW	19.4327	Calm	DJI M30	1581F4BND226900B	4LGCK5S0071QAW
2023-11-11	5:49:35.34 AM		177.1	31.5553	130.679	584.302	0	0	0	-2.4	-1	-33.6		P-GPS	50	21.855	2827	34.2778	NW	19.0785	Calm	DJI M30	1581F4BND226900B	4LGCK5S0071QAW
2023-11-11	5:49:35.65 AM		177.2	31.5553	130.679	584.302	0	0	0	-2.5	-1.2	-33.6		P-GPS	50	21.855	2827	34.2778	NW	19.0785	Calm	DJI M30	1581F4BND226900B	4LGCK5S0071QAW
2023-11-11	5:49:35.65 AM		177.3	31.5553	130.679	584.302	0	0	0	-2.8	-1.7	-33.6		P-GPS	50	21.855	2827	34.2778	NW	19.0785	Calm	DJI M30	1581F4BND226900B	4LGCK5S0071QAW
2023-11-11	5:49:35.75 AM		177.4	31.5553	130.679	584.302	0	0	0	-3.1	-1.4	-33.6		P-GPS	50	21.855	5674	34.2778	NW	18.7243	Calm	DJI M30	1581F4BND226900B	4LGCK5S0071QAW
2023-11-11	5:49:35.75 AM		177.5	31.5553	130.679	584.302	0	0	0	-2.8	-0.7	-33.5		P-GPS	50	21.855	5674	34.2778	NW	18.7243	Calm	DJI M30	1581F4BND226900B	4LGCK5S0071QAW
2023-11-11	5:49:36.06 AM		177.6	31.5553	130.679	584.302	0	0	0	-3.2	-1	-33.5		P-GPS	50	21.853	2815	34.2778	NW	18.7243	Calm	DJI M30	1581F4BND226900B	4LGCK5S0071QAW
2023-11-11	5:49:36.06 AM		177.7	31.5553	130.679	584.302	0	0	0	-2.3	-1.4	-33.5		P-GPS	50	21.853	2815	34.2778	NW	18.7243	Calm	DJI M30	1581F4BND226900B	4LGCK5S0071QAW
2023-11-11	5:49:36.16 AM		177.8	31.5553	130.679	584.302	0	0	0	-1.6	-1.6	-33.5		P-GPS	50	21.853	2815	34.2778	NW	18.354	Calm	DJI M30	1581F4BND226900B	4LGCK5S0071QAW
2023-11-11	5:49:36.16 AM		177.9	31.5553	130.679	584.302	0	0	0	-1.9	-1.3	-33.5		P-GPS	50	21.853	2815	34.2778	NW	18.354	Calm	DJI M30	1581F4BND226900B	4LGCK5S0071QAW
2023-11-11	5:49:36.36 AM		178	31.5553	130.679	584.302	0	0	0	-1.9	-1.3	-33.5		P-GPS	50	21.853	2815	34.2778	W	17.9998	Calm	DJI M30	1581F4BND226900B	4LGCK5S0071QAW
2023-11-11	5:49:36.36 AM		178.1	31.5553	130.679	584.302	0	0	0	-2.2	-1.8	-33.5		P-GPS	50	21.853	2815	34.2778	NW	17.9998	Calm	DJI M30	1581F4BND226900B	4LGCK5S0071QAW
2023-11-11	5:49:36.36 AM		178.2	31.5553	130.679	584.302	0	0	0	-2.2	-2.5	-33.5		P-GPS	50	21.853	2815	34.2778	NW	17.9998	Calm	DJI M30	1581F4BND226900B	4LGCK5S0071QAW
2023-11-11	5:49:36.36 AM		178.3	31.5553	130.679	584.302	0	0	0	-2.3	-2.1	-33.4		P-GPS	50	21.853	2815	34.2778	NW	17.9998	Calm	DJI M30	1581F4BND226900B	4LGCK5S0071QAW
2023-11-11	5:49:36.77 AM		178.4	31.5553	130.679	584.302	0	0	0	-2.7	-0.7	-33.4		P-GPS	50	21.853	5662	34.2778	NW	17.9998	Calm	DJI M30	1581F4BND226900B	4LGCK5S0071QAW
2023-11-11	5:49:36.77 AM		178.5	31.5553	130.679	584.302	0	0	0	-2.9	-0.8	-33.4		P-GPS	50	21.853	5662	34.2778	NW	17.9998	Calm	DJI M30	1581F4BND226900B	4LGCK5S0071QAW
2023-11-11	5:49:37.07 AM		178.6	31.5553	130.679	584.302	0	0	0	-2.7	-1.4	-33.4		P-GPS	50	21.843	2815	34.2778	NW	17.9998	Calm	DJI M30	1581F4BND226900B	4LGCK5S0071QAW
2023-11-11	5:49:37.07 AM		178.7	31.5553	130.679	584.302	0	0	0	-2.6	-1.4	-33.4		P-GPS	50	21.843	2815	34.2778	NW	17.9998	Calm	DJI M30	1581F4BND226900B	4LGCK5S0071QAW
2023-11-11	5:49:37.17 AM		178.8	31.5553	130.679	584.302	0	0	0	-2.5	-1.1	-33.4		P-GPS	50	21.843	2815	34.2778	NW	17.6456	Calm	DJI M30	1581F4BND226900B	4LGCK5S0071QAW
2023-11-11	5:49:37.17 AM		178.9	31.5553	130.679	584.302	0	0	0	-2.5	-1.1	-33.5		P-GPS	50	21.843	2815	34.2778	NW	17.6456	Calm	DJI M30	1581F4BND226900B	4LGCK5S0071QAW
2023-11-11	5:49:37.38 AM		179	31.5553	130.679	584.302	0	0	0	-2.3	-1.1	-33.5		P-GPS	50	21.843	2815	34.2778	NW	17.6456	Calm	DJI M30	1581F4BND226900B	4LGCK5S0071QAW
2023-11-11	5:49:37.48 AM		179.1	31.5553	130.679	584.302	0	0	0	-2.1	-1.3	-33.5		P-GPS	50	21.843	2815	34.2778	NW	17.6456	Calm	DJI M30	1581F4BND226900B	4LGCK5S0071QAW
2023-11-11	5:49:37.48 AM		179.2	31.5553	130.679	584.302	0	0	0	-2.2	-1.4	-33.5		P-GPS	50	21.843	2815	34.2778	NW	17.2753	Calm	DJI M30	1581F4BND226900B	4LGCK5S0071QAW
2023-11-11	5:49:37.48 AM		179.3	31.5553	130.679	584.302	0	0	0	-1.9	-1.1	-33.5		P-GPS	50	21.843	2815	34.2778	NW	17.2753	Calm	DJI M30	1581F4BND226900B	4LGCK5S0071QAW
2023-11-11	5:49:37.78 AM		179.4	31.5553	130.679	584.302	0	0	0	-1.3	-0.2	-33.5		P-GPS	50	21.849	5662	34.2778	NW	16.9211	Calm	DJI M30	1581F4BND226900B	4LGCK5S0071QAW
2023-11-11	5:49:37.78 AM		179.5	31.5553	130.679	584.302	0	0	0	-1	-0.1	-33.6		P-GPS	50	21.849	5662	34.2778	NW	16.5508	Calm	DJI M30	1581F4BND226900B	4LGCK5S0071QAW
2023-11-11	5:49:37.78 AM		179.6	31.5553	130.679	584.302	0	0	0	-1	-0.3	-33.6		P-GPS	50	21.849	5662	34.2778	NW	16.1966	Calm	DJI M30	1581F4BND226900B	4LGCK5S0071QAW
2023-11-11	5:49:37.78 AM		179.7	31.5553	130.679	584.302	0	0	0	-1.8	-0.5	-33.5		P-GPS	50	21.849	5662	34.2778	NW	15.8424	Calm	DJI M30	1581F4BND226900B	4LGCK5S0071QAW
2023-11-11	5:49:37.78 AM		179.8	31.5553	130.679	584.302	0	0	0	-1.5	0	-33.6		P-GPS	50	21.849	5662	34.2778	NW	15.4721	Calm	DJI M30	1581F4BND226900B	4LGCK5S0071QAW
2023-11-11	5:49:37.78 AM		179.9	31.5553	130.679	584.302	0	0	0	-0.5	0.8	-33.6		P-GPS	50	21.849	5662	34.2778	NW	15.1179	Calm	DJI M30	1581F4BND226900B	4LGCK5S0071QAW
2023-11-11	5:49:37.78 AM		180	31.5553	130.679	584.302	0	0	0	0.1	1.9	-33.6		P-GPS	50	21.849	5662	34.2778	NW	14.3934	Calm	DJI M30	1581F4BND226900B	4LGCK5S0071QAW
2023-11-11	5:49:37.78 AM		180.1	31.5553	130.679	584.302	0	0	0	-0.2	0.8	-33.5		P-GPS	50	21.849	5662	34.2778	W	14.0392	Calm	DJI M30	1581F4BND226900B	4LGCK5S0071QAW
2023-11-11	5:49:37.78 AM		180.2	31.5553	130.679	584.302	0	0	0	-1.2	-1.4	-33.4		P-GPS	50	21.849	5662	34.2778	W	13.685	Calm	DJI M30	1581F4BND226900B	4LGCK5S0071QAW
2023-11-11	5:49:37.78 AM		180.3	31.5553	130.679	584.302	0	0	0	-0.4	-2.8	-33.4		P-GPS	50	21.849	5662	34.2778	W	13.3147	Calm	DJI M30	1581F4BND226900B	4LGCK5S0071QAW
2023-11-11	5:49:38.80 AM		180.4	31.5553	130.679	584.302	0	0	0	-0.4	-2.2	-33.3		P-GPS	50	21.844	5663	34.2778	W	12.9605	Calm	DJI M30	1581F4BND226900B	4LGCK5S0071QAW
2023-11-11	5:49:38.80 AM		180.5	31.5553	130.679	584.302	0	0	-0.360147	-0.7	-1.7	-33.3		P-GPS	50	21.844	5663	34.2778	W	12.9605	Calm	DJI M30	1581F4BND226900B	4LGCK5S0071QAW
2023-11-11	5:49:39.00 AM		180.6	31.5553	130.679	584.302	0	0	-0.360147	-2.3	-1.3	-33.3		P-GPS	50	21.796	2815	34.2778	W	12.9605	Calm	DJI M30	1581F4BND226900B	4LGCK5S0071QAW
2023-11-11	5:49:39.00 AM		180.7	31.5553	130.679	584.302	0	0	-0.360147	-3	-1.3	-33.3		P-GPS	50	21.796	2815	34.2778	W	12.9605	Calm	DJI M30	1581F4BND226900B	4LGCK5S0071QAW
2023-11-11	5:49:39.21 AM		180.8	31.5553	130.679	584.302	0	0	0	-3	-2.8	-33.3		P-GPS	50	21.796	2815	34.2778	W	12.9605	Calm	DJI M30	1581F4BND226900B	4LGCK5S0071QAW
2023-11-11	5:49:39.21 AM		180.9	31.5553	130.679	584.302	0	0	0	-2.4	-3.6	-33.3		P-GPS	50	21.796	2815	34.2778	W	13.3147	Calm	DJI M30	1581F4BND226900B	4LGCK5S0071QAW
2023-11-11	5:49:39.41 AM		181	31.5553	130.679	584.302	0	0	0	-0.7	-2.9	-33.5		P-GPS	50	21.796	2815	34.2778	W	13.3147	Calm	DJI M30	1581F4BND226900B	4LGCK5S0071QAW
2023-11-11	5:49:39.41 AM		181.1	31.5553	130.679	584.302	0	0	0	0	-2.8	-33.6		P-GPS	50	21.796	2815	34.2778	W	13.3147	Calm	DJI M30	1581F4BND226900B	4LGCK5S0071QAW
2023-11-11	5:49:39.61 AM		181.2	31.5553	130.679	584.302	0	0	0	-0.8	-3.1	-33.4		P-GPS	50	21.796	2815	34.2778	W	13.685	Calm	DJI M30	1581F4BND226900B	4LGCK5S0071QAW
2023-11-11	5:49:39.61 AM		181.3	31.5553	130.679	584.302	0	0	0	-1.8	-3.7	-33.2		P-GPS	50	21.796	2815	34.2778	W	14.0392	Calm	DJI M30	1581F4BND226900B	4LGCK5S0071QAW
2023-11-11	5:49:39.61 AM		181.4	31.5553	130.679	584.302	0	0	0	-3.3	-3.2	-33.3		P-GPS	50	21.843	5637	34.2778	W	14.3934	Calm	DJI M30	1581F4BND226900B	4LGCK5S0071QAW
2023-11-11	5:49:39.61 AM		181.5	31.5553	130.679	584.302	0	0	0	-3.2	-2.1	-33.4		P-GPS	50	21.843	5637	34.2778	W	14.3934	Calm	DJI M30	1581F4BND226900B	4LGCK5S0071QAW
2023-11-11	5:49:40.02 AM		181.6	31.5553	130.679	584.302	0	0	0	-3.4	-1.7	-33.6		P-GPS	49	21.825	2802	34.2778	W	14.7637	Calm	DJI M30	1581F4BND226900B	4LGCK5S0071QAW
2023-11-11	5:49:40.02 AM		181.7	31.5553	130.679	584.302	0	0	0	-3	-2	-33.5		P-GPS	49	21.825	2802	34.2778	W	15.1179	Calm	DJI M30	1581F4BND226900B	4LGCK5S0071QAW
2023-11-11	5:49:40.02 AM		181.8	31.5553	130.679	584.302	0	0	0	-2.1	-2.4	-33.5		P-GPS	49	21.825	2802	34.2778	W	15.4721	Calm	DJI M30	1581F4BND226900B	4LGCK5S0071QAW
2023-11-11	5:49:40.02 AM		181.9	31.5553	130.679	584.302	0	0	0	-2	-2.5	-33.5		P-GPS	49	21.825	2802	34.2778	W	15.8424	Calm	DJI M30	1581F4BND226900B	4LGCK5S0071QAW
2023-11-11	5:49:40.02 AM		182	31.5553	130.679	584.302	0	0	0	-2.4	-2.7	-33.4		P-GPS	49	21.825	2802	34.2778	W	16.1966	Calm	DJI M30	1581F4BND226900B	4LGCK5S0071QAW
2023-11-11	5:49:40.02 AM		182.1	31.5553	130.679	584.302	0	0	0	-2.9	-2.8	-33.4		P-GPS	49	21.825	2802	34.2778	W	16.5508	Calm	DJI M30	1581F4BND226900B	4LGCK5S0071QAW
2023-11-11	5:49:40.02 AM		182.2	31.5553	130.679	584.302	0	0	0	-3.3	-2.4	-33.4		P-GPS	49	21.825	2802	34.2778	W	16.9211	Calm	DJI M30	1581F4BND226900B	4LGCK5S0071QAW
2023-11-11	5:49:40.02 AM		182.3	31.5553	130.679	584.302	0	0	0	-3.4	-2.2	-33.4		P-GPS	49	21.825	2802	34.2778	W	17.2753	Calm	DJI M30	1581F4BND226900B	4LGCK5S0071QAW
2023-11-11	5:49:40.02 AM		182.4	31.5553	130.679	584.302	0	0	0	-3.2	-2.1	-33.4		P-GPS	50	21.828	5637	34.2778	W	17.6456	Calm	DJI M30	1581F4BND226900B	4LGCK5S0071QAW
2023-11-11	5:49:40.02 AM		182.5	31.5553	130.679	584.302	0	0	0	-2.7	-2.1	-33.4		P-GPS	50	21.828	5637	34.2778	W	17.6456	Calm	DJI M30	1581F4BND226900B	4LGCK5S0071QAW
2023-11-11	5:49:40.93 AM		182.6	31.5553	130.679	584.302	0	0	0	-2.4	-2.1	-33.4		P-GPS	49	21.822	2802	34.2778	W	17.9998	Calm	DJI M30	1581F4BND226900B	4LGCK5S0071QAW
2023-11-11	5:49:40.93 AM		182.7	31.5553	130.679	584.302	0	0	0	-2.2	-2.1	-33.4		P-GPS	49	21.822	2802	34.2778	W	17.9998	Calm	DJI M30	1581F4BND226900B	4LGCK5S0071QAW
2023-11-11	5:49:41.14 AM		182.8	31.5553	130.679	584.302	0	0	0	-2	-2	-33.4		P-GPS	49	21.822	2802	34.2778	W	18.354	Calm	DJI M30	1581F4BND226900B	4LGCK5S0071QAW
2023-11-11	5:49:41.14 AM		182.9	31.5553	130.679	584.302	0	0	0	-2.1	-1.8	-33.4		P-GPS	49	21.822	2802	34.2778	W	18.354	Calm	DJI M30	1581F4BND226900B	4LGCK5S0071QAW
2023-11-11	5:49:41.34 AM		183	31.5553	130.679	584.302	0	0	0	-2.3	-1.8	-33.4		P-GPS	49	21.822	2802	34.2778	W	18.7243	Calm	DJI M30	1581F4BND226900B	4LGCK5S0071QAW
2023-11-11	5:49:41.34 AM		183.1	31.5553	130.679	584.302	0	0	0	-2.3	-1.8	-33.4		P-GPS	49	21.822	2802	34.2778	W	18.7243	Calm	DJI M30	1581F4BND226900B	4LGCK5S0071QAW
2023-11-11	5:49:41.64 AM		183.2	31.5553	130.679	584.302	0	0	0	-2.1	-1.7	-33.4		P-GPS	49	21.822	2802	34.2778	W	18.7243	Calm	DJI M30	1581F4BND226900B	4LGCK5S0071QAW
2023-11-11	5:49:41.64 AM		183.3	31.5553	130.679	584.302	0	0	0	-2.1	-1.7	-33.4		P-GPS	49	21.822	2802	34.2778	W	18.7243	Calm	DJI M30	1581F4BND226900B	4LGCK5S0071QAW
2023-11-11	5:49:41.85 AM		183.4	31.5553	130.679	584.302	0	0	0	-2.2	-1.8	-33.4		P-GPS	50	21.826	5637	34.2778	W	18.7243	Calm	DJI M30	1581F4BND226900B	4LGCK5S0071QAW
2023-11-11	5:49:41.85 AM		183.5	31.5553	130.679	584.302	0	0	0	-2.2	-1.8	-33.5		P-GPS	50	21.826	5637	34.2778	W	18.7243	Calm	DJI M30	1581F4BND226900B	4LGCK5S0071QAW
2023-11-11	5:49:42.05 AM		183.6	31.5553	130.679	584.302	0	0	0	-2.4	-1.6	-33.5		P-GPS	49	21.824	2802	34.2778	W	18.7243	Calm	DJI M30	1581F4BND226900B	4LGCK5S0071QAW
2023-11-11	5:49:42.05 AM		183.7	31.5553	130.679	584.302	0	0	0	-2.3	-1.5	-33.5		P-GPS	49	21.824	2802	34.2778	W	18.7243	Calm	DJI M30	1581F4BND226900B	4LGCK5S0071QAW
2023-11-11	5:49:42.25 AM		183.8	31.5553	130.679	584.302	0	0	0	-2.2	-1.4	-33.5		P-GPS	49	21.824	2802	34.2778	W	18.7243	Calm	DJI M30	1581F4BND226900B	4LGCK5S0071QAW
2023-11-11	5:49:42.25 AM		183.9	31.5553	130.679	584.302	0	0	0	-2.2	-1.5	-33.5		P-GPS	49	21.824	2802	34.2778	W	18.7243	Calm	DJI M30	1581F4BND226900B	4LGCK5S0071QAW
2023-11-11	5:49:42.46 AM		184	31.5553	130.679	584.302	0	0	0	-2.2	-1.6	-33.5		P-GPS	49	21.824	2802	34.2778	W	18.7243	Calm	DJI M30	1581F4BND226900B	4LGCK5S0071QAW
2023-11-11	5:49:42.46 AM		184.1	31.5553	130.679	584.302	0	0	0	-2.2	-1.7	-33.5		P-GPS	49	21.824	2802	34.2778	W	18.7243	Calm	DJI M30	1581F4BND226900B	4LGCK5S0071QAW
2023-11-11	5:49:42.56 AM		184.2	31.5553	130.679	584.302	0	0	0	-2.1	-1.6	-33.5		P-GPS	49	21.824	2802	34.2778	W	18.7243	Calm	DJI M30	1581F4BND226900B	4LGCK5S0071QAW
2023-11-11	5:49:42.66 AM		184.3	31.5553	130.679	584.302	0	0	0	-2.1	-1.6	-33.4		P-GPS	49	21.824	2802	34.2778	W	18.7243	Calm	DJI M30	1581F4BND226900B	4LGCK5S0071QAW
2023-11-11	5:49:42.86 AM		184.4	31.5553	130.679	584.302	0	0	0	-2.2	-1.6	-33.4		P-GPS	50	21.825	5637	34.2778	W	18.7243	Calm	DJI M30	1581F4BND226900B	4LGCK5S0071QAW
2023-11-11	5:49:42.86 AM		184.5	31.5553	130.679	584.302	0	0	0	-2.2	-1.6	-33.4		P-GPS	50	21.825	5637	34.2778	W	18.7243	Calm	DJI M30	1581F4BND226900B	4LGCK5S0071QAW
2023-11-11	5:49:42.86 AM		184.6	31.5553	130.679	584.302	0	0	0	-2.2	-1.6	-33.4		P-GPS	49	21.819	2802	34.2778	W	18.354	Calm	DJI M30	1581F4BND226900B	4LGCK5S0071QAW
2023-11-11	5:49:43.06 AM		184.7	31.5553	130.679	584.302	0	0	0	-2.3	-1.6	-33.4		P-GPS	49	21.819	2802	34.2778	W	18.354	Calm	DJI M30	1581F4BND226900B	4LGCK5S0071QAW
2023-11-11	5:49:43.27 AM		184.8	31.5553	130.679	584.302	0	0	0	-2.2	-1.6	-33.5		P-GPS	49	21.819	2802	34.2778	W	18.354	Calm	DJI M30	1581F4BND226900B	4LGCK5S0071QAW
2023-11-11	5:49:43.27 AM		184.9	31.5553	130.679	584.302	0	0	0	-2.1	-1.6	-33.5		P-GPS	49	21.819	2802	34.2778	W	18.354	Calm	DJI M30	1581F4BND226900B	4LGCK5S0071QAW
2023-11-11	5:49:43.37 AM		185	31.5553	130.679	584.302	0	0	0	-2	-1.7	-33.5		P-GPS	49	21.819	2802	34.2778	W	18.354	Calm	DJI M30	1581F4BND226900B	4LGCK5S0071QAW
2023-11-11	5:49:43.37 AM		185.1	31.5553	130.679	584.302	0	0	0	-2.1	-1.5	-33.5		P-GPS	49	21.819	2802	34.2778	W	18.354	Calm	DJI M30	1581F4BND226900B	4LGCK5S0071QAW
2023-11-11	5:49:43.47 AM		185.2	31.5553	130.679	584.302	0	0	0	-2.2	-1.3	-33.5		P-GPS	49	21.819	2802	34.2778	W	17.9998	Calm	DJI M30	1581F4BND226900B	4LGCK5S0071QAW
2023-11-11	5:49:43.47 AM		185.3	31.5553	130.679	584.302	0	0	0	-2.2	-1.3	-33.5		P-GPS	49	21.819	2802	34.2778	W	17.9998	Calm	DJI M30	1581F4BND226900B	4LGCK5S0071QAW
2023-11-11	5:49:43.77 AM		185.4	31.5553	130.679	584.302	0	0	0	-2	-1.5	-33.5		P-GPS	50	21.819	5626	34.2778	W	17.9998	Calm	DJI M30	1581F4BND226900B	4LGCK5S0071QAW
2023-11-11	5:49:43.77 AM		185.5	31.5553	130.679	584.302	0	0	0	-1.9	-1.5	-33.5		P-GPS	50	21.819	5626	34.2778	W	17.9998	Calm	DJI M30	1581F4BND226900B	4LGCK5S0071QAW
2023-11-11	5:49:43.98 AM		185.6	31.5553	130.679	584.302	0	0	0	-1.8	-1.4	-33.5		P-GPS	50	21.819	5626	34.2778	W	17.9998	Calm	DJI M30	1581F4BND226900B	4LGCK5S0071QAW
2023-11-11	5:49:43.98 AM		185.7	31.5553	130.679	584.302	0	0	0	-1.9	-1.5	-33.5		P-GPS	50	21.819	5626	34.2778	W	17.6456	Calm	DJI M30	1581F4BND226900B	4LGCK5S0071QAW
2023-11-11	5:49:44.18 AM		185.8	31.5553	130.679	584.302	0	0	0	-2	-1.8	-33.5		P-GPS	50	21.819	5626	34.2778	W	17.6456	Calm	DJI M30	1581F4BND226900B	4LGCK5S0071QAW
2023-11-11	5:49:44.28 AM		185.9	31.5553	130.679	584.302	0	0	0	-2	-1.9	-33.5		P-GPS	50	21.819	5626	34.2778	W	17.6456	Calm	DJI M30	1581F4BND226900B	4LGCK5S0071QAW
2023-11-11	5:49:44.39 AM		186	31.5553	130.679	584.302	0	0	0	-1.9	-2	-33.5		P-GPS	50	21.819	5626	34.2778	W	17.6456	Calm	DJI M30	1581F4BND226900B	4LGCK5S0071QAW
2023-11-11	5:49:44.49 AM		186.1	31.5553	130.679	584.302	0	0	0	-1.9	-1.9	-33.5		P-GPS	50	21.819	5626	34.2778	W	17.6456	Calm	DJI M30	1581F4BND226900B	4LGCK5S0071QAW
2023-11-11	5:49:44.59 AM		186.2	31.5553	130.679	584.302	0	0	0	-1.8	-1.9	-33.5		P-GPS	50	21.819	5626	34.2778	W	17.6456	Calm	DJI M30	1581F4BND226900B	4LGCK5S0071QAW
2023-11-11	5:49:44.59 AM		186.3	31.5553	130.679	584.302	0	0	0	-1.8	-1.8	-33.5		P-GPS	50	21.819	5626	34.2778	W	17.6456	Calm	DJI M30	1581F4BND226900B	4LGCK5S0071QAW
2023-11-11	5:49:44.79 AM		186.4	31.5553	130.679	584.302	0	0	0	-2	-1.7	-33.5		P-GPS	49	21.813	5609	34.2778	W	17.6456	Calm	DJI M30	1581F4BND226900B	4LGCK5S0071QAW
2023-11-11	5:49:44.79 AM		186.5	31.5553	130.679	584.302	0	0	0	-2.2	-1.7	-33.5		P-GPS	49	21.813	5609	34.2778	W	17.6456	Calm	DJI M30	1581F4BND226900B	4LGCK5S0071QAW
2023-11-11	5:49:45.00 AM		186.6	31.5553	130.679	584.302	0	0	0	-2.3	-1.6	-33.5		P-GPS	49	21.811	2785	34.2778	W	17.6456	Calm	DJI M30	1581F4BND226900B	4LGCK5S0071QAW
2023-11-11	5:49:45.00 AM		186.7	31.5553	130.679	584.302	0	0	0	-2.2	-1.6	-33.5		P-GPS	49	21.811	2785	34.2778	W	17.6456	Calm	DJI M30	1581F4BND226900B	4LGCK5S0071QAW
2023-11-11	5:49:45.10 AM		186.8	31.5553	130.679	584.302	0	0	0	-2.3	-1.4	-33.5		P-GPS	49	21.811	2785	34.2778	NW	17.6456	Calm	DJI M30	1581F4BND226900B	4LGCK5S0071QAW
2023-11-11	5:49:45.10 AM		186.9	31.5553	130.679	584.302	0	0	0	-2.4	-1.4	-33.5		P-GPS	49	21.811	2785	34.2778	W	17.6456	Calm	DJI M30	1581F4BND226900B	4LGCK5S0071QAW
2023-11-11	5:49:45.10 AM		187	31.5553	130.679	584.302	0	0	0	-2.6	-1.4	-33.4		P-GPS	49	21.811	2785	34.2778	NW	17.6456	Calm	DJI M30	1581F4BND226900B	4LGCK5S0071QAW
2023-11-11	5:49:45.10 AM		187.1	31.5553	130.679	584.302	0	0	0	-2.7	-1.4	-33.4		P-GPS	49	21.811	2785	34.2778	W	17.6456	Calm	DJI M30	1581F4BND226900B	4LGCK5S0071QAW
2023-11-11	5:49:45.61 AM		187.2	31.5553	130.679	584.302	0	0	0	-2.7	-1.7	-33.5		P-GPS	49	21.811	2785	34.2778	W	17.6456	Calm	DJI M30	1581F4BND226900B	4LGCK5S0071QAW
2023-11-11	5:49:45.61 AM		187.3	31.5553	130.679	584.302	0	0	0	-2.5	-1.9	-33.5		P-GPS	49	21.811	2785	34.2778	W	17.6456	Calm	DJI M30	1581F4BND226900B	4LGCK5S0071QAW
2023-11-11	5:49:45.81 AM		187.4	31.5553	130.679	584.302	0	0	0	-2.3	-2.3	-33.5		P-GPS	49	21.817	5609	34.2778	W	17.6456	Calm	DJI M30	1581F4BND226900B	4LGCK5S0071QAW
2023-11-11	5:49:45.81 AM		187.5	31.5553	130.679	584.302	0	0	0	-2.3	-2.3	-33.5		P-GPS	49	21.817	5609	34.2778	W	17.9998	Calm	DJI M30	1581F4BND226900B	4LGCK5S0071QAW
2023-11-11	5:49:46.02 AM		187.6	31.5553	130.679	584.302	0	0	0	-2.7	-2.2	-33.4		P-GPS	49	21.817	5609	34.2778	W	17.9998	Calm	DJI M30	1581F4BND226900B	4LGCK5S0071QAW
2023-11-11	5:49:46.02 AM		187.7	31.5553	130.679	584.302	0	0	0	-2.8	-2.1	-33.4		P-GPS	49	21.817	5609	34.2778	W	17.9998	Calm	DJI M30	1581F4BND226900B	4LGCK5S0071QAW
2023-11-11	5:49:46.12 AM		187.8	31.5553	130.679	584.302	0	0	0	-2.8	-2	-33.5		P-GPS	49	21.817	5609	34.2778	W	18.354	Calm	DJI M30	1581F4BND226900B	4LGCK5S0071QAW
2023-11-11	5:49:46.12 AM		187.9	31.5553	130.679	584.302	0	0	0	-3	-2	-33.4		P-GPS	49	21.817	5609	34.2778	W	18.354	Calm	DJI M30	1581F4BND226900B	4LGCK5S0071QAW
2023-11-11	5:49:46.32 AM		188	31.5553	130.679	584.302	0	0	0	-3.3	-1.8	-33.4		P-GPS	49	21.817	5609	34.2778	W	18.7243	Calm	DJI M30	1581F4BND226900B	4LGCK5S0071QAW
2023-11-11	5:49:46.32 AM		188.1	31.5553	130.679	584.302	0	0	0	-3.2	-1.8	-33.3		P-GPS	49	21.817	5609	34.2778	W	18.7243	Calm	DJI M30	1581F4BND226900B	4LGCK5S0071QAW
2023-11-11	5:49:46.52 AM		188.2	31.5553	130.679	584.302	0	0	0	-2.8	-2.2	-33.3		P-GPS	49	21.817	5609	34.2778	W	19.0785	Calm	DJI M30	1581F4BND226900B	4LGCK5S0071QAW
2023-11-11	5:49:46.52 AM		188.3	31.5553	130.679	584.302	0	0	0	-2.5	-2.3	-33.4		P-GPS	49	21.817	5609	34.2778	W	19.0785	Calm	DJI M30	1581F4BND226900B	4LGCK5S0071QAW
2023-11-11	5:49:46.73 AM		188.4	31.5553	130.679	584.302	0	0	0	-2.3	-2.1	-33.5		P-GPS	49	21.813	5609	34.2778	W	19.4327	Calm	DJI M30	1581F4BND226900B	4LGCK5S0071QAW
2023-11-11	5:49:46.73 AM		188.5	31.5553	130.679	584.302	0	0	0	-2.3	-1.9	-33.5		P-GPS	49	21.813	5609	34.2778	W	19.4327	Calm	DJI M30	1581F4BND226900B	4LGCK5S0071QAW
2023-11-11	5:49:46.93 AM		188.6	31.5553	130.679	584.302	0	0	0	-2.6	-1.9	-33.6		P-GPS	49	21.808	2785	34.2778	W	19.803	Calm	DJI M30	1581F4BND226900B	4LGCK5S0071QAW
2023-11-11	5:49:46.93 AM		188.7	31.5553	130.679	584.302	0	0	0	-2.8	-2.1	-33.5		P-GPS	49	21.808	2785	34.2778	W	19.803	Calm	DJI M30	1581F4BND226900B	4LGCK5S0071QAW
2023-11-11	5:49:47.13 AM		188.8	31.5553	130.679	584.302	0	0	0	-2.9	-2.7	-33.5		P-GPS	49	21.808	2785	34.2778	W	20.1572	Calm	DJI M30	1581F4BND226900B	4LGCK5S0071QAW
2023-11-11	5:49:47.13 AM		188.9	31.5553	130.679	584.302	0	0	0	-3.1	-3.2	-33.5		P-GPS	49	21.808	2785	34.2778	W	20.5275	Calm	DJI M30	1581F4BND226900B	4LGCK5S0071QAW
2023-11-11	5:49:47.13 AM		189	31.5553	130.679	584.302	0	0	0	-3.1	-3.2	-33.5		P-GPS	49	21.808	2785	34.2778	W	20.8817	Calm	DJI M30	1581F4BND226900B	4LGCK5S0071QAW
2023-11-11	5:49:47.13 AM		189.1	31.5553	130.679	584.302	0	0	0	-3	-3.2	-33.5		P-GPS	49	21.808	2785	34.2778	W	20.8817	Calm	DJI M30	1581F4BND226900B	4LGCK5S0071QAW
2023-11-11	5:49:47.54 AM		189.2	31.5553	130.679	584.302	0	0	0	-2.8	-3.1	-33.5		P-GPS	49	21.808	2785	34.2778	W	21.2359	Calm	DJI M30	1581F4BND226900B	4LGCK5S0071QAW
2023-11-11	5:49:47.54 AM		189.3	31.5553	130.679	584.302	0	0	0	-2.9	-2.9	-33.5		P-GPS	49	21.808	2785	34.2778	W	21.6062	Calm	DJI M30	1581F4BND226900B	4LGCK5S0071QAW
2023-11-11	5:49:47.54 AM		189.4	31.5553	130.679	584.302	0	0	0	-2.9	-2.3	-33.5		P-GPS	49	21.79	5609	34.2778	W	21.6062	Calm	DJI M30	1581F4BND226900B	4LGCK5S0071QAW
2023-11-11	5:49:47.54 AM		189.5	31.5553	130.679	584.302	0	0	0	-3.1	-1.9	-33.5		P-GPS	49	21.79	5609	34.2778	W	21.9604	Calm	DJI M30	1581F4BND226900B	4LGCK5S0071QAW
2023-11-11	5:49:47.95 AM		189.6	31.5553	130.679	584.302	0	0	0	-3.2	-1.4	-33.5		P-GPS	49	21.79	5609	34.2778	W	21.9604	Calm	DJI M30	1581F4BND226900B	4LGCK5S0071QAW
2023-11-11	5:49:47.95 AM		189.7	31.5553	130.679	584.302	0	0	0	-3.1	-1.2	-33.5		P-GPS	49	21.79	5609	34.2778	W	22.3146	Calm	DJI M30	1581F4BND226900B	4LGCK5S0071QAW
2023-11-11	5:49:48.26 AM		189.8	31.5553	130.679	584.302	0	0	0	-2.6	-1.4	-33.6		P-GPS	49	21.79	5609	34.2778	W	22.3146	Calm	DJI M30	1581F4BND226900B	4LGCK5S0071QAW
2023-11-11	5:49:48.26 AM		189.9	31.5553	130.679	584.302	0	0	0	-2.3	-1.6	-33.6		P-GPS	49	21.79	5609	34.2778	W	22.3146	Calm	DJI M30	1581F4BND226900B	4LGCK5S0071QAW
2023-11-11	5:49:48.46 AM		190	31.5553	130.679	584.302	0	0	0	-2.2	-1.9	-33.5		P-GPS	49	21.79	5609	34.2778	NW	22.3146	Calm	DJI M30	1581F4BND226900B	4LGCK5S0071QAW
2023-11-11	5:49:48.46 AM		190.1	31.5553	130.679	584.302	0	0	0	-2.4	-2.2	-33.5		P-GPS	49	21.79	5609	34.2778	W	22.3146	Calm	DJI M30	1581F4BND226900B	4LGCK5S0071QAW
2023-11-11	5:49:48.46 AM		190.2	31.5553	130.679	584.302	0	0	0	-2.6	-2.3	-33.5		P-GPS	49	21.79	5609	34.2778	W	22.3146	Calm	DJI M30	1581F4BND226900B	4LGCK5S0071QAW
2023-11-11	5:49:48.46 AM		190.3	31.5553	130.679	584.302	0	0	0	-2.5	-2	-33.5		P-GPS	49	21.79	5609	34.2778	NW	22.3146	Calm	DJI M30	1581F4BND226900B	4LGCK5S0071QAW
2023-11-11	5:49:48.77 AM		190.4	31.5553	130.679	584.302	0	0	0	-2.3	-1.4	-33.5		P-GPS	49	21.776	5585	34.2778	W	22.3146	Calm	DJI M30	1581F4BND226900B	4LGCK5S0071QAW
2023-11-11	5:49:48.77 AM		190.5	31.5553	130.679	584.302	0	0	0	-2.2	-1.3	-33.6		P-GPS	49	21.776	5585	34.2778	W	22.3146	Calm	DJI M30	1581F4BND226900B	4LGCK5S0071QAW
2023-11-11	5:49:49.07 AM		190.6	31.5553	130.679	584.302	0	0	0	-2.2	-1.5	-33.6		P-GPS	49	21.759	2773	34.2778	NW	22.3146	Calm	DJI M30	1581F4BND226900B	4LGCK5S0071QAW
2023-11-11	5:49:49.07 AM		190.7	31.5553	130.679	584.302	0	0	0	-2.3	-1.7	-33.6		P-GPS	49	21.759	2773	34.2778	NW	22.3146	Calm	DJI M30	1581F4BND226900B	4LGCK5S0071QAW
2023-11-11	5:49:49.17 AM		190.8	31.5553	130.679	584.302	0	0	0	-2.5	-1.5	-33.4		P-GPS	49	21.759	2773	34.2778	NW	21.9604	Calm	DJI M30	1581F4BND226900B	4LGCK5S0071QAW
2023-11-11	5:49:49.17 AM		190.9	31.5553	130.679	584.302	0	0	0	-2.6	-0.9	-33.4		P-GPS	49	21.759	2773	34.2778	NW	21.9604	Calm	DJI M30	1581F4BND226900B	4LGCK5S0071QAW
2023-11-11	5:49:49.38 AM		191	31.5553	130.679	584.302	0	0	0	-2.9	-0.5	-33.4		P-GPS	49	21.759	2773	34.2778	NW	21.9604	Calm	DJI M30	1581F4BND226900B	4LGCK5S0071QAW
2023-11-11	5:49:49.38 AM		191.1	31.5553	130.679	584.302	0	0	0	-2.8	-0.7	-33.4		P-GPS	49	21.759	2773	34.2778	W	21.9604	Calm	DJI M30	1581F4BND226900B	4LGCK5S0071QAW
2023-11-11	5:49:49.38 AM		191.2	31.5553	130.679	584.302	0	0	0	-2.3	-1.4	-33.5		P-GPS	49	21.759	2773	34.2778	W	21.6062	Calm	DJI M30	1581F4BND226900B	4LGCK5S0071QAW
2023-11-11	5:49:49.38 AM		191.3	31.5553	130.679	584.302	0	0	0	-2.1	-1.8	-33.5		P-GPS	49	21.759	2773	34.2778	W	21.6062	Calm	DJI M30	1581F4BND226900B	4LGCK5S0071QAW
2023-11-11	5:49:49.78 AM		191.4	31.5553	130.679	584.302	0	0	0	-1.8	-2.4	-33.5		P-GPS	49	21.77	5581	34.2778	W	21.6062	Calm	DJI M30	1581F4BND226900B	4LGCK5S0071QAW
2023-11-11	5:49:49.78 AM		191.5	31.5553	130.679	584.302	0	0	0	-2	-2.6	-33.5		P-GPS	49	21.77	5581	34.2778	W	21.6062	Calm	DJI M30	1581F4BND226900B	4LGCK5S0071QAW
2023-11-11	5:49:49.99 AM		191.6	31.5553	130.679	584.302	0	0	0	-2.8	-2.3	-33.4		P-GPS	49	21.761	2771	34.2778	W	21.6062	Calm	DJI M30	1581F4BND226900B	4LGCK5S0071QAW
2023-11-11	5:49:49.99 AM		191.7	31.5553	130.679	584.302	0	0	0	-3.4	-2.3	-33.3		P-GPS	49	21.761	2771	34.2778	W	21.6062	Calm	DJI M30	1581F4BND226900B	4LGCK5S0071QAW
2023-11-11	5:49:50.19 AM		191.8	31.5553	130.679	584.302	0	0	0	-3.7	-2.1	-33.4		P-GPS	49	21.761	2771	34.2778	W	21.6062	Calm	DJI M30	1581F4BND226900B	4LGCK5S0071QAW
2023-11-11	5:49:50.19 AM		191.9	31.5553	130.679	584.302	0	0	0	-3.4	-1.9	-33.4		P-GPS	49	21.761	2771	34.2778	W	21.6062	Calm	DJI M30	1581F4BND226900B	4LGCK5S0071QAW
2023-11-11	5:49:50.29 AM		192	31.5553	130.679	584.302	0	0	0	-3.1	-1.8	-33.4		P-GPS	49	21.761	2771	34.2778	W	21.9604	Calm	DJI M30	1581F4BND226900B	4LGCK5S0071QAW
2023-11-11	5:49:50.29 AM		192.1	31.5553	130.679	584.302	0	0	0	-2.9	-1.8	-33.4		P-GPS	49	21.761	2771	34.2778	W	21.9604	Calm	DJI M30	1581F4BND226900B	4LGCK5S0071QAW
2023-11-11	5:49:50.60 AM		192.2	31.5553	130.679	584.302	0	0	0	-2.6	-1.9	-33.4		P-GPS	49	21.761	2771	34.2778	W	21.9604	Calm	DJI M30	1581F4BND226900B	4LGCK5S0071QAW
2023-11-11	5:49:50.60 AM		192.3	31.5553	130.679	584.302	0	0	0	-2.4	-2.1	-33.4		P-GPS	49	21.761	2771	34.2778	W	21.9604	Calm	DJI M30	1581F4BND226900B	4LGCK5S0071QAW
2023-11-11	5:49:50.70 AM		192.4	31.5553	130.679	584.302	0	0	0	-2.5	-2.4	-33.4		P-GPS	49	21.772	5580	34.2778	W	22.3146	Calm	DJI M30	1581F4BND226900B	4LGCK5S0071QAW
2023-11-11	5:49:50.70 AM		192.5	31.5553	130.679	584.302	0	0	0	-2.5	-2.5	-33.4		P-GPS	49	21.772	5580	34.2778	W	22.3146	Calm	DJI M30	1581F4BND226900B	4LGCK5S0071QAW
2023-11-11	5:49:51.00 AM		192.6	31.5553	130.679	584.302	0	0	0	-2.5	-2.6	-33.5		P-GPS	49	21.764	2770	34.2778	W	22.3146	Calm	DJI M30	1581F4BND226900B	4LGCK5S0071QAW
2023-11-11	5:49:51.00 AM		192.7	31.5553	130.679	584.302	0	0	0	-2.5	-2.8	-33.5		P-GPS	49	21.764	2770	34.2778	W	22.3146	Calm	DJI M30	1581F4BND226900B	4LGCK5S0071QAW
2023-11-11	5:49:51.21 AM		192.8	31.5553	130.679	584.302	0	0	0	-2.8	-2.9	-33.5		P-GPS	49	21.764	2770	34.2778	W	22.6849	Calm	DJI M30	1581F4BND226900B	4LGCK5S0071QAW
2023-11-11	5:49:51.21 AM		192.9	31.5553	130.679	584.302	0	0	0	-3	-2.8	-33.4		P-GPS	49	21.764	2770	34.2778	W	22.6849	Calm	DJI M30	1581F4BND226900B	4LGCK5S0071QAW
2023-11-11	5:49:51.41 AM		193	31.5553	130.679	584.302	0	0	0	-3	-2.8	-33.4		P-GPS	49	21.764	2770	34.2778	W	22.6849	Calm	DJI M30	1581F4BND226900B	4LGCK5S0071QAW
2023-11-11	5:49:51.41 AM		193.1	31.5553	130.679	584.302	0	0	0	-3	-2.6	-33.5		P-GPS	49	21.764	2770	34.2778	W	23.0391	Calm	DJI M30	1581F4BND226900B	4LGCK5S0071QAW
2023-11-11	5:49:51.61 AM		193.2	31.5553	130.679	584.302	0	0	0	-2.9	-2.3	-33.5		P-GPS	49	21.764	2770	34.2778	W	23.0391	Calm	DJI M30	1581F4BND226900B	4LGCK5S0071QAW
2023-11-11	5:49:51.61 AM		193.3	31.5553	130.679	584.302	0	0	0	-2.9	-2.1	-33.5		P-GPS	49	21.764	2770	34.2778	W	23.0391	Calm	DJI M30	1581F4BND226900B	4LGCK5S0071QAW
2023-11-11	5:49:51.82 AM		193.4	31.5553	130.679	584.302	0	0	0	-2.8	-1.6	-33.5		P-GPS	49	21.785	5578	34.2778	W	23.0391	Calm	DJI M30	1581F4BND226900B	4LGCK5S0071QAW
2023-11-11	5:49:51.82 AM		193.5	31.5553	130.679	584.302	0	0	0	-2.6	-1.5	-33.5		P-GPS	49	21.785	5578	34.2778	NW	23.0391	Calm	DJI M30	1581F4BND226900B	4LGCK5S0071QAW
2023-11-11	5:49:51.82 AM		193.6	31.5553	130.679	584.302	0	0	0	-2.5	-1.6	-33.5		P-GPS	49	21.773	2769	34.2778	W	23.0391	Calm	DJI M30	1581F4BND226900B	4LGCK5S0071QAW
2023-11-11	5:49:51.82 AM		193.7	31.5553	130.679	584.302	0	0	0	-2.4	-1.7	-33.5		P-GPS	49	21.773	2769	34.2778	W	23.0391	Calm	DJI M30	1581F4BND226900B	4LGCK5S0071QAW
2023-11-11	5:49:51.82 AM		193.8	31.5553	130.679	584.302	0	0	0	-2.4	-1.8	-33.5		P-GPS	49	21.773	2769	34.2778	W	23.0391	Calm	DJI M30	1581F4BND226900B	4LGCK5S0071QAW
2023-11-11	5:49:51.82 AM		193.9	31.5553	130.679	584.302	0	0	0	-2.6	-1.8	-33.5		P-GPS	49	21.773	2769	34.2778	W	22.6849	Calm	DJI M30	1581F4BND226900B	4LGCK5S0071QAW
2023-11-11	5:49:52.43 AM		194	31.5553	130.679	584.302	0	0	0	-3	-1.9	-33.4		P-GPS	49	21.773	2769	34.2778	W	22.6849	Calm	DJI M30	1581F4BND226900B	4LGCK5S0071QAW
2023-11-11	5:49:52.43 AM		194.1	31.5553	130.679	584.302	0	0	0	-3.3	-1.9	-33.4		P-GPS	49	21.773	2769	34.2778	W	22.6849	Calm	DJI M30	1581F4BND226900B	4LGCK5S0071QAW
2023-11-11	5:49:52.63 AM		194.2	31.5553	130.679	584.302	0	0	0	-3.4	-1.8	-33.3		P-GPS	49	21.773	2769	34.2778	W	22.6849	Calm	DJI M30	1581F4BND226900B	4LGCK5S0071QAW
2023-11-11	5:49:52.63 AM		194.3	31.5553	130.679	584.302	0	0	0	-3.2	-1.7	-33.3		P-GPS	49	21.773	2769	34.2778	W	22.6849	Calm	DJI M30	1581F4BND226900B	4LGCK5S0071QAW
2023-11-11	5:49:52.84 AM		194.4	31.5553	130.679	584.302	0	0	0	-2.8	-1.7	-33.3		P-GPS	49	21.783	5553	34.2778	W	22.6849	Calm	DJI M30	1581F4BND226900B	4LGCK5S0071QAW
2023-11-11	5:49:52.84 AM		194.5	31.5553	130.679	584.302	0	0	0	-2.5	-1.7	-33.4		P-GPS	49	21.783	5553	34.2778	W	22.6849	Calm	DJI M30	1581F4BND226900B	4LGCK5S0071QAW
2023-11-11	5:49:53.04 AM		194.6	31.5553	130.679	584.302	0	0	0	-2	-1.8	-33.4		P-GPS	49	21.774	2757	34.2778	W	22.6849	Calm	DJI M30	1581F4BND226900B	4LGCK5S0071QAW
2023-11-11	5:49:53.04 AM		194.7	31.5553	130.679	584.302	0	0	0	-2	-1.8	-33.4		P-GPS	49	21.774	2757	34.2778	W	22.6849	Calm	DJI M30	1581F4BND226900B	4LGCK5S0071QAW
2023-11-11	5:49:53.24 AM		194.8	31.5553	130.679	584.302	0	0	0	-2.4	-2.1	-33.4		P-GPS	49	21.774	2757	34.2778	W	22.3146	Calm	DJI M30	1581F4BND226900B	4LGCK5S0071QAW
2023-11-11	5:49:53.24 AM		194.9	31.5553	130.679	584.302	0	0	0	-2.6	-2.1	-33.5		P-GPS	49	21.774	2757	34.2778	W	22.3146	Calm	DJI M30	1581F4BND226900B	4LGCK5S0071QAW
2023-11-11	5:49:53.45 AM		195	31.5553	130.679	584.302	0	0	0	-2.7	-2.3	-33.5		P-GPS	49	21.774	2757	34.2778	W	22.3146	Calm	DJI M30	1581F4BND226900B	4LGCK5S0071QAW
2023-11-11	5:49:53.45 AM		195.1	31.5553	130.679	584.302	0	0	0	-2.7	-2.2	-33.5		P-GPS	49	21.774	2757	34.2778	W	22.3146	Calm	DJI M30	1581F4BND226900B	4LGCK5S0071QAW
2023-11-11	5:49:53.65 AM		195.2	31.5553	130.679	584.302	0	0	0	-2.7	-2.2	-33.5		P-GPS	49	21.774	2757	34.2778	W	22.3146	Calm	DJI M30	1581F4BND226900B	4LGCK5S0071QAW
2023-11-11	5:49:53.65 AM		195.3	31.5553	130.679	584.302	0	0	0	-2.7	-2.3	-33.5		P-GPS	49	21.774	2757	34.2778	W	22.3146	Calm	DJI M30	1581F4BND226900B	4LGCK5S0071QAW
2023-11-11	5:49:53.85 AM		195.4	31.5553	130.679	584.302	0	0	0	-2.9	-2.3	-33.5		P-GPS	49	21.782	5553	34.2778	W	22.3146	Calm	DJI M30	1581F4BND226900B	4LGCK5S0071QAW
2023-11-11	5:49:53.85 AM		195.5	31.5553	130.679	584.302	0	0	0	-3	-2.3	-33.5		P-GPS	49	21.782	5553	34.2778	W	22.3146	Calm	DJI M30	1581F4BND226900B	4LGCK5S0071QAW
2023-11-11	5:49:54.05 AM		195.6	31.5553	130.679	584.302	0	0	0	-3	-2.3	-33.6		P-GPS	49	21.782	2757	34.2778	W	22.3146	Calm	DJI M30	1581F4BND226900B	4LGCK5S0071QAW
2023-11-11	5:49:54.05 AM		195.7	31.5553	130.679	584.302	0	0	0	-3.2	-2.3	-33.5		P-GPS	49	21.782	2757	34.2778	NW	22.6849	Calm	DJI M30	1581F4BND226900B	4LGCK5S0071QAW
2023-11-11	5:49:54.26 AM		195.8	31.5553	130.679	584.302	0	0	0	-3.5	-2.4	-33.4		P-GPS	49	21.782	2757	34.2778	NW	22.6849	Calm	DJI M30	1581F4BND226900B	4LGCK5S0071QAW
2023-11-11	5:49:54.26 AM		195.9	31.5553	130.679	584.302	0	0	0	-3.5	-2.2	-33.5		P-GPS	49	21.782	2757	34.2778	NW	22.6849	Calm	DJI M30	1581F4BND226900B	4LGCK5S0071QAW
2023-11-11	5:49:54.36 AM		196	31.5553	130.679	584.302	0	0	0	-3.7	-1.9	-33.5		P-GPS	49	21.782	2757	34.2778	NW	23.0391	Calm	DJI M30	1581F4BND226900B	4LGCK5S0071QAW
2023-11-11	5:49:54.36 AM		196.1	31.5553	130.679	584.302	0	0	0	-3.7	-1.7	-33.5		P-GPS	49	21.782	2757	34.2778	NW	23.0391	Calm	DJI M30	1581F4BND226900B	4LGCK5S0071QAW
2023-11-11	5:49:54.56 AM		196.2	31.5553	130.679	584.302	0	0	0	-3.8	-1.7	-33.4		P-GPS	49	21.782	2757	34.2778	NW	23.0391	Calm	DJI M30	1581F4BND226900B	4LGCK5S0071QAW
2023-11-11	5:49:54.56 AM		196.3	31.5553	130.679	584.302	0	0	0	-3.7	-1.8	-33.4		P-GPS	49	21.782	2757	34.2778	NW	23.4094	Calm	DJI M30	1581F4BND226900B	4LGCK5S0071QAW
2023-11-11	5:49:54.87 AM		196.4	31.5553	130.679	584.302	0	0	0	-3.7	-2.1	-33.4		P-GPS	49	21.775	5553	34.2778	NW	23.4094	Calm	DJI M30	1581F4BND226900B	4LGCK5S0071QAW
2023-11-11	5:49:54.87 AM		196.5	31.5553	130.679	584.302	0	0	0	-3.7	-2.3	-33.4		P-GPS	49	21.775	5553	34.2778	NW	23.7636	Calm	DJI M30	1581F4BND226900B	4LGCK5S0071QAW
2023-11-11	5:49:55.07 AM		196.6	31.5553	130.679	584.302	0	0	0	-3.5	-2.4	-33.4		P-GPS	49	21.775	2757	34.2778	NW	23.7636	Calm	DJI M30	1581F4BND226900B	4LGCK5S0071QAW
2023-11-11	5:49:55.07 AM		196.7	31.5553	130.679	584.302	0	0	0	-3.4	-2.4	-33.4		P-GPS	49	21.775	2757	34.2778	NW	23.7636	Calm	DJI M30	1581F4BND226900B	4LGCK5S0071QAW
2023-11-11	5:49:55.17 AM		196.8	31.5553	130.679	584.302	0	0	0	-3.4	-2.3	-33.4		P-GPS	49	21.775	2757	34.2778	NW	24.1178	Calm	DJI M30	1581F4BND226900B	4LGCK5S0071QAW
2023-11-11	5:49:55.17 AM		196.9	31.5553	130.679	584.302	0	0	0	-3.4	-2.2	-33.4		P-GPS	49	21.775	2757	34.2778	NW	24.1178	Calm	DJI M30	1581F4BND226900B	4LGCK5S0071QAW
2023-11-11	5:49:55.38 AM		197	31.5553	130.679	584.302	0	0	0	-3.1	-2.1	-33.4		P-GPS	49	21.775	2757	34.2778	NW	24.1178	Calm	DJI M30	1581F4BND226900B	4LGCK5S0071QAW
2023-11-11	5:49:55.38 AM		197.1	31.5553	130.679	584.302	0	0	0	-3.2	-2.1	-33.4		P-GPS	49	21.775	2757	34.2778	NW	24.1178	Calm	DJI M30	1581F4BND226900B	4LGCK5S0071QAW
2023-11-11	5:49:55.48 AM		197.2	31.5553	130.679	584.302	0	0	0	-3.3	-2	-33.4		P-GPS	49	21.775	2757	34.2778	NW	24.4881	Calm	DJI M30	1581F4BND226900B	4LGCK5S0071QAW
2023-11-11	5:49:55.48 AM		197.3	31.5553	130.679	584.302	0	0	0	-3.3	-2	-33.4		P-GPS	49	21.775	2757	34.2778	W	24.4881	Calm	DJI M30	1581F4BND226900B	4LGCK5S0071QAW
2023-11-11	5:49:55.78 AM		197.4	31.5553	130.679	584.302	0	0	0	-3.2	-2.1	-33.4		P-GPS	49	21.772	5553	34.2778	NW	24.4881	Calm	DJI M30	1581F4BND226900B	4LGCK5S0071QAW
2023-11-11	5:49:55.78 AM		197.5	31.5553	130.679	584.302	0	0	0	-3.2	-2.1	-33.4		P-GPS	49	21.772	5553	34.2778	NW	24.4881	Calm	DJI M30	1581F4BND226900B	4LGCK5S0071QAW
2023-11-11	5:49:55.99 AM		197.6	31.5553	130.679	584.302	0	0	0	-3.1	-2.1	-33.5		P-GPS	49	21.771	2757	34.2778	NW	24.4881	Calm	DJI M30	1581F4BND226900B	4LGCK5S0071QAW
2023-11-11	5:49:55.99 AM		197.7	31.5553	130.679	584.302	0	0	0	-3.2	-2	-33.4		P-GPS	49	21.771	2757	34.2778	NW	24.4881	Calm	DJI M30	1581F4BND226900B	4LGCK5S0071QAW
2023-11-11	5:49:56.19 AM		197.8	31.5553	130.679	584.302	0	0	0	-3.3	-1.8	-33.5		P-GPS	49	21.771	2757	34.2778	NW	24.4881	Calm	DJI M30	1581F4BND226900B	4LGCK5S0071QAW
2023-11-11	5:49:56.19 AM		197.9	31.5553	130.679	584.302	0	0	0	-3.3	-1.7	-33.5		P-GPS	49	21.771	2757	34.2778	NW	24.4881	Calm	DJI M30	1581F4BND226900B	4LGCK5S0071QAW
2023-11-11	5:49:56.39 AM		198	31.5553	130.679	584.302	0	0	0	-3.3	-1.8	-33.5		P-GPS	49	21.771	2757	34.2778	NW	24.4881	Calm	DJI M30	1581F4BND226900B	4LGCK5S0071QAW
2023-11-11	5:49:56.39 AM		198.1	31.5553	130.679	584.302	0	0	0	-3.4	-1.8	-33.5		P-GPS	49	21.771	2757	34.2778	NW	24.8423	Calm	DJI M30	1581F4BND226900B	4LGCK5S0071QAW
2023-11-11	5:49:56.59 AM		198.2	31.5553	130.679	584.302	0	0	0	-3.4	-1.9	-33.5		P-GPS	49	21.771	2757	34.2778	NW	24.8423	Calm	DJI M30	1581F4BND226900B	4LGCK5S0071QAW
2023-11-11	5:49:56.59 AM		198.3	31.5553	130.679	584.302	0	0	0	-3.3	-1.9	-33.5		P-GPS	49	21.771	2757	34.2778	NW	24.8423	Calm	DJI M30	1581F4BND226900B	4LGCK5S0071QAW
2023-11-11	5:49:56.80 AM		198.4	31.5553	130.679	584.302	0	0	0	-3.3	-2	-33.5		P-GPS	49	21.767	5531	34.2778	NW	24.8423	Calm	DJI M30	1581F4BND226900B	4LGCK5S0071QAW
2023-11-11	5:49:56.80 AM		198.5	31.5553	130.679	584.302	0	0	0	-3.3	-2.2	-33.5		P-GPS	49	21.767	5531	34.2778	NW	24.8423	Calm	DJI M30	1581F4BND226900B	4LGCK5S0071QAW
2023-11-11	5:49:57.00 AM		198.6	31.5553	130.679	584.302	0	0	0	-3.2	-2.4	-33.5		P-GPS	49	21.765	2746	34.2778	NW	24.8423	Calm	DJI M30	1581F4BND226900B	4LGCK5S0071QAW
2023-11-11	5:49:57.00 AM		198.7	31.5553	130.679	584.302	0	0	0	-3.3	-2.3	-33.5		P-GPS	49	21.765	2746	34.2778	NW	24.8423	Calm	DJI M30	1581F4BND226900B	4LGCK5S0071QAW
2023-11-11	5:49:57.20 AM		198.8	31.5553	130.679	584.302	0	0	0	-3.3	-1.9	-33.5		P-GPS	49	21.765	2746	34.2778	NW	24.8423	Calm	DJI M30	1581F4BND226900B	4LGCK5S0071QAW
2023-11-11	5:49:57.20 AM		198.9	31.5553	130.679	584.302	0	0	0	-3.4	-1.7	-33.5		P-GPS	49	21.765	2746	34.2778	NW	24.8423	Calm	DJI M30	1581F4BND226900B	4LGCK5S0071QAW
2023-11-11	5:49:57.41 AM		199	31.5553	130.679	584.302	0	0	0	-3.3	-1.8	-33.5		P-GPS	49	21.765	2746	34.2778	NW	24.8423	Calm	DJI M30	1581F4BND226900B	4LGCK5S0071QAW
2023-11-11	5:49:57.41 AM		199.1	31.5553	130.679	584.302	0	0	0	-3.2	-2.1	-33.5		P-GPS	49	21.765	2746	34.2778	NW	24.8423	Calm	DJI M30	1581F4BND226900B	4LGCK5S0071QAW
2023-11-11	5:49:57.61 AM		199.2	31.5553	130.679	584.302	0	0	0	-3.2	-2.4	-33.5		P-GPS	49	21.765	2746	34.2778	W	24.8423	Calm	DJI M30	1581F4BND226900B	4LGCK5S0071QAW
2023-11-11	5:49:57.61 AM		199.3	31.5553	130.679	584.302	0	0	0	-3.2	-2.5	-33.5		P-GPS	49	21.765	2746	34.2778	W	24.8423	Calm	DJI M30	1581F4BND226900B	4LGCK5S0071QAW
2023-11-11	5:49:57.81 AM		199.4	31.5553	130.679	584.302	0	0	0	-3.2	-2.4	-33.5		P-GPS	49	21.77	5531	34.2778	W	24.8423	Calm	DJI M30	1581F4BND226900B	4LGCK5S0071QAW
2023-11-11	5:49:57.81 AM		199.5	31.5553	130.679	584.302	0	0	0	-3.2	-2.5	-33.5		P-GPS	49	21.77	5531	34.2778	W	24.8423	Calm	DJI M30	1581F4BND226900B	4LGCK5S0071QAW
2023-11-11	5:49:57.81 AM		199.6	31.5553	130.679	584.302	0	0	0	-3.1	-2.6	-33.5		P-GPS	49	21.77	2746	34.2778	NW	25.1965	Calm	DJI M30	1581F4BND226900B	4LGCK5S0071QAW
[truncated: 4,223 more rows]

## Sheet: EventB_UAS
Date [dd.mm.yyyy]	Raw time [hh:mm:ss.ss]	Local time [hh:mm:ss.ss]	Fly time [s]	Latitude [decimal degrees]	Longitude [decimal degrees]	Altitude [asl, m]	x velocity [km h-1]	y velocity [km h-1]	z velocity [km h-1]	Pitch [°]	Roll [°]	Yaw [°]	Direction of travel [°]	Fly state	Average battery level [%]	Average battery voltage [V]	Average battery current [mAh]	Average battery temperature [°C]	Wind direction	Wind speed [km h-1]	Wind intensity level	UAS type	UAS serial number	Remote controller serial	Application notification	Application warning
2023-11-14	1:07:18.21 AM	10:07:18.21 AM	0	31.6191	130.69	75.5904	0	0	0	2	-2.4	126.2		P-GPS (Brake)	99	25.538	5735	18.1667		0	Calm	DJI M30	1581F4BND226900B	4LGCK5S0071QAW	Flight mode changed to P-GPS (Brake).
2023-11-14	1:07:18.33 AM		0.1	31.6191	130.69	75.5904	0	0	0	2	-2.4	126.2		Starting Motors	99	25.538	5735	18.1667		0	Calm	DJI M30	1581F4BND226900B	4LGCK5S0071QAW	Flight mode changed to Starting Motors.
2023-11-14	1:07:18.43 AM		0.2	31.6191	130.69	75.5904	0	0	0	2	-2.4	126.2		Starting Motors	99	25.555	11518	18.1667		0	Calm	DJI M30	1581F4BND226900B	4LGCK5S0071QAW	Flight mode changed to Starting Motors.
2023-11-14	1:07:18.43 AM		0.3	31.6191	130.69	75.5904	0	0	0	2	-2.4	126.2		Starting Motors	99	25.555	11518	18.1667		0	Calm	DJI M30	1581F4BND226900B	4LGCK5S0071QAW
2023-11-14	1:07:18.63 AM		0.4	31.6191	130.69	75.5904	0	0	0	2	-2.4	126.2		Starting Motors	99	25.54	5735	18.1667		0	Calm	DJI M30	1581F4BND226900B	4LGCK5S0071QAW
2023-11-14	1:07:18.63 AM		0.5	31.6191	130.69	75.5904	0	0	0	2	-2.4	126.1		Starting Motors	99	25.54	5735	18.1667		0	Calm	DJI M30	1581F4BND226900B	4LGCK5S0071QAW
2023-11-14	1:07:18.84 AM		0.6	31.6191	130.69	75.5904	0	0	0	2	-2.4	126.2		Starting Motors	99	25.54	5735	18.1667		0	Calm	DJI M30	1581F4BND226900B	4LGCK5S0071QAW
2023-11-14	1:07:18.84 AM		0.7	31.6191	130.69	75.5904	0	0	0	2	-2.4	126.1		Starting Motors	99	25.54	5735	18.1667		0	Calm	DJI M30	1581F4BND226900B	4LGCK5S0071QAW
2023-11-14	1:07:19.04 AM		0.8	31.6191	130.69	75.5904	0	0	0	2	-2.4	126.1		Starting Motors	99	25.54	5735	18.1667		0	Calm	DJI M30	1581F4BND226900B	4LGCK5S0071QAW
2023-11-14	1:07:19.04 AM		0.9	31.6191	130.69	75.5904	0	0	0	2	-2.4	126.1		Starting Motors	99	25.54	5735	18.1667		0	Calm	DJI M30	1581F4BND226900B	4LGCK5S0071QAW
2023-11-14	1:07:19.24 AM		1	31.6191	130.69	75.5904	0	0	0	2	-2.4	126.1		Starting Motors	99	25.54	5735	18.1667		0	Calm	DJI M30	1581F4BND226900B	4LGCK5S0071QAW	Data Recorder File Index is 94.
2023-11-14	1:07:19.24 AM		1.1	31.6191	130.69	75.5904	0	0	0	2	-2.5	126.1		Starting Motors	99	25.54	5735	18.1667		0	Calm	DJI M30	1581F4BND226900B	4LGCK5S0071QAW
2023-11-14	1:07:19.44 AM		1.2	31.6191	130.69	75.5904	0	0	0	2	-2.5	126.1		Starting Motors	99	25.553	11518	18.1667		0	Calm	DJI M30	1581F4BND226900B	4LGCK5S0071QAW
2023-11-14	1:07:19.44 AM		1.3	31.6191	130.69	75.5904	0	0	0	2	-2.4	126.1		Starting Motors	99	25.553	11518	18.1667		0	Calm	DJI M30	1581F4BND226900B	4LGCK5S0071QAW
2023-11-14	1:07:19.65 AM		1.4	31.6191	130.69	75.5904	0	0	0	2	-2.4	126.2		Starting Motors	99	25.553	11518	18.1667		0	Calm	DJI M30	1581F4BND226900B	4LGCK5S0071QAW
2023-11-14	1:07:19.65 AM		1.5	31.6191	130.69	75.5904	0	0	0	2	-2.4	126.1		Starting Motors	99	25.553	11518	18.1667		0	Calm	DJI M30	1581F4BND226900B	4LGCK5S0071QAW
2023-11-14	1:07:19.85 AM		1.6	31.6191	130.69	75.5904	0	0	0	2	-2.5	126.1		Starting Motors	99	25.553	11518	18.1667		0	Calm	DJI M30	1581F4BND226900B	4LGCK5S0071QAW
2023-11-14	1:07:19.85 AM		1.7	31.6191	130.69	75.5904	0	0	0	2	-2.4	126.2		Starting Motors	99	25.553	11518	18.1667		0	Calm	DJI M30	1581F4BND226900B	4LGCK5S0071QAW
2023-11-14	1:07:20.06 AM		1.8	31.6191	130.69	75.5904	0	0	0	1.9	-2.4	126.2		Starting Motors	99	25.553	11518	18.1667		0	Calm	DJI M30	1581F4BND226900B	4LGCK5S0071QAW
2023-11-14	1:07:20.06 AM		1.9	31.6191	130.69	75.5904	0	0	0	1.9	-2.4	126.2		Starting Motors	99	25.553	11518	18.1667		0	Calm	DJI M30	1581F4BND226900B	4LGCK5S0071QAW
2023-11-14	1:07:20.26 AM		2	31.6191	130.69	75.5904	0	0	0	1.9	-2.4	126.2		Starting Motors	99	25.553	11518	18.1667		0	Calm	DJI M30	1581F4BND226900B	4LGCK5S0071QAW
2023-11-14	1:07:20.26 AM		2.1	31.6191	130.69	75.5904	0	0	0	1.9	-2.4	126.2		Starting Motors	99	25.553	11518	18.1667		0	Calm	DJI M30	1581F4BND226900B	4LGCK5S0071QAW
2023-11-14	1:07:20.47 AM		2.2	31.6191	130.69	75.5904	0	0	0	1.9	-2.4	126.2		Manual Takeoff	99	25.506	11514	18.2778		0	Calm	DJI M30	1581F4BND226900B	4LGCK5S0071QAW	Flight mode changed to Manual Takeoff.
2023-11-14	1:07:20.47 AM		2.3	31.6191	130.69	75.5904	0	0	0	1.9	-2.4	126.2		Manual Takeoff	99	25.506	11514	18.2778		0	Calm	DJI M30	1581F4BND226900B	4LGCK5S0071QAW
2023-11-14	1:07:20.67 AM		2.4	31.6191	130.69	75.5904	0	0	0	1.9	-2.4	126.2		Manual Takeoff	99	25.506	5734	18.1667		0	Calm	DJI M30	1581F4BND226900B	4LGCK5S0071QAW
2023-11-14	1:07:20.67 AM		2.5	31.6191	130.69	75.5904	0	0	0	1.9	-2.4	126.2		Manual Takeoff	99	25.506	5734	18.1667		0	Calm	DJI M30	1581F4BND226900B	4LGCK5S0071QAW
2023-11-14	1:07:20.87 AM		2.6	31.6191	130.69	75.5904	0	0	0	2	-2.4	126.2		Manual Takeoff	99	25.506	5734	18.1667		0	Calm	DJI M30	1581F4BND226900B	4LGCK5S0071QAW
2023-11-14	1:07:20.87 AM		2.7	31.6191	130.69	75.5904	0	0	0	2	-2.4	126.2		Manual Takeoff	99	25.506	5734	18.1667		0	Calm	DJI M30	1581F4BND226900B	4LGCK5S0071QAW
2023-11-14	1:07:21.08 AM		2.8	31.6191	130.69	75.5904	0	0	0	2	-2.4	126.2		Manual Takeoff	99	25.506	5734	18.1667		0	Calm	DJI M30	1581F4BND226900B	4LGCK5S0071QAW
2023-11-14	1:07:21.08 AM		2.9	31.6191	130.69	75.5904	0	0	0	2	-2.4	126.2		Manual Takeoff	99	25.506	5734	18.1667		0	Calm	DJI M30	1581F4BND226900B	4LGCK5S0071QAW
2023-11-14	1:07:21.28 AM		3	31.6191	130.69	75.5904	0	0	0	2	-2.4	126.2		Manual Takeoff	99	25.506	5734	18.1667		0	Calm	DJI M30	1581F4BND226900B	4LGCK5S0071QAW
2023-11-14	1:07:21.28 AM		3.1	31.6191	130.69	75.5904	0	0	0	2	-2.4	126.2		Manual Takeoff	99	25.506	5734	18.1667		0	Calm	DJI M30	1581F4BND226900B	4LGCK5S0071QAW
2023-11-14	1:07:21.48 AM		3.2	31.6191	130.69	75.5904	0	0	0	2	-2.4	126.2		Manual Takeoff	99	25.517	11506	18.2778		0	Calm	DJI M30	1581F4BND226900B	4LGCK5S0071QAW
2023-11-14	1:07:21.48 AM		3.3	31.6191	130.69	75.5904	0	0	0	2	-2.4	126.2		Manual Takeoff	99	25.517	11506	18.2778		0	Calm	DJI M30	1581F4BND226900B	4LGCK5S0071QAW
2023-11-14	1:07:21.58 AM		3.4	31.6191	130.69	75.5904	0	0	0	2	-2.4	126.2		Manual Takeoff	99	25.517	11506	18.2778		0	Calm	DJI M30	1581F4BND226900B	4LGCK5S0071QAW
2023-11-14	1:07:21.69 AM		3.5	31.6191	130.69	75.5904	0	0	0	2	-2.4	126.2		Manual Takeoff	99	25.517	11506	18.2778		0	Calm	DJI M30	1581F4BND226900B	4LGCK5S0071QAW
2023-11-14	1:07:21.89 AM		3.6	31.6191	130.69	75.5904	0	0	0	2	-2.4	126.2		Manual Takeoff	99	25.517	11506	18.2778		0	Calm	DJI M30	1581F4BND226900B	4LGCK5S0071QAW
2023-11-14	1:07:21.89 AM		3.7	31.6191	130.69	75.5904	0	0	0	2	-2.4	126.2		Manual Takeoff	99	25.517	11506	18.2778		0	Calm	DJI M30	1581F4BND226900B	4LGCK5S0071QAW
2023-11-14	1:07:22.09 AM		3.8	31.6191	130.69	75.5904	0	0	0	2	-2.4	126.2		Manual Takeoff	99	25.517	11506	18.2778		0	Calm	DJI M30	1581F4BND226900B	4LGCK5S0071QAW
2023-11-14	1:07:22.09 AM		3.9	31.6191	130.69	75.5904	0	0	0	2	-2.4	126.2		Manual Takeoff	99	25.517	11506	18.2778		0	Calm	DJI M30	1581F4BND226900B	4LGCK5S0071QAW
2023-11-14	1:07:22.19 AM		4	31.6191	130.69	75.5904	0	0	0	2	-2.4	126.2		Manual Takeoff	99	25.517	11506	18.2778		0	Calm	DJI M30	1581F4BND226900B	4LGCK5S0071QAW
2023-11-14	1:07:22.30 AM		4.1	31.6191	130.69	75.5904	0	0	0	2	-2.4	126.2		Manual Takeoff	99	25.517	11506	18.2778		0	Calm	DJI M30	1581F4BND226900B	4LGCK5S0071QAW
2023-11-14	1:07:22.50 AM		4.2	31.6191	130.69	75.5904	0	0	0	2	-2.4	126.2		Manual Takeoff	99	25.47	5728	18.1667		0	Calm	DJI M30	1581F4BND226900B	4LGCK5S0071QAW
2023-11-14	1:07:22.50 AM		4.3	31.6191	130.69	75.5904	0	0	0	2	-2.4	126.2		Manual Takeoff	99	25.47	5728	18.1667		0	Calm	DJI M30	1581F4BND226900B	4LGCK5S0071QAW
2023-11-14	1:07:22.60 AM		4.4	31.6191	130.69	75.5904	0	0	0	1.9	-2.4	126.2		Manual Takeoff	99	25.47	5728	18.1667		0	Calm	DJI M30	1581F4BND226900B	4LGCK5S0071QAW
2023-11-14	1:07:22.70 AM		4.5	31.6191	130.69	75.5904	0	0	0	1.9	-2.4	126.1		Manual Takeoff	99	25.47	5728	18.1667		0	Calm	DJI M30	1581F4BND226900B	4LGCK5S0071QAW
2023-11-14	1:07:22.81 AM		4.6	31.6191	130.69	75.5904	0	0	0	1.9	-2.4	126.2		Manual Takeoff	99	25.47	5728	18.1667		0	Calm	DJI M30	1581F4BND226900B	4LGCK5S0071QAW
2023-11-14	1:07:22.81 AM		4.7	31.6191	130.69	75.5904	0	0	0	1.8	-2.4	126.2		Manual Takeoff	99	25.47	5728	18.1667		0	Calm	DJI M30	1581F4BND226900B	4LGCK5S0071QAW
2023-11-14	1:07:23.01 AM		4.8	31.6191	130.69	75.5904	0	0	0	1.7	-2.3	126.2		Manual Takeoff	99	25.47	5728	18.1667		0	Calm	DJI M30	1581F4BND226900B	4LGCK5S0071QAW
2023-11-14	1:07:23.01 AM		4.9	31.6191	130.69	75.5904	0	0	0	0.8	-2.3	126.2		Manual Takeoff	99	25.47	5728	18.1667		0	Calm	DJI M30	1581F4BND226900B	4LGCK5S0071QAW
2023-11-14	1:07:23.31 AM		5	31.6191	130.69	75.5904	0	0	-0.720295	-2	-1.2	125.9		Manual Takeoff	99	25.47	5728	18.1667		0	Calm	DJI M30	1581F4BND226900B	4LGCK5S0071QAW
2023-11-14	1:07:23.31 AM		5.1	31.6191	130.69	75.5904	0	0	-1.08044	-2.8	-0.7	125.8		Manual Takeoff	99	25.47	5728	18.1667	N	4.3148	Calm	DJI M30	1581F4BND226900B	4LGCK5S0071QAW
2023-11-14	1:07:23.31 AM		5.2	31.6191	130.69	75.5904	0	0.360147	-2.16088	-0.9	-0.1	125.8	92.7	P-GPS (Brake)	99	25.492	11498	18.2778	N	4.3148	Calm	DJI M30	1581F4BND226900B	4LGCK5S0071QAW	Flight mode changed to P-GPS (Brake).
2023-11-14	1:07:23.31 AM		5.3	31.6191	130.69	75.5904	0	0.360147	-2.52103	0.2	0.3	125.7	95.5	P-GPS (Brake)	99	25.23	5728	18.1667	N	4.669	Calm	DJI M30	1581F4BND226900B	4LGCK5S0071QAW
2023-11-14	1:07:23.62 AM		5.4	31.6191	130.69	75.5904	0	0.360147	-3.60147	1.2	0.5	125.6	99.7	P-GPS (Brake)	99	25.23	5728	18.1667	NW	4.669	Calm	DJI M30	1581F4BND226900B	4LGCK5S0071QAW
2023-11-14	1:07:23.62 AM		5.5	31.6191	130.69	75.8952	0	0	-4.32177	1.3	0.8	125.5		P-GPS (Brake)	99	25.23	5728	18.1667	N	4.669	Calm	DJI M30	1581F4BND226900B	4LGCK5S0071QAW
2023-11-14	1:07:23.82 AM		5.6	31.6191	130.69	75.8952	0	0	-5.76236	1.1	0.2	125.4		P-GPS (Brake)	99	25.23	5728	18.1667	N	5.0393	Calm	DJI M30	1581F4BND226900B	4LGCK5S0071QAW
2023-11-14	1:07:23.92 AM		5.7	31.6191	130.69	76.2	0	0	-6.48265	1.4	-0.2	125.4		P-GPS (Brake)	99	25.23	5728	18.1667	N	5.0393	Calm	DJI M30	1581F4BND226900B	4LGCK5S0071QAW
2023-11-14	1:07:24.13 AM		5.8	31.6191	130.69	76.5048	0	0	-7.56309	1.6	-0.3	125.4		P-GPS (Brake)	99	25.23	5728	18.1667	N	5.0393	Calm	DJI M30	1581F4BND226900B	4LGCK5S0071QAW
2023-11-14	1:07:24.13 AM		5.9	31.6191	130.69	76.5048	0	0	-7.92324	1.3	-0.2	125.3		P-GPS (Brake)	99	25.23	5728	18.1667	N	5.3935	Calm	DJI M30	1581F4BND226900B	4LGCK5S0071QAW
2023-11-14	1:07:24.13 AM		6	31.6191	130.69	76.8096	0	0	-8.64354	0.6	-0.2	125.3		P-GPS (Brake)	99	25.23	5728	18.1667	N	5.3935	Calm	DJI M30	1581F4BND226900B	4LGCK5S0071QAW
2023-11-14	1:07:24.13 AM		6.1	31.6191	130.69	77.1144	0	0	-8.64354	0.1	-0.3	125.3		P-GPS (Brake)	99	25.23	5728	18.1667	NE	5.3935	Calm	DJI M30	1581F4BND226900B	4LGCK5S0071QAW
2023-11-14	1:07:24.43 AM		6.2	31.6191	130.69	77.4192	0	0	-9.00368	-0.3	-0.8	125.4		P-GPS (Brake)	99	25.071	11489	18.2778	NE	5.3935	Calm	DJI M30	1581F4BND226900B	4LGCK5S0071QAW
2023-11-14	1:07:24.43 AM		6.3	31.6191	130.69	77.724	0	0	-9.36383	-0.2	-1	125.5		P-GPS (Brake)	99	24.737	5720	18.1667	N	5.3935	Calm	DJI M30	1581F4BND226900B	4LGCK5S0071QAW
2023-11-14	1:07:24.43 AM		6.4	31.6191	130.69	78.0288	0	0	-9.36383	0	-1.6	125.4		P-GPS (Brake)	99	24.737	5720	18.1667	N	5.7477	Calm	DJI M30	1581F4BND226900B	4LGCK5S0071QAW
2023-11-14	1:07:24.43 AM		6.5	31.6191	130.69	78.0288	0	0	-9.72398	0.3	-1.9	125.4		P-GPS (Brake)	99	24.737	5720	18.1667	N	5.7477	Calm	DJI M30	1581F4BND226900B	4LGCK5S0071QAW
2023-11-14	1:07:24.74 AM		6.6	31.6191	130.69	78.3336	0	0	-10.0841	0.2	-2	125.3		P-GPS (Brake)	99	24.737	5720	18.1667	N	6.118	Calm	DJI M30	1581F4BND226900B	4LGCK5S0071QAW
2023-11-14	1:07:24.74 AM		6.7	31.6191	130.69	78.6384	0	0	-10.4443	0	-1.8	125.3		P-GPS (Brake)	99	24.737	5720	18.1667	N	6.118	Calm	DJI M30	1581F4BND226900B	4LGCK5S0071QAW
2023-11-14	1:07:25.04 AM		6.8	31.6191	130.69	79.248	0	0	-11.1646	0	-1.9	125.3		P-GPS (Brake)	99	24.737	5720	18.1667	N	6.4722	Calm	DJI M30	1581F4BND226900B	4LGCK5S0071QAW
2023-11-14	1:07:25.04 AM		6.9	31.6191	130.69	79.248	0	0	-11.5247	0.3	-1.7	125.3		P-GPS (Brake)	99	24.737	5720	18.1667	N	6.4722	Calm	DJI M30	1581F4BND226900B	4LGCK5S0071QAW
2023-11-14	1:07:25.24 AM		7	31.6191	130.69	79.8576	0	0	-12.245	1.1	-1.2	125.4		P-GPS (Brake)	99	24.737	5720	18.1667	N	6.8425	Calm	DJI M30	1581F4BND226900B	4LGCK5S0071QAW
2023-11-14	1:07:25.24 AM		7.1	31.6191	130.69	80.1624	0	0	-12.6052	1.3	-0.7	125.4		P-GPS (Brake)	99	24.737	5720	18.1667	N	6.8425	Calm	DJI M30	1581F4BND226900B	4LGCK5S0071QAW
2023-11-14	1:07:25.34 AM		7.2	31.6191	130.69	80.4672	0	0	-13.6856	1	0	125.4		P-GPS (Brake)	99	24.861	5692	18.1667	N	7.1967	Calm	DJI M30	1581F4BND226900B	4LGCK5S0071QAW
2023-11-14	1:07:25.34 AM		7.3	31.6191	130.69	80.772	0	0	-14.766	0.2	0.5	125.3		P-GPS (Brake)	99	24.861	5692	18.1667	N	7.1967	Calm	DJI M30	1581F4BND226900B	4LGCK5S0071QAW
2023-11-14	1:07:25.65 AM		7.4	31.6191	130.69	81.0768	0	0	-16.2066	0	0.4	125.4		P-GPS (Brake)	99	24.861	5692	18.1667	N	7.1967	Calm	DJI M30	1581F4BND226900B	4LGCK5S0071QAW
2023-11-14	1:07:25.65 AM		7.5	31.6191	130.69	81.6864	0	0	-16.5668	0.3	-0.1	125.4		P-GPS (Brake)	99	24.861	5692	18.1667	N	7.1967	Calm	DJI M30	1581F4BND226900B	4LGCK5S0071QAW
2023-11-14	1:07:25.85 AM		7.6	31.6191	130.69	82.296	0	0	-16.9269	0.8	-1	125.4		P-GPS (Brake)	99	24.861	5692	18.1667	N	7.1967	Calm	DJI M30	1581F4BND226900B	4LGCK5S0071QAW
2023-11-14	1:07:25.85 AM		7.7	31.6191	130.69	82.6008	0	0	-17.2871	0.7	-1.4	125.4		P-GPS (Brake)	99	24.861	5692	18.1667	N	7.1967	Calm	DJI M30	1581F4BND226900B	4LGCK5S0071QAW
2023-11-14	1:07:26.06 AM		7.8	31.6191	130.69	83.2104	0	0	-17.2871	0.5	-1.3	125.4		P-GPS (Brake)	99	24.861	5692	18.1667	N	7.1967	Calm	DJI M30	1581F4BND226900B	4LGCK5S0071QAW
2023-11-14	1:07:26.06 AM		7.9	31.6191	130.69	83.5152	0	0	-17.6472	0.5	-1	125.4		P-GPS (Brake)	99	24.861	5692	18.1667	N	7.1967	Calm	DJI M30	1581F4BND226900B	4LGCK5S0071QAW
2023-11-14	1:07:26.16 AM		8	31.6191	130.69	84.1248	0	0	-17.6472	0.5	-0.6	125.4		P-GPS (Brake)	99	24.861	5692	18.1667	N	7.5509	Calm	DJI M30	1581F4BND226900B	4LGCK5S0071QAW
2023-11-14	1:07:26.16 AM		8.1	31.6191	130.69	84.4296	0	0	-17.6472	0.4	-0.7	125.4		P-GPS (Brake)	99	24.861	5692	18.1667	N	7.5509	Calm	DJI M30	1581F4BND226900B	4LGCK5S0071QAW
2023-11-14	1:07:26.47 AM		8.2	31.6191	130.69	85.0392	0	0	-17.6472	0	-0.8	125.4		P-GPS (Brake)	99	24.681	11386	18.2778	N	7.5509	Calm	DJI M30	1581F4BND226900B	4LGCK5S0071QAW
2023-11-14	1:07:26.47 AM		8.3	31.6191	130.69	85.6488	0	0	-17.6472	-0.3	-0.6	125.5		P-GPS (Brake)	99	24.681	11386	18.2778	N	7.5509	Calm	DJI M30	1581F4BND226900B	4LGCK5S0071QAW
2023-11-14	1:07:26.67 AM		8.4	31.6191	130.69	86.2584	0	0	-18.0074	-0.3	-0.8	125.6		P-GPS (Brake)	99	24.681	11386	18.2778	N	7.5509	Calm	DJI M30	1581F4BND226900B	4LGCK5S0071QAW
2023-11-14	1:07:26.67 AM		8.5	31.6191	130.69	86.5632	0	0	-18.0074	0.3	-1.2	125.5		P-GPS (Brake)	99	24.681	11386	18.2778	N	7.5509	Calm	DJI M30	1581F4BND226900B	4LGCK5S0071QAW
2023-11-14	1:07:26.87 AM		8.6	31.6191	130.69	87.1728	0	0	-17.6472	1.2	-1.4	125.4		P-GPS (Brake)	99	24.681	11386	18.2778	N	7.5509	Calm	DJI M30	1581F4BND226900B	4LGCK5S0071QAW
2023-11-14	1:07:26.87 AM		8.7	31.6191	130.69	87.4776	0	0	-18.0074	1.5	-1.2	125.4		P-GPS (Brake)	99	24.681	11386	18.2778	N	7.5509	Calm	DJI M30	1581F4BND226900B	4LGCK5S0071QAW
2023-11-14	1:07:27.08 AM		8.8	31.6191	130.69	88.0872	0	0	-18.0074	1.4	-1.1	125.5		P-GPS (Brake)	99	24.681	11386	18.2778	N	7.5509	Calm	DJI M30	1581F4BND226900B	4LGCK5S0071QAW
2023-11-14	1:07:27.08 AM		8.9	31.6191	130.69	88.392	0	0	-18.0074	1.3	-1.1	125.7		P-GPS (Brake)	99	24.681	11386	18.2778	N	7.5509	Calm	DJI M30	1581F4BND226900B	4LGCK5S0071QAW
2023-11-14	1:07:27.28 AM		9	31.6191	130.69	89.0016	0	0	-18.0074	1.2	-1.1	126.1		P-GPS (Brake)	99	24.681	11386	18.2778	N	7.5509	Calm	DJI M30	1581F4BND226900B	4LGCK5S0071QAW
2023-11-14	1:07:27.28 AM		9.1	31.6191	130.69	89.6112	0	0	-18.0074	1	-1	126.4		P-GPS (Brake)	99	24.681	11386	18.2778	N	7.5509	Calm	DJI M30	1581F4BND226900B	4LGCK5S0071QAW
2023-11-14	1:07:27.48 AM		9.2	31.6191	130.69	90.2208	0	0	-18.0074	0.6	-0.7	126.9		P-GPS (Brake)	99	24.71	5627	18.2778	N	7.5509	Calm	DJI M30	1581F4BND226900B	4LGCK5S0071QAW
2023-11-14	1:07:27.48 AM		9.3	31.6191	130.69	90.5256	0	0	-18.0074	0.3	-0.8	127.2		P-GPS (Brake)	99	24.71	5627	18.2778	N	7.5509	Calm	DJI M30	1581F4BND226900B	4LGCK5S0071QAW
2023-11-14	1:07:27.58 AM		9.4	31.6191	130.69	91.1352	0	0	-17.6472	0.6	-0.8	127.5		P-GPS (Brake)	99	24.71	5627	18.2778	N	7.5509	Calm	DJI M30	1581F4BND226900B	4LGCK5S0071QAW
2023-11-14	1:07:27.58 AM		9.5	31.6191	130.69	91.44	0	0	-17.6472	0.9	-1	127.8		P-GPS (Brake)	99	24.71	5627	18.2778	N	7.9212	Calm	DJI M30	1581F4BND226900B	4LGCK5S0071QAW
2023-11-14	1:07:27.89 AM		9.6	31.6191	130.69	92.0496	0	0	-17.6472	0.8	-1.3	128.1		P-GPS (Brake)	99	24.71	5627	18.2778	N	7.9212	Calm	DJI M30	1581F4BND226900B	4LGCK5S0071QAW
2023-11-14	1:07:27.89 AM		9.7	31.6191	130.69	92.6592	0	0	-17.6472	0.8	-1.3	128.5		P-GPS (Brake)	99	24.71	5627	18.2778	N	8.2754	Calm	DJI M30	1581F4BND226900B	4LGCK5S0071QAW
2023-11-14	1:07:28.09 AM		9.8	31.6191	130.69	92.964	0	0	-17.6472	0.7	-1.2	128.9		P-GPS (Brake)	99	24.71	5627	18.2778	N	8.2754	Calm	DJI M30	1581F4BND226900B	4LGCK5S0071QAW
2023-11-14	1:07:28.09 AM		9.9	31.6191	130.69	93.5736	0	0	-17.6472	0.6	-1.3	129.1		P-GPS (Brake)	99	24.71	5627	18.2778	N	8.2754	Calm	DJI M30	1581F4BND226900B	4LGCK5S0071QAW
2023-11-14	1:07:28.29 AM		10	31.6191	130.69	94.1832	0	0	-17.6472	0.5	-1.5	129.3		P-GPS (Brake)	99	24.71	5627	18.2778	N	8.6296	Calm	DJI M30	1581F4BND226900B	4LGCK5S0071QAW
2023-11-14	1:07:28.29 AM		10.1	31.6191	130.69	94.488	0	0	-17.6472	0.5	-1.7	129.5		P-GPS (Brake)	99	24.71	5627	18.2778	N	8.6296	Calm	DJI M30	1581F4BND226900B	4LGCK5S0071QAW
2023-11-14	1:07:28.40 AM		10.2	31.6191	130.69	95.0976	0	0	-17.6472	0.7	-2.1	129.8		P-GPS (Brake)	99	24.709	5604	18.2778	N	8.9999	Calm	DJI M30	1581F4BND226900B	4LGCK5S0071QAW
2023-11-14	1:07:28.40 AM		10.3	31.6191	130.69	95.4024	0	0	-17.6472	0.8	-2.2	129.9		P-GPS (Brake)	99	24.709	5604	18.2778	N	8.9999	Calm	DJI M30	1581F4BND226900B	4LGCK5S0071QAW
2023-11-14	1:07:28.60 AM		10.4	31.6191	130.69	96.012	0	0	-17.6472	0.9	-2.1	130.1		P-GPS (Brake)	99	24.709	5604	18.2778	N	9.3541	Calm	DJI M30	1581F4BND226900B	4LGCK5S0071QAW
2023-11-14	1:07:28.60 AM		10.5	31.6191	130.69	96.6216	0	0	-18.0074	1	-1.9	130.1		P-GPS (Brake)	99	24.709	5604	18.2778	N	9.3541	Calm	DJI M30	1581F4BND226900B	4LGCK5S0071QAW
2023-11-14	1:07:28.90 AM		10.6	31.6191	130.69	97.2312	0	0	-17.6472	1	-1.7	130.1		P-GPS (Brake)	99	24.709	5604	18.2778	N	9.3541	Calm	DJI M30	1581F4BND226900B	4LGCK5S0071QAW
2023-11-14	1:07:28.90 AM		10.7	31.6191	130.69	97.536	0	0	-17.6472	1.1	-1.5	130.2		P-GPS (Brake)	99	24.709	5604	18.2778	N	9.7083	Calm	DJI M30	1581F4BND226900B	4LGCK5S0071QAW
2023-11-14	1:07:28.90 AM		10.8	31.6191	130.69	98.1456	0	0	-17.6472	1	-1.4	130.5		P-GPS (Brake)	99	24.709	5604	18.2778	N	9.7083	Calm	DJI M30	1581F4BND226900B	4LGCK5S0071QAW
2023-11-14	1:07:28.90 AM		10.9	31.6191	130.69	98.4504	0	0	-17.6472	1	-1.4	130.9		P-GPS (Brake)	99	24.709	5604	18.2778	N	10.0786	Calm	DJI M30	1581F4BND226900B	4LGCK5S0071QAW
2023-11-14	1:07:29.21 AM		11	31.6191	130.69	99.06	0	0	-17.6472	1.1	-1.5	131.6		P-GPS (Brake)	99	24.709	5604	18.2778	N	10.0786	Calm	DJI M30	1581F4BND226900B	4LGCK5S0071QAW
2023-11-14	1:07:29.21 AM		11.1	31.6191	130.69	99.3648	0	0	-17.6472	1.4	-1.5	132.1		P-GPS (Brake)	99	24.709	5604	18.2778	N	10.0786	Calm	DJI M30	1581F4BND226900B	4LGCK5S0071QAW
2023-11-14	1:07:29.41 AM		11.2	31.6191	130.69	99.9744	0	0	-17.6472	1.5	-1.2	132.9		P-GPS (Brake)	98	24.7	11201	18.3889	N	10.4328	Calm	DJI M30	1581F4BND226900B	4LGCK5S0071QAW
2023-11-14	1:07:29.41 AM		11.3	31.6191	130.69	100.584	0	0	-17.6472	1.4	-0.7	133.3		P-GPS (Brake)	98	24.7	11201	18.3889	N	10.4328	Calm	DJI M30	1581F4BND226900B	4LGCK5S0071QAW
2023-11-14	1:07:29.62 AM		11.4	31.6191	130.69	101.194	0	0	-17.6472	1.2	-0.4	134		P-GPS (Brake)	99	24.652	5570	18.2778	N	10.4328	Calm	DJI M30	1581F4BND226900B	4LGCK5S0071QAW
2023-11-14	1:07:29.62 AM		11.5	31.6191	130.69	101.498	0	0	-17.6472	1.1	-0.7	134.5		P-GPS (Brake)	99	24.652	5570	18.2778	N	10.8031	Calm	DJI M30	1581F4BND226900B	4LGCK5S0071QAW
2023-11-14	1:07:29.82 AM		11.6	31.6191	130.69	102.108	0	0	-18.0074	1.1	-1.2	135.1		P-GPS (Brake)	99	24.652	5570	18.2778	N	10.8031	Calm	DJI M30	1581F4BND226900B	4LGCK5S0071QAW
2023-11-14	1:07:29.82 AM		11.7	31.6191	130.69	102.413	0	0	-18.0074	1.2	-1.5	135.5		P-GPS (Brake)	99	24.652	5570	18.2778	N	10.8031	Calm	DJI M30	1581F4BND226900B	4LGCK5S0071QAW
2023-11-14	1:07:30.02 AM		11.8	31.6191	130.69	103.022	0	0	-18.0074	1.3	-1.6	136		P-GPS (Brake)	99	24.652	5570	18.2778	N	10.8031	Calm	DJI M30	1581F4BND226900B	4LGCK5S0071QAW
2023-11-14	1:07:30.13 AM		11.9	31.6191	130.69	103.632	0	0	-18.0074	1.4	-1.5	136.3		P-GPS (Brake)	99	24.652	5570	18.2778	N	10.8031	Calm	DJI M30	1581F4BND226900B	4LGCK5S0071QAW
2023-11-14	1:07:30.23 AM		12	31.6191	130.69	104.242	0	0	-18.0074	1.3	-1.4	136.8		P-GPS (Brake)	99	24.652	5570	18.2778	N	10.8031	Calm	DJI M30	1581F4BND226900B	4LGCK5S0071QAW
2023-11-14	1:07:30.23 AM		12.1	31.6191	130.69	104.546	0	0	-18.0074	1.2	-1.4	137.1		P-GPS (Brake)	99	24.652	5570	18.2778	N	10.8031	Calm	DJI M30	1581F4BND226900B	4LGCK5S0071QAW
2023-11-14	1:07:30.43 AM		12.2	31.6191	130.69	105.156	0	0	-18.0074	1	-1.3	137.3		P-GPS (Brake)	98	24.662	11154	18.3889	N	10.8031	Calm	DJI M30	1581F4BND226900B	4LGCK5S0071QAW
2023-11-14	1:07:30.43 AM		12.3	31.6191	130.69	105.461	0	0	-18.0074	0.8	-1.3	137.4		P-GPS (Brake)	98	24.662	11154	18.3889	N	10.8031	Calm	DJI M30	1581F4BND226900B	4LGCK5S0071QAW
2023-11-14	1:07:30.64 AM		12.4	31.6191	130.69	106.07	0	0	-18.0074	0.6	-1.3	137.4		P-GPS (Brake)	99	24.594	5541	18.2778	N	10.8031	Calm	DJI M30	1581F4BND226900B	4LGCK5S0071QAW
2023-11-14	1:07:30.64 AM		12.5	31.6191	130.69	106.375	0	0	-18.0074	0.5	-1.2	137.4		P-GPS (Brake)	99	24.594	5541	18.2778	N	10.8031	Calm	DJI M30	1581F4BND226900B	4LGCK5S0071QAW
2023-11-14	1:07:30.84 AM		12.6	31.6191	130.69	106.985	0	0	-17.6472	0.2	-1	137.6		P-GPS (Brake)	99	24.594	5541	18.2778	N	10.8031	Calm	DJI M30	1581F4BND226900B	4LGCK5S0071QAW
2023-11-14	1:07:30.84 AM		12.7	31.6191	130.69	107.594	0	0	-17.6472	0.1	-0.9	137.9		P-GPS (Brake)	99	24.594	5541	18.2778	N	10.8031	Calm	DJI M30	1581F4BND226900B	4LGCK5S0071QAW
2023-11-14	1:07:30.94 AM		12.8	31.6191	130.69	108.204	0	0	-17.6472	0	-0.5	138.4		P-GPS (Brake)	99	24.594	5541	18.2778	N	10.4328	Calm	DJI M30	1581F4BND226900B	4LGCK5S0071QAW
2023-11-14	1:07:30.94 AM		12.9	31.6191	130.69	108.509	0	0	-18.0074	0.1	-0.3	138.8		P-GPS (Brake)	99	24.594	5541	18.2778	N	10.4328	Calm	DJI M30	1581F4BND226900B	4LGCK5S0071QAW
2023-11-14	1:07:31.25 AM		13	31.6191	130.69	109.118	0	0	-18.0074	0.2	-0.3	139.6		P-GPS (Brake)	99	24.594	5541	18.2778	N	10.4328	Calm	DJI M30	1581F4BND226900B	4LGCK5S0071QAW
2023-11-14	1:07:31.25 AM		13.1	31.6191	130.69	109.423	0	0	-18.0074	0.1	-0.4	140.2		P-GPS (Brake)	99	24.594	5541	18.2778	N	10.4328	Calm	DJI M30	1581F4BND226900B	4LGCK5S0071QAW
2023-11-14	1:07:31.45 AM		13.2	31.6191	130.69	110.033	0	0	-18.0074	0.1	-0.4	141		P-GPS (Brake)	98	24.651	11094	18.5	N	10.4328	Calm	DJI M30	1581F4BND226900B	4LGCK5S0071QAW
2023-11-14	1:07:31.45 AM		13.3	31.6191	130.69	110.642	0	0	-17.6472	0.3	-0.5	141.6		P-GPS (Brake)	98	24.651	11094	18.5	N	10.4328	Calm	DJI M30	1581F4BND226900B	4LGCK5S0071QAW
2023-11-14	1:07:31.66 AM		13.4	31.6191	130.69	111.252	0	0	-17.6472	0.5	-0.6	142.9		P-GPS (Brake)	99	24.613	5506	18.2778	N	10.4328	Calm	DJI M30	1581F4BND226900B	4LGCK5S0071QAW
2023-11-14	1:07:31.66 AM		13.5	31.6191	130.69	111.557	0	0	-17.6472	0.8	-0.8	143.8		P-GPS (Brake)	99	24.613	5506	18.2778	N	10.0786	Calm	DJI M30	1581F4BND226900B	4LGCK5S0071QAW
2023-11-14	1:07:31.86 AM		13.6	31.6191	130.69	111.862	0	0	-17.6472	0.7	-0.7	145.3		P-GPS (Brake)	99	24.613	5506	18.2778	N	10.0786	Calm	DJI M30	1581F4BND226900B	4LGCK5S0071QAW
2023-11-14	1:07:31.86 AM		13.7	31.6191	130.69	112.471	0	0	-17.6472	0.8	-0.7	146.3		P-GPS (Brake)	99	24.613	5506	18.2778	N	10.0786	Calm	DJI M30	1581F4BND226900B	4LGCK5S0071QAW
2023-11-14	1:07:31.96 AM		13.8	31.6191	130.69	113.081	0	0	-17.6472	0.6	-0.5	147.8		P-GPS (Brake)	99	24.613	5506	18.2778	N	9.7083	Calm	DJI M30	1581F4BND226900B	4LGCK5S0071QAW
2023-11-14	1:07:31.96 AM		13.9	31.6191	130.69	113.386	0	0	-17.6472	0.4	-0.5	148.9		P-GPS (Brake)	99	24.613	5506	18.2778	N	9.7083	Calm	DJI M30	1581F4BND226900B	4LGCK5S0071QAW
2023-11-14	1:07:32.16 AM		14	31.6191	130.69	113.995	0	0	-17.6472	0.3	-0.5	150.3		P-GPS (Brake)	99	24.613	5506	18.2778	NE	9.7083	Calm	DJI M30	1581F4BND226900B	4LGCK5S0071QAW
2023-11-14	1:07:32.16 AM		14.1	31.6191	130.69	114.3	0	0	-17.6472	0.3	-0.6	151.4		P-GPS (Brake)	99	24.613	5506	18.2778	N	9.3541	Calm	DJI M30	1581F4BND226900B	4LGCK5S0071QAW
2023-11-14	1:07:32.47 AM		14.2	31.6191	130.69	115.214	0	0	-18.0074	0.3	-0.5	152.7		P-GPS (Brake)	98	24.639	10986	18.5	N	9.3541	Calm	DJI M30	1581F4BND226900B	4LGCK5S0071QAW
2023-11-14	1:07:32.47 AM		14.3	31.6191	130.69	115.519	0	0	-18.0074	0.4	-0.3	153.6		P-GPS (Brake)	98	24.639	10986	18.5	N	9.3541	Calm	DJI M30	1581F4BND226900B	4LGCK5S0071QAW
2023-11-14	1:07:32.68 AM		14.4	31.6191	130.69	116.129	0	0	-18.0074	0.5	-0.3	154.9		P-GPS (Brake)	99	24.582	5451	18.3889	N	9.3541	Calm	DJI M30	1581F4BND226900B	4LGCK5S0071QAW
2023-11-14	1:07:32.68 AM		14.5	31.6191	130.69	116.434	0	0	-18.0074	0.5	-0.4	155.6		P-GPS (Brake)	99	24.582	5451	18.3889	N	9.3541	Calm	DJI M30	1581F4BND226900B	4LGCK5S0071QAW
2023-11-14	1:07:32.78 AM		14.6	31.6191	130.69	117.043	0	0	-17.6472	0.7	-0.8	156.7		P-GPS (Brake)	99	24.582	5451	18.3889	NE	9.3541	Calm	DJI M30	1581F4BND226900B	4LGCK5S0071QAW
2023-11-14	1:07:32.78 AM		14.7	31.6191	130.69	117.348	0	0	-17.6472	0.7	-0.8	157.2		P-GPS (Brake)	99	24.582	5451	18.3889	NE	9.3541	Calm	DJI M30	1581F4BND226900B	4LGCK5S0071QAW
2023-11-14	1:07:32.98 AM		14.8	31.6191	130.69	117.958	0	0	-18.0074	0.4	-0.6	158		P-GPS (Brake)	99	24.582	5451	18.3889	N	9.3541	Calm	DJI M30	1581F4BND226900B	4LGCK5S0071QAW
2023-11-14	1:07:32.98 AM		14.9	31.6191	130.69	118.262	0	0	-17.6472	0.3	-0.2	158.7		P-GPS (Brake)	99	24.582	5451	18.3889	N	8.9999	Calm	DJI M30	1581F4BND226900B	4LGCK5S0071QAW
2023-11-14	1:07:32.98 AM		15	31.6191	130.69	118.872	0	0	-17.6472	0.2	0	159.5		P-GPS (Brake)	99	24.582	5451	18.3889	NE	8.9999	Calm	DJI M30	1581F4BND226900B	4LGCK5S0071QAW
2023-11-14	1:07:32.98 AM		15.1	31.6191	130.69	119.482	0	0	-17.6472	0.1	0	160.2		P-GPS (Brake)	99	24.582	5451	18.3889	N	8.9999	Calm	DJI M30	1581F4BND226900B	4LGCK5S0071QAW
2023-11-14	1:07:32.98 AM		15.2	31.6191	130.69	120.091	0	0	-17.6472	0.5	-0.2	161.3		P-GPS (Brake)	98	24.564	10888	18.5	N	8.6296	Calm	DJI M30	1581F4BND226900B	4LGCK5S0071QAW
2023-11-14	1:07:32.98 AM		15.3	31.6191	130.69	120.396	0	0	-17.6472	0.7	-0.4	162		P-GPS (Brake)	98	24.564	10888	18.5	NE	8.6296	Calm	DJI M30	1581F4BND226900B	4LGCK5S0071QAW
2023-11-14	1:07:32.98 AM		15.4	31.6191	130.69	121.006	0	0	-17.6472	0.8	-0.7	163		P-GPS (Brake)	98	24.564	10888	18.5	NE	8.6296	Calm	DJI M30	1581F4BND226900B	4LGCK5S0071QAW
2023-11-14	1:07:32.98 AM		15.5	31.6191	130.69	121.31	0	0	-17.6472	0.7	-0.7	163.7		P-GPS (Brake)	98	24.564	10888	18.5	N	8.6296	Calm	DJI M30	1581F4BND226900B	4LGCK5S0071QAW
2023-11-14	1:07:33.80 AM		15.6	31.6191	130.69	121.92	0	0	-17.6472	0.6	-0.5	164.6		P-GPS (Brake)	98	24.564	10888	18.5	N	8.2754	Calm	DJI M30	1581F4BND226900B	4LGCK5S0071QAW
2023-11-14	1:07:33.90 AM		15.7	31.6191	130.69	122.225	0	0	-18.0074	0.5	-0.2	165.3		P-GPS (Brake)	98	24.564	10888	18.5	N	8.2754	Calm	DJI M30	1581F4BND226900B	4LGCK5S0071QAW
2023-11-14	1:07:34.00 AM		15.8	31.6191	130.69	122.834	0	0	-17.6472	0.7	0	166.4		P-GPS (Brake)	98	24.564	10888	18.5	N	8.2754	Calm	DJI M30	1581F4BND226900B	4LGCK5S0071QAW
2023-11-14	1:07:34.00 AM		15.9	31.6191	130.69	123.444	0	0	-18.0074	0.7	-0.2	167.1		P-GPS (Brake)	98	24.564	10888	18.5	NE	8.2754	Calm	DJI M30	1581F4BND226900B	4LGCK5S0071QAW
2023-11-14	1:07:34.21 AM		16	31.6191	130.69	124.054	0	0	-18.0074	0.6	-0.5	168		P-GPS (Brake)	98	24.564	10888	18.5	NE	8.2754	Calm	DJI M30	1581F4BND226900B	4LGCK5S0071QAW
2023-11-14	1:07:34.31 AM		16.1	31.6191	130.69	124.358	0	0	-18.0074	0.6	-0.6	168.5		P-GPS (Brake)	98	24.564	10888	18.5	NE	8.2754	Calm	DJI M30	1581F4BND226900B	4LGCK5S0071QAW
2023-11-14	1:07:34.41 AM		16.2	31.6191	130.69	124.968	0	0	-18.0074	0.4	-0.4	168.9		P-GPS (Brake)	99	24.513	5386	18.3889	NE	8.2754	Calm	DJI M30	1581F4BND226900B	4LGCK5S0071QAW
2023-11-14	1:07:34.51 AM		16.3	31.6191	130.69	125.273	0	0	-18.0074	0.6	-0.2	169.2		P-GPS (Brake)	99	24.513	5386	18.3889	NE	8.2754	Calm	DJI M30	1581F4BND226900B	4LGCK5S0071QAW
2023-11-14	1:07:34.61 AM		16.4	31.6191	130.69	125.882	0	0	-17.6472	0.4	0	169.6		P-GPS (Brake)	99	24.513	5386	18.3889	NE	8.2754	Calm	DJI M30	1581F4BND226900B	4LGCK5S0071QAW
2023-11-14	1:07:34.61 AM		16.5	31.6191	130.69	126.187	0	0	-17.6472	0.2	0	169.8		P-GPS (Brake)	99	24.513	5386	18.3889	NE	7.9212	Calm	DJI M30	1581F4BND226900B	4LGCK5S0071QAW
2023-11-14	1:07:34.82 AM		16.6	31.6191	130.69	126.797	0	0	-17.6472	0	-0.2	170.1		P-GPS (Brake)	99	24.513	5386	18.3889	NE	7.9212	Calm	DJI M30	1581F4BND226900B	4LGCK5S0071QAW
2023-11-14	1:07:34.82 AM		16.7	31.6191	130.69	127.102	0	0	-17.6472	0	-0.5	170.3		P-GPS (Brake)	99	24.513	5386	18.3889	NE	7.9212	Calm	DJI M30	1581F4BND226900B	4LGCK5S0071QAW
2023-11-14	1:07:35.02 AM		16.8	31.6191	130.69	127.711	0	0	-17.6472	0.2	-0.8	170.6		P-GPS (Brake)	99	24.513	5386	18.3889	NE	7.5509	Calm	DJI M30	1581F4BND226900B	4LGCK5S0071QAW
2023-11-14	1:07:35.02 AM		16.9	31.6191	130.69	128.321	0	0	-17.6472	0.3	-0.9	170.9		P-GPS (Brake)	99	24.513	5386	18.3889	N	7.5509	Calm	DJI M30	1581F4BND226900B	4LGCK5S0071QAW
2023-11-14	1:07:35.22 AM		17	31.6191	130.69	128.93	0	0	-18.0074	0.5	-0.7	171.4		P-GPS (Brake)	99	24.513	5386	18.3889	N	7.5509	Calm	DJI M30	1581F4BND226900B	4LGCK5S0071QAW
2023-11-14	1:07:35.22 AM		17.1	31.6191	130.69	129.235	0	0	-17.6472	0.7	-0.6	171.8		P-GPS (Brake)	99	24.513	5386	18.3889	N	7.5509	Calm	DJI M30	1581F4BND226900B	4LGCK5S0071QAW
2023-11-14	1:07:35.43 AM		17.2	31.6191	130.69	129.845	0	0	-17.6472	0.8	-0.3	172.4		P-GPS (Brake)	98	24.522	10808	18.5556	N	7.5509	Calm	DJI M30	1581F4BND226900B	4LGCK5S0071QAW
2023-11-14	1:07:35.43 AM		17.3	31.6191	130.69	130.454	0	0	-17.6472	0.8	0	172.9		P-GPS (Brake)	98	24.508	5359	18.5	N	7.1967	Calm	DJI M30	1581F4BND226900B	4LGCK5S0071QAW
2023-11-14	1:07:35.63 AM		17.4	31.6191	130.69	131.064	0	0	-18.0074	1	0	173.6		P-GPS (Brake)	98	24.508	5359	18.5	N	7.1967	Calm	DJI M30	1581F4BND226900B	4LGCK5S0071QAW
2023-11-14	1:07:35.63 AM		17.5	31.6191	130.69	131.369	0	0	-18.0074	1.1	0.1	174.1		P-GPS (Brake)	98	24.508	5359	18.5	N	7.1967	Calm	DJI M30	1581F4BND226900B	4LGCK5S0071QAW
2023-11-14	1:07:35.83 AM		17.6	31.6191	130.69	131.674	0	0	-17.6472	1	0.1	174.8		P-GPS (Brake)	98	24.508	5359	18.5	N	7.1967	Calm	DJI M30	1581F4BND226900B	4LGCK5S0071QAW
2023-11-14	1:07:35.83 AM		17.7	31.6191	130.69	132.283	0	0	-17.6472	0.8	0	175.4		P-GPS (Brake)	98	24.508	5359	18.5	N	7.1967	Calm	DJI M30	1581F4BND226900B	4LGCK5S0071QAW
2023-11-14	1:07:36.04 AM		17.8	31.6191	130.69	132.893	0	0	-18.0074	0.5	0	176.2		P-GPS (Brake)	98	24.508	5359	18.5	N	7.1967	Calm	DJI M30	1581F4BND226900B	4LGCK5S0071QAW
2023-11-14	1:07:36.04 AM		17.9	31.6191	130.69	133.198	0	0	-18.0074	0.4	0	176.7		P-GPS (Brake)	98	24.508	5359	18.5	N	7.1967	Calm	DJI M30	1581F4BND226900B	4LGCK5S0071QAW
2023-11-14	1:07:36.24 AM		18	31.6191	130.69	133.807	0	0	-18.0074	0.6	-0.2	177.4		P-GPS (Brake)	98	24.508	5359	18.5	N	7.1967	Calm	DJI M30	1581F4BND226900B	4LGCK5S0071QAW
2023-11-14	1:07:36.24 AM		18.1	31.6191	130.69	134.417	0	0	-17.6472	0.7	-0.3	177.8		P-GPS (Brake)	98	24.508	5359	18.5	N	7.1967	Calm	DJI M30	1581F4BND226900B	4LGCK5S0071QAW
2023-11-14	1:07:36.44 AM		18.2	31.6191	130.69	135.026	0	0	-18.0074	0.6	-0.5	176.9		P-GPS (Brake)	98	24.537	10797	18.5556	N	7.1967	Calm	DJI M30	1581F4BND226900B	4LGCK5S0071QAW
2023-11-14	1:07:36.44 AM		18.3	31.6191	130.69	135.331	0	0	-18.0074	0.7	-0.6	175.4		P-GPS (Brake)	98	24.537	10797	18.5556	N	7.1967	Calm	DJI M30	1581F4BND226900B	4LGCK5S0071QAW
2023-11-14	1:07:36.65 AM		18.4	31.6191	130.69	135.941	0	0	-18.0074	0.8	-0.6	174.5		P-GPS (Brake)	98	24.499	5351	18.5	N	7.1967	Calm	DJI M30	1581F4BND226900B	4LGCK5S0071QAW
2023-11-14	1:07:36.65 AM		18.5	31.6191	130.69	136.55	0	0	-18.0074	0.8	-0.7	174.4		P-GPS (Brake)	98	24.499	5351	18.5	N	7.1967	Calm	DJI M30	1581F4BND226900B	4LGCK5S0071QAW
2023-11-14	1:07:36.85 AM		18.6	31.6191	130.69	137.16	0	0	-18.0074	0.4	-1.1	174.1		P-GPS (Brake)	98	24.499	5351	18.5	N	7.1967	Calm	DJI M30	1581F4BND226900B	4LGCK5S0071QAW
2023-11-14	1:07:36.85 AM		18.7	31.6191	130.69	137.465	0	0	-18.0074	-0.1	-1.3	173.7		P-GPS (Brake)	98	24.499	5351	18.5	N	7.1967	Calm	DJI M30	1581F4BND226900B	4LGCK5S0071QAW
2023-11-14	1:07:37.06 AM		18.8	31.6191	130.69	138.074	0	0	-18.0074	0	-0.8	172.7		P-GPS (Brake)	98	24.499	5351	18.5	N	7.1967	Calm	DJI M30	1581F4BND226900B	4LGCK5S0071QAW
2023-11-14	1:07:37.06 AM		18.9	31.6191	130.69	138.379	0	0	-18.0074	0.6	-0.2	171.3		P-GPS (Brake)	98	24.499	5351	18.5	N	7.1967	Calm	DJI M30	1581F4BND226900B	4LGCK5S0071QAW
2023-11-14	1:07:37.26 AM		19	31.6191	130.69	138.989	0	0	-18.0074	1.3	0.3	169		P-GPS (Brake)	98	24.499	5351	18.5	N	7.1967	Calm	DJI M30	1581F4BND226900B	4LGCK5S0071QAW
2023-11-14	1:07:37.26 AM		19.1	31.6191	130.69	139.294	0	0	-18.0074	1.6	0.3	167.4		P-GPS (Brake)	98	24.499	5351	18.5	N	7.1967	Calm	DJI M30	1581F4BND226900B	4LGCK5S0071QAW
2023-11-14	1:07:37.46 AM		19.2	31.6191	130.69	139.903	0	0	-18.0074	1.6	0	165.9		P-GPS (Brake)	98	24.513	10777	18.5556	N	7.1967	Calm	DJI M30	1581F4BND226900B	4LGCK5S0071QAW
2023-11-14	1:07:37.46 AM		19.3	31.6191	130.69	140.513	0	0	-18.0074	1.5	-0.5	165.4		P-GPS (Brake)	98	24.513	10777	18.5556	N	7.1967	Calm	DJI M30	1581F4BND226900B	4LGCK5S0071QAW
2023-11-14	1:07:37.66 AM		19.4	31.6191	130.69	141.122	0	0	-18.0074	1.2	-0.9	165.2		P-GPS (Brake)	98	24.464	5347	18.5	N	7.1967	Calm	DJI M30	1581F4BND226900B	4LGCK5S0071QAW
2023-11-14	1:07:37.66 AM		19.5	31.6191	130.69	141.427	0	0	-18.0074	1	-1	165.1		P-GPS (Brake)	98	24.464	5347	18.5	N	7.1967	Calm	DJI M30	1581F4BND226900B	4LGCK5S0071QAW
2023-11-14	1:07:37.87 AM		19.6	31.6191	130.69	142.037	0	0	-18.0074	0.9	-0.7	165.1		P-GPS (Brake)	98	24.464	5347	18.5	N	7.1967	Calm	DJI M30	1581F4BND226900B	4LGCK5S0071QAW
2023-11-14	1:07:37.87 AM		19.7	31.6191	130.69	142.646	0	0	-18.0074	1	-0.4	165.1		P-GPS (Brake)	98	24.464	5347	18.5	N	7.1967	Calm	DJI M30	1581F4BND226900B	4LGCK5S0071QAW
2023-11-14	1:07:38.07 AM		19.8	31.6191	130.69	143.256	0	0	-18.0074	0.9	-0.3	165.2		P-GPS (Brake)	98	24.464	5347	18.5	N	7.1967	Calm	DJI M30	1581F4BND226900B	4LGCK5S0071QAW
2023-11-14	1:07:38.07 AM		19.9	31.6191	130.69	143.561	0	0	-18.0074	0.6	-0.4	165.3		P-GPS (Brake)	98	24.464	5347	18.5	N	7.1967	Calm	DJI M30	1581F4BND226900B	4LGCK5S0071QAW
2023-11-14	1:07:38.27 AM		20	31.6191	130.69	144.17	0	0	-18.0074	0.2	-0.5	165.3		P-GPS (Brake)	98	24.464	5347	18.5	N	7.1967	Calm	DJI M30	1581F4BND226900B	4LGCK5S0071QAW
2023-11-14	1:07:38.27 AM		20.1	31.6191	130.69	144.475	0	0	-18.0074	0.1	-0.4	165.6		P-GPS (Brake)	98	24.464	5347	18.5	N	7.1967	Calm	DJI M30	1581F4BND226900B	4LGCK5S0071QAW
2023-11-14	1:07:38.47 AM		20.2	31.6191	130.69	145.085	0	0	-18.0074	0.1	-0.2	166.2		P-GPS (Brake)	98	24.516	10760	18.5556	N	7.1967	Calm	DJI M30	1581F4BND226900B	4LGCK5S0071QAW
2023-11-14	1:07:38.47 AM		20.3	31.6191	130.69	145.694	0	0	-18.0074	0.2	-0.1	166.8		P-GPS (Brake)	98	24.516	10760	18.5556	N	7.1967	Calm	DJI M30	1581F4BND226900B	4LGCK5S0071QAW
2023-11-14	1:07:38.68 AM		20.4	31.6191	130.69	145.999	0	0	-18.0074	0.5	-0.2	167.3		P-GPS (Brake)	98	24.516	10760	18.5556	N	7.1967	Calm	DJI M30	1581F4BND226900B	4LGCK5S0071QAW
2023-11-14	1:07:38.68 AM		20.5	31.6191	130.69	146.609	0	0	-18.0074	0.5	-0.4	167.5		P-GPS (Brake)	98	24.516	10760	18.5556	N	7.1967	Calm	DJI M30	1581F4BND226900B	4LGCK5S0071QAW
2023-11-14	1:07:38.88 AM		20.6	31.6191	130.69	147.218	0	0	-18.0074	0.8	-0.6	167.6		P-GPS (Brake)	98	24.516	10760	18.5556	N	7.1967	Calm	DJI M30	1581F4BND226900B	4LGCK5S0071QAW
2023-11-14	1:07:38.88 AM		20.7	31.6191	130.69	147.523	0	0	-18.0074	1	-0.6	167.8		P-GPS (Brake)	98	24.516	10760	18.5556	N	7.1967	Calm	DJI M30	1581F4BND226900B	4LGCK5S0071QAW
2023-11-14	1:07:39.08 AM		20.8	31.6191	130.69	148.133	0	0	-18.0074	1	-0.6	168.5		P-GPS (Brake)	98	24.516	10760	18.5556	N	7.1967	Calm	DJI M30	1581F4BND226900B	4LGCK5S0071QAW
2023-11-14	1:07:39.08 AM		20.9	31.6191	130.69	148.742	0	0	-18.0074	0.8	-0.6	168.9		P-GPS (Brake)	98	24.516	10760	18.5556	N	7.1967	Calm	DJI M30	1581F4BND226900B	4LGCK5S0071QAW
2023-11-14	1:07:39.29 AM		21	31.6191	130.69	149.352	0	0	-18.0074	0.5	-0.6	169.2		P-GPS (Brake)	98	24.516	10760	18.5556	N	7.1967	Calm	DJI M30	1581F4BND226900B	4LGCK5S0071QAW
2023-11-14	1:07:39.29 AM		21.1	31.6191	130.69	149.657	0	0	-18.0074	0.5	-0.7	169.2		P-GPS (Brake)	98	24.516	10760	18.5556	N	7.1967	Calm	DJI M30	1581F4BND226900B	4LGCK5S0071QAW
2023-11-14	1:07:39.49 AM		21.2	31.6191	130.69	150.266	0	0	-18.0074	0.6	-0.7	169.2		P-GPS (Brake)	98	24.513	10760	18.6667	N	7.1967	Calm	DJI M30	1581F4BND226900B	4LGCK5S0071QAW
2023-11-14	1:07:39.49 AM		21.3	31.6191	130.69	150.571	0	0	-18.0074	0.7	-0.4	169.2		P-GPS (Brake)	98	24.494	5330	18.5556	N	7.1967	Calm	DJI M30	1581F4BND226900B	4LGCK5S0071QAW
2023-11-14	1:07:39.69 AM		21.4	31.6191	130.69	151.181	0	0	-18.0074	0.6	-0.5	169.2		P-GPS (Brake)	98	24.494	5330	18.5556	NE	7.1967	Calm	DJI M30	1581F4BND226900B	4LGCK5S0071QAW
2023-11-14	1:07:39.69 AM		21.5	31.6191	130.69	151.79	0	0	-17.6472	0.6	-0.6	169.1		P-GPS (Brake)	98	24.494	5330	18.5556	NE	7.1967	Calm	DJI M30	1581F4BND226900B	4LGCK5S0071QAW
2023-11-14	1:07:39.90 AM		21.6	31.6191	130.69	152.4	0	0	-17.6472	0.8	-1	169.1		P-GPS (Brake)	98	24.494	5330	18.5556	NE	7.1967	Calm	DJI M30	1581F4BND226900B	4LGCK5S0071QAW
2023-11-14	1:07:39.90 AM		21.7	31.6191	130.69	152.705	0	0	-17.6472	0.6	-1.2	169.1		P-GPS (Brake)	98	24.494	5330	18.5556	NE	7.1967	Calm	DJI M30	1581F4BND226900B	4LGCK5S0071QAW
2023-11-14	1:07:40.00 AM		21.8	31.6191	130.69	153.314	0	0	-17.6472	0.2	-1.1	169.1		P-GPS (Brake)	98	24.494	5330	18.5556	NE	7.1967	Calm	DJI M30	1581F4BND226900B	4LGCK5S0071QAW
2023-11-14	1:07:40.10 AM		21.9	31.6191	130.69	153.619	0	0	-17.6472	0.3	-1	169.1		P-GPS (Brake)	98	24.494	5330	18.5556	NE	7.1967	Calm	DJI M30	1581F4BND226900B	4LGCK5S0071QAW
2023-11-14	1:07:40.20 AM		22	31.6191	130.69	154.229	0	0	-17.6472	0.5	-0.9	169		P-GPS (Brake)	98	24.494	5330	18.5556	NE	7.5509	Calm	DJI M30	1581F4BND226900B	4LGCK5S0071QAW
2023-11-14	1:07:40.20 AM		22.1	31.6191	130.69	154.534	0	0	-17.6472	0.4	-0.8	169		P-GPS (Brake)	98	24.494	5330	18.5556	NE	7.5509	Calm	DJI M30	1581F4BND226900B	4LGCK5S0071QAW
2023-11-14	1:07:40.41 AM		22.2	31.6191	130.69	155.448	0	0	-18.0074	0.4	-0.7	169.1		P-GPS (Brake)	98	24.48	10749	18.6667	NE	7.5509	Calm	DJI M30	1581F4BND226900B	4LGCK5S0071QAW
2023-11-14	1:07:40.41 AM		22.3	31.6191	130.69	155.753	0	0	-18.0074	0.5	-0.5	169.1		P-GPS (Brake)	98	24.48	10749	18.6667	NE	7.5509	Calm	DJI M30	1581F4BND226900B	4LGCK5S0071QAW
2023-11-14	1:07:40.61 AM		22.4	31.6191	130.69	156.362	0	0	-18.0074	0.7	-0.2	169		P-GPS (Brake)	98	24.48	10749	18.6667	NE	7.5509	Calm	DJI M30	1581F4BND226900B	4LGCK5S0071QAW
2023-11-14	1:07:40.61 AM		22.5	31.6191	130.69	156.667	0	0	-17.6472	0.7	-0.1	169		P-GPS (Brake)	98	24.48	10749	18.6667	NE	7.5509	Calm	DJI M30	1581F4BND226900B	4LGCK5S0071QAW
2023-11-14	1:07:40.81 AM		22.6	31.6191	130.69	157.277	0	0	-18.0074	0.6	0	169		P-GPS (Brake)	98	24.48	10749	18.6667	NE	7.5509	Calm	DJI M30	1581F4BND226900B	4LGCK5S0071QAW
2023-11-14	1:07:40.91 AM		22.7	31.6191	130.69	157.582	0	0	-18.0074	0.5	-0.1	169		P-GPS (Brake)	98	24.48	10749	18.6667	NE	7.5509	Calm	DJI M30	1581F4BND226900B	4LGCK5S0071QAW
2023-11-14	1:07:41.01 AM		22.8	31.6191	130.69	158.191	0	0	-17.6472	0.5	-0.9	169.1		P-GPS (Brake)	98	24.48	10749	18.6667	NE	7.5509	Calm	DJI M30	1581F4BND226900B	4LGCK5S0071QAW
2023-11-14	1:07:41.01 AM		22.9	31.6191	130.69	158.801	0	0	-17.6472	0.4	-1.5	169.1		P-GPS (Brake)	98	24.48	10749	18.6667	NE	7.5509	Calm	DJI M30	1581F4BND226900B	4LGCK5S0071QAW
2023-11-14	1:07:41.22 AM		23	31.6191	130.69	159.106	0	0	-17.6472	0.3	-1.5	169.1		P-GPS (Brake)	98	24.48	10749	18.6667	NE	7.5509	Calm	DJI M30	1581F4BND226900B	4LGCK5S0071QAW
2023-11-14	1:07:41.22 AM		23.1	31.6191	130.69	159.715	0	0	-17.6472	0.6	-1.3	169.1		P-GPS (Brake)	98	24.48	10749	18.6667	NE	7.5509	Calm	DJI M30	1581F4BND226900B	4LGCK5S0071QAW
2023-11-14	1:07:41.42 AM		23.2	31.6191	130.69	160.325	0	0	-17.6472	0.7	-1	169.1		P-GPS (Brake)	98	24.46	5330	18.5556	NE	7.5509	Calm	DJI M30	1581F4BND226900B	4LGCK5S0071QAW
2023-11-14	1:07:41.42 AM		23.3	31.6191	130.69	160.63	0	0	-17.6472	0.7	-0.7	169.1		P-GPS (Brake)	98	24.46	5330	18.5556	NE	7.5509	Calm	DJI M30	1581F4BND226900B	4LGCK5S0071QAW
2023-11-14	1:07:41.62 AM		23.4	31.6191	130.69	161.239	0	0	-17.6472	1	-0.4	169		P-GPS (Brake)	98	24.46	5330	18.5556	NE	7.5509	Calm	DJI M30	1581F4BND226900B	4LGCK5S0071QAW
2023-11-14	1:07:41.62 AM		23.5	31.6191	130.69	161.544	0	0	-17.6472	1.1	-0.1	169		P-GPS (Brake)	98	24.46	5330	18.5556	NE	7.5509	Calm	DJI M30	1581F4BND226900B	4LGCK5S0071QAW
2023-11-14	1:07:41.93 AM		23.6	31.6191	130.69	162.154	0	0	-17.6472	0.9	0	169		P-GPS (Brake)	98	24.46	5330	18.5556	NE	7.5509	Calm	DJI M30	1581F4BND226900B	4LGCK5S0071QAW
2023-11-14	1:07:41.93 AM		23.7	31.6191	130.69	162.763	0	0	-17.6472	0.5	-0.5	169.1		P-GPS (Brake)	98	24.46	5330	18.5556	NE	7.9212	Calm	DJI M30	1581F4BND226900B	4LGCK5S0071QAW
2023-11-14	1:07:41.93 AM		23.8	31.6191	130.69	163.068	0	0	-17.6472	0.2	-1.4	169.1		P-GPS (Brake)	98	24.46	5330	18.5556	NE	7.9212	Calm	DJI M30	1581F4BND226900B	4LGCK5S0071QAW
2023-11-14	1:07:41.93 AM		23.9	31.6191	130.69	163.678	0	0	-17.6472	0.3	-1.9	169.1		P-GPS (Brake)	98	24.46	5330	18.5556	NE	7.9212	Calm	DJI M30	1581F4BND226900B	4LGCK5S0071QAW
2023-11-14	1:07:42.23 AM		24	31.6191	130.69	164.287	0	0	-17.6472	0.4	-1.5	169.1		P-GPS (Brake)	98	24.46	5330	18.5556	NE	7.9212	Calm	DJI M30	1581F4BND226900B	4LGCK5S0071QAW
2023-11-14	1:07:42.23 AM		24.1	31.6191	130.69	164.592	0	0	-17.6472	0.3	-0.8	169		P-GPS (Brake)	98	24.46	5330	18.5556	NE	7.9212	Calm	DJI M30	1581F4BND226900B	4LGCK5S0071QAW
2023-11-14	1:07:42.44 AM		24.2	31.6191	130.69	165.202	0	0	-17.6472	0.1	-0.1	169.1		P-GPS (Brake)	98	24.421	5319	18.5556	NE	7.9212	Calm	DJI M30	1581F4BND226900B	4LGCK5S0071QAW
2023-11-14	1:07:42.44 AM		24.3	31.6191	130.69	165.506	0	0	-17.6472	0.1	-0.1	169.1		P-GPS (Brake)	98	24.421	5319	18.5556	NE	7.9212	Calm	DJI M30	1581F4BND226900B	4LGCK5S0071QAW
2023-11-14	1:07:42.64 AM		24.4	31.6191	130.69	166.116	0	0	-17.6472	0.4	-0.3	169.1		P-GPS (Brake)	98	24.421	5319	18.5556	NE	7.9212	Calm	DJI M30	1581F4BND226900B	4LGCK5S0071QAW
2023-11-14	1:07:42.64 AM		24.5	31.6191	130.69	166.726	0	0	-18.0074	0.6	-0.6	169.1		P-GPS (Brake)	98	24.421	5319	18.5556	NE	7.9212	Calm	DJI M30	1581F4BND226900B	4LGCK5S0071QAW
2023-11-14	1:07:42.85 AM		24.6	31.6191	130.69	167.03	0	0	-17.6472	0.9	-0.8	169.1		P-GPS (Brake)	98	24.421	5319	18.5556	NE	7.9212	Calm	DJI M30	1581F4BND226900B	4LGCK5S0071QAW
2023-11-14	1:07:42.85 AM		24.7	31.6191	130.69	167.64	0	0	-17.6472	1	-0.9	169.1		P-GPS (Brake)	98	24.421	5319	18.5556	NE	7.9212	Calm	DJI M30	1581F4BND226900B	4LGCK5S0071QAW
2023-11-14	1:07:43.05 AM		24.8	31.6191	130.69	167.945	0	0	-18.0074	1.1	-0.9	169.1		P-GPS (Brake)	98	24.421	5319	18.5556	NE	7.9212	Calm	DJI M30	1581F4BND226900B	4LGCK5S0071QAW
2023-11-14	1:07:43.05 AM		24.9	31.6191	130.69	168.554	0	0	-18.0074	1.1	-1	169.1		P-GPS (Brake)	98	24.421	5319	18.5556	NE	7.9212	Calm	DJI M30	1581F4BND226900B	4LGCK5S0071QAW
2023-11-14	1:07:43.25 AM		25	31.6191	130.69	169.164	0	0	-18.0074	0.9	-1.1	169.1		P-GPS (Brake)	98	24.421	5319	18.5556	NE	7.9212	Calm	DJI M30	1581F4BND226900B	4LGCK5S0071QAW
2023-11-14	1:07:43.25 AM		25.1	31.6191	130.69	169.469	0	0	-18.0074	0.8	-1.1	169.1		P-GPS (Brake)	98	24.421	5319	18.5556	NE	7.9212	Calm	DJI M30	1581F4BND226900B	4LGCK5S0071QAW
2023-11-14	1:07:43.45 AM		25.2	31.6191	130.69	170.078	0	0	-18.0074	0.5	-1.1	169		P-GPS (Brake)	97	24.441	10738	18.7778	NE	7.9212	Calm	DJI M30	1581F4BND226900B	4LGCK5S0071QAW
2023-11-14	1:07:43.45 AM		25.3	31.6191	130.69	170.383	0	0	-18.0074	0.3	-0.7	168.9		P-GPS (Brake)	98	24.404	5319	18.5556	NE	7.9212	Calm	DJI M30	1581F4BND226900B	4LGCK5S0071QAW
2023-11-14	1:07:43.66 AM		25.4	31.6191	130.69	170.993	0	0	-17.6472	0.2	-0.3	168.8		P-GPS (Brake)	98	24.404	5319	18.5556	NE	7.9212	Calm	DJI M30	1581F4BND226900B	4LGCK5S0071QAW
2023-11-14	1:07:43.66 AM		25.5	31.6191	130.69	171.602	0	0	-17.6472	0.1	-0.2	168.7		P-GPS (Brake)	98	24.404	5319	18.5556	NE	7.9212	Calm	DJI M30	1581F4BND226900B	4LGCK5S0071QAW
2023-11-14	1:07:43.86 AM		25.6	31.6191	130.69	172.212	0	0	-18.3675	-0.7	-0.3	168.6		Sport	98	24.404	5319	18.5556	NE	7.9212	Calm	DJI M30	1581F4BND226900B	4LGCK5S0071QAW	Flight mode changed to Sport.
2023-11-14	1:07:43.86 AM		25.7	31.6191	130.69	172.517	0	0	-19.0878	-1.4	-0.4	168.6		Sport	98	24.404	5319	18.5556	NE	7.9212	Calm	DJI M30	1581F4BND226900B	4LGCK5S0071QAW
2023-11-14	1:07:44.07 AM		25.8	31.6191	130.69	173.126	0	0	-20.1683	0.2	-0.9	168.6		Sport	98	24.404	5319	18.5556	NE	7.9212	Calm	DJI M30	1581F4BND226900B	4LGCK5S0071QAW
2023-11-14	1:07:44.07 AM		25.9	31.6191	130.69	173.736	0	0	-20.5284	2	-0.9	168.6		Sport	98	24.404	5319	18.5556	NE	7.9212	Calm	DJI M30	1581F4BND226900B	4LGCK5S0071QAW
2023-11-14	1:07:44.27 AM		26	31.6191	130.69	174.346	0	0	-20.8885	2.8	-1.1	168.6		Sport	98	24.404	5319	18.5556	NE	7.9212	Calm	DJI M30	1581F4BND226900B	4LGCK5S0071QAW
2023-11-14	1:07:44.27 AM		26.1	31.6191	130.69	174.955	0	0	-20.8885	2.4	-1.2	168.6		Sport	98	24.404	5319	18.5556	NE	7.9212	Calm	DJI M30	1581F4BND226900B	4LGCK5S0071QAW
2023-11-14	1:07:44.48 AM		26.2	31.6191	130.69	175.565	0	0	-20.8885	0.8	-1	168.6		Sport	98	24.433	5319	18.5556	NE	7.9212	Calm	DJI M30	1581F4BND226900B	4LGCK5S0071QAW
2023-11-14	1:07:44.48 AM		26.3	31.6191	130.69	175.87	0	0	-20.8885	0	-1	168.6		Sport	98	24.433	5319	18.5556	NE	7.9212	Calm	DJI M30	1581F4BND226900B	4LGCK5S0071QAW
2023-11-14	1:07:44.68 AM		26.4	31.6191	130.69	176.784	0	0	-21.2487	-0.9	-1.1	168.6		Sport	98	24.433	5319	18.5556	NE	7.9212	Calm	DJI M30	1581F4BND226900B	4LGCK5S0071QAW
2023-11-14	1:07:44.68 AM		26.5	31.6191	130.69	177.089	0	0	-21.2487	-0.9	-0.9	168.6		Sport	98	24.433	5319	18.5556	NE	7.9212	Calm	DJI M30	1581F4BND226900B	4LGCK5S0071QAW
2023-11-14	1:07:44.88 AM		26.6	31.6191	130.69	178.003	0	0	-21.2487	-0.5	-0.5	168.6		Sport	98	24.433	5319	18.5556	NE	7.9212	Calm	DJI M30	1581F4BND226900B	4LGCK5S0071QAW
2023-11-14	1:07:44.88 AM		26.7	31.6191	130.69	178.308	0	0	-21.6088	-0.1	-0.4	168.6		Sport	98	24.433	5319	18.5556	NE	7.9212	Calm	DJI M30	1581F4BND226900B	4LGCK5S0071QAW
2023-11-14	1:07:45.09 AM		26.8	31.6191	130.69	179.222	0	0	-21.6088	0.2	-0.4	168.6		Sport	98	24.433	5319	18.5556	NE	7.9212	Calm	DJI M30	1581F4BND226900B	4LGCK5S0071QAW
2023-11-14	1:07:45.09 AM		26.9	31.6191	130.69	179.527	0	0	-21.2487	0.6	-0.4	168.6		Sport	98	24.433	5319	18.5556	NE	7.9212	Calm	DJI M30	1581F4BND226900B	4LGCK5S0071QAW
2023-11-14	1:07:45.29 AM		27	31.6191	130.69	180.442	0	0	-21.2487	0.4	-0.3	168.6		Sport	98	24.433	5319	18.5556	NE	7.9212	Calm	DJI M30	1581F4BND226900B	4LGCK5S0071QAW
2023-11-14	1:07:45.29 AM		27.1	31.6191	130.69	180.746	0	0	-21.2487	0.4	-0.4	168.6		Sport	98	24.433	5319	18.5556	NE	7.9212	Calm	DJI M30	1581F4BND226900B	4LGCK5S0071QAW
2023-11-14	1:07:45.49 AM		27.2	31.6191	130.69	181.661	0	0	-21.2487	0.2	-0.9	168.6		Sport	98	24.247	5308	18.6667	NE	7.9212	Calm	DJI M30	1581F4BND226900B	4LGCK5S0071QAW
2023-11-14	1:07:45.49 AM		27.3	31.6191	130.69	181.966	0	0	-21.2487	0	-1.3	168.6		Sport	98	24.247	5308	18.6667	NE	7.9212	Calm	DJI M30	1581F4BND226900B	4LGCK5S0071QAW
2023-11-14	1:07:45.70 AM		27.4	31.6191	130.69	182.575	0	0	-21.2487	-0.3	-1.5	168.4		Sport	98	24.247	5308	18.6667	NE	7.9212	Calm	DJI M30	1581F4BND226900B	4LGCK5S0071QAW
2023-11-14	1:07:45.70 AM		27.5	31.6191	130.69	183.185	0	0	-21.2487	-0.1	-1.4	168.3		Sport	98	24.247	5308	18.6667	NE	7.9212	Calm	DJI M30	1581F4BND226900B	4LGCK5S0071QAW
2023-11-14	1:07:45.80 AM		27.6	31.6191	130.69	183.794	0	0	-21.2487	0	-1.3	168.1		Sport	98	24.247	5308	18.6667	NE	7.9212	Calm	DJI M30	1581F4BND226900B	4LGCK5S0071QAW
2023-11-14	1:07:45.90 AM		27.7	31.6191	130.69	184.404	0	0	-21.2487	-0.2	-1.2	167.9		Sport	98	24.247	5308	18.6667	NE	7.9212	Calm	DJI M30	1581F4BND226900B	4LGCK5S0071QAW
2023-11-14	1:07:46.10 AM		27.8	31.6191	130.69	185.014	0	0	-21.2487	-0.6	-1	167.8		Sport	98	24.247	5308	18.6667	NE	7.9212	Calm	DJI M30	1581F4BND226900B	4LGCK5S0071QAW
2023-11-14	1:07:46.10 AM		27.9	31.6191	130.69	185.623	0	0	-21.6088	-0.7	-0.9	167.7		Sport	98	24.247	5308	18.6667	NE	7.9212	Calm	DJI M30	1581F4BND226900B	4LGCK5S0071QAW
2023-11-14	1:07:46.31 AM		28	31.6191	130.69	186.233	0	0	-21.2487	-0.6	-1	167.6		Sport	98	24.247	5308	18.6667	NE	7.9212	Calm	DJI M30	1581F4BND226900B	4LGCK5S0071QAW
2023-11-14	1:07:46.31 AM		28.1	31.6191	130.69	186.842	0	0	-21.6088	-0.3	-1	167.6		Sport	98	24.247	5308	18.6667	NE	7.9212	Calm	DJI M30	1581F4BND226900B	4LGCK5S0071QAW
2023-11-14	1:07:46.41 AM		28.2	31.6191	130.69	187.452	0	0	-21.6088	0.1	-0.9	167.5		Sport	97	24.282	10699	18.7778	NE	7.9212	Calm	DJI M30	1581F4BND226900B	4LGCK5S0071QAW
2023-11-14	1:07:46.51 AM		28.3	31.6191	130.69	188.062	0	0	-21.6088	0.3	-0.8	167.5		Sport	98	24.243	5308	18.6667	NE	7.9212	Calm	DJI M30	1581F4BND226900B	4LGCK5S0071QAW
2023-11-14	1:07:46.71 AM		28.4	31.6191	130.69	188.671	0	0	-21.2487	0.3	-0.9	167.5		Sport	98	24.243	5308	18.6667	NE	7.9212	Calm	DJI M30	1581F4BND226900B	4LGCK5S0071QAW
2023-11-14	1:07:46.71 AM		28.5	31.6191	130.69	189.281	0	0	-21.2487	0.1	-1	167.6		Sport	98	24.243	5308	18.6667	NE	7.9212	Calm	DJI M30	1581F4BND226900B	4LGCK5S0071QAW
2023-11-14	1:07:46.81 AM		28.6	31.6191	130.69	189.89	0	0	-21.2487	0	-1.2	167.5		Sport	98	24.243	5308	18.6667	NE	7.9212	Calm	DJI M30	1581F4BND226900B	4LGCK5S0071QAW
2023-11-14	1:07:46.81 AM		28.7	31.6191	130.69	190.195	0	0	-21.2487	-0.1	-1.4	167.5		Sport	98	24.243	5308	18.6667	NE	7.9212	Calm	DJI M30	1581F4BND226900B	4LGCK5S0071QAW
2023-11-14	1:07:47.02 AM		28.8	31.6191	130.69	191.11	0	0	-21.2487	0	-1.4	167.5		Sport	98	24.243	5308	18.6667	NE	7.9212	Calm	DJI M30	1581F4BND226900B	4LGCK5S0071QAW
2023-11-14	1:07:47.02 AM		28.9	31.6191	130.69	191.414	0	0	-21.2487	0	-1.3	167.5		Sport	98	24.243	5308	18.6667	NE	7.9212	Calm	DJI M30	1581F4BND226900B	4LGCK5S0071QAW
2023-11-14	1:07:47.22 AM		29	31.6191	130.69	192.329	0	0	-21.6088	0.2	-1	167.4		Sport	98	24.243	5308	18.6667	NE	7.9212	Calm	DJI M30	1581F4BND226900B	4LGCK5S0071QAW
2023-11-14	1:07:47.22 AM		29.1	31.6191	130.69	192.634	0	0	-21.6088	0.4	-0.8	167.4		Sport	98	24.243	5308	18.6667	NE	7.9212	Calm	DJI M30	1581F4BND226900B	4LGCK5S0071QAW
2023-11-14	1:07:47.42 AM		29.2	31.6191	130.69	193.548	0	0	-21.6088	0.4	-0.9	167.3		Sport	97	24.271	10699	18.8889	NE	7.9212	Calm	DJI M30	1581F4BND226900B	4LGCK5S0071QAW
2023-11-14	1:07:47.42 AM		29.3	31.6191	130.69	193.853	0	0	-21.2487	0.3	-0.9	167.2		Sport	97	24.271	10699	18.8889	NE	7.9212	Calm	DJI M30	1581F4BND226900B	4LGCK5S0071QAW
2023-11-14	1:07:47.63 AM		29.4	31.6191	130.69	194.462	0	0	-21.2487	0.2	-0.9	167.2		Sport	98	24.246	5308	18.6667	NE	7.9212	Calm	DJI M30	1581F4BND226900B	4LGCK5S0071QAW
2023-11-14	1:07:47.63 AM		29.5	31.6191	130.69	195.072	0	0	-21.2487	0.2	-0.8	167.2		Sport	98	24.246	5308	18.6667	NE	7.9212	Calm	DJI M30	1581F4BND226900B	4LGCK5S0071QAW
2023-11-14	1:07:47.84 AM		29.6	31.6191	130.69	195.682	0	0	-21.2487	0.1	-1.1	167.2		Sport	98	24.246	5308	18.6667	NE	7.9212	Calm	DJI M30	1581F4BND226900B	4LGCK5S0071QAW
2023-11-14	1:07:47.84 AM		29.7	31.6191	130.69	196.291	0	0	-21.2487	0.2	-1.3	167.2		Sport	98	24.246	5308	18.6667	NE	7.9212	Calm	DJI M30	1581F4BND226900B	4LGCK5S0071QAW
2023-11-14	1:07:48.04 AM		29.8	31.6191	130.69	196.901	0	0	-21.2487	0	-1.4	167.2		Sport	98	24.246	5308	18.6667	NE	7.9212	Calm	DJI M30	1581F4BND226900B	4LGCK5S0071QAW
2023-11-14	1:07:48.04 AM		29.9	31.6191	130.69	197.51	0	0	-21.2487	0	-1.3	167.2		Sport	98	24.246	5308	18.6667	NE	7.9212	Calm	DJI M30	1581F4BND226900B	4LGCK5S0071QAW
2023-11-14	1:07:48.25 AM		30	31.6191	130.69	198.12	0	0	-21.2487	0	-1.2	167.2		Sport	98	24.246	5308	18.6667	NE	7.9212	Calm	DJI M30	1581F4BND226900B	4LGCK5S0071QAW
2023-11-14	1:07:48.25 AM		30.1	31.6191	130.69	198.73	0	0	-21.6088	0.1	-1.1	167.2		Sport	98	24.246	5308	18.6667	NE	7.9212	Calm	DJI M30	1581F4BND226900B	4LGCK5S0071QAW
2023-11-14	1:07:48.45 AM		30.2	31.6191	130.69	199.339	0	0	-21.6088	0.3	-1	167.2		Sport	97	24.252	10683	18.8889	NE	7.9212	Calm	DJI M30	1581F4BND226900B	4LGCK5S0071QAW
2023-11-14	1:07:48.45 AM		30.3	31.6191	130.69	199.949	0	0	-21.6088	0.1	-1.1	167.2		Sport	97	24.252	10683	18.8889	NE	7.9212	Calm	DJI M30	1581F4BND226900B	4LGCK5S0071QAW
2023-11-14	1:07:48.65 AM		30.4	31.6191	130.69	200.558	0	0	-21.6088	0	-1.1	167.3		Sport	97	24.23	5292	18.6667	NE	7.9212	Calm	DJI M30	1581F4BND226900B	4LGCK5S0071QAW
2023-11-14	1:07:48.65 AM		30.5	31.6191	130.69	201.168	0	0	-21.6088	0	-1.2	167.2		Sport	97	24.23	5292	18.6667	NE	7.9212	Calm	DJI M30	1581F4BND226900B	4LGCK5S0071QAW
2023-11-14	1:07:48.86 AM		30.6	31.6191	130.69	201.778	0	0	-21.6088	0.1	-1.1	167.2		Sport	97	24.23	5292	18.6667	NE	7.9212	Calm	DJI M30	1581F4BND226900B	4LGCK5S0071QAW
2023-11-14	1:07:48.86 AM		30.7	31.6191	130.69	202.082	0	0	-21.6088	0.1	-1.1	167.3		Sport	97	24.23	5292	18.6667	NE	7.9212	Calm	DJI M30	1581F4BND226900B	4LGCK5S0071QAW
2023-11-14	1:07:49.06 AM		30.8	31.6191	130.69	202.997	0	0	-21.6088	0	-1.3	167.2		Sport	97	24.23	5292	18.6667	NE	7.9212	Calm	DJI M30	1581F4BND226900B	4LGCK5S0071QAW
2023-11-14	1:07:49.06 AM		30.9	31.6191	130.69	203.302	0	0	-21.2487	0	-1.4	167.2		Sport	97	24.23	5292	18.6667	NE	7.9212	Calm	DJI M30	1581F4BND226900B	4LGCK5S0071QAW
2023-11-14	1:07:49.26 AM		31	31.6191	130.69	204.216	0	0	-21.2487	0	-1.6	167.2		Sport	97	24.23	5292	18.6667	NE	7.9212	Calm	DJI M30	1581F4BND226900B	4LGCK5S0071QAW
2023-11-14	1:07:49.26 AM		31.1	31.6191	130.69	204.521	0	0	-21.2487	0.1	-1.5	167.2		Sport	97	24.23	5292	18.6667	NE	7.9212	Calm	DJI M30	1581F4BND226900B	4LGCK5S0071QAW
2023-11-14	1:07:49.46 AM		31.2	31.6191	130.69	205.435	0	0	-21.2487	0.2	-1.2	167.2		Sport	97	24.258	10672	18.8889	NE	7.9212	Calm	DJI M30	1581F4BND226900B	4LGCK5S0071QAW
2023-11-14	1:07:49.46 AM		31.3	31.6191	130.69	205.74	0	0	-21.2487	0.4	-1.1	167.2		Sport	97	24.258	10672	18.8889	NE	7.9212	Calm	DJI M30	1581F4BND226900B	4LGCK5S0071QAW
2023-11-14	1:07:49.67 AM		31.4	31.6191	130.69	206.654	0	0	-21.6088	0.6	-1	167.2		Sport	97	24.233	5292	18.7778	NE	7.9212	Calm	DJI M30	1581F4BND226900B	4LGCK5S0071QAW
2023-11-14	1:07:49.67 AM		31.5	31.6191	130.69	207.264	0	0	-21.6088	0.6	-1.2	167.1		Sport	97	24.233	5292	18.7778	NE	7.9212	Calm	DJI M30	1581F4BND226900B	4LGCK5S0071QAW
2023-11-14	1:07:49.88 AM		31.6	31.6191	130.69	207.569	0	0	-21.6088	0.7	-1.4	167.1		Sport	97	24.233	5292	18.7778	NE	7.9212	Calm	DJI M30	1581F4BND226900B	4LGCK5S0071QAW
2023-11-14	1:07:49.88 AM		31.7	31.6191	130.69	208.178	0	0	-21.6088	0.6	-1.4	167.2		Sport	97	24.233	5292	18.7778	NE	7.9212	Calm	DJI M30	1581F4BND226900B	4LGCK5S0071QAW
2023-11-14	1:07:50.08 AM		31.8	31.6191	130.69	208.788	0	0	-21.2487	0.4	-1.5	167.2		Sport	97	24.233	5292	18.7778	NE	7.9212	Calm	DJI M30	1581F4BND226900B	4LGCK5S0071QAW
2023-11-14	1:07:50.08 AM		31.9	31.6191	130.69	209.398	0	0	-21.2487	0.3	-1.5	167.2		Sport	97	24.233	5292	18.7778	NE	7.9212	Calm	DJI M30	1581F4BND226900B	4LGCK5S0071QAW
2023-11-14	1:07:50.28 AM		32	31.6191	130.69	210.312	0	0	-21.6088	0.1	-1.4	167.2		Sport	97	24.233	5292	18.7778	NE	7.9212	Calm	DJI M30	1581F4BND226900B	4LGCK5S0071QAW
2023-11-14	1:07:50.28 AM		32.1	31.6191	130.69	210.617	0	0	-21.6088	0	-1.2	167.2		Sport	97	24.233	5292	18.7778	NE	7.9212	Calm	DJI M30	1581F4BND226900B	4LGCK5S0071QAW
2023-11-14	1:07:50.48 AM		32.2	31.6191	130.69	211.531	0	0	-21.6088	-0.1	-1.1	167.2		Sport	97	24.235	10672	18.8889	NE	7.9212	Calm	DJI M30	1581F4BND226900B	4LGCK5S0071QAW
2023-11-14	1:07:50.48 AM		32.3	31.6191	130.69	211.836	0	0	-21.6088	-0.2	-1	167.2		Sport	97	24.235	10672	18.8889	NE	7.9212	Calm	DJI M30	1581F4BND226900B	4LGCK5S0071QAW
2023-11-14	1:07:50.69 AM		32.4	31.6191	130.69	212.446	0	0	-21.6088	0	-1	167.2		Sport	97	24.212	5292	18.7778	NE	7.9212	Calm	DJI M30	1581F4BND226900B	4LGCK5S0071QAW
2023-11-14	1:07:50.69 AM		32.5	31.6191	130.69	213.055	0	0	-21.6088	0.1	-1.1	167.2		Sport	97	24.212	5292	18.7778	NE	7.9212	Calm	DJI M30	1581F4BND226900B	4LGCK5S0071QAW
2023-11-14	1:07:50.89 AM		32.6	31.6191	130.69	213.665	0	0	-21.6088	0.3	-1.1	167.2		Sport	97	24.212	5292	18.7778	NE	7.9212	Calm	DJI M30	1581F4BND226900B	4LGCK5S0071QAW
2023-11-14	1:07:50.89 AM		32.7	31.6191	130.69	214.274	0	0	-21.2487	0.3	-1	167.2		Sport	97	24.212	5292	18.7778	NE	7.9212	Calm	DJI M30	1581F4BND226900B	4LGCK5S0071QAW
2023-11-14	1:07:51.09 AM		32.8	31.6191	130.69	214.884	0	0	-21.2487	0.2	-1	167.2		Sport	97	24.212	5292	18.7778	NE	7.9212	Calm	DJI M30	1581F4BND226900B	4LGCK5S0071QAW
2023-11-14	1:07:51.09 AM		32.9	31.6191	130.69	215.494	0	0	-21.6088	0	-1.2	167.2		Sport	97	24.212	5292	18.7778	NE	7.9212	Calm	DJI M30	1581F4BND226900B	4LGCK5S0071QAW
2023-11-14	1:07:51.19 AM		33	31.6191	130.69	216.408	0	0	-21.6088	-0.1	-1.3	167.2		Sport	97	24.212	5292	18.7778	NE	7.9212	Calm	DJI M30	1581F4BND226900B	4LGCK5S0071QAW
2023-11-14	1:07:51.29 AM		33.1	31.6191	130.69	216.713	0	0	-21.6088	-0.1	-1.3	167.2		Sport	97	24.212	5292	18.7778	NE	7.9212	Calm	DJI M30	1581F4BND226900B	4LGCK5S0071QAW
2023-11-14	1:07:51.50 AM		33.2	31.6191	130.69	217.627	0	0	-21.6088	-0.1	-1.3	167.2		Sport	97	24.227	10661	18.8889	NE	7.9212	Calm	DJI M30	1581F4BND226900B	4LGCK5S0071QAW
2023-11-14	1:07:51.50 AM		33.3	31.6191	130.69	217.932	0	0	-21.6088	-0.1	-1.3	167.2		Sport	97	24.227	10661	18.8889	NE	7.9212	Calm	DJI M30	1581F4BND226900B	4LGCK5S0071QAW
2023-11-14	1:07:51.60 AM		33.4	31.6191	130.69	218.542	0	0	-21.2487	-0.1	-1.2	167.2		Sport	97	24.219	5281	18.7778	NE	7.9212	Calm	DJI M30	1581F4BND226900B	4LGCK5S0071QAW
2023-11-14	1:07:51.70 AM		33.5	31.6191	130.69	219.151	0	0	-21.2487	-0.2	-1.2	167.2		Sport	97	24.219	5281	18.7778	NE	7.9212	Calm	DJI M30	1581F4BND226900B	4LGCK5S0071QAW
2023-11-14	1:07:51.81 AM		33.6	31.6191	130.69	219.761	0	0	-21.2487	-0.2	-1	167.2		Sport	97	24.219	5281	18.7778	NE	7.9212	Calm	DJI M30	1581F4BND226900B	4LGCK5S0071QAW
2023-11-14	1:07:51.81 AM		33.7	31.6191	130.69	220.37	0	0	-21.2487	0	-0.9	167.2		Sport	97	24.219	5281	18.7778	NE	7.9212	Calm	DJI M30	1581F4BND226900B	4LGCK5S0071QAW
2023-11-14	1:07:52.01 AM		33.8	31.6191	130.69	220.98	0	0	-21.2487	0	-0.9	167.2		Sport	97	24.219	5281	18.7778	NE	7.9212	Calm	DJI M30	1581F4BND226900B	4LGCK5S0071QAW
2023-11-14	1:07:52.01 AM		33.9	31.6191	130.69	221.59	0	0	-21.2487	0.1	-0.9	167.2		Sport	97	24.219	5281	18.7778	NE	7.9212	Calm	DJI M30	1581F4BND226900B	4LGCK5S0071QAW
2023-11-14	1:07:52.21 AM		34	31.6191	130.69	222.199	0	0	-21.6088	0	-0.9	167.2		Sport	97	24.219	5281	18.7778	NE	7.9212	Calm	DJI M30	1581F4BND226900B	4LGCK5S0071QAW
2023-11-14	1:07:52.21 AM		34.1	31.6191	130.69	222.809	0	0	-21.6088	0	-0.9	167.2		Sport	97	24.219	5281	18.7778	NE	7.9212	Calm	DJI M30	1581F4BND226900B	4LGCK5S0071QAW
2023-11-14	1:07:52.52 AM		34.2	31.6191	130.69	223.418	0	0	-21.6088	0	-0.9	167.2		Sport	97	24.217	10644	19	NE	7.9212	Calm	DJI M30	1581F4BND226900B	4LGCK5S0071QAW
2023-11-14	1:07:52.52 AM		34.3	31.6191	130.69	224.028	0	0	-21.6088	-0.1	-1	167.2		Sport	97	24.217	10644	19	NE	7.9212	Calm	DJI M30	1581F4BND226900B	4LGCK5S0071QAW
2023-11-14	1:07:52.62 AM		34.4	31.6191	130.69	224.638	0	0	-21.6088	-0.1	-1	167.2		Sport	97	24.198	5264	18.8889	NE	7.9212	Calm	DJI M30	1581F4BND226900B	4LGCK5S0071QAW
2023-11-14	1:07:52.72 AM		34.5	31.6191	130.69	225.247	0	0	-21.6088	-0.1	-1	167.2		Sport	97	24.198	5264	18.8889	NE	7.9212	Calm	DJI M30	1581F4BND226900B	4LGCK5S0071QAW
2023-11-14	1:07:52.82 AM		34.6	31.6191	130.69	225.857	0	0	-21.6088	-0.1	-0.9	167.2		Sport	97	24.198	5264	18.8889	NE	7.9212	Calm	DJI M30	1581F4BND226900B	4LGCK5S0071QAW
2023-11-14	1:07:52.82 AM		34.7	31.6191	130.69	226.466	0	0	-21.6088	-0.1	-0.9	167.2		Sport	97	24.198	5264	18.8889	NE	7.9212	Calm	DJI M30	1581F4BND226900B	4LGCK5S0071QAW
2023-11-14	1:07:53.03 AM		34.8	31.6191	130.69	227.076	0	0	-21.2487	-0.2	-1	167.2		Sport	97	24.198	5264	18.8889	NE	7.9212	Calm	DJI M30	1581F4BND226900B	4LGCK5S0071QAW
2023-11-14	1:07:53.03 AM		34.9	31.6191	130.69	227.686	0	0	-21.2487	-0.3	-1.1	167.2		Sport	97	24.198	5264	18.8889	NE	7.9212	Calm	DJI M30	1581F4BND226900B	4LGCK5S0071QAW
2023-11-14	1:07:53.23 AM		35	31.6191	130.69	228.295	0	0	-21.2487	-0.3	-1.2	167.2		Sport	97	24.198	5264	18.8889	NE	7.9212	Calm	DJI M30	1581F4BND226900B	4LGCK5S0071QAW
2023-11-14	1:07:53.23 AM		35.1	31.6191	130.69	228.905	0	0	-21.2487	-0.1	-1.2	167.2		Sport	97	24.198	5264	18.8889	NE	7.9212	Calm	DJI M30	1581F4BND226900B	4LGCK5S0071QAW
2023-11-14	1:07:53.43 AM		35.2	31.6191	130.69	229.514	0	0	-21.2487	-0.1	-0.9	167.3		Sport	96	24.202	10627	19	NE	7.9212	Calm	DJI M30	1581F4BND226900B	4LGCK5S0071QAW
2023-11-14	1:07:53.43 AM		35.3	31.6191	130.69	230.124	0	0	-21.2487	-0.1	-0.9	167.3		Sport	96	24.202	10627	19	NE	7.9212	Calm	DJI M30	1581F4BND226900B	4LGCK5S0071QAW
2023-11-14	1:07:53.64 AM		35.4	31.6191	130.69	230.734	0	0	-21.2487	-0.3	-1.1	167.3		Sport	97	24.168	5264	18.8889	NE	7.9212	Calm	DJI M30	1581F4BND226900B	4LGCK5S0071QAW
2023-11-14	1:07:53.74 AM		35.5	31.6191	130.69	231.038	0	0	-21.2487	-0.2	-1.3	167.3		Sport	97	24.168	5264	18.8889	NE	7.9212	Calm	DJI M30	1581F4BND226900B	4LGCK5S0071QAW
2023-11-14	1:07:53.84 AM		35.6	31.6191	130.69	231.953	0	0	-21.2487	0.1	-1.8	167.2		Sport	97	24.168	5264	18.8889	NE	7.9212	Calm	DJI M30	1581F4BND226900B	4LGCK5S0071QAW
2023-11-14	1:07:53.84 AM		35.7	31.6191	130.69	232.258	0	0	-21.2487	0.5	-2.1	167.2		Sport	97	24.168	5264	18.8889	NE	7.9212	Calm	DJI M30	1581F4BND226900B	4LGCK5S0071QAW
2023-11-14	1:07:54.04 AM		35.8	31.6191	130.69	233.172	0	0	-21.6088	0.7	-2.3	167.2		Sport	97	24.168	5264	18.8889	NE	7.9212	Calm	DJI M30	1581F4BND226900B	4LGCK5S0071QAW
2023-11-14	1:07:54.04 AM		35.9	31.6191	130.69	233.477	0	0	-21.6088	0.5	-2.1	167.2		Sport	97	24.168	5264	18.8889	NE	7.9212	Calm	DJI M30	1581F4BND226900B	4LGCK5S0071QAW
2023-11-14	1:07:54.24 AM		36	31.6191	130.69	234.086	0	0	-21.2487	0	-1.8	167.2		Sport	97	24.168	5264	18.8889	NE	7.9212	Calm	DJI M30	1581F4BND226900B	4LGCK5S0071QAW
2023-11-14	1:07:54.24 AM		36.1	31.6191	130.69	234.696	0	0	-21.2487	-0.3	-1.6	167.2		Sport	97	24.168	5264	18.8889	NE	7.9212	Calm	DJI M30	1581F4BND226900B	4LGCK5S0071QAW
2023-11-14	1:07:54.45 AM		36.2	31.6191	130.69	235.61	0	0	-21.2487	-0.5	-1.3	167.2		Sport	96	24.178	10627	19	NE	7.9212	Calm	DJI M30	1581F4BND226900B	4LGCK5S0071QAW
2023-11-14	1:07:54.45 AM		36.3	31.6191	130.69	235.915	0	0	-21.2487	-0.5	-1.2	167.2		Sport	96	24.178	10627	19	NE	7.9212	Calm	DJI M30	1581F4BND226900B	4LGCK5S0071QAW
2023-11-14	1:07:54.65 AM		36.4	31.6191	130.69	236.525	0	0	-21.2487	0	-1.1	167.3		Sport	96	24.178	10627	19	NE	7.9212	Calm	DJI M30	1581F4BND226900B	4LGCK5S0071QAW
2023-11-14	1:07:54.65 AM		36.5	31.6191	130.69	237.134	0	0	-21.6088	0.5	-1.2	167.3		Sport	97	24.152	5264	18.8889	NE	7.9212	Calm	DJI M30	1581F4BND226900B	4LGCK5S0071QAW
2023-11-14	1:07:54.86 AM		36.6	31.6191	130.69	237.744	0	0	-21.6088	0.5	-1.4	167.5		Sport	97	24.152	5264	18.8889	NE	7.9212	Calm	DJI M30	1581F4BND226900B	4LGCK5S0071QAW
2023-11-14	1:07:54.86 AM		36.7	31.6191	130.69	238.354	0	0	-21.6088	0.3	-1.7	167.8		Sport	97	24.152	5264	18.8889	NE	7.9212	Calm	DJI M30	1581F4BND226900B	4LGCK5S0071QAW
2023-11-14	1:07:55.06 AM		36.8	31.6191	130.69	238.963	0	0	-21.6088	0.4	-1.9	168.1		Sport	97	24.152	5264	18.8889	NE	7.9212	Calm	DJI M30	1581F4BND226900B	4LGCK5S0071QAW
2023-11-14	1:07:55.06 AM		36.9	31.6191	130.69	239.573	0	0	-21.6088	0.3	-1.7	168.2		Sport	97	24.152	5264	18.8889	NE	7.9212	Calm	DJI M30	1581F4BND226900B	4LGCK5S0071QAW
2023-11-14	1:07:55.26 AM		37	31.6191	130.69	240.182	0	0	-21.6088	0.1	-1.3	168.2		Sport	97	24.152	5264	18.8889	NE	7.9212	Calm	DJI M30	1581F4BND226900B	4LGCK5S0071QAW
2023-11-14	1:07:55.26 AM		37.1	31.6191	130.69	240.792	0	0	-21.6088	0	-1.1	168.1		Sport	97	24.152	5264	18.8889	NE	7.9212	Calm	DJI M30	1581F4BND226900B	4LGCK5S0071QAW
2023-11-14	1:07:55.47 AM		37.2	31.6191	130.69	241.402	0	0	-21.2487	-0.1	-1	168.2		Sport	96	24.209	10616	19	NE	7.9212	Calm	DJI M30	1581F4BND226900B	4LGCK5S0071QAW
2023-11-14	1:07:55.47 AM		37.3	31.6191	130.69	242.011	0	0	-21.2487	-0.2	-1	168.3		Sport	96	24.209	10616	19	NE	7.9212	Calm	DJI M30	1581F4BND226900B	4LGCK5S0071QAW
2023-11-14	1:07:55.67 AM		37.4	31.6191	130.69	242.621	0	0	-21.2487	-0.6	-1.2	168.3		Sport	96	24.209	10616	19	NE	7.9212	Calm	DJI M30	1581F4BND226900B	4LGCK5S0071QAW
2023-11-14	1:07:55.67 AM		37.5	31.6191	130.69	243.23	0	0	-21.2487	-0.6	-1.5	168.3		Sport	96	24.209	10616	19	NE	7.9212	Calm	DJI M30	1581F4BND226900B	4LGCK5S0071QAW
2023-11-14	1:07:55.87 AM		37.6	31.6191	130.69	243.84	0	0	-21.2487	-0.3	-1.8	168.2		Sport	97	24.181	5254	19	NE	7.9212	Calm	DJI M30	1581F4BND226900B	4LGCK5S0071QAW
2023-11-14	1:07:55.87 AM		37.7	31.6191	130.69	244.45	0	0	-21.2487	0.2	-1.9	168.2		Sport	97	24.181	5254	19	NE	7.9212	Calm	DJI M30	1581F4BND226900B	4LGCK5S0071QAW
2023-11-14	1:07:56.08 AM		37.8	31.6191	130.69	245.059	0	0	-21.6088	0.8	-1.9	168.2		Sport	97	24.181	5254	19	NE	7.9212	Calm	DJI M30	1581F4BND226900B	4LGCK5S0071QAW
2023-11-14	1:07:56.08 AM		37.9	31.6191	130.69	245.364	0	0	-21.6088	0.9	-1.7	168.2		Sport	97	24.181	5254	19	NE	7.9212	Calm	DJI M30	1581F4BND226900B	4LGCK5S0071QAW
2023-11-14	1:07:56.28 AM		38	31.6191	130.69	246.278	0	0	-21.2487	0.7	-1.5	168.1		Sport	97	24.181	5254	19	NE	7.9212	Calm	DJI M30	1581F4BND226900B	4LGCK5S0071QAW
2023-11-14	1:07:56.28 AM		38.1	31.6191	130.69	246.583	0	0	-21.6088	0.4	-1.5	168.1		Sport	97	24.181	5254	19	NE	7.9212	Calm	DJI M30	1581F4BND226900B	4LGCK5S0071QAW
2023-11-14	1:07:56.49 AM		38.2	31.6191	130.69	247.498	0	0	-21.2487	0	-1.4	168.1		Sport	96	24.199	10606	19.0556	NE	7.9212	Calm	DJI M30	1581F4BND226900B	4LGCK5S0071QAW
2023-11-14	1:07:56.49 AM		38.3	31.6191	130.69	247.802	0	0	-21.2487	0	-1.4	168.1		Sport	96	24.199	10606	19.0556	NE	7.9212	Calm	DJI M30	1581F4BND226900B	4LGCK5S0071QAW
[truncated: 9,199 more rows]

## Sheet: EventC_UAS
Date [dd.mm.yyyy]	Raw time [hh:mm:ss.ss]	Local time [hh:mm:ss.ss]	Fly time [s]	Latitude [decimal degrees]	Longitude [decimal degrees]	Altitude [asl, m]	x velocity [km h-1]	y velocity [km h-1]	z velocity [km h-1]	Pitch [°]	Roll [°]	Yaw [°]	Direction of travel [°]	Fly state	Average battery level [%]	Average battery voltage [V]	Average battery current [mAh]	Average battery temperature [°C]	Wind direction	Wind speed [km h-1]	Wind intensity level	UAS type	UAS serial number	Remote controller serial	Application notification	Application warning
[truncated: 7,799 more rows]

[truncated: 1 more sheets: EventD_UAS]
