# Supplementary material for: In-situ evidence of volcanic ash aggregation during fallout from combined ground- and UAS-based observations
Source: Sci Rep. 2026 Mar 26;16:15083. doi: 10.1038/s41598-026-45460-x (PMC13171961; doi:10.1038/s41598-026-45460-x)
Supplement: Supplementary file 4 — Supplementary Information 4: Raw data of the Optical Particle Counter (OPC) (Events A, B, and C, D). [file 41598_2026_45460_MOESM4_ESM.xlsx]

## Sheet: EventA_OPC
Analysis time [s]	Counts per seconds [bins equivalent in µm]																									Raw data conversion into mass based on particle density of 2500 kg m-3 and spherical assumption [g]
	Bin0	Bin1	Bin2	Bin3	Bin4	Bin5	Bin6	Bin7	Bin8	Bin9	Bin10	Bin11	Bin12	Bin13	Bin14	Bin15	Bin16	Bin17	Bin18	Bin19	Bin20	Bin21	Bin22	Bin23		Bin0	Bin1	Bin2	Bin3	Bin4	Bin5	Bin6	Bin7	Bin8	Bin9	Bin10	Bin11	Bin12	Bin13	Bin14	Bin15	Bin16	Bin17	Bin18	Bin19	Bin20	Bin21	Bin22	Bin23
	0,35 - 0,46	0,46 - 0,66	0,66 - 1,00	1,00 - 1,30	1,30 - 1,70	1,70 - 2,30	2,30 - 3,00	3,00 - 4,00	4,00 - 5,20	5,20 - 6,50	6,50 - 8,00	8,00 - 10,00	10,00 - 12,00	12,00 - 14,00	14,00 - 16,00	16,00 - 18,00	18,00 - 20,00	20,00 - 22,00	22,00 - 25,00	25,00 - 28,00	28,00 - 31,00	31,00 - 34,00	34,00 - 37,00	37,00 - 40,00		0.35	0.46	0.66	1	1.3	1.7	2.3	3	4	5.2	6.5	8	10	12	14	16	18	20	22	25	28	31	34	37
0	30	6	1	2	0	0	0	0	0	0	0	0	0	0	0	0	0	0	0	0	0	0	0	0		1.68284e-12	7.64088e-13	3.76141e-13	2.61667e-12	0	0	0	0	0	0	0	0	0	0	0	0	0	0	0	0	0	0	0	0
1.398	35	0	3	0	0	0	0	0	0	0	0	0	0	0	0	0	0	0	0	0	0	0	0	0		1.96332e-12	0	1.12842e-12	0	0	0	0	0	0	0	0	0	0	0	0	0	0	0	0	0	0	0	0	0
2.796	32	4	1	1	2	0	0	0	0	0	0	0	0	0	0	0	0	0	0	0	0	0	0	0		1.79503e-12	5.09392e-13	3.76141e-13	1.30833e-12	5.74882e-12	0	0	0	0	0	0	0	0	0	0	0	0	0	0	0	0	0	0	0
4.194	25	3	3	0	1	1	0	0	0	0	0	0	0	0	0	0	0	0	0	0	0	0	0	0		1.40237e-12	3.82044e-13	1.12842e-12	0	2.87441e-12	6.42784e-12	0	0	0	0	0	0	0	0	0	0	0	0	0	0	0	0	0	0
5.592	20	4	4	1	0	3	1	2	1	0	0	0	0	0	0	0	0	0	0	0	0	0	0	0		1.1219e-12	5.09392e-13	1.50456e-12	1.30833e-12	0	1.92835e-11	1.59185e-11	7.065e-11	8.37333e-11	0	0	0	0	0	0	0	0	0	0	0	0	0	0	0
6.99	34	3	2	1	1	0	0	0	0	0	0	0	0	0	0	0	0	0	0	0	0	0	0	0		1.90722e-12	3.82044e-13	7.52281e-13	1.30833e-12	2.87441e-12	0	0	0	0	0	0	0	0	0	0	0	0	0	0	0	0	0	0	0
8.388	20	4	1	1	0	0	0	0	1	0	0	0	0	0	0	0	0	1	0	0	0	0	0	0		1.1219e-12	5.09392e-13	3.76141e-13	1.30833e-12	0	0	0	0	8.37333e-11	0	0	0	0	0	0	0	0	1.04667e-08	0	0	0	0	0	0
9.786	23	5	3	0	0	0	1	0	0	0	0	0	1	0	0	0	0	0	0	0	0	0	0	0		1.29018e-12	6.3674e-13	1.12842e-12	0	0	0	1.59185e-11	0	0	0	0	0	1.30833e-09	0	0	0	0	0	0	0	0	0	0	0
11.184	26	1	3	1	0	1	0	1	0	0	0	0	0	0	0	0	0	0	0	0	0	0	0	0		1.45846e-12	1.27348e-13	1.12842e-12	1.30833e-12	0	6.42784e-12	0	3.5325e-11	0	0	0	0	0	0	0	0	0	0	0	0	0	0	0	0
12.582	29	8	1	1	2	1	1	0	0	0	0	0	0	0	0	0	0	0	0	0	0	0	0	0		1.62675e-12	1.01878e-12	3.76141e-13	1.30833e-12	5.74882e-12	6.42784e-12	1.59185e-11	0	0	0	0	0	0	0	0	0	0	0	0	0	0	0	0	0
13.98	23	1	1	0	0	1	0	0	0	0	0	0	0	0	0	0	0	0	0	0	0	0	0	0		1.29018e-12	1.27348e-13	3.76141e-13	0	0	6.42784e-12	0	0	0	0	0	0	0	0	0	0	0	0	0	0	0	0	0	0
15.378	21	2	0	2	0	2	0	0	0	0	0	0	2	0	0	0	0	0	0	0	0	0	0	0		1.17799e-12	2.54696e-13	0	2.61667e-12	0	1.28557e-11	0	0	0	0	0	0	2.61667e-09	0	0	0	0	0	0	0	0	0	0	0
16.776	30	3	3	2	0	0	1	0	0	0	0	0	0	0	0	0	0	0	0	0	0	0	0	0		1.68284e-12	3.82044e-13	1.12842e-12	2.61667e-12	0	0	1.59185e-11	0	0	0	0	0	0	0	0	0	0	0	0	0	0	0	0	0
18.174	25	4	3	0	0	0	0	0	0	0	0	0	0	0	0	0	0	0	0	0	0	0	0	0		1.40237e-12	5.09392e-13	1.12842e-12	0	0	0	0	0	0	0	0	0	0	0	0	0	0	0	0	0	0	0	0	0
19.572	30	1	2	0	0	1	1	1	0	0	0	0	0	0	0	0	0	0	0	0	0	0	0	0		1.68284e-12	1.27348e-13	7.52281e-13	0	0	6.42784e-12	1.59185e-11	3.5325e-11	0	0	0	0	0	0	0	0	0	0	0	0	0	0	0	0
20.97	29	2	3	1	1	1	1	1	0	0	0	0	0	0	0	0	0	0	0	0	0	0	0	0		1.62675e-12	2.54696e-13	1.12842e-12	1.30833e-12	2.87441e-12	6.42784e-12	1.59185e-11	3.5325e-11	0	0	0	0	0	0	0	0	0	0	0	0	0	0	0	0
22.368	28	2	1	0	0	1	0	0	0	0	0	0	0	0	0	0	0	0	0	0	0	0	0	0		1.57065e-12	2.54696e-13	3.76141e-13	0	0	6.42784e-12	0	0	0	0	0	0	0	0	0	0	0	0	0	0	0	0	0	0
23.766	26	4	3	0	1	0	0	0	0	0	0	0	0	0	0	0	0	0	0	0	0	0	0	0		1.45846e-12	5.09392e-13	1.12842e-12	0	2.87441e-12	0	0	0	0	0	0	0	0	0	0	0	0	0	0	0	0	0	0	0
25.164	25	4	2	0	0	2	0	0	0	0	0	0	0	0	0	0	0	0	0	0	0	0	0	0		1.40237e-12	5.09392e-13	7.52281e-13	0	0	1.28557e-11	0	0	0	0	0	0	0	0	0	0	0	0	0	0	0	0	0	0
26.562	27	6	2	0	1	1	0	0	0	0	0	0	0	0	0	0	0	0	0	0	0	0	0	0		1.51456e-12	7.64088e-13	7.52281e-13	0	2.87441e-12	6.42784e-12	0	0	0	0	0	0	0	0	0	0	0	0	0	0	0	0	0	0
27.96	27	5	1	0	2	2	0	0	0	0	0	0	0	0	0	0	0	0	0	0	0	0	0	0		1.51456e-12	6.3674e-13	3.76141e-13	0	5.74882e-12	1.28557e-11	0	0	0	0	0	0	0	0	0	0	0	0	0	0	0	0	0	0
29.358	23	2	0	0	0	0	0	1	0	0	0	0	0	0	0	0	0	0	0	0	0	0	0	0		1.29018e-12	2.54696e-13	0	0	0	0	0	3.5325e-11	0	0	0	0	0	0	0	0	0	0	0	0	0	0	0	0
30.756	27	5	4	0	1	1	0	0	0	0	0	0	0	0	0	0	0	0	0	0	0	0	0	0		1.51456e-12	6.3674e-13	1.50456e-12	0	2.87441e-12	6.42784e-12	0	0	0	0	0	0	0	0	0	0	0	0	0	0	0	0	0	0
32.154	31	5	1	1	0	0	0	0	0	0	0	0	0	0	0	0	0	0	0	0	0	0	0	0		1.73894e-12	6.3674e-13	3.76141e-13	1.30833e-12	0	0	0	0	0	0	0	0	0	0	0	0	0	0	0	0	0	0	0	0
33.552	27	3	1	0	0	0	0	0	0	0	0	0	0	0	0	0	0	0	0	0	0	0	0	0		1.51456e-12	3.82044e-13	3.76141e-13	0	0	0	0	0	0	0	0	0	0	0	0	0	0	0	0	0	0	0	0	0
34.95	25	4	1	3	1	0	0	0	0	1	0	0	0	0	0	0	0	0	0	0	0	0	0	0		1.40237e-12	5.09392e-13	3.76141e-13	3.925e-12	2.87441e-12	0	0	0	0	1.83962e-10	0	0	0	0	0	0	0	0	0	0	0	0	0	0
36.348	30	5	0	0	1	1	0	1	0	0	0	0	0	0	0	0	0	0	0	0	0	0	0	0		1.68284e-12	6.3674e-13	0	0	2.87441e-12	6.42784e-12	0	3.5325e-11	0	0	0	0	0	0	0	0	0	0	0	0	0	0	0	0
37.746	20	1	0	0	1	0	2	0	0	0	0	0	0	0	0	0	0	0	0	0	0	0	0	0		1.1219e-12	1.27348e-13	0	0	2.87441e-12	0	3.1837e-11	0	0	0	0	0	0	0	0	0	0	0	0	0	0	0	0	0
39.144	36	6	2	0	0	0	1	0	0	0	0	0	0	0	0	0	0	0	0	0	0	0	0	0		2.01941e-12	7.64088e-13	7.52281e-13	0	0	0	1.59185e-11	0	0	0	0	0	0	0	0	0	0	0	0	0	0	0	0	0
40.542	31	2	2	0	1	1	0	0	0	0	0	0	0	0	0	0	0	0	0	0	0	0	0	0		1.73894e-12	2.54696e-13	7.52281e-13	0	2.87441e-12	6.42784e-12	0	0	0	0	0	0	0	0	0	0	0	0	0	0	0	0	0	0
41.94	28	3	3	0	1	1	0	0	0	0	0	0	0	0	0	0	0	0	0	0	0	0	0	0		1.57065e-12	3.82044e-13	1.12842e-12	0	2.87441e-12	6.42784e-12	0	0	0	0	0	0	0	0	0	0	0	0	0	0	0	0	0	0
43.338	26	6	1	0	0	1	1	0	0	0	0	0	0	0	0	0	0	0	0	0	0	0	0	0		1.45846e-12	7.64088e-13	3.76141e-13	0	0	6.42784e-12	1.59185e-11	0	0	0	0	0	0	0	0	0	0	0	0	0	0	0	0	0
44.736	34	8	2	1	0	1	1	0	1	1	0	0	0	0	0	0	0	0	0	0	0	0	0	0		1.90722e-12	1.01878e-12	7.52281e-13	1.30833e-12	0	6.42784e-12	1.59185e-11	0	8.37333e-11	1.83962e-10	0	0	0	0	0	0	0	0	0	0	0	0	0	0
46.134	29	2	0	0	0	0	1	0	0	0	1	0	0	0	0	0	0	0	0	0	0	0	0	0		1.62675e-12	2.54696e-13	0	0	0	0	1.59185e-11	0	0	0	3.59301e-10	0	0	0	0	0	0	0	0	0	0	0	0	0
47.532	26	3	3	0	0	0	1	0	0	0	0	0	0	0	0	0	0	0	0	0	0	0	0	0		1.45846e-12	3.82044e-13	1.12842e-12	0	0	0	1.59185e-11	0	0	0	0	0	0	0	0	0	0	0	0	0	0	0	0	0
48.93	40	1	2	1	2	0	0	0	0	0	2	0	1	0	0	0	0	0	0	0	0	0	0	0		2.24379e-12	1.27348e-13	7.52281e-13	1.30833e-12	5.74882e-12	0	0	0	0	0	7.18602e-10	0	1.30833e-09	0	0	0	0	0	0	0	0	0	0	0
50.328	30	4	1	0	0	1	0	0	0	0	0	0	0	0	0	0	0	0	0	0	0	0	0	0		1.68284e-12	5.09392e-13	3.76141e-13	0	0	6.42784e-12	0	0	0	0	0	0	0	0	0	0	0	0	0	0	0	0	0	0
51.726	24	10	1	0	0	0	0	0	0	0	0	0	0	0	0	0	0	0	0	0	0	0	0	0		1.34627e-12	1.27348e-12	3.76141e-13	0	0	0	0	0	0	0	0	0	0	0	0	0	0	0	0	0	0	0	0	0
53.124	24	3	4	0	0	0	2	0	1	0	0	0	0	0	0	0	0	0	0	0	0	0	0	0		1.34627e-12	3.82044e-13	1.50456e-12	0	0	0	3.1837e-11	0	8.37333e-11	0	0	0	0	0	0	0	0	0	0	0	0	0	0	0
54.522	35	6	0	1	0	0	0	0	0	0	0	0	0	0	0	0	0	0	0	0	0	0	0	0		1.96332e-12	7.64088e-13	0	1.30833e-12	0	0	0	0	0	0	0	0	0	0	0	0	0	0	0	0	0	0	0	0
55.92	31	3	2	0	1	0	1	0	0	0	0	0	0	0	0	0	0	0	0	0	0	0	0	0		1.73894e-12	3.82044e-13	7.52281e-13	0	2.87441e-12	0	1.59185e-11	0	0	0	0	0	0	0	0	0	0	0	0	0	0	0	0	0
57.318	27	4	1	0	2	0	1	0	0	0	0	0	0	0	0	0	0	0	0	0	0	0	0	0		1.51456e-12	5.09392e-13	3.76141e-13	0	5.74882e-12	0	1.59185e-11	0	0	0	0	0	0	0	0	0	0	0	0	0	0	0	0	0
58.716	32	3	3	0	2	1	0	1	0	0	0	0	0	0	0	0	0	0	0	0	0	0	0	0		1.79503e-12	3.82044e-13	1.12842e-12	0	5.74882e-12	6.42784e-12	0	3.5325e-11	0	0	0	0	0	0	0	0	0	0	0	0	0	0	0	0
60.114	23	4	1	0	1	0	0	1	0	0	0	0	0	0	0	0	0	0	0	0	0	0	0	0		1.29018e-12	5.09392e-13	3.76141e-13	0	2.87441e-12	0	0	3.5325e-11	0	0	0	0	0	0	0	0	0	0	0	0	0	0	0	0
61.512	33	3	0	0	0	0	0	1	0	1	0	0	0	1	0	0	0	0	0	0	0	0	0	0		1.85113e-12	3.82044e-13	0	0	0	0	0	3.5325e-11	0	1.83962e-10	0	0	0	2.2608e-09	0	0	0	0	0	0	0	0	0	0
62.91	34	1	1	1	0	0	0	0	0	0	0	0	0	0	0	0	0	0	0	0	0	0	0	0		1.90722e-12	1.27348e-13	3.76141e-13	1.30833e-12	0	0	0	0	0	0	0	0	0	0	0	0	0	0	0	0	0	0	0	0
64.308	18	1	1	1	0	1	0	0	0	1	0	0	0	0	0	0	0	0	0	0	0	0	0	0		1.00971e-12	1.27348e-13	3.76141e-13	1.30833e-12	0	6.42784e-12	0	0	0	1.83962e-10	0	0	0	0	0	0	0	0	0	0	0	0	0	0
65.706	29	4	0	1	0	0	0	0	0	1	0	0	0	0	0	0	0	0	0	0	0	0	0	0		1.62675e-12	5.09392e-13	0	1.30833e-12	0	0	0	0	0	1.83962e-10	0	0	0	0	0	0	0	0	0	0	0	0	0	0
67.104	24	2	1	1	1	2	0	0	0	0	0	0	0	0	0	0	0	0	0	0	0	0	0	0		1.34627e-12	2.54696e-13	3.76141e-13	1.30833e-12	2.87441e-12	1.28557e-11	0	0	0	0	0	0	0	0	0	0	0	0	0	0	0	0	0	0
68.502	24	6	3	1	1	1	0	1	0	0	0	0	0	0	0	0	0	0	0	0	0	0	0	0		1.34627e-12	7.64088e-13	1.12842e-12	1.30833e-12	2.87441e-12	6.42784e-12	0	3.5325e-11	0	0	0	0	0	0	0	0	0	0	0	0	0	0	0	0
69.9	21	3	0	0	0	0	0	0	0	0	0	0	0	0	0	0	0	0	0	0	0	0	0	0		1.17799e-12	3.82044e-13	0	0	0	0	0	0	0	0	0	0	0	0	0	0	0	0	0	0	0	0	0	0
71.298	28	4	2	0	1	0	0	0	0	1	0	0	0	0	0	0	0	0	0	0	0	0	0	0		1.57065e-12	5.09392e-13	7.52281e-13	0	2.87441e-12	0	0	0	0	1.83962e-10	0	0	0	0	0	0	0	0	0	0	0	0	0	0
72.696	28	4	2	0	5	1	0	2	1	0	1	0	0	1	1	0	0	0	0	0	0	0	0	0		1.57065e-12	5.09392e-13	7.52281e-13	0	1.4372e-11	6.42784e-12	0	7.065e-11	8.37333e-11	0	3.59301e-10	0	0	2.2608e-09	3.59007e-09	0	0	0	0	0	0	0	0	0
74.094	22	2	1	0	2	1	0	0	0	0	1	0	0	0	0	0	0	0	0	0	0	0	0	0		1.23409e-12	2.54696e-13	3.76141e-13	0	5.74882e-12	6.42784e-12	0	0	0	0	3.59301e-10	0	0	0	0	0	0	0	0	0	0	0	0	0
75.492	30	4	2	3	2	4	4	1	4	2	1	2	0	0	0	0	0	0	0	0	0	0	0	0		1.68284e-12	5.09392e-13	7.52281e-13	3.925e-12	5.74882e-12	2.57114e-11	6.3674e-11	3.5325e-11	3.34933e-10	3.67924e-10	3.59301e-10	1.33973e-09	0	0	0	0	0	0	0	0	0	0	0	0
76.89	19	3	2	0	0	1	0	1	1	0	0	0	1	0	0	0	0	0	0	0	0	0	0	0		1.0658e-12	3.82044e-13	7.52281e-13	0	0	6.42784e-12	0	3.5325e-11	8.37333e-11	0	0	0	1.30833e-09	0	0	0	0	0	0	0	0	0	0	0
78.288	23	4	1	0	0	1	0	0	0	0	2	0	0	0	0	0	0	0	0	0	0	0	0	0		1.29018e-12	5.09392e-13	3.76141e-13	0	0	6.42784e-12	0	0	0	0	7.18602e-10	0	0	0	0	0	0	0	0	0	0	0	0	0
79.686	25	5	3	2	1	2	1	2	1	1	0	0	0	0	0	0	0	0	1	0	0	0	0	0		1.40237e-12	6.3674e-13	1.12842e-12	2.61667e-12	2.87441e-12	1.28557e-11	1.59185e-11	7.065e-11	8.37333e-11	1.83962e-10	0	0	0	0	0	0	0	0	1.39311e-08	0	0	0	0	0
81.084	22	1	1	0	0	0	0	0	0	1	0	0	0	0	0	0	0	0	0	0	0	0	0	0		1.23409e-12	1.27348e-13	3.76141e-13	0	0	0	0	0	0	1.83962e-10	0	0	0	0	0	0	0	0	0	0	0	0	0	0
82.482	36	12	4	2	1	2	1	2	0	1	0	0	0	0	0	0	0	0	0	0	0	0	0	0		2.01941e-12	1.52818e-12	1.50456e-12	2.61667e-12	2.87441e-12	1.28557e-11	1.59185e-11	7.065e-11	0	1.83962e-10	0	0	0	0	0	0	0	0	0	0	0	0	0	0
83.88	36	3	1	0	1	1	2	0	1	0	0	0	0	0	0	0	0	0	0	0	0	0	0	0		2.01941e-12	3.82044e-13	3.76141e-13	0	2.87441e-12	6.42784e-12	3.1837e-11	0	8.37333e-11	0	0	0	0	0	0	0	0	0	0	0	0	0	0	0
85.278	20	2	2	0	3	0	1	0	1	0	0	0	0	0	0	0	0	0	0	0	0	0	0	0		1.1219e-12	2.54696e-13	7.52281e-13	0	8.62323e-12	0	1.59185e-11	0	8.37333e-11	0	0	0	0	0	0	0	0	0	0	0	0	0	0	0
86.676	21	11	2	0	0	0	0	0	0	0	0	0	0	0	0	0	0	0	0	0	0	0	0	0		1.17799e-12	1.40083e-12	7.52281e-13	0	0	0	0	0	0	0	0	0	0	0	0	0	0	0	0	0	0	0	0	0
88.074	23	9	4	4	1	2	3	1	2	0	0	0	0	0	0	0	0	0	0	0	0	0	0	0		1.29018e-12	1.14613e-12	1.50456e-12	5.23333e-12	2.87441e-12	1.28557e-11	4.77555e-11	3.5325e-11	1.67467e-10	0	0	0	0	0	0	0	0	0	0	0	0	0	0	0
89.472	32	2	4	1	4	4	2	1	1	1	0	0	0	0	0	0	0	0	0	0	0	0	0	0		1.79503e-12	2.54696e-13	1.50456e-12	1.30833e-12	1.14976e-11	2.57114e-11	3.1837e-11	3.5325e-11	8.37333e-11	1.83962e-10	0	0	0	0	0	0	0	0	0	0	0	0	0	0
90.87	25	3	1	1	2	1	2	0	1	0	0	0	0	0	0	0	0	0	0	0	0	0	0	0		1.40237e-12	3.82044e-13	3.76141e-13	1.30833e-12	5.74882e-12	6.42784e-12	3.1837e-11	0	8.37333e-11	0	0	0	0	0	0	0	0	0	0	0	0	0	0	0
92.268	27	1	1	1	2	1	1	0	1	0	0	0	0	0	0	0	0	0	0	0	0	0	0	0		1.51456e-12	1.27348e-13	3.76141e-13	1.30833e-12	5.74882e-12	6.42784e-12	1.59185e-11	0	8.37333e-11	0	0	0	0	0	0	0	0	0	0	0	0	0	0	0
93.666	23	4	2	0	1	0	0	0	0	1	0	0	0	0	0	0	0	0	0	0	0	0	0	0		1.29018e-12	5.09392e-13	7.52281e-13	0	2.87441e-12	0	0	0	0	1.83962e-10	0	0	0	0	0	0	0	0	0	0	0	0	0	0
95.064	23	1	3	0	3	0	0	0	0	0	0	0	0	0	0	0	0	0	0	0	0	0	0	0		1.29018e-12	1.27348e-13	1.12842e-12	0	8.62323e-12	0	0	0	0	0	0	0	0	0	0	0	0	0	0	0	0	0	0	0
96.462	25	2	1	0	0	0	0	0	0	1	0	0	0	0	0	0	0	0	0	0	0	0	0	0		1.40237e-12	2.54696e-13	3.76141e-13	0	0	0	0	0	0	1.83962e-10	0	0	0	0	0	0	0	0	0	0	0	0	0	0
97.86	26	7	3	3	0	0	0	0	0	0	0	0	0	0	0	0	0	0	0	0	0	0	0	0		1.45846e-12	8.91436e-13	1.12842e-12	3.925e-12	0	0	0	0	0	0	0	0	0	0	0	0	0	0	0	0	0	0	0	0
99.258	17	2	0	0	0	0	0	0	1	0	0	0	0	0	0	0	0	0	0	0	0	0	0	0		9.53611e-13	2.54696e-13	0	0	0	0	0	0	8.37333e-11	0	0	0	0	0	0	0	0	0	0	0	0	0	0	0
100.656	26	3	2	0	1	1	0	0	0	0	2	0	0	0	0	0	0	0	0	0	0	0	0	0		1.45846e-12	3.82044e-13	7.52281e-13	0	2.87441e-12	6.42784e-12	0	0	0	0	7.18602e-10	0	0	0	0	0	0	0	0	0	0	0	0	0
102.054	32	4	0	1	2	0	1	0	0	0	0	0	0	0	0	0	0	0	0	0	0	0	0	0		1.79503e-12	5.09392e-13	0	1.30833e-12	5.74882e-12	0	1.59185e-11	0	0	0	0	0	0	0	0	0	0	0	0	0	0	0	0	0
103.452	17	9	1	1	0	0	0	0	1	0	0	0	0	0	0	0	0	0	0	0	0	0	0	0		9.53611e-13	1.14613e-12	3.76141e-13	1.30833e-12	0	0	0	0	8.37333e-11	0	0	0	0	0	0	0	0	0	0	0	0	0	0	0
104.85	24	4	6	0	2	0	0	0	0	0	0	0	0	0	0	0	0	0	0	0	0	0	0	0		1.34627e-12	5.09392e-13	2.25684e-12	0	5.74882e-12	0	0	0	0	0	0	0	0	0	0	0	0	0	0	0	0	0	0	0
106.248	22	2	0	1	2	1	0	0	0	0	0	0	0	0	0	0	0	0	0	0	0	0	0	0		1.23409e-12	2.54696e-13	0	1.30833e-12	5.74882e-12	6.42784e-12	0	0	0	0	0	0	0	0	0	0	0	0	0	0	0	0	0	0
107.646	27	4	0	1	2	2	1	0	0	0	0	0	0	0	0	0	0	0	0	0	0	0	0	0		1.51456e-12	5.09392e-13	0	1.30833e-12	5.74882e-12	1.28557e-11	1.59185e-11	0	0	0	0	0	0	0	0	0	0	0	0	0	0	0	0	0
109.044	19	3	2	1	0	1	1	0	0	0	0	0	0	0	0	0	0	0	0	0	0	0	0	0		1.0658e-12	3.82044e-13	7.52281e-13	1.30833e-12	0	6.42784e-12	1.59185e-11	0	0	0	0	0	0	0	0	0	0	0	0	0	0	0	0	0
110.442	29	3	0	3	1	0	1	0	2	0	0	0	0	0	0	0	0	0	0	0	0	0	0	0		1.62675e-12	3.82044e-13	0	3.925e-12	2.87441e-12	0	1.59185e-11	0	1.67467e-10	0	0	0	0	0	0	0	0	0	0	0	0	0	0	0
111.84	28	1	1	2	0	0	0	0	0	1	0	0	0	0	0	0	0	0	0	0	0	0	0	0		1.57065e-12	1.27348e-13	3.76141e-13	2.61667e-12	0	0	0	0	0	1.83962e-10	0	0	0	0	0	0	0	0	0	0	0	0	0	0
113.238	28	2	1	1	0	0	1	0	0	0	0	0	0	0	0	0	0	0	0	0	0	0	0	0		1.57065e-12	2.54696e-13	3.76141e-13	1.30833e-12	0	0	1.59185e-11	0	0	0	0	0	0	0	0	0	0	0	0	0	0	0	0	0
114.636	33	7	4	1	1	0	0	0	0	0	0	0	0	0	0	0	0	0	0	0	0	0	0	0		1.85113e-12	8.91436e-13	1.50456e-12	1.30833e-12	2.87441e-12	0	0	0	0	0	0	0	0	0	0	0	0	0	0	0	0	0	0	0
116.034	20	3	1	1	2	0	0	0	3	0	0	0	0	0	0	0	0	0	0	0	0	0	0	0		1.1219e-12	3.82044e-13	3.76141e-13	1.30833e-12	5.74882e-12	0	0	0	2.512e-10	0	0	0	0	0	0	0	0	0	0	0	0	0	0	0
117.432	15	4	4	0	1	1	0	0	0	0	0	0	0	0	0	0	0	0	0	0	0	0	0	0		8.41422e-13	5.09392e-13	1.50456e-12	0	2.87441e-12	6.42784e-12	0	0	0	0	0	0	0	0	0	0	0	0	0	0	0	0	0	0
118.83	20	6	1	0	1	0	0	0	0	0	0	0	0	0	0	0	0	0	0	0	0	0	0	0		1.1219e-12	7.64088e-13	3.76141e-13	0	2.87441e-12	0	0	0	0	0	0	0	0	0	0	0	0	0	0	0	0	0	0	0
120.228	33	3	0	1	0	0	0	0	0	0	0	0	0	0	0	0	0	0	0	0	0	0	0	0		1.85113e-12	3.82044e-13	0	1.30833e-12	0	0	0	0	0	0	0	0	0	0	0	0	0	0	0	0	0	0	0	0
121.626	27	1	1	2	0	0	0	0	0	0	0	0	0	0	0	0	0	0	0	0	0	0	0	0		1.51456e-12	1.27348e-13	3.76141e-13	2.61667e-12	0	0	0	0	0	0	0	0	0	0	0	0	0	0	0	0	0	0	0	0
123.024	25	3	2	0	1	1	1	0	0	0	0	0	0	0	0	0	0	0	0	0	0	0	0	0		1.40237e-12	3.82044e-13	7.52281e-13	0	2.87441e-12	6.42784e-12	1.59185e-11	0	0	0	0	0	0	0	0	0	0	0	0	0	0	0	0	0
124.422	28	3	2	1	1	0	0	0	0	0	0	0	0	0	0	0	0	0	0	0	0	0	0	0		1.57065e-12	3.82044e-13	7.52281e-13	1.30833e-12	2.87441e-12	0	0	0	0	0	0	0	0	0	0	0	0	0	0	0	0	0	0	0
125.82	29	4	1	1	1	1	0	0	0	0	0	0	0	0	0	0	0	0	0	0	0	0	0	0		1.62675e-12	5.09392e-13	3.76141e-13	1.30833e-12	2.87441e-12	6.42784e-12	0	0	0	0	0	0	0	0	0	0	0	0	0	0	0	0	0	0
127.218	26	7	1	0	0	0	0	0	0	0	0	0	0	0	0	0	0	0	0	0	0	0	0	0		1.45846e-12	8.91436e-13	3.76141e-13	0	0	0	0	0	0	0	0	0	0	0	0	0	0	0	0	0	0	0	0	0
128.616	28	2	2	0	2	0	0	1	1	0	0	0	0	0	0	0	0	0	0	0	0	0	0	0		1.57065e-12	2.54696e-13	7.52281e-13	0	5.74882e-12	0	0	3.5325e-11	8.37333e-11	0	0	0	0	0	0	0	0	0	0	0	0	0	0	0
130.014	23	3	1	0	0	0	0	0	0	0	0	0	0	0	0	0	0	0	0	0	0	0	0	0		1.29018e-12	3.82044e-13	3.76141e-13	0	0	0	0	0	0	0	0	0	0	0	0	0	0	0	0	0	0	0	0	0
131.412	28	4	1	0	0	0	1	0	0	0	0	0	0	0	0	0	0	0	0	0	0	0	0	0		1.57065e-12	5.09392e-13	3.76141e-13	0	0	0	1.59185e-11	0	0	0	0	0	0	0	0	0	0	0	0	0	0	0	0	0
132.81	22	5	1	1	0	1	0	0	0	0	0	0	0	0	0	0	0	0	0	0	0	0	0	0		1.23409e-12	6.3674e-13	3.76141e-13	1.30833e-12	0	6.42784e-12	0	0	0	0	0	0	0	0	0	0	0	0	0	0	0	0	0	0
134.208	22	4	3	0	0	0	0	0	0	0	0	0	0	0	0	0	0	0	0	0	0	0	0	0		1.23409e-12	5.09392e-13	1.12842e-12	0	0	0	0	0	0	0	0	0	0	0	0	0	0	0	0	0	0	0	0	0
135.606	26	1	1	0	1	0	0	0	0	0	0	0	0	0	0	0	0	0	0	0	0	0	0	0		1.45846e-12	1.27348e-13	3.76141e-13	0	2.87441e-12	0	0	0	0	0	0	0	0	0	0	0	0	0	0	0	0	0	0	0
137.004	26	1	0	0	0	0	0	0	0	0	0	0	0	0	0	0	0	0	0	0	0	0	0	0		1.45846e-12	1.27348e-13	0	0	0	0	0	0	0	0	0	0	0	0	0	0	0	0	0	0	0	0	0	0
138.402	17	5	3	0	2	0	0	0	0	0	0	0	0	0	0	0	0	0	0	0	0	0	0	0		9.53611e-13	6.3674e-13	1.12842e-12	0	5.74882e-12	0	0	0	0	0	0	0	0	0	0	0	0	0	0	0	0	0	0	0
139.8	24	3	3	0	0	0	0	0	0	0	0	0	0	0	0	0	0	0	0	0	0	0	0	0		1.34627e-12	3.82044e-13	1.12842e-12	0	0	0	0	0	0	0	0	0	0	0	0	0	0	0	0	0	0	0	0	0
141.198	38	2	2	0	0	0	0	0	0	0	0	0	0	0	0	0	0	0	0	0	0	0	0	0		2.1316e-12	2.54696e-13	7.52281e-13	0	0	0	0	0	0	0	0	0	0	0	0	0	0	0	0	0	0	0	0	0
142.596	30	4	1	0	1	1	1	0	0	0	0	0	0	0	0	0	0	0	0	0	0	0	0	0		1.68284e-12	5.09392e-13	3.76141e-13	0	2.87441e-12	6.42784e-12	1.59185e-11	0	0	0	0	0	0	0	0	0	0	0	0	0	0	0	0	0
143.994	29	3	3	1	0	0	0	0	0	0	0	0	0	0	0	0	0	0	0	0	0	0	0	0		1.62675e-12	3.82044e-13	1.12842e-12	1.30833e-12	0	0	0	0	0	0	0	0	0	0	0	0	0	0	0	0	0	0	0	0
145.392	25	4	2	1	0	2	0	0	0	0	0	0	0	0	0	0	0	0	0	0	0	0	0	0		1.40237e-12	5.09392e-13	7.52281e-13	1.30833e-12	0	1.28557e-11	0	0	0	0	0	0	0	0	0	0	0	0	0	0	0	0	0	0
146.79	30	4	0	1	2	0	0	0	0	0	0	0	0	0	0	0	0	0	0	0	0	0	0	0		1.68284e-12	5.09392e-13	0	1.30833e-12	5.74882e-12	0	0	0	0	0	0	0	0	0	0	0	0	0	0	0	0	0	0	0
148.188	28	0	2	2	0	1	0	0	0	0	0	0	0	0	0	0	0	0	0	0	0	0	0	0		1.57065e-12	0	7.52281e-13	2.61667e-12	0	6.42784e-12	0	0	0	0	0	0	0	0	0	0	0	0	0	0	0	0	0	0
149.586	29	6	1	1	0	0	0	0	1	0	0	0	0	0	0	0	0	0	0	0	0	0	0	0		1.62675e-12	7.64088e-13	3.76141e-13	1.30833e-12	0	0	0	0	8.37333e-11	0	0	0	0	0	0	0	0	0	0	0	0	0	0	0
150.984	31	2	0	0	2	0	0	0	0	0	0	0	0	0	0	0	0	0	0	0	0	0	0	0		1.73894e-12	2.54696e-13	0	0	5.74882e-12	0	0	0	0	0	0	0	0	0	0	0	0	0	0	0	0	0	0	0
152.382	24	4	1	0	0	1	0	0	0	0	0	0	0	0	0	0	0	0	0	0	0	0	0	0		1.34627e-12	5.09392e-13	3.76141e-13	0	0	6.42784e-12	0	0	0	0	0	0	0	0	0	0	0	0	0	0	0	0	0	0
153.78	28	3	2	2	0	0	0	0	0	0	0	0	0	0	0	0	0	0	0	0	0	0	0	0		1.57065e-12	3.82044e-13	7.52281e-13	2.61667e-12	0	0	0	0	0	0	0	0	0	0	0	0	0	0	0	0	0	0	0	0
155.178	19	2	1	1	1	0	0	0	0	0	0	0	0	0	0	0	0	0	0	0	0	0	0	0		1.0658e-12	2.54696e-13	3.76141e-13	1.30833e-12	2.87441e-12	0	0	0	0	0	0	0	0	0	0	0	0	0	0	0	0	0	0	0
156.576	29	4	3	0	0	1	0	0	0	0	0	0	0	0	0	0	0	0	0	0	0	0	0	0		1.62675e-12	5.09392e-13	1.12842e-12	0	0	6.42784e-12	0	0	0	0	0	0	0	0	0	0	0	0	0	0	0	0	0	0
157.974	19	3	1	2	0	1	0	0	0	0	0	0	0	0	0	0	0	0	0	0	0	0	0	0		1.0658e-12	3.82044e-13	3.76141e-13	2.61667e-12	0	6.42784e-12	0	0	0	0	0	0	0	0	0	0	0	0	0	0	0	0	0	0
159.372	20	0	2	1	1	1	0	0	0	0	0	0	0	0	0	0	0	0	0	0	0	0	0	0		1.1219e-12	0	7.52281e-13	1.30833e-12	2.87441e-12	6.42784e-12	0	0	0	0	0	0	0	0	0	0	0	0	0	0	0	0	0	0
160.77	22	2	1	0	1	1	0	1	0	0	0	0	0	0	0	0	0	0	0	0	0	0	0	0		1.23409e-12	2.54696e-13	3.76141e-13	0	2.87441e-12	6.42784e-12	0	3.5325e-11	0	0	0	0	0	0	0	0	0	0	0	0	0	0	0	0
162.168	16	3	2	0	0	0	0	0	0	0	0	0	0	0	0	0	0	0	0	0	0	0	0	0		8.97517e-13	3.82044e-13	7.52281e-13	0	0	0	0	0	0	0	0	0	0	0	0	0	0	0	0	0	0	0	0	0
163.566	18	2	0	2	2	0	0	0	0	0	0	0	0	0	0	0	0	0	0	0	0	0	0	0		1.00971e-12	2.54696e-13	0	2.61667e-12	5.74882e-12	0	0	0	0	0	0	0	0	0	0	0	0	0	0	0	0	0	0	0
164.964	10	9	2	0	0	1	0	0	0	0	0	0	0	0	0	0	0	0	0	0	0	0	0	0		5.60948e-13	1.14613e-12	7.52281e-13	0	0	6.42784e-12	0	0	0	0	0	0	0	0	0	0	0	0	0	0	0	0	0	0
166.362	11	0	0	0	0	0	0	0	0	0	0	0	0	0	0	0	0	0	0	0	0	0	0	0		6.17043e-13	0	0	0	0	0	0	0	0	0	0	0	0	0	0	0	0	0	0	0	0	0	0	0
167.76	20	4	1	1	0	0	1	2	0	0	0	0	0	0	0	0	0	0	0	0	0	0	0	0		1.1219e-12	5.09392e-13	3.76141e-13	1.30833e-12	0	0	1.59185e-11	7.065e-11	0	0	0	0	0	0	0	0	0	0	0	0	0	0	0	0
169.158	14	2	0	0	2	0	3	2	0	0	0	0	0	0	0	0	0	0	0	0	0	0	0	0		7.85327e-13	2.54696e-13	0	0	5.74882e-12	0	4.77555e-11	7.065e-11	0	0	0	0	0	0	0	0	0	0	0	0	0	0	0	0
170.556	16	4	4	2	1	2	3	1	1	0	0	0	0	0	0	0	0	0	0	0	0	0	0	0		8.97517e-13	5.09392e-13	1.50456e-12	2.61667e-12	2.87441e-12	1.28557e-11	4.77555e-11	3.5325e-11	8.37333e-11	0	0	0	0	0	0	0	0	0	0	0	0	0	0	0
171.954	17	1	0	0	1	2	0	0	1	0	0	0	0	0	0	0	0	0	0	0	0	0	0	0		9.53611e-13	1.27348e-13	0	0	2.87441e-12	1.28557e-11	0	0	8.37333e-11	0	0	0	0	0	0	0	0	0	0	0	0	0	0	0
173.352	16	4	3	1	0	1	0	1	0	0	0	0	0	0	0	0	0	0	0	0	0	0	0	0		8.97517e-13	5.09392e-13	1.12842e-12	1.30833e-12	0	6.42784e-12	0	3.5325e-11	0	0	0	0	0	0	0	0	0	0	0	0	0	0	0	0
174.75	16	3	2	0	0	4	4	1	2	0	0	0	0	0	0	0	0	0	0	0	0	0	0	0		8.97517e-13	3.82044e-13	7.52281e-13	0	0	2.57114e-11	6.3674e-11	3.5325e-11	1.67467e-10	0	0	0	0	0	0	0	0	0	0	0	0	0	0	0
176.148	29	6	0	5	3	2	1	0	0	1	0	0	0	0	0	0	0	0	0	0	0	0	0	0		1.62675e-12	7.64088e-13	0	6.54167e-12	8.62323e-12	1.28557e-11	1.59185e-11	0	0	1.83962e-10	0	0	0	0	0	0	0	0	0	0	0	0	0	0
177.546	23	8	2	4	2	6	1	3	4	3	1	3	0	0	0	0	0	0	0	0	0	0	0	0		1.29018e-12	1.01878e-12	7.52281e-13	5.23333e-12	5.74882e-12	3.8567e-11	1.59185e-11	1.05975e-10	3.34933e-10	5.51886e-10	3.59301e-10	2.0096e-09	0	0	0	0	0	0	0	0	0	0	0	0
178.944	30	5	2	0	0	1	1	0	1	0	0	0	0	0	0	0	0	0	0	0	0	0	0	0		1.68284e-12	6.3674e-13	7.52281e-13	0	0	6.42784e-12	1.59185e-11	0	8.37333e-11	0	0	0	0	0	0	0	0	0	0	0	0	0	0	0
180.342	29	4	3	0	0	0	1	0	1	0	0	0	0	0	0	0	0	0	0	0	0	0	0	0		1.62675e-12	5.09392e-13	1.12842e-12	0	0	0	1.59185e-11	0	8.37333e-11	0	0	0	0	0	0	0	0	0	0	0	0	0	0	0
181.74	35	7	1	2	5	2	5	4	2	2	1	3	0	0	0	0	0	0	0	0	0	0	0	0		1.96332e-12	8.91436e-13	3.76141e-13	2.61667e-12	1.4372e-11	1.28557e-11	7.95925e-11	1.413e-10	1.67467e-10	3.67924e-10	3.59301e-10	2.0096e-09	0	0	0	0	0	0	0	0	0	0	0	0
183.138	23	4	2	0	1	4	3	0	0	0	0	0	0	0	0	0	0	0	0	0	0	0	0	0		1.29018e-12	5.09392e-13	7.52281e-13	0	2.87441e-12	2.57114e-11	4.77555e-11	0	0	0	0	0	0	0	0	0	0	0	0	0	0	0	0	0
184.536	29	5	0	0	2	1	3	0	0	1	0	0	0	0	0	0	0	0	0	0	0	0	0	0		1.62675e-12	6.3674e-13	0	0	5.74882e-12	6.42784e-12	4.77555e-11	0	0	1.83962e-10	0	0	0	0	0	0	0	0	0	0	0	0	0	0
185.934	33	1	2	0	2	0	0	0	1	1	0	0	0	0	0	0	0	0	0	0	0	0	0	0		1.85113e-12	1.27348e-13	7.52281e-13	0	5.74882e-12	0	0	0	8.37333e-11	1.83962e-10	0	0	0	0	0	0	0	0	0	0	0	0	0	0
187.332	16	2	2	0	2	1	0	2	0	1	0	0	0	0	0	0	0	0	0	0	0	0	0	0		8.97517e-13	2.54696e-13	7.52281e-13	0	5.74882e-12	6.42784e-12	0	7.065e-11	0	1.83962e-10	0	0	0	0	0	0	0	0	0	0	0	0	0	0
188.73	30	2	0	0	1	0	1	0	0	0	0	0	0	0	0	0	0	0	0	0	0	0	0	0		1.68284e-12	2.54696e-13	0	0	2.87441e-12	0	1.59185e-11	0	0	0	0	0	0	0	0	0	0	0	0	0	0	0	0	0
190.128	25	4	0	0	0	1	0	1	0	0	0	0	0	0	0	0	0	0	0	0	0	0	0	0		1.40237e-12	5.09392e-13	0	0	0	6.42784e-12	0	3.5325e-11	0	0	0	0	0	0	0	0	0	0	0	0	0	0	0	0
191.526	13	3	1	0	0	0	0	0	0	0	0	0	0	0	0	0	0	0	0	0	0	0	0	0		7.29232e-13	3.82044e-13	3.76141e-13	0	0	0	0	0	0	0	0	0	0	0	0	0	0	0	0	0	0	0	0	0
192.924	22	5	2	0	1	1	1	0	0	0	0	0	0	0	0	0	0	0	0	0	0	0	0	0		1.23409e-12	6.3674e-13	7.52281e-13	0	2.87441e-12	6.42784e-12	1.59185e-11	0	0	0	0	0	0	0	0	0	0	0	0	0	0	0	0	0
194.322	22	3	2	0	0	0	0	1	1	0	1	0	0	0	0	0	0	0	0	0	0	0	0	0		1.23409e-12	3.82044e-13	7.52281e-13	0	0	0	0	3.5325e-11	8.37333e-11	0	3.59301e-10	0	0	0	0	0	0	0	0	0	0	0	0	0
195.72	18	4	2	0	0	0	0	0	0	0	0	0	0	0	0	0	0	0	0	0	0	0	0	0		1.00971e-12	5.09392e-13	7.52281e-13	0	0	0	0	0	0	0	0	0	0	0	0	0	0	0	0	0	0	0	0	0
197.118	22	4	4	1	0	0	1	0	1	0	0	0	0	0	0	0	0	0	0	0	0	0	0	0		1.23409e-12	5.09392e-13	1.50456e-12	1.30833e-12	0	0	1.59185e-11	0	8.37333e-11	0	0	0	0	0	0	0	0	0	0	0	0	0	0	0
198.516	19	3	4	0	1	1	1	0	0	0	0	1	0	0	0	0	0	0	0	0	0	0	0	0		1.0658e-12	3.82044e-13	1.50456e-12	0	2.87441e-12	6.42784e-12	1.59185e-11	0	0	0	0	6.69867e-10	0	0	0	0	0	0	0	0	0	0	0	0
199.914	14	5	0	0	3	1	3	2	2	2	0	0	0	0	0	0	0	0	0	0	0	0	0	0		7.85327e-13	6.3674e-13	0	0	8.62323e-12	6.42784e-12	4.77555e-11	7.065e-11	1.67467e-10	3.67924e-10	0	0	0	0	0	0	0	0	0	0	0	0	0	0
201.312	18	1	1	0	2	1	3	2	1	1	0	0	0	1	0	0	0	0	0	0	0	0	0	0		1.00971e-12	1.27348e-13	3.76141e-13	0	5.74882e-12	6.42784e-12	4.77555e-11	7.065e-11	8.37333e-11	1.83962e-10	0	0	0	2.2608e-09	0	0	0	0	0	0	0	0	0	0
202.71	18	6	0	1	2	1	2	2	1	0	0	0	0	0	0	0	0	0	0	0	0	0	0	0		1.00971e-12	7.64088e-13	0	1.30833e-12	5.74882e-12	6.42784e-12	3.1837e-11	7.065e-11	8.37333e-11	0	0	0	0	0	0	0	0	0	0	0	0	0	0	0
204.108	17	2	3	1	1	1	2	0	1	1	0	0	0	0	0	0	0	0	0	0	0	0	0	0		9.53611e-13	2.54696e-13	1.12842e-12	1.30833e-12	2.87441e-12	6.42784e-12	3.1837e-11	0	8.37333e-11	1.83962e-10	0	0	0	0	0	0	0	0	0	0	0	0	0	0
205.506	20	3	1	0	1	2	2	1	2	2	1	0	0	0	0	0	0	0	0	0	0	0	0	0		1.1219e-12	3.82044e-13	3.76141e-13	0	2.87441e-12	1.28557e-11	3.1837e-11	3.5325e-11	1.67467e-10	3.67924e-10	3.59301e-10	0	0	0	0	0	0	0	0	0	0	0	0	0
206.904	29	3	2	3	0	5	3	0	1	0	0	1	0	0	0	0	0	0	0	0	0	0	0	0		1.62675e-12	3.82044e-13	7.52281e-13	3.925e-12	0	3.21392e-11	4.77555e-11	0	8.37333e-11	0	0	6.69867e-10	0	0	0	0	0	0	0	0	0	0	0	0
208.302	30	10	2	0	0	4	3	0	2	1	0	0	0	0	0	0	0	0	0	0	0	0	0	0		1.68284e-12	1.27348e-12	7.52281e-13	0	0	2.57114e-11	4.77555e-11	0	1.67467e-10	1.83962e-10	0	0	0	0	0	0	0	0	0	0	0	0	0	0
209.7	16	2	2	0	2	1	2	0	0	0	0	0	0	0	0	0	0	0	0	0	0	0	0	0		8.97517e-13	2.54696e-13	7.52281e-13	0	5.74882e-12	6.42784e-12	3.1837e-11	0	0	0	0	0	0	0	0	0	0	0	0	0	0	0	0	0
211.098	23	3	0	0	0	3	1	1	0	1	0	0	0	0	0	0	0	0	0	0	0	0	0	0		1.29018e-12	3.82044e-13	0	0	0	1.92835e-11	1.59185e-11	3.5325e-11	0	1.83962e-10	0	0	0	0	0	0	0	0	0	0	0	0	0	0
212.496	18	4	3	1	0	0	0	0	0	0	0	0	0	0	0	0	0	0	0	0	0	0	0	0		1.00971e-12	5.09392e-13	1.12842e-12	1.30833e-12	0	0	0	0	0	0	0	0	0	0	0	0	0	0	0	0	0	0	0	0
213.894	26	3	1	0	2	0	0	0	0	3	0	0	0	0	0	0	0	0	0	0	0	0	0	0		1.45846e-12	3.82044e-13	3.76141e-13	0	5.74882e-12	0	0	0	0	5.51886e-10	0	0	0	0	0	0	0	0	0	0	0	0	0	0
215.292	22	7	0	0	0	0	0	0	1	0	0	0	0	0	0	0	0	0	0	0	0	0	0	0		1.23409e-12	8.91436e-13	0	0	0	0	0	0	8.37333e-11	0	0	0	0	0	0	0	0	0	0	0	0	0	0	0
216.69	27	2	3	3	0	4	5	3	3	3	3	2	0	0	0	0	0	0	0	0	0	0	0	0		1.51456e-12	2.54696e-13	1.12842e-12	3.925e-12	0	2.57114e-11	7.95925e-11	1.05975e-10	2.512e-10	5.51886e-10	1.0779e-09	1.33973e-09	0	0	0	0	0	0	0	0	0	0	0	0
218.088	26	2	1	2	2	0	1	3	2	0	0	0	0	0	0	0	0	0	0	0	0	0	0	0		1.45846e-12	2.54696e-13	3.76141e-13	2.61667e-12	5.74882e-12	0	1.59185e-11	1.05975e-10	1.67467e-10	0	0	0	0	0	0	0	0	0	0	0	0	0	0	0
219.486	26	3	1	0	0	0	0	0	0	0	0	0	0	0	0	0	0	0	0	0	0	0	0	0		1.45846e-12	3.82044e-13	3.76141e-13	0	0	0	0	0	0	0	0	0	0	0	0	0	0	0	0	0	0	0	0	0
220.884	26	8	1	0	0	0	0	0	1	0	1	0	0	0	0	0	0	0	0	0	0	0	0	0		1.45846e-12	1.01878e-12	3.76141e-13	0	0	0	0	0	8.37333e-11	0	3.59301e-10	0	0	0	0	0	0	0	0	0	0	0	0	0
222.282	33	3	1	1	1	3	1	0	1	0	0	0	0	0	0	0	0	0	0	0	0	0	0	0		1.85113e-12	3.82044e-13	3.76141e-13	1.30833e-12	2.87441e-12	1.92835e-11	1.59185e-11	0	8.37333e-11	0	0	0	0	0	0	0	0	0	0	0	0	0	0	0
223.68	31	5	1	0	0	1	3	1	2	0	2	0	0	0	0	0	0	0	0	0	0	0	0	0		1.73894e-12	6.3674e-13	3.76141e-13	0	0	6.42784e-12	4.77555e-11	3.5325e-11	1.67467e-10	0	7.18602e-10	0	0	0	0	0	0	0	0	0	0	0	0	0
225.078	23	1	3	1	0	2	1	0	3	2	0	0	0	0	0	0	0	0	0	0	0	0	0	0		1.29018e-12	1.27348e-13	1.12842e-12	1.30833e-12	0	1.28557e-11	1.59185e-11	0	2.512e-10	3.67924e-10	0	0	0	0	0	0	0	0	0	0	0	0	0	0
226.476	26	4	1	1	0	1	0	0	0	1	0	0	0	0	0	0	0	0	0	0	0	0	0	0		1.45846e-12	5.09392e-13	3.76141e-13	1.30833e-12	0	6.42784e-12	0	0	0	1.83962e-10	0	0	0	0	0	0	0	0	0	0	0	0	0	0
227.874	34	3	1	1	0	0	0	0	3	0	0	0	0	0	0	0	0	0	0	0	0	0	0	0		1.90722e-12	3.82044e-13	3.76141e-13	1.30833e-12	0	0	0	0	2.512e-10	0	0	0	0	0	0	0	0	0	0	0	0	0	0	0
229.272	39	2	1	1	1	0	1	0	0	0	0	0	0	0	0	0	0	0	0	0	0	0	0	0		2.1877e-12	2.54696e-13	3.76141e-13	1.30833e-12	2.87441e-12	0	1.59185e-11	0	0	0	0	0	0	0	0	0	0	0	0	0	0	0	0	0
230.67	48	8	2	1	0	3	0	0	0	1	1	0	0	0	0	0	0	0	0	0	0	0	0	0		2.69255e-12	1.01878e-12	7.52281e-13	1.30833e-12	0	1.92835e-11	0	0	0	1.83962e-10	3.59301e-10	0	0	0	0	0	0	0	0	0	0	0	0	0
232.068	37	2	2	0	0	1	0	0	1	0	0	0	0	0	0	0	0	0	0	0	0	0	0	0		2.07551e-12	2.54696e-13	7.52281e-13	0	0	6.42784e-12	0	0	8.37333e-11	0	0	0	0	0	0	0	0	0	0	0	0	0	0	0
233.466	30	5	3	2	1	0	1	0	0	0	0	0	0	0	0	0	0	0	0	0	0	0	0	0		1.68284e-12	6.3674e-13	1.12842e-12	2.61667e-12	2.87441e-12	0	1.59185e-11	0	0	0	0	0	0	0	0	0	0	0	0	0	0	0	0	0
234.864	27	3	5	0	1	0	0	0	0	0	0	0	0	0	0	0	0	0	0	0	0	0	0	0		1.51456e-12	3.82044e-13	1.8807e-12	0	2.87441e-12	0	0	0	0	0	0	0	0	0	0	0	0	0	0	0	0	0	0	0
236.262	39	4	1	0	2	0	0	0	1	0	0	0	0	0	0	0	0	0	0	0	0	0	0	0		2.1877e-12	5.09392e-13	3.76141e-13	0	5.74882e-12	0	0	0	8.37333e-11	0	0	0	0	0	0	0	0	0	0	0	0	0	0	0
237.66	27	2	0	0	0	0	0	0	0	0	0	0	0	0	0	0	0	0	0	0	0	0	0	0		1.51456e-12	2.54696e-13	0	0	0	0	0	0	0	0	0	0	0	0	0	0	0	0	0	0	0	0	0	0
239.058	24	2	4	0	0	0	0	0	0	0	0	0	0	0	0	0	0	0	0	0	0	0	0	0		1.34627e-12	2.54696e-13	1.50456e-12	0	0	0	0	0	0	0	0	0	0	0	0	0	0	0	0	0	0	0	0	0
240.456	37	2	3	0	1	0	0	0	0	0	0	0	0	0	0	0	0	0	0	0	0	0	0	0		2.07551e-12	2.54696e-13	1.12842e-12	0	2.87441e-12	0	0	0	0	0	0	0	0	0	0	0	0	0	0	0	0	0	0	0
241.854	27	6	3	0	0	0	1	0	0	0	0	0	0	0	0	0	0	0	0	0	0	0	0	0		1.51456e-12	7.64088e-13	1.12842e-12	0	0	0	1.59185e-11	0	0	0	0	0	0	0	0	0	0	0	0	0	0	0	0	0
243.252	31	2	1	1	0	0	0	0	0	0	0	0	0	0	0	0	0	0	0	0	0	0	0	0		1.73894e-12	2.54696e-13	3.76141e-13	1.30833e-12	0	0	0	0	0	0	0	0	0	0	0	0	0	0	0	0	0	0	0	0
244.65	21	8	1	1	0	1	0	0	0	0	0	0	0	0	0	0	0	0	0	0	0	0	0	0		1.17799e-12	1.01878e-12	3.76141e-13	1.30833e-12	0	6.42784e-12	0	0	0	0	0	0	0	0	0	0	0	0	0	0	0	0	0	0
246.048	26	7	0	0	0	1	1	0	0	0	0	0	0	0	0	0	0	0	0	0	0	0	0	0		1.45846e-12	8.91436e-13	0	0	0	6.42784e-12	1.59185e-11	0	0	0	0	0	0	0	0	0	0	0	0	0	0	0	0	0
247.446	33	4	1	1	0	2	1	0	0	0	0	0	0	0	0	0	0	0	0	0	0	0	0	0		1.85113e-12	5.09392e-13	3.76141e-13	1.30833e-12	0	1.28557e-11	1.59185e-11	0	0	0	0	0	0	0	0	0	0	0	0	0	0	0	0	0
248.844	25	4	1	1	2	1	1	0	0	0	0	0	0	0	0	0	0	0	0	0	0	0	0	0		1.40237e-12	5.09392e-13	3.76141e-13	1.30833e-12	5.74882e-12	6.42784e-12	1.59185e-11	0	0	0	0	0	0	0	0	0	0	0	0	0	0	0	0	0
250.242	34	7	2	3	1	0	0	1	0	0	1	1	0	0	0	0	0	0	0	0	0	0	0	0		1.90722e-12	8.91436e-13	7.52281e-13	3.925e-12	2.87441e-12	0	0	3.5325e-11	0	0	3.59301e-10	6.69867e-10	0	0	0	0	0	0	0	0	0	0	0	0
251.64	29	5	0	1	1	1	0	0	1	0	0	0	0	0	0	0	0	0	0	0	0	0	0	0		1.62675e-12	6.3674e-13	0	1.30833e-12	2.87441e-12	6.42784e-12	0	0	8.37333e-11	0	0	0	0	0	0	0	0	0	0	0	0	0	0	0
253.038	27	7	1	1	1	0	1	0	1	0	0	0	0	0	0	0	0	0	0	0	0	0	0	0		1.51456e-12	8.91436e-13	3.76141e-13	1.30833e-12	2.87441e-12	0	1.59185e-11	0	8.37333e-11	0	0	0	0	0	0	0	0	0	0	0	0	0	0	0
254.436	27	3	2	0	0	0	0	0	0	0	0	0	0	0	0	0	0	0	0	0	0	0	0	0		1.51456e-12	3.82044e-13	7.52281e-13	0	0	0	0	0	0	0	0	0	0	0	0	0	0	0	0	0	0	0	0	0
255.834	33	4	1	0	2	0	0	0	0	0	0	0	0	0	0	0	0	0	0	0	0	0	0	0		1.85113e-12	5.09392e-13	3.76141e-13	0	5.74882e-12	0	0	0	0	0	0	0	0	0	0	0	0	0	0	0	0	0	0	0
257.232	43	1	2	2	1	0	0	0	0	0	0	0	0	0	0	0	0	0	0	0	0	0	0	0		2.41208e-12	1.27348e-13	7.52281e-13	2.61667e-12	2.87441e-12	0	0	0	0	0	0	0	0	0	0	0	0	0	0	0	0	0	0	0
258.63	23	10	2	0	0	0	0	0	0	0	0	0	0	0	0	0	0	0	0	0	0	0	0	0		1.29018e-12	1.27348e-12	7.52281e-13	0	0	0	0	0	0	0	0	0	0	0	0	0	0	0	0	0	0	0	0	0
260.028	30	0	1	1	2	1	0	0	0	0	0	0	0	0	0	0	0	0	0	0	0	0	0	0		1.68284e-12	0	3.76141e-13	1.30833e-12	5.74882e-12	6.42784e-12	0	0	0	0	0	0	0	0	0	0	0	0	0	0	0	0	0	0
261.426	25	4	0	0	0	0	0	0	0	0	0	0	0	0	0	0	0	0	0	0	0	0	0	0		1.40237e-12	5.09392e-13	0	0	0	0	0	0	0	0	0	0	0	0	0	0	0	0	0	0	0	0	0	0
262.824	38	2	3	2	1	0	0	1	1	0	0	0	0	0	0	0	0	0	0	0	0	0	0	0		2.1316e-12	2.54696e-13	1.12842e-12	2.61667e-12	2.87441e-12	0	0	3.5325e-11	8.37333e-11	0	0	0	0	0	0	0	0	0	0	0	0	0	0	0
264.222	37	4	1	0	1	0	0	0	0	0	0	0	0	0	0	0	0	0	0	0	0	0	0	0		2.07551e-12	5.09392e-13	3.76141e-13	0	2.87441e-12	0	0	0	0	0	0	0	0	0	0	0	0	0	0	0	0	0	0	0
265.62	26	4	1	0	1	0	0	0	0	0	0	0	0	0	0	0	0	0	0	0	0	0	0	0		1.45846e-12	5.09392e-13	3.76141e-13	0	2.87441e-12	0	0	0	0	0	0	0	0	0	0	0	0	0	0	0	0	0	0	0
267.018	43	6	1	0	0	0	0	0	0	0	0	0	0	0	0	0	0	0	0	0	0	0	0	0		2.41208e-12	7.64088e-13	3.76141e-13	0	0	0	0	0	0	0	0	0	0	0	0	0	0	0	0	0	0	0	0	0
268.416	24	6	4	0	0	1	1	0	0	0	0	0	0	0	0	0	0	0	0	0	0	0	0	0		1.34627e-12	7.64088e-13	1.50456e-12	0	0	6.42784e-12	1.59185e-11	0	0	0	0	0	0	0	0	0	0	0	0	0	0	0	0	0
269.814	30	1	0	0	0	0	0	0	0	0	0	0	0	0	0	0	0	0	0	0	0	0	0	0		1.68284e-12	1.27348e-13	0	0	0	0	0	0	0	0	0	0	0	0	0	0	0	0	0	0	0	0	0	0
271.212	18	3	1	2	0	0	0	0	0	0	0	0	0	0	0	0	0	0	0	0	0	0	0	0		1.00971e-12	3.82044e-13	3.76141e-13	2.61667e-12	0	0	0	0	0	0	0	0	0	0	0	0	0	0	0	0	0	0	0	0
272.61	26	2	4	0	1	0	0	0	0	0	0	0	0	0	0	0	0	0	0	0	0	0	0	0		1.45846e-12	2.54696e-13	1.50456e-12	0	2.87441e-12	0	0	0	0	0	0	0	0	0	0	0	0	0	0	0	0	0	0	0
274.008	21	3	3	0	1	0	0	1	0	0	0	0	0	0	0	0	0	0	0	0	0	0	0	0		1.17799e-12	3.82044e-13	1.12842e-12	0	2.87441e-12	0	0	3.5325e-11	0	0	0	0	0	0	0	0	0	0	0	0	0	0	0	0
275.406	31	5	1	1	0	1	0	1	0	1	2	0	0	0	0	0	0	0	0	0	0	0	0	0		1.73894e-12	6.3674e-13	3.76141e-13	1.30833e-12	0	6.42784e-12	0	3.5325e-11	0	1.83962e-10	7.18602e-10	0	0	0	0	0	0	0	0	0	0	0	0	0
276.804	20	3	2	3	4	2	0	0	0	1	0	0	0	0	0	0	0	0	0	0	0	0	0	0		1.1219e-12	3.82044e-13	7.52281e-13	3.925e-12	1.14976e-11	1.28557e-11	0	0	0	1.83962e-10	0	0	0	0	0	0	0	0	0	0	0	0	0	0
278.202	29	2	3	0	2	0	0	0	1	0	0	0	0	0	0	0	0	0	0	0	0	0	0	0		1.62675e-12	2.54696e-13	1.12842e-12	0	5.74882e-12	0	0	0	8.37333e-11	0	0	0	0	0	0	0	0	0	0	0	0	0	0	0
279.6	23	6	2	0	0	1	0	0	0	0	0	0	0	0	0	0	0	0	0	0	0	0	0	0		1.29018e-12	7.64088e-13	7.52281e-13	0	0	6.42784e-12	0	0	0	0	0	0	0	0	0	0	0	0	0	0	0	0	0	0
280.998	20	1	3	0	1	1	1	1	1	0	0	0	0	0	0	0	0	0	0	0	0	0	0	0		1.1219e-12	1.27348e-13	1.12842e-12	0	2.87441e-12	6.42784e-12	1.59185e-11	3.5325e-11	8.37333e-11	0	0	0	0	0	0	0	0	0	0	0	0	0	0	0
282.396	23	4	3	0	2	0	0	0	0	0	0	0	0	0	0	0	0	0	0	0	0	0	0	0		1.29018e-12	5.09392e-13	1.12842e-12	0	5.74882e-12	0	0	0	0	0	0	0	0	0	0	0	0	0	0	0	0	0	0	0
283.794	26	3	1	1	0	1	0	0	0	0	0	0	0	0	0	0	0	0	0	0	0	0	0	0		1.45846e-12	3.82044e-13	3.76141e-13	1.30833e-12	0	6.42784e-12	0	0	0	0	0	0	0	0	0	0	0	0	0	0	0	0	0	0
285.192	29	1	3	0	1	0	2	1	0	0	0	0	0	0	0	0	0	0	0	0	0	0	0	0		1.62675e-12	1.27348e-13	1.12842e-12	0	2.87441e-12	0	3.1837e-11	3.5325e-11	0	0	0	0	0	0	0	0	0	0	0	0	0	0	0	0
286.59	23	3	1	0	0	0	0	0	0	0	0	0	0	0	0	0	0	0	0	0	0	0	0	0		1.29018e-12	3.82044e-13	3.76141e-13	0	0	0	0	0	0	0	0	0	0	0	0	0	0	0	0	0	0	0	0	0
287.988	25	2	3	1	0	0	0	0	0	0	0	0	0	0	0	0	0	0	0	0	0	0	0	0		1.40237e-12	2.54696e-13	1.12842e-12	1.30833e-12	0	0	0	0	0	0	0	0	0	0	0	0	0	0	0	0	0	0	0	0
289.386	29	1	1	1	1	0	0	0	0	0	0	0	0	0	0	0	0	0	0	0	0	0	0	0		1.62675e-12	1.27348e-13	3.76141e-13	1.30833e-12	2.87441e-12	0	0	0	0	0	0	0	0	0	0	0	0	0	0	0	0	0	0	0
290.784	24	3	2	1	0	0	0	0	0	0	0	0	0	0	0	0	0	0	0	0	0	0	0	0		1.34627e-12	3.82044e-13	7.52281e-13	1.30833e-12	0	0	0	0	0	0	0	0	0	0	0	0	0	0	0	0	0	0	0	0
292.182	23	1	2	1	1	0	0	0	0	0	0	0	0	0	0	0	0	0	0	0	0	0	0	0		1.29018e-12	1.27348e-13	7.52281e-13	1.30833e-12	2.87441e-12	0	0	0	0	0	0	0	0	0	0	0	0	0	0	0	0	0	0	0
293.58	24	4	2	0	1	0	1	0	0	0	0	0	0	0	0	0	0	0	0	0	0	0	0	0		1.34627e-12	5.09392e-13	7.52281e-13	0	2.87441e-12	0	1.59185e-11	0	0	0	0	0	0	0	0	0	0	0	0	0	0	0	0	0
294.978	31	4	3	0	1	1	0	0	0	0	0	0	0	0	0	0	0	0	0	0	0	0	0	0		1.73894e-12	5.09392e-13	1.12842e-12	0	2.87441e-12	6.42784e-12	0	0	0	0	0	0	0	0	0	0	0	0	0	0	0	0	0	0
296.376	24	2	1	0	1	1	0	0	0	0	0	0	0	0	0	0	0	0	0	0	0	0	0	0		1.34627e-12	2.54696e-13	3.76141e-13	0	2.87441e-12	6.42784e-12	0	0	0	0	0	0	0	0	0	0	0	0	0	0	0	0	0	0
297.774	21	7	1	1	0	1	0	0	0	0	0	0	0	0	0	0	0	0	0	0	0	0	0	0		1.17799e-12	8.91436e-13	3.76141e-13	1.30833e-12	0	6.42784e-12	0	0	0	0	0	0	0	0	0	0	0	0	0	0	0	0	0	0
299.172	21	5	2	0	1	0	0	0	0	0	0	0	0	0	0	0	0	0	0	0	0	0	0	0		1.17799e-12	6.3674e-13	7.52281e-13	0	2.87441e-12	0	0	0	0	0	0	0	0	0	0	0	0	0	0	0	0	0	0	0
300.57	34	5	1	0	1	0	0	0	0	0	0	0	0	0	0	0	0	0	0	0	0	0	0	0		1.90722e-12	6.3674e-13	3.76141e-13	0	2.87441e-12	0	0	0	0	0	0	0	0	0	0	0	0	0	0	0	0	0	0	0
301.968	32	3	2	0	1	0	0	0	0	0	0	0	0	0	0	0	0	0	0	0	0	0	0	0		1.79503e-12	3.82044e-13	7.52281e-13	0	2.87441e-12	0	0	0	0	0	0	0	0	0	0	0	0	0	0	0	0	0	0	0
303.366	36	4	3	0	0	1	1	0	0	0	0	0	0	0	0	0	0	0	0	0	0	0	0	0		2.01941e-12	5.09392e-13	1.12842e-12	0	0	6.42784e-12	1.59185e-11	0	0	0	0	0	0	0	0	0	0	0	0	0	0	0	0	0
304.764	19	8	0	0	1	0	1	1	0	0	0	0	0	0	0	0	0	0	0	0	0	0	0	0		1.0658e-12	1.01878e-12	0	0	2.87441e-12	0	1.59185e-11	3.5325e-11	0	0	0	0	0	0	0	0	0	0	0	0	0	0	0	0
306.162	24	6	2	3	0	0	1	0	1	0	0	0	0	0	0	0	0	0	0	0	0	0	0	0		1.34627e-12	7.64088e-13	7.52281e-13	3.925e-12	0	0	1.59185e-11	0	8.37333e-11	0	0	0	0	0	0	0	0	0	0	0	0	0	0	0
307.56	28	4	6	0	1	0	1	1	0	0	0	0	0	1	0	0	0	0	0	0	0	0	0	0		1.57065e-12	5.09392e-13	2.25684e-12	0	2.87441e-12	0	1.59185e-11	3.5325e-11	0	0	0	0	0	2.2608e-09	0	0	0	0	0	0	0	0	0	0
308.958	32	5	4	3	0	0	2	2	0	0	0	0	0	0	0	0	0	0	0	0	0	0	0	0		1.79503e-12	6.3674e-13	1.50456e-12	3.925e-12	0	0	3.1837e-11	7.065e-11	0	0	0	0	0	0	0	0	0	0	0	0	0	0	0	0
310.356	26	2	2	0	0	0	1	0	1	0	0	0	0	0	0	0	0	0	0	0	0	0	0	0		1.45846e-12	2.54696e-13	7.52281e-13	0	0	0	1.59185e-11	0	8.37333e-11	0	0	0	0	0	0	0	0	0	0	0	0	0	0	0
311.754	32	3	1	2	0	0	1	1	0	0	0	0	0	0	0	0	0	0	0	0	0	0	0	0		1.79503e-12	3.82044e-13	3.76141e-13	2.61667e-12	0	0	1.59185e-11	3.5325e-11	0	0	0	0	0	0	0	0	0	0	0	0	0	0	0	0
313.152	24	6	5	0	1	0	0	0	0	0	0	0	0	0	0	0	0	0	0	0	0	0	0	0		1.34627e-12	7.64088e-13	1.8807e-12	0	2.87441e-12	0	0	0	0	0	0	0	0	0	0	0	0	0	0	0	0	0	0	0
314.55	22	2	1	1	0	1	2	0	0	0	0	0	0	0	0	0	0	0	0	0	0	0	0	0		1.23409e-12	2.54696e-13	3.76141e-13	1.30833e-12	0	6.42784e-12	3.1837e-11	0	0	0	0	0	0	0	0	0	0	0	0	0	0	0	0	0
315.948	25	3	0	0	0	2	0	1	0	1	0	0	0	0	0	0	0	0	0	0	0	0	0	0		1.40237e-12	3.82044e-13	0	0	0	1.28557e-11	0	3.5325e-11	0	1.83962e-10	0	0	0	0	0	0	0	0	0	0	0	0	0	0
317.346	28	4	5	0	0	0	0	0	0	0	0	0	0	0	0	0	0	0	0	0	0	0	0	0		1.57065e-12	5.09392e-13	1.8807e-12	0	0	0	0	0	0	0	0	0	0	0	0	0	0	0	0	0	0	0	0	0
318.744	24	2	1	1	1	1	0	0	0	0	0	0	0	0	0	0	0	0	0	0	0	0	0	0		1.34627e-12	2.54696e-13	3.76141e-13	1.30833e-12	2.87441e-12	6.42784e-12	0	0	0	0	0	0	0	0	0	0	0	0	0	0	0	0	0	0
320.142	10	1	0	0	0	0	0	0	0	0	0	0	0	0	0	0	0	0	0	0	0	0	0	0		5.60948e-13	1.27348e-13	0	0	0	0	0	0	0	0	0	0	0	0	0	0	0	0	0	0	0	0	0	0
321.54	19	5	0	0	0	0	0	0	0	0	0	0	0	0	0	0	0	0	0	0	0	0	0	0		1.0658e-12	6.3674e-13	0	0	0	0	0	0	0	0	0	0	0	0	0	0	0	0	0	0	0	0	0	0
322.938	11	2	0	0	0	0	0	0	0	0	0	0	0	0	0	0	0	0	0	0	0	0	0	0		6.17043e-13	2.54696e-13	0	0	0	0	0	0	0	0	0	0	0	0	0	0	0	0	0	0	0	0	0	0
324.336	15	2	1	0	1	0	0	0	0	0	0	0	0	0	0	0	0	0	0	0	0	0	0	0		8.41422e-13	2.54696e-13	3.76141e-13	0	2.87441e-12	0	0	0	0	0	0	0	0	0	0	0	0	0	0	0	0	0	0	0
325.734	8	2	1	1	0	0	0	0	0	0	0	0	0	0	0	0	0	0	0	0	0	0	0	0		4.48758e-13	2.54696e-13	3.76141e-13	1.30833e-12	0	0	0	0	0	0	0	0	0	0	0	0	0	0	0	0	0	0	0	0
327.132	26	1	1	0	0	1	0	0	0	1	0	0	0	0	0	0	0	0	0	0	0	0	0	0		1.45846e-12	1.27348e-13	3.76141e-13	0	0	6.42784e-12	0	0	0	1.83962e-10	0	0	0	0	0	0	0	0	0	0	0	0	0	0
328.53	14	3	0	1	0	0	0	0	0	0	0	0	0	0	0	0	0	0	0	0	0	0	0	0		7.85327e-13	3.82044e-13	0	1.30833e-12	0	0	0	0	0	0	0	0	0	0	0	0	0	0	0	0	0	0	0	0
329.928	33	3	1	2	1	1	0	0	1	0	0	0	0	0	0	0	0	0	0	0	0	0	0	0		1.85113e-12	3.82044e-13	3.76141e-13	2.61667e-12	2.87441e-12	6.42784e-12	0	0	8.37333e-11	0	0	0	0	0	0	0	0	0	0	0	0	0	0	0
331.326	20	4	2	0	1	0	0	0	0	0	0	0	0	0	0	0	0	0	0	0	0	0	0	0		1.1219e-12	5.09392e-13	7.52281e-13	0	2.87441e-12	0	0	0	0	0	0	0	0	0	0	0	0	0	0	0	0	0	0	0
332.724	14	2	0	0	2	0	0	0	0	0	0	0	0	0	0	0	0	0	0	0	0	0	0	0		7.85327e-13	2.54696e-13	0	0	5.74882e-12	0	0	0	0	0	0	0	0	0	0	0	0	0	0	0	0	0	0	0
334.122	17	0	1	0	1	1	1	0	0	0	0	0	0	0	0	0	0	0	0	0	0	0	0	0		9.53611e-13	0	3.76141e-13	0	2.87441e-12	6.42784e-12	1.59185e-11	0	0	0	0	0	0	0	0	0	0	0	0	0	0	0	0	0
335.52	14	5	2	3	0	2	0	3	0	0	0	0	0	0	0	0	0	0	0	0	0	0	0	0		7.85327e-13	6.3674e-13	7.52281e-13	3.925e-12	0	1.28557e-11	0	1.05975e-10	0	0	0	0	0	0	0	0	0	0	0	0	0	0	0	0
336.918	23	7	0	0	0	1	1	0	0	0	0	0	0	0	0	0	0	0	0	0	0	0	0	0		1.29018e-12	8.91436e-13	0	0	0	6.42784e-12	1.59185e-11	0	0	0	0	0	0	0	0	0	0	0	0	0	0	0	0	0
338.316	22	6	3	1	2	1	1	0	2	0	0	0	0	0	0	0	0	0	0	0	0	0	0	0		1.23409e-12	7.64088e-13	1.12842e-12	1.30833e-12	5.74882e-12	6.42784e-12	1.59185e-11	0	1.67467e-10	0	0	0	0	0	0	0	0	0	0	0	0	0	0	0
339.714	39	8	3	1	2	1	0	1	1	0	1	0	0	0	0	0	0	0	0	0	0	0	0	0		2.1877e-12	1.01878e-12	1.12842e-12	1.30833e-12	5.74882e-12	6.42784e-12	0	3.5325e-11	8.37333e-11	0	3.59301e-10	0	0	0	0	0	0	0	0	0	0	0	0	0
341.112	28	5	0	2	3	2	2	1	2	0	0	0	0	0	0	0	0	0	0	0	0	0	0	0		1.57065e-12	6.3674e-13	0	2.61667e-12	8.62323e-12	1.28557e-11	3.1837e-11	3.5325e-11	1.67467e-10	0	0	0	0	0	0	0	0	0	0	0	0	0	0	0
342.51	24	7	5	2	3	2	6	3	1	1	1	1	0	0	0	0	0	0	0	0	0	0	0	0		1.34627e-12	8.91436e-13	1.8807e-12	2.61667e-12	8.62323e-12	1.28557e-11	9.55109e-11	1.05975e-10	8.37333e-11	1.83962e-10	3.59301e-10	6.69867e-10	0	0	0	0	0	0	0	0	0	0	0	0
343.908	30	10	2	6	6	3	2	2	1	0	1	0	0	0	0	0	0	0	0	0	0	0	0	0		1.68284e-12	1.27348e-12	7.52281e-13	7.85e-12	1.72465e-11	1.92835e-11	3.1837e-11	7.065e-11	8.37333e-11	0	3.59301e-10	0	0	0	0	0	0	0	0	0	0	0	0	0
345.306	4	1	0	0	1	0	0	0	0	0	0	0	0	0	0	0	0	0	0	0	0	0	0	0		2.24379e-13	1.27348e-13	0	0	2.87441e-12	0	0	0	0	0	0	0	0	0	0	0	0	0	0	0	0	0	0	0
346.704	19	1	4	2	2	1	2	1	0	0	2	0	0	0	0	0	0	0	0	0	0	0	0	0		1.0658e-12	1.27348e-13	1.50456e-12	2.61667e-12	5.74882e-12	6.42784e-12	3.1837e-11	3.5325e-11	0	0	7.18602e-10	0	0	0	0	0	0	0	0	0	0	0	0	0
348.102	28	3	4	1	0	1	0	0	2	1	0	0	0	0	0	0	0	0	0	0	0	0	0	0		1.57065e-12	3.82044e-13	1.50456e-12	1.30833e-12	0	6.42784e-12	0	0	1.67467e-10	1.83962e-10	0	0	0	0	0	0	0	0	0	0	0	0	0	0
349.5	23	5	2	1	1	2	4	0	1	0	0	0	0	0	0	0	0	0	0	0	0	0	0	0		1.29018e-12	6.3674e-13	7.52281e-13	1.30833e-12	2.87441e-12	1.28557e-11	6.3674e-11	0	8.37333e-11	0	0	0	0	0	0	0	0	0	0	0	0	0	0	0
350.898	27	2	1	0	0	2	0	0	1	0	1	0	0	0	0	0	0	0	0	0	0	0	0	0		1.51456e-12	2.54696e-13	3.76141e-13	0	0	1.28557e-11	0	0	8.37333e-11	0	3.59301e-10	0	0	0	0	0	0	0	0	0	0	0	0	0
352.296	27	3	2	0	0	2	0	0	0	0	1	0	0	0	0	0	0	0	0	0	0	0	0	0		1.51456e-12	3.82044e-13	7.52281e-13	0	0	1.28557e-11	0	0	0	0	3.59301e-10	0	0	0	0	0	0	0	0	0	0	0	0	0
353.694	19	0	0	2	0	2	1	0	2	1	1	0	0	0	0	0	0	0	0	0	0	0	0	0		1.0658e-12	0	0	2.61667e-12	0	1.28557e-11	1.59185e-11	0	1.67467e-10	1.83962e-10	3.59301e-10	0	0	0	0	0	0	0	0	0	0	0	0	0
355.092	19	1	0	2	1	0	1	4	2	2	0	2	1	0	0	0	0	0	0	0	0	0	0	0		1.0658e-12	1.27348e-13	0	2.61667e-12	2.87441e-12	0	1.59185e-11	1.413e-10	1.67467e-10	3.67924e-10	0	1.33973e-09	1.30833e-09	0	0	0	0	0	0	0	0	0	0	0
356.49	21	2	1	1	1	1	1	1	1	2	0	1	0	0	0	0	0	0	0	0	0	0	0	0		1.17799e-12	2.54696e-13	3.76141e-13	1.30833e-12	2.87441e-12	6.42784e-12	1.59185e-11	3.5325e-11	8.37333e-11	3.67924e-10	0	6.69867e-10	0	0	0	0	0	0	0	0	0	0	0	0
357.888	27	3	0	0	1	1	0	0	0	0	0	1	0	0	0	0	0	0	0	0	0	0	0	0		1.51456e-12	3.82044e-13	0	0	2.87441e-12	6.42784e-12	0	0	0	0	0	6.69867e-10	0	0	0	0	0	0	0	0	0	0	0	0
359.286	27	3	1	0	1	0	1	0	0	0	1	0	0	0	0	0	0	0	0	0	0	0	0	0		1.51456e-12	3.82044e-13	3.76141e-13	0	2.87441e-12	0	1.59185e-11	0	0	0	3.59301e-10	0	0	0	0	0	0	0	0	0	0	0	0	0
360.684	23	2	0	1	0	1	0	0	1	0	0	0	0	0	0	0	0	0	0	0	0	0	0	0		1.29018e-12	2.54696e-13	0	1.30833e-12	0	6.42784e-12	0	0	8.37333e-11	0	0	0	0	0	0	0	0	0	0	0	0	0	0	0
362.082	19	4	1	0	0	0	2	1	1	0	0	0	0	0	0	0	0	0	0	0	0	0	0	0		1.0658e-12	5.09392e-13	3.76141e-13	0	0	0	3.1837e-11	3.5325e-11	8.37333e-11	0	0	0	0	0	0	0	0	0	0	0	0	0	0	0
363.48	15	6	2	3	2	0	3	0	1	0	0	0	0	0	0	0	0	0	0	0	0	0	0	0		8.41422e-13	7.64088e-13	7.52281e-13	3.925e-12	5.74882e-12	0	4.77555e-11	0	8.37333e-11	0	0	0	0	0	0	0	0	0	0	0	0	0	0	0
364.878	15	1	1	0	0	0	0	0	0	0	0	0	0	0	0	0	0	0	0	0	0	0	0	0		8.41422e-13	1.27348e-13	3.76141e-13	0	0	0	0	0	0	0	0	0	0	0	0	0	0	0	0	0	0	0	0	0
366.276	23	2	2	0	0	0	1	1	1	0	0	0	0	0	0	0	0	0	0	0	0	0	0	0		1.29018e-12	2.54696e-13	7.52281e-13	0	0	0	1.59185e-11	3.5325e-11	8.37333e-11	0	0	0	0	0	0	0	0	0	0	0	0	0	0	0
367.674	18	3	2	0	0	0	1	0	0	0	0	0	0	0	0	0	0	0	0	0	0	0	0	0		1.00971e-12	3.82044e-13	7.52281e-13	0	0	0	1.59185e-11	0	0	0	0	0	0	0	0	0	0	0	0	0	0	0	0	0
369.072	16	3	1	1	1	1	2	0	0	2	0	0	0	0	0	0	0	0	0	0	0	0	0	0		8.97517e-13	3.82044e-13	3.76141e-13	1.30833e-12	2.87441e-12	6.42784e-12	3.1837e-11	0	0	3.67924e-10	0	0	0	0	0	0	0	0	0	0	0	0	0	0
370.47	8	2	1	0	0	1	2	1	1	0	0	0	0	0	0	0	0	0	0	0	0	0	0	0		4.48758e-13	2.54696e-13	3.76141e-13	0	0	6.42784e-12	3.1837e-11	3.5325e-11	8.37333e-11	0	0	0	0	0	0	0	0	0	0	0	0	0	0	0
371.868	23	4	1	0	0	0	1	1	3	0	0	0	0	0	0	0	0	0	0	0	0	0	0	0		1.29018e-12	5.09392e-13	3.76141e-13	0	0	0	1.59185e-11	3.5325e-11	2.512e-10	0	0	0	0	0	0	0	0	0	0	0	0	0	0	0
373.266	23	4	3	0	2	0	1	1	1	0	0	0	2	0	0	0	0	0	0	0	0	0	0	0		1.29018e-12	5.09392e-13	1.12842e-12	0	5.74882e-12	0	1.59185e-11	3.5325e-11	8.37333e-11	0	0	0	2.61667e-09	0	0	0	0	0	0	0	0	0	0	0
374.664	21	5	4	0	1	1	0	0	0	0	1	0	0	1	0	0	0	0	0	0	0	0	0	0		1.17799e-12	6.3674e-13	1.50456e-12	0	2.87441e-12	6.42784e-12	0	0	0	0	3.59301e-10	0	0	2.2608e-09	0	0	0	0	0	0	0	0	0	0
376.062	17	2	0	0	1	3	1	0	0	1	1	0	0	0	0	0	0	0	0	0	0	0	0	0		9.53611e-13	2.54696e-13	0	0	2.87441e-12	1.92835e-11	1.59185e-11	0	0	1.83962e-10	3.59301e-10	0	0	0	0	0	0	0	0	0	0	0	0	0
377.46	21	6	0	0	2	1	0	0	1	0	0	0	0	0	0	0	0	0	0	0	0	0	0	0		1.17799e-12	7.64088e-13	0	0	5.74882e-12	6.42784e-12	0	0	8.37333e-11	0	0	0	0	0	0	0	0	0	0	0	0	0	0	0
378.858	21	4	1	0	0	0	0	0	4	0	0	0	0	0	0	0	0	0	0	0	0	0	0	0		1.17799e-12	5.09392e-13	3.76141e-13	0	0	0	0	0	3.34933e-10	0	0	0	0	0	0	0	0	0	0	0	0	0	0	0
380.256	14	2	2	0	0	0	1	1	0	0	0	0	0	0	0	0	0	0	0	0	0	0	0	0		7.85327e-13	2.54696e-13	7.52281e-13	0	0	0	1.59185e-11	3.5325e-11	0	0	0	0	0	0	0	0	0	0	0	0	0	0	0	0
381.654	22	1	0	2	2	0	2	0	0	0	0	0	0	0	0	0	0	0	0	0	0	0	0	0		1.23409e-12	1.27348e-13	0	2.61667e-12	5.74882e-12	0	3.1837e-11	0	0	0	0	0	0	0	0	0	0	0	0	0	0	0	0	0
383.052	19	1	1	0	0	0	0	1	0	0	0	0	0	0	0	0	0	0	0	0	0	0	0	0		1.0658e-12	1.27348e-13	3.76141e-13	0	0	0	0	3.5325e-11	0	0	0	0	0	0	0	0	0	0	0	0	0	0	0	0
384.45	25	6	4	0	0	1	1	1	0	0	0	0	1	0	0	0	0	0	0	0	0	0	0	0		1.40237e-12	7.64088e-13	1.50456e-12	0	0	6.42784e-12	1.59185e-11	3.5325e-11	0	0	0	0	1.30833e-09	0	0	0	0	0	0	0	0	0	0	0
385.848	20	2	2	0	0	0	0	0	0	0	0	0	0	0	0	0	0	0	0	0	0	0	0	0		1.1219e-12	2.54696e-13	7.52281e-13	0	0	0	0	0	0	0	0	0	0	0	0	0	0	0	0	0	0	0	0	0
387.246	18	3	3	1	1	1	0	0	1	0	0	0	0	0	0	0	0	0	0	0	0	0	0	0		1.00971e-12	3.82044e-13	1.12842e-12	1.30833e-12	2.87441e-12	6.42784e-12	0	0	8.37333e-11	0	0	0	0	0	0	0	0	0	0	0	0	0	0	0
388.644	24	1	2	0	0	1	0	0	0	0	0	0	0	0	0	0	0	0	0	0	0	0	0	0		1.34627e-12	1.27348e-13	7.52281e-13	0	0	6.42784e-12	0	0	0	0	0	0	0	0	0	0	0	0	0	0	0	0	0	0
390.042	22	2	0	0	0	0	0	1	1	1	0	0	0	0	0	0	0	0	0	0	0	0	0	0		1.23409e-12	2.54696e-13	0	0	0	0	0	3.5325e-11	8.37333e-11	1.83962e-10	0	0	0	0	0	0	0	0	0	0	0	0	0	0
391.44	24	2	0	1	0	2	0	0	0	0	0	0	0	0	0	0	0	0	0	0	0	0	0	0		1.34627e-12	2.54696e-13	0	1.30833e-12	0	1.28557e-11	0	0	0	0	0	0	0	0	0	0	0	0	0	0	0	0	0	0
392.838	25	2	4	0	1	0	1	1	0	0	0	0	0	0	0	0	0	0	0	0	0	0	0	0		1.40237e-12	2.54696e-13	1.50456e-12	0	2.87441e-12	0	1.59185e-11	3.5325e-11	0	0	0	0	0	0	0	0	0	0	0	0	0	0	0	0
394.236	25	3	1	0	0	0	1	0	0	0	0	0	0	0	0	0	0	0	0	0	0	0	0	0		1.40237e-12	3.82044e-13	3.76141e-13	0	0	0	1.59185e-11	0	0	0	0	0	0	0	0	0	0	0	0	0	0	0	0	0
395.634	16	6	3	0	0	0	1	0	2	0	0	0	0	0	0	0	0	0	0	0	0	0	0	0		8.97517e-13	7.64088e-13	1.12842e-12	0	0	0	1.59185e-11	0	1.67467e-10	0	0	0	0	0	0	0	0	0	0	0	0	0	0	0
397.032	24	3	0	0	0	2	0	2	1	0	0	0	0	0	0	0	0	0	0	0	0	0	0	0		1.34627e-12	3.82044e-13	0	0	0	1.28557e-11	0	7.065e-11	8.37333e-11	0	0	0	0	0	0	0	0	0	0	0	0	0	0	0
398.43	19	3	1	0	1	0	1	1	0	0	0	0	0	0	0	0	0	0	0	0	0	0	0	0		1.0658e-12	3.82044e-13	3.76141e-13	0	2.87441e-12	0	1.59185e-11	3.5325e-11	0	0	0	0	0	0	0	0	0	0	0	0	0	0	0	0
399.828	21	5	1	1	0	0	2	1	0	0	0	0	0	0	0	0	0	0	0	0	0	0	0	0		1.17799e-12	6.3674e-13	3.76141e-13	1.30833e-12	0	0	3.1837e-11	3.5325e-11	0	0	0	0	0	0	0	0	0	0	0	0	0	0	0	0
401.226	15	2	0	0	1	0	0	0	0	0	0	0	0	0	0	0	0	0	0	0	0	0	0	0		8.41422e-13	2.54696e-13	0	0	2.87441e-12	0	0	0	0	0	0	0	0	0	0	0	0	0	0	0	0	0	0	0
402.624	18	2	1	0	0	1	0	0	0	0	0	0	0	0	0	0	0	0	0	0	0	0	0	0		1.00971e-12	2.54696e-13	3.76141e-13	0	0	6.42784e-12	0	0	0	0	0	0	0	0	0	0	0	0	0	0	0	0	0	0
404.022	23	2	0	0	2	2	0	1	0	0	0	0	0	0	0	0	0	0	0	0	0	0	0	0		1.29018e-12	2.54696e-13	0	0	5.74882e-12	1.28557e-11	0	3.5325e-11	0	0	0	0	0	0	0	0	0	0	0	0	0	0	0	0
405.42	24	4	1	0	2	1	1	0	0	0	0	0	0	0	0	0	0	0	0	0	0	0	0	0		1.34627e-12	5.09392e-13	3.76141e-13	0	5.74882e-12	6.42784e-12	1.59185e-11	0	0	0	0	0	0	0	0	0	0	0	0	0	0	0	0	0
406.818	24	0	1	0	0	2	0	0	0	1	0	2	0	0	0	0	0	0	0	0	0	0	0	0		1.34627e-12	0	3.76141e-13	0	0	1.28557e-11	0	0	0	1.83962e-10	0	1.33973e-09	0	0	0	0	0	0	0	0	0	0	0	0
408.216	25	3	1	0	2	1	0	0	0	0	1	0	0	0	0	0	0	0	0	0	0	0	0	0		1.40237e-12	3.82044e-13	3.76141e-13	0	5.74882e-12	6.42784e-12	0	0	0	0	3.59301e-10	0	0	0	0	0	0	0	0	0	0	0	0	0
409.614	13	5	0	1	0	1	0	0	1	0	0	0	0	0	0	0	0	0	0	0	0	0	0	0		7.29232e-13	6.3674e-13	0	1.30833e-12	0	6.42784e-12	0	0	8.37333e-11	0	0	0	0	0	0	0	0	0	0	0	0	0	0	0
411.012	27	5	3	0	0	0	0	0	0	1	0	0	0	0	0	0	0	0	0	0	0	0	0	0		1.51456e-12	6.3674e-13	1.12842e-12	0	0	0	0	0	0	1.83962e-10	0	0	0	0	0	0	0	0	0	0	0	0	0	0
412.41	25	2	4	0	0	0	0	0	0	0	0	0	0	0	0	0	0	0	0	0	0	0	0	0		1.40237e-12	2.54696e-13	1.50456e-12	0	0	0	0	0	0	0	0	0	0	0	0	0	0	0	0	0	0	0	0	0
413.808	28	2	1	0	1	1	1	0	0	0	0	0	0	0	0	0	0	0	0	0	0	0	0	0		1.57065e-12	2.54696e-13	3.76141e-13	0	2.87441e-12	6.42784e-12	1.59185e-11	0	0	0	0	0	0	0	0	0	0	0	0	0	0	0	0	0
415.206	26	4	0	0	0	0	1	1	0	0	0	0	0	0	0	0	0	0	0	0	0	0	0	0		1.45846e-12	5.09392e-13	0	0	0	0	1.59185e-11	3.5325e-11	0	0	0	0	0	0	0	0	0	0	0	0	0	0	0	0
416.604	21	5	1	3	0	0	0	0	0	0	0	0	0	0	0	0	0	0	0	0	0	0	0	0		1.17799e-12	6.3674e-13	3.76141e-13	3.925e-12	0	0	0	0	0	0	0	0	0	0	0	0	0	0	0	0	0	0	0	0
418.002	30	3	1	2	1	0	1	0	0	0	0	0	0	0	0	0	0	0	0	0	0	0	0	0		1.68284e-12	3.82044e-13	3.76141e-13	2.61667e-12	2.87441e-12	0	1.59185e-11	0	0	0	0	0	0	0	0	0	0	0	0	0	0	0	0	0
419.4	17	2	3	0	2	2	3	3	2	0	0	0	0	0	0	0	0	0	0	0	0	0	0	0		9.53611e-13	2.54696e-13	1.12842e-12	0	5.74882e-12	1.28557e-11	4.77555e-11	1.05975e-10	1.67467e-10	0	0	0	0	0	0	0	0	0	0	0	0	0	0	0
420.798	33	4	1	1	0	1	1	0	2	0	1	2	0	0	0	0	0	0	0	0	0	0	0	0		1.85113e-12	5.09392e-13	3.76141e-13	1.30833e-12	0	6.42784e-12	1.59185e-11	0	1.67467e-10	0	3.59301e-10	1.33973e-09	0	0	0	0	0	0	0	0	0	0	0	0
422.196	19	7	0	0	3	2	0	1	0	1	0	0	0	0	0	0	0	0	0	0	0	0	0	0		1.0658e-12	8.91436e-13	0	0	8.62323e-12	1.28557e-11	0	3.5325e-11	0	1.83962e-10	0	0	0	0	0	0	0	0	0	0	0	0	0	0
423.594	21	1	3	1	0	1	2	1	0	1	0	0	0	0	0	0	0	0	0	0	0	0	0	0		1.17799e-12	1.27348e-13	1.12842e-12	1.30833e-12	0	6.42784e-12	3.1837e-11	3.5325e-11	0	1.83962e-10	0	0	0	0	0	0	0	0	0	0	0	0	0	0
424.992	19	4	3	0	2	0	2	2	0	1	1	1	0	0	0	0	0	0	0	0	0	0	0	0		1.0658e-12	5.09392e-13	1.12842e-12	0	5.74882e-12	0	3.1837e-11	7.065e-11	0	1.83962e-10	3.59301e-10	6.69867e-10	0	0	0	0	0	0	0	0	0	0	0	0
426.39	27	2	2	1	2	0	2	0	0	0	0	0	0	0	0	0	0	0	0	0	0	0	0	0		1.51456e-12	2.54696e-13	7.52281e-13	1.30833e-12	5.74882e-12	0	3.1837e-11	0	0	0	0	0	0	0	0	0	0	0	0	0	0	0	0	0
427.788	24	2	6	0	0	0	0	2	2	0	1	0	0	0	0	0	0	0	0	0	0	0	0	0		1.34627e-12	2.54696e-13	2.25684e-12	0	0	0	0	7.065e-11	1.67467e-10	0	3.59301e-10	0	0	0	0	0	0	0	0	0	0	0	0	0
429.186	14	1	3	0	0	0	1	0	2	0	0	0	0	0	0	0	0	0	0	0	0	0	0	0		7.85327e-13	1.27348e-13	1.12842e-12	0	0	0	1.59185e-11	0	1.67467e-10	0	0	0	0	0	0	0	0	0	0	0	0	0	0	0
430.584	23	3	0	0	3	0	0	0	1	0	0	0	0	0	0	0	0	0	0	0	0	0	0	0		1.29018e-12	3.82044e-13	0	0	8.62323e-12	0	0	0	8.37333e-11	0	0	0	0	0	0	0	0	0	0	0	0	0	0	0
431.982	19	3	0	0	0	0	1	0	1	0	0	0	0	0	0	0	0	0	0	0	0	0	0	0		1.0658e-12	3.82044e-13	0	0	0	0	1.59185e-11	0	8.37333e-11	0	0	0	0	0	0	0	0	0	0	0	0	0	0	0
433.38	24	3	1	0	2	2	0	1	0	0	0	0	0	0	0	0	0	0	0	0	0	0	0	0		1.34627e-12	3.82044e-13	3.76141e-13	0	5.74882e-12	1.28557e-11	0	3.5325e-11	0	0	0	0	0	0	0	0	0	0	0	0	0	0	0	0
434.778	19	3	0	1	1	0	0	1	0	0	0	1	0	0	0	0	0	0	0	0	0	0	0	0		1.0658e-12	3.82044e-13	0	1.30833e-12	2.87441e-12	0	0	3.5325e-11	0	0	0	6.69867e-10	0	0	0	0	0	0	0	0	0	0	0	0
436.176	27	3	0	1	0	0	0	1	0	0	0	0	0	0	0	0	0	0	0	0	0	0	0	0		1.51456e-12	3.82044e-13	0	1.30833e-12	0	0	0	3.5325e-11	0	0	0	0	0	0	0	0	0	0	0	0	0	0	0	0
437.574	25	4	3	1	0	0	0	1	0	1	0	0	0	0	0	0	0	0	0	0	0	0	0	0		1.40237e-12	5.09392e-13	1.12842e-12	1.30833e-12	0	0	0	3.5325e-11	0	1.83962e-10	0	0	0	0	0	0	0	0	0	0	0	0	0	0
438.972	23	9	2	0	1	1	0	0	0	1	0	1	0	0	0	0	0	0	0	0	0	0	0	0		1.29018e-12	1.14613e-12	7.52281e-13	0	2.87441e-12	6.42784e-12	0	0	0	1.83962e-10	0	6.69867e-10	0	0	0	0	0	0	0	0	0	0	0	0
440.37	27	1	2	1	0	1	2	0	1	0	0	0	1	0	0	0	0	0	0	0	0	0	0	0		1.51456e-12	1.27348e-13	7.52281e-13	1.30833e-12	0	6.42784e-12	3.1837e-11	0	8.37333e-11	0	0	0	1.30833e-09	0	0	0	0	0	0	0	0	0	0	0
441.768	24	3	2	2	1	1	1	0	1	0	0	0	0	0	0	0	0	0	0	0	0	0	0	0		1.34627e-12	3.82044e-13	7.52281e-13	2.61667e-12	2.87441e-12	6.42784e-12	1.59185e-11	0	8.37333e-11	0	0	0	0	0	0	0	0	0	0	0	0	0	0	0
443.166	31	5	4	1	1	0	0	1	1	0	0	0	0	0	0	0	0	0	0	0	0	0	0	0		1.73894e-12	6.3674e-13	1.50456e-12	1.30833e-12	2.87441e-12	0	0	3.5325e-11	8.37333e-11	0	0	0	0	0	0	0	0	0	0	0	0	0	0	0
444.564	25	2	0	0	0	0	0	0	1	0	0	0	0	0	0	0	0	0	0	0	0	0	0	0		1.40237e-12	2.54696e-13	0	0	0	0	0	0	8.37333e-11	0	0	0	0	0	0	0	0	0	0	0	0	0	0	0
445.962	18	4	4	1	2	0	0	0	0	0	0	0	0	0	0	0	0	0	0	0	0	0	0	0		1.00971e-12	5.09392e-13	1.50456e-12	1.30833e-12	5.74882e-12	0	0	0	0	0	0	0	0	0	0	0	0	0	0	0	0	0	0	0
447.36	18	5	3	0	0	2	0	0	0	0	0	0	0	0	0	0	0	0	0	0	0	0	0	0		1.00971e-12	6.3674e-13	1.12842e-12	0	0	1.28557e-11	0	0	0	0	0	0	0	0	0	0	0	0	0	0	0	0	0	0
448.758	23	1	7	0	2	0	3	1	1	0	0	1	0	0	0	0	0	0	0	0	0	0	0	0		1.29018e-12	1.27348e-13	2.63298e-12	0	5.74882e-12	0	4.77555e-11	3.5325e-11	8.37333e-11	0	0	6.69867e-10	0	0	0	0	0	0	0	0	0	0	0	0
450.156	23	5	2	0	2	2	4	3	1	2	1	0	0	0	0	0	0	0	0	0	0	0	0	0		1.29018e-12	6.3674e-13	7.52281e-13	0	5.74882e-12	1.28557e-11	6.3674e-11	1.05975e-10	8.37333e-11	3.67924e-10	3.59301e-10	0	0	0	0	0	0	0	0	0	0	0	0	0
451.554	25	1	2	0	1	1	1	1	2	0	0	0	0	0	0	0	0	0	0	0	0	0	0	0		1.40237e-12	1.27348e-13	7.52281e-13	0	2.87441e-12	6.42784e-12	1.59185e-11	3.5325e-11	1.67467e-10	0	0	0	0	0	0	0	0	0	0	0	0	0	0	0
452.952	20	4	2	2	0	0	0	0	0	0	0	0	0	0	0	0	0	0	0	0	0	0	0	0		1.1219e-12	5.09392e-13	7.52281e-13	2.61667e-12	0	0	0	0	0	0	0	0	0	0	0	0	0	0	0	0	0	0	0	0
454.35	26	4	1	0	2	1	1	1	0	1	0	0	0	0	0	0	0	0	0	0	0	0	0	0		1.45846e-12	5.09392e-13	3.76141e-13	0	5.74882e-12	6.42784e-12	1.59185e-11	3.5325e-11	0	1.83962e-10	0	0	0	0	0	0	0	0	0	0	0	0	0	0
455.748	28	4	0	1	1	0	1	0	0	0	0	0	1	0	0	0	0	0	0	0	0	0	0	0		1.57065e-12	5.09392e-13	0	1.30833e-12	2.87441e-12	0	1.59185e-11	0	0	0	0	0	1.30833e-09	0	0	0	0	0	0	0	0	0	0	0
457.146	18	5	3	1	0	0	2	0	0	0	0	0	0	0	0	0	0	0	0	0	0	0	0	0		1.00971e-12	6.3674e-13	1.12842e-12	1.30833e-12	0	0	3.1837e-11	0	0	0	0	0	0	0	0	0	0	0	0	0	0	0	0	0
458.544	23	3	2	1	2	0	1	0	0	0	0	0	0	0	0	0	0	0	0	0	0	0	0	0		1.29018e-12	3.82044e-13	7.52281e-13	1.30833e-12	5.74882e-12	0	1.59185e-11	0	0	0	0	0	0	0	0	0	0	0	0	0	0	0	0	0
459.942	25	2	3	0	0	1	0	1	0	0	0	0	0	0	0	0	0	0	0	0	0	0	0	0		1.40237e-12	2.54696e-13	1.12842e-12	0	0	6.42784e-12	0	3.5325e-11	0	0	0	0	0	0	0	0	0	0	0	0	0	0	0	0
461.34	21	5	1	0	0	1	1	0	0	1	0	0	0	0	0	0	0	0	0	0	0	0	0	0		1.17799e-12	6.3674e-13	3.76141e-13	0	0	6.42784e-12	1.59185e-11	0	0	1.83962e-10	0	0	0	0	0	0	0	0	0	0	0	0	0	0
462.738	28	1	0	1	0	1	2	1	0	0	0	0	0	0	0	0	0	0	0	0	0	0	0	0		1.57065e-12	1.27348e-13	0	1.30833e-12	0	6.42784e-12	3.1837e-11	3.5325e-11	0	0	0	0	0	0	0	0	0	0	0	0	0	0	0	0
464.136	29	4	2	0	1	0	1	0	1	0	0	0	0	0	0	0	0	0	0	0	0	0	0	0		1.62675e-12	5.09392e-13	7.52281e-13	0	2.87441e-12	0	1.59185e-11	0	8.37333e-11	0	0	0	0	0	0	0	0	0	0	0	0	0	0	0
465.534	17	2	0	0	0	1	1	1	0	0	0	0	0	0	0	0	0	0	0	0	0	0	0	0		9.53611e-13	2.54696e-13	0	0	0	6.42784e-12	1.59185e-11	3.5325e-11	0	0	0	0	0	0	0	0	0	0	0	0	0	0	0	0
466.932	14	4	1	3	0	1	0	0	1	0	0	0	0	0	0	0	0	0	0	0	0	0	0	0		7.85327e-13	5.09392e-13	3.76141e-13	3.925e-12	0	6.42784e-12	0	0	8.37333e-11	0	0	0	0	0	0	0	0	0	0	0	0	0	0	0
468.33	23	5	1	2	0	1	1	2	0	0	0	0	1	0	0	0	0	0	0	0	0	0	0	0		1.29018e-12	6.3674e-13	3.76141e-13	2.61667e-12	0	6.42784e-12	1.59185e-11	7.065e-11	0	0	0	0	1.30833e-09	0	0	0	0	0	0	0	0	0	0	0
469.728	22	0	0	0	0	1	0	1	1	0	2	0	0	0	0	0	0	0	0	0	0	0	0	0		1.23409e-12	0	0	0	0	6.42784e-12	0	3.5325e-11	8.37333e-11	0	7.18602e-10	0	0	0	0	0	0	0	0	0	0	0	0	0
471.126	17	3	1	3	0	1	3	1	1	1	0	0	0	0	0	0	0	0	0	0	0	0	0	0		9.53611e-13	3.82044e-13	3.76141e-13	3.925e-12	0	6.42784e-12	4.77555e-11	3.5325e-11	8.37333e-11	1.83962e-10	0	0	0	0	0	0	0	0	0	0	0	0	0	0
472.524	19	1	1	2	1	2	0	3	0	1	0	0	0	0	0	0	0	0	0	0	0	0	0	0		1.0658e-12	1.27348e-13	3.76141e-13	2.61667e-12	2.87441e-12	1.28557e-11	0	1.05975e-10	0	1.83962e-10	0	0	0	0	0	0	0	0	0	0	0	0	0	0
473.922	19	3	0	0	3	3	1	0	0	0	0	0	0	0	0	0	0	0	0	0	0	0	0	0		1.0658e-12	3.82044e-13	0	0	8.62323e-12	1.92835e-11	1.59185e-11	0	0	0	0	0	0	0	0	0	0	0	0	0	0	0	0	0
475.32	27	5	2	2	0	1	0	0	0	1	1	0	0	0	0	0	0	0	0	0	0	0	0	0		1.51456e-12	6.3674e-13	7.52281e-13	2.61667e-12	0	6.42784e-12	0	0	0	1.83962e-10	3.59301e-10	0	0	0	0	0	0	0	0	0	0	0	0	0
476.718	22	5	1	1	2	1	0	0	1	0	0	0	0	0	0	0	0	0	0	0	0	0	0	0		1.23409e-12	6.3674e-13	3.76141e-13	1.30833e-12	5.74882e-12	6.42784e-12	0	0	8.37333e-11	0	0	0	0	0	0	0	0	0	0	0	0	0	0	0
478.116	15	3	0	1	1	1	2	0	1	0	2	0	0	0	0	0	0	0	0	0	0	0	0	0		8.41422e-13	3.82044e-13	0	1.30833e-12	2.87441e-12	6.42784e-12	3.1837e-11	0	8.37333e-11	0	7.18602e-10	0	0	0	0	0	0	0	0	0	0	0	0	0
479.514	26	4	1	2	1	0	3	1	1	0	0	1	0	0	0	0	0	0	0	0	0	0	0	0		1.45846e-12	5.09392e-13	3.76141e-13	2.61667e-12	2.87441e-12	0	4.77555e-11	3.5325e-11	8.37333e-11	0	0	6.69867e-10	0	0	0	0	0	0	0	0	0	0	0	0
480.912	24	3	6	0	0	0	0	1	1	0	0	0	0	0	0	0	0	0	0	0	0	0	0	0		1.34627e-12	3.82044e-13	2.25684e-12	0	0	0	0	3.5325e-11	8.37333e-11	0	0	0	0	0	0	0	0	0	0	0	0	0	0	0
482.31	21	5	2	0	0	1	0	0	0	0	0	0	0	0	0	0	0	0	0	0	0	0	0	0		1.17799e-12	6.3674e-13	7.52281e-13	0	0	6.42784e-12	0	0	0	0	0	0	0	0	0	0	0	0	0	0	0	0	0	0
483.708	23	1	4	1	2	0	1	0	1	0	0	0	0	0	0	0	0	0	0	0	0	0	0	0		1.29018e-12	1.27348e-13	1.50456e-12	1.30833e-12	5.74882e-12	0	1.59185e-11	0	8.37333e-11	0	0	0	0	0	0	0	0	0	0	0	0	0	0	0
485.106	28	3	3	3	4	2	0	0	3	2	0	0	0	0	0	0	0	0	0	0	0	0	0	0		1.57065e-12	3.82044e-13	1.12842e-12	3.925e-12	1.14976e-11	1.28557e-11	0	0	2.512e-10	3.67924e-10	0	0	0	0	0	0	0	0	0	0	0	0	0	0
486.504	21	4	1	0	3	1	1	2	0	1	0	0	0	1	0	0	0	0	0	0	0	0	0	0		1.17799e-12	5.09392e-13	3.76141e-13	0	8.62323e-12	6.42784e-12	1.59185e-11	7.065e-11	0	1.83962e-10	0	0	0	2.2608e-09	0	0	0	0	0	0	0	0	0	0
487.902	25	7	1	1	1	0	0	1	2	0	1	0	0	0	0	0	0	0	0	0	0	0	0	0		1.40237e-12	8.91436e-13	3.76141e-13	1.30833e-12	2.87441e-12	0	0	3.5325e-11	1.67467e-10	0	3.59301e-10	0	0	0	0	0	0	0	0	0	0	0	0	0
489.3	26	6	2	1	0	0	1	3	1	1	0	0	0	0	0	0	0	0	0	0	0	0	0	0		1.45846e-12	7.64088e-13	7.52281e-13	1.30833e-12	0	0	1.59185e-11	1.05975e-10	8.37333e-11	1.83962e-10	0	0	0	0	0	0	0	0	0	0	0	0	0	0
490.698	29	2	1	0	0	2	0	2	0	0	0	0	0	0	0	0	0	0	0	0	0	0	0	0		1.62675e-12	2.54696e-13	3.76141e-13	0	0	1.28557e-11	0	7.065e-11	0	0	0	0	0	0	0	0	0	0	0	0	0	0	0	0
492.096	17	3	2	1	0	0	0	0	1	0	0	0	0	0	0	0	0	0	0	0	0	0	0	0		9.53611e-13	3.82044e-13	7.52281e-13	1.30833e-12	0	0	0	0	8.37333e-11	0	0	0	0	0	0	0	0	0	0	0	0	0	0	0
493.494	19	3	1	1	0	2	0	0	0	0	0	0	0	0	0	0	0	0	0	0	0	0	0	0		1.0658e-12	3.82044e-13	3.76141e-13	1.30833e-12	0	1.28557e-11	0	0	0	0	0	0	0	0	0	0	0	0	0	0	0	0	0	0
494.892	21	4	2	2	2	0	0	0	0	0	0	0	0	0	0	0	0	0	0	0	0	0	0	0		1.17799e-12	5.09392e-13	7.52281e-13	2.61667e-12	5.74882e-12	0	0	0	0	0	0	0	0	0	0	0	0	0	0	0	0	0	0	0
496.29	24	8	1	0	2	1	0	1	1	0	0	0	0	0	0	0	0	0	0	0	0	0	0	0		1.34627e-12	1.01878e-12	3.76141e-13	0	5.74882e-12	6.42784e-12	0	3.5325e-11	8.37333e-11	0	0	0	0	0	0	0	0	0	0	0	0	0	0	0
497.688	16	4	3	2	4	1	1	0	0	1	1	1	0	0	0	0	0	0	0	0	0	0	0	0		8.97517e-13	5.09392e-13	1.12842e-12	2.61667e-12	1.14976e-11	6.42784e-12	1.59185e-11	0	0	1.83962e-10	3.59301e-10	6.69867e-10	0	0	0	0	0	0	0	0	0	0	0	0
499.086	20	1	1	1	1	0	0	1	0	0	0	0	0	0	0	0	0	0	0	0	0	0	0	0		1.1219e-12	1.27348e-13	3.76141e-13	1.30833e-12	2.87441e-12	0	0	3.5325e-11	0	0	0	0	0	0	0	0	0	0	0	0	0	0	0	0
500.484	25	1	0	0	2	3	0	1	1	0	0	0	0	0	0	0	0	0	0	0	0	0	0	0		1.40237e-12	1.27348e-13	0	0	5.74882e-12	1.92835e-11	0	3.5325e-11	8.37333e-11	0	0	0	0	0	0	0	0	0	0	0	0	0	0	0
501.882	27	2	2	0	1	1	2	1	0	0	0	0	0	0	0	0	0	0	0	0	0	0	0	0		1.51456e-12	2.54696e-13	7.52281e-13	0	2.87441e-12	6.42784e-12	3.1837e-11	3.5325e-11	0	0	0	0	0	0	0	0	0	0	0	0	0	0	0	0
503.28	33	8	3	3	1	1	0	0	0	2	0	0	0	0	0	0	0	0	0	0	0	0	0	0		1.85113e-12	1.01878e-12	1.12842e-12	3.925e-12	2.87441e-12	6.42784e-12	0	0	0	3.67924e-10	0	0	0	0	0	0	0	0	0	0	0	0	0	0
504.678	70	16	5	0	1	1	3	3	2	0	0	0	0	0	0	0	0	0	0	0	0	0	0	0		3.92664e-12	2.03757e-12	1.8807e-12	0	2.87441e-12	6.42784e-12	4.77555e-11	1.05975e-10	1.67467e-10	0	0	0	0	0	0	0	0	0	0	0	0	0	0	0
506.076	118	24	9	0	4	1	2	2	1	1	0	0	0	0	0	0	0	0	0	0	0	0	0	0		6.61919e-12	3.05635e-12	3.38527e-12	0	1.14976e-11	6.42784e-12	3.1837e-11	7.065e-11	8.37333e-11	1.83962e-10	0	0	0	0	0	0	0	0	0	0	0	0	0	0
507.474	74	23	5	3	3	1	2	0	0	0	0	0	0	0	0	0	0	0	0	0	0	0	0	0		4.15101e-12	2.929e-12	1.8807e-12	3.925e-12	8.62323e-12	6.42784e-12	3.1837e-11	0	0	0	0	0	0	0	0	0	0	0	0	0	0	0	0	0
508.872	97	16	4	3	2	3	0	0	0	1	0	0	0	0	0	0	0	0	0	0	0	0	0	0		5.44119e-12	2.03757e-12	1.50456e-12	3.925e-12	5.74882e-12	1.92835e-11	0	0	0	1.83962e-10	0	0	0	0	0	0	0	0	0	0	0	0	0	0
510.27	88	21	10	3	2	0	0	0	0	0	0	0	0	0	0	0	0	0	0	0	0	0	0	0		4.93634e-12	2.67431e-12	3.76141e-12	3.925e-12	5.74882e-12	0	0	0	0	0	0	0	0	0	0	0	0	0	0	0	0	0	0	0
511.668	94	17	10	0	3	2	0	0	0	2	0	0	0	0	0	0	0	0	0	0	0	0	0	0		5.27291e-12	2.16491e-12	3.76141e-12	0	8.62323e-12	1.28557e-11	0	0	0	3.67924e-10	0	0	0	0	0	0	0	0	0	0	0	0	0	0
513.066	63	4	2	2	2	3	0	0	0	0	1	0	0	0	0	0	0	0	0	0	0	0	0	0		3.53397e-12	5.09392e-13	7.52281e-13	2.61667e-12	5.74882e-12	1.92835e-11	0	0	0	0	3.59301e-10	0	0	0	0	0	0	0	0	0	0	0	0	0
514.464	86	25	14	2	1	3	2	0	2	2	0	0	0	0	0	0	0	0	0	0	0	0	0	0		4.82415e-12	3.1837e-12	5.26597e-12	2.61667e-12	2.87441e-12	1.92835e-11	3.1837e-11	0	1.67467e-10	3.67924e-10	0	0	0	0	0	0	0	0	0	0	0	0	0	0
515.862	101	15	5	2	0	2	1	3	3	0	0	1	0	0	0	0	0	0	0	0	0	0	0	0		5.66557e-12	1.91022e-12	1.8807e-12	2.61667e-12	0	1.28557e-11	1.59185e-11	1.05975e-10	2.512e-10	0	0	6.69867e-10	0	0	0	0	0	0	0	0	0	0	0	0
517.26	98	25	4	1	1	3	0	1	0	1	0	0	0	0	0	0	0	0	0	0	0	0	0	0		5.49729e-12	3.1837e-12	1.50456e-12	1.30833e-12	2.87441e-12	1.92835e-11	0	3.5325e-11	0	1.83962e-10	0	0	0	0	0	0	0	0	0	0	0	0	0	0
518.658	85	22	8	0	6	1	2	1	0	0	0	0	0	0	0	0	0	0	0	0	0	0	0	0		4.76806e-12	2.80165e-12	3.00912e-12	0	1.72465e-11	6.42784e-12	3.1837e-11	3.5325e-11	0	0	0	0	0	0	0	0	0	0	0	0	0	0	0	0
520.056	86	22	8	1	5	1	1	0	1	1	1	0	0	0	0	0	0	0	0	0	0	0	0	0		4.82415e-12	2.80165e-12	3.00912e-12	1.30833e-12	1.4372e-11	6.42784e-12	1.59185e-11	0	8.37333e-11	1.83962e-10	3.59301e-10	0	0	0	0	0	0	0	0	0	0	0	0	0
521.454	100	18	8	3	3	1	1	0	0	1	0	0	0	0	0	0	0	0	0	0	0	0	0	0		5.60948e-12	2.29226e-12	3.00912e-12	3.925e-12	8.62323e-12	6.42784e-12	1.59185e-11	0	0	1.83962e-10	0	0	0	0	0	0	0	0	0	0	0	0	0	0
522.852	92	22	5	1	2	2	1	0	0	0	0	0	0	1	0	0	0	0	0	0	0	0	0	0		5.16072e-12	2.80165e-12	1.8807e-12	1.30833e-12	5.74882e-12	1.28557e-11	1.59185e-11	0	0	0	0	0	0	2.2608e-09	0	0	0	0	0	0	0	0	0	0
524.25	93	25	8	1	8	3	2	0	0	1	0	0	0	0	0	0	0	0	0	0	0	0	0	0		5.21682e-12	3.1837e-12	3.00912e-12	1.30833e-12	2.29953e-11	1.92835e-11	3.1837e-11	0	0	1.83962e-10	0	0	0	0	0	0	0	0	0	0	0	0	0	0
525.648	41	10	3	0	2	1	1	0	0	0	0	0	0	0	0	0	0	0	0	0	0	0	0	0		2.29989e-12	1.27348e-12	1.12842e-12	0	5.74882e-12	6.42784e-12	1.59185e-11	0	0	0	0	0	0	0	0	0	0	0	0	0	0	0	0	0
527.046	59	13	6	3	1	4	3	0	0	0	0	0	0	0	0	0	0	0	0	0	0	0	0	0		3.30959e-12	1.65552e-12	2.25684e-12	3.925e-12	2.87441e-12	2.57114e-11	4.77555e-11	0	0	0	0	0	0	0	0	0	0	0	0	0	0	0	0	0
528.444	94	38	12	8	2	3	3	0	3	1	1	0	0	0	0	0	0	0	0	0	0	0	0	0		5.27291e-12	4.83922e-12	4.51369e-12	1.04667e-11	5.74882e-12	1.92835e-11	4.77555e-11	0	2.512e-10	1.83962e-10	3.59301e-10	0	0	0	0	0	0	0	0	0	0	0	0	0
529.842	73	22	8	1	7	1	4	1	1	0	0	0	1	0	0	0	0	0	0	0	0	0	0	0		4.09492e-12	2.80165e-12	3.00912e-12	1.30833e-12	2.01209e-11	6.42784e-12	6.3674e-11	3.5325e-11	8.37333e-11	0	0	0	1.30833e-09	0	0	0	0	0	0	0	0	0	0	0
531.24	85	28	5	4	1	0	1	2	0	0	1	0	0	0	0	0	0	0	0	0	0	0	0	0		4.76806e-12	3.56574e-12	1.8807e-12	5.23333e-12	2.87441e-12	0	1.59185e-11	7.065e-11	0	0	3.59301e-10	0	0	0	0	0	0	0	0	0	0	0	0	0
532.638	78	19	7	0	1	2	2	0	1	0	0	0	0	0	0	0	0	0	0	0	0	0	0	0		4.37539e-12	2.41961e-12	2.63298e-12	0	2.87441e-12	1.28557e-11	3.1837e-11	0	8.37333e-11	0	0	0	0	0	0	0	0	0	0	0	0	0	0	0
534.036	108	16	7	5	3	1	1	0	0	1	0	0	0	0	0	0	0	0	0	0	0	0	0	0		6.05824e-12	2.03757e-12	2.63298e-12	6.54167e-12	8.62323e-12	6.42784e-12	1.59185e-11	0	0	1.83962e-10	0	0	0	0	0	0	0	0	0	0	0	0	0	0
535.434	73	11	3	4	3	1	2	0	1	0	0	0	0	0	0	0	0	0	0	0	0	0	0	0		4.09492e-12	1.40083e-12	1.12842e-12	5.23333e-12	8.62323e-12	6.42784e-12	3.1837e-11	0	8.37333e-11	0	0	0	0	0	0	0	0	0	0	0	0	0	0	0
536.832	77	20	8	3	2	5	5	2	3	3	2	1	0	0	0	0	0	0	0	0	0	0	0	0		4.3193e-12	2.54696e-12	3.00912e-12	3.925e-12	5.74882e-12	3.21392e-11	7.95925e-11	7.065e-11	2.512e-10	5.51886e-10	7.18602e-10	6.69867e-10	0	0	0	0	0	0	0	0	0	0	0	0
538.23	95	26	11	4	3	1	1	0	3	0	0	0	0	0	0	0	0	0	0	0	0	0	0	0		5.32901e-12	3.31105e-12	4.13755e-12	5.23333e-12	8.62323e-12	6.42784e-12	1.59185e-11	0	2.512e-10	0	0	0	0	0	0	0	0	0	0	0	0	0	0	0
539.628	78	20	9	3	4	5	5	1	0	0	0	0	0	0	0	0	0	0	0	0	0	0	0	0		4.37539e-12	2.54696e-12	3.38527e-12	3.925e-12	1.14976e-11	3.21392e-11	7.95925e-11	3.5325e-11	0	0	0	0	0	0	0	0	0	0	0	0	0	0	0	0
541.026	90	14	4	0	3	2	2	0	1	1	0	0	0	0	0	0	0	0	0	0	0	0	0	0		5.04853e-12	1.78287e-12	1.50456e-12	0	8.62323e-12	1.28557e-11	3.1837e-11	0	8.37333e-11	1.83962e-10	0	0	0	0	0	0	0	0	0	0	0	0	0	0
542.424	111	19	1	0	3	2	1	2	0	0	1	0	0	0	0	0	0	0	0	0	0	0	0	0		6.22652e-12	2.41961e-12	3.76141e-13	0	8.62323e-12	1.28557e-11	1.59185e-11	7.065e-11	0	0	3.59301e-10	0	0	0	0	0	0	0	0	0	0	0	0	0
543.822	87	22	5	0	4	5	3	2	2	1	0	0	0	0	0	0	0	0	0	0	0	0	0	0		4.88025e-12	2.80165e-12	1.8807e-12	0	1.14976e-11	3.21392e-11	4.77555e-11	7.065e-11	1.67467e-10	1.83962e-10	0	0	0	0	0	0	0	0	0	0	0	0	0	0
545.22	97	33	3	4	5	3	1	2	0	0	0	1	1	0	0	0	0	0	0	0	0	0	0	0		5.44119e-12	4.20248e-12	1.12842e-12	5.23333e-12	1.4372e-11	1.92835e-11	1.59185e-11	7.065e-11	0	0	0	6.69867e-10	1.30833e-09	0	0	0	0	0	0	0	0	0	0	0
546.618	102	20	6	2	9	2	3	0	2	1	0	0	0	0	1	0	0	0	0	0	0	0	0	0		5.72167e-12	2.54696e-12	2.25684e-12	2.61667e-12	2.58697e-11	1.28557e-11	4.77555e-11	0	1.67467e-10	1.83962e-10	0	0	0	0	3.59007e-09	0	0	0	0	0	0	0	0	0
548.016	102	25	16	3	3	6	1	1	1	0	0	0	0	0	1	0	0	0	0	0	0	0	0	0		5.72167e-12	3.1837e-12	6.01825e-12	3.925e-12	8.62323e-12	3.8567e-11	1.59185e-11	3.5325e-11	8.37333e-11	0	0	0	0	0	3.59007e-09	0	0	0	0	0	0	0	0	0
549.414	116	27	9	0	3	2	4	0	1	0	1	0	0	0	0	0	0	0	0	0	0	0	0	0		6.507e-12	3.43839e-12	3.38527e-12	0	8.62323e-12	1.28557e-11	6.3674e-11	0	8.37333e-11	0	3.59301e-10	0	0	0	0	0	0	0	0	0	0	0	0	0
550.812	107	24	14	2	3	5	0	1	0	0	0	0	0	0	0	0	0	0	0	0	0	0	0	0		6.00214e-12	3.05635e-12	5.26597e-12	2.61667e-12	8.62323e-12	3.21392e-11	0	3.5325e-11	0	0	0	0	0	0	0	0	0	0	0	0	0	0	0	0
552.21	76	14	6	2	4	3	1	0	0	0	0	1	0	0	0	0	0	0	0	0	0	0	0	0		4.2632e-12	1.78287e-12	2.25684e-12	2.61667e-12	1.14976e-11	1.92835e-11	1.59185e-11	0	0	0	0	6.69867e-10	0	0	0	0	0	0	0	0	0	0	0	0
553.608	24	3	1	0	0	1	2	1	0	0	0	0	0	0	0	0	0	0	0	0	0	0	0	0		1.34627e-12	3.82044e-13	3.76141e-13	0	0	6.42784e-12	3.1837e-11	3.5325e-11	0	0	0	0	0	0	0	0	0	0	0	0	0	0	0	0
555.006	35	3	3	3	1	1	0	1	0	0	0	0	0	0	0	0	0	0	0	0	0	0	0	0		1.96332e-12	3.82044e-13	1.12842e-12	3.925e-12	2.87441e-12	6.42784e-12	0	3.5325e-11	0	0	0	0	0	0	0	0	0	0	0	0	0	0	0	0
556.404	29	3	6	0	1	0	0	1	0	0	0	0	0	0	0	0	0	0	0	0	0	0	0	0		1.62675e-12	3.82044e-13	2.25684e-12	0	2.87441e-12	0	0	3.5325e-11	0	0	0	0	0	0	0	0	0	0	0	0	0	0	0	0
557.802	33	7	1	0	1	0	2	0	0	0	0	0	0	0	0	0	0	0	0	0	0	0	0	0		1.85113e-12	8.91436e-13	3.76141e-13	0	2.87441e-12	0	3.1837e-11	0	0	0	0	0	0	0	0	0	0	0	0	0	0	0	0	0
559.2	26	4	0	0	1	1	1	0	0	0	0	1	0	0	0	0	0	0	0	0	0	0	0	0		1.45846e-12	5.09392e-13	0	0	2.87441e-12	6.42784e-12	1.59185e-11	0	0	0	0	6.69867e-10	0	0	0	0	0	0	0	0	0	0	0	0
560.598	24	6	4	0	1	0	0	0	0	0	0	0	0	0	0	0	0	0	0	0	0	0	0	0		1.34627e-12	7.64088e-13	1.50456e-12	0	2.87441e-12	0	0	0	0	0	0	0	0	0	0	0	0	0	0	0	0	0	0	0
561.996	30	3	1	0	1	1	0	0	0	0	0	0	0	0	0	0	0	0	0	0	0	0	0	0		1.68284e-12	3.82044e-13	3.76141e-13	0	2.87441e-12	6.42784e-12	0	0	0	0	0	0	0	0	0	0	0	0	0	0	0	0	0	0
563.394	27	4	3	0	0	1	1	0	1	0	0	0	0	0	0	0	0	0	0	0	0	0	0	0		1.51456e-12	5.09392e-13	1.12842e-12	0	0	6.42784e-12	1.59185e-11	0	8.37333e-11	0	0	0	0	0	0	0	0	0	0	0	0	0	0	0
564.792	26	4	0	1	0	0	0	0	0	0	0	0	0	0	0	0	0	0	0	0	0	0	0	0		1.45846e-12	5.09392e-13	0	1.30833e-12	0	0	0	0	0	0	0	0	0	0	0	0	0	0	0	0	0	0	0	0
566.19	38	6	2	0	1	0	0	0	0	0	0	0	0	0	0	0	0	0	0	0	0	0	0	0		2.1316e-12	7.64088e-13	7.52281e-13	0	2.87441e-12	0	0	0	0	0	0	0	0	0	0	0	0	0	0	0	0	0	0	0
567.588	23	4	0	0	2	0	0	0	0	0	0	0	0	0	0	0	0	0	0	0	0	0	0	0		1.29018e-12	5.09392e-13	0	0	5.74882e-12	0	0	0	0	0	0	0	0	0	0	0	0	0	0	0	0	0	0	0
568.986	11	2	0	1	2	0	1	0	0	0	0	0	0	0	0	0	0	0	0	0	0	0	0	0		6.17043e-13	2.54696e-13	0	1.30833e-12	5.74882e-12	0	1.59185e-11	0	0	0	0	0	0	0	0	0	0	0	0	0	0	0	0	0
570.384	18	2	0	0	0	0	0	0	0	0	0	1	0	0	0	0	0	0	0	0	0	0	0	0		1.00971e-12	2.54696e-13	0	0	0	0	0	0	0	0	0	6.69867e-10	0	0	0	0	0	0	0	0	0	0	0	0
571.782	1	0	0	0	0	0	0	0	0	0	0	0	0	0	0	0	0	0	0	0	0	0	0	0		5.60948e-14	0	0	0	0	0	0	0	0	0	0	0	0	0	0	0	0	0	0	0	0	0	0	0
573.18	2	0	0	0	0	0	0	0	0	0	0	0	0	0	0	0	0	0	0	0	0	0	0	0		1.1219e-13	0	0	0	0	0	0	0	0	0	0	0	0	0	0	0	0	0	0	0	0	0	0	0
574.578	0	0	0	0	0	0	0	0	0	0	0	0	0	0	0	0	0	0	0	0	0	0	0	0		0	0	0	0	0	0	0	0	0	0	0	0	0	0	0	0	0	0	0	0	0	0	0	0
575.976	0	0	0	0	0	0	0	0	0	0	0	0	0	0	0	0	0	0	0	0	0	0	0	0		0	0	0	0	0	0	0	0	0	0	0	0	0	0	0	0	0	0	0	0	0	0	0	0
577.374	0	0	0	0	0	0	0	0	0	1	0	0	0	0	0	0	0	0	0	0	0	0	0	0		0	0	0	0	0	0	0	0	0	1.83962e-10	0	0	0	0	0	0	0	0	0	0	0	0	0	0
578.772	23	7	3	1	1	0	0	0	0	0	0	0	0	1	0	0	0	0	0	0	0	0	0	0		1.29018e-12	8.91436e-13	1.12842e-12	1.30833e-12	2.87441e-12	0	0	0	0	0	0	0	0	2.2608e-09	0	0	0	0	0	0	0	0	0	0
580.17	21	5	0	0	2	0	0	0	0	0	0	0	0	0	0	0	0	0	0	0	0	0	0	0		1.17799e-12	6.3674e-13	0	0	5.74882e-12	0	0	0	0	0	0	0	0	0	0	0	0	0	0	0	0	0	0	0
581.568	23	2	3	2	1	1	1	0	0	0	0	0	0	0	0	0	0	0	0	0	0	0	0	0		1.29018e-12	2.54696e-13	1.12842e-12	2.61667e-12	2.87441e-12	6.42784e-12	1.59185e-11	0	0	0	0	0	0	0	0	0	0	0	0	0	0	0	0	0
582.966	35	3	0	0	0	1	1	0	0	0	0	0	0	0	0	0	0	0	0	0	0	0	0	0		1.96332e-12	3.82044e-13	0	0	0	6.42784e-12	1.59185e-11	0	0	0	0	0	0	0	0	0	0	0	0	0	0	0	0	0
584.364	33	4	1	0	2	2	1	0	0	0	0	0	0	0	0	0	0	0	0	0	0	0	0	0		1.85113e-12	5.09392e-13	3.76141e-13	0	5.74882e-12	1.28557e-11	1.59185e-11	0	0	0	0	0	0	0	0	0	0	0	0	0	0	0	0	0
585.762	37	3	1	2	0	1	0	0	0	0	0	0	0	0	0	0	0	0	0	0	0	0	0	0		2.07551e-12	3.82044e-13	3.76141e-13	2.61667e-12	0	6.42784e-12	0	0	0	0	0	0	0	0	0	0	0	0	0	0	0	0	0	0
587.16	35	2	2	0	0	0	0	0	0	0	0	0	0	0	0	0	0	0	0	0	0	0	0	0		1.96332e-12	2.54696e-13	7.52281e-13	0	0	0	0	0	0	0	0	0	0	0	0	0	0	0	0	0	0	0	0	0
588.558	34	5	0	1	0	0	1	0	0	0	0	0	0	0	0	0	0	0	0	0	0	0	0	0		1.90722e-12	6.3674e-13	0	1.30833e-12	0	0	1.59185e-11	0	0	0	0	0	0	0	0	0	0	0	0	0	0	0	0	0
589.956	25	3	2	0	1	0	0	0	0	0	0	0	0	0	0	0	0	0	0	0	0	0	0	0		1.40237e-12	3.82044e-13	7.52281e-13	0	2.87441e-12	0	0	0	0	0	0	0	0	0	0	0	0	0	0	0	0	0	0	0
591.354	38	9	0	0	2	0	0	0	0	0	0	0	0	0	0	0	0	0	0	0	0	0	0	0		2.1316e-12	1.14613e-12	0	0	5.74882e-12	0	0	0	0	0	0	0	0	0	0	0	0	0	0	0	0	0	0	0
592.752	50	3	1	0	0	0	0	0	1	0	0	0	0	0	0	0	0	0	0	0	0	0	0	0		2.80474e-12	3.82044e-13	3.76141e-13	0	0	0	0	0	8.37333e-11	0	0	0	0	0	0	0	0	0	0	0	0	0	0	0
594.15	30	6	4	0	0	0	0	0	0	0	0	0	0	0	0	0	0	0	0	0	0	0	0	0		1.68284e-12	7.64088e-13	1.50456e-12	0	0	0	0	0	0	0	0	0	0	0	0	0	0	0	0	0	0	0	0	0
595.548	33	3	1	1	1	1	1	0	0	0	0	0	0	0	0	0	0	0	0	0	0	0	0	0		1.85113e-12	3.82044e-13	3.76141e-13	1.30833e-12	2.87441e-12	6.42784e-12	1.59185e-11	0	0	0	0	0	0	0	0	0	0	0	0	0	0	0	0	0
596.946	26	4	0	0	1	0	0	0	0	0	0	0	0	0	0	0	0	0	0	0	0	0	0	0		1.45846e-12	5.09392e-13	0	0	2.87441e-12	0	0	0	0	0	0	0	0	0	0	0	0	0	0	0	0	0	0	0
598.344	34	2	5	0	0	0	1	0	0	0	0	0	0	0	0	0	0	0	0	0	0	0	0	0		1.90722e-12	2.54696e-13	1.8807e-12	0	0	0	1.59185e-11	0	0	0	0	0	0	0	0	0	0	0	0	0	0	0	0	0
599.742	17	5	1	0	1	0	0	2	0	0	0	0	0	0	0	0	0	0	0	0	0	0	0	0		9.53611e-13	6.3674e-13	3.76141e-13	0	2.87441e-12	0	0	7.065e-11	0	0	0	0	0	0	0	0	0	0	0	0	0	0	0	0
601.14	32	4	2	1	1	1	0	1	0	0	0	0	0	0	0	0	0	0	0	0	0	0	0	0		1.79503e-12	5.09392e-13	7.52281e-13	1.30833e-12	2.87441e-12	6.42784e-12	0	3.5325e-11	0	0	0	0	0	0	0	0	0	0	0	0	0	0	0	0
602.538	32	6	1	1	0	0	0	0	0	0	0	0	0	0	0	0	0	0	0	0	0	0	0	0		1.79503e-12	7.64088e-13	3.76141e-13	1.30833e-12	0	0	0	0	0	0	0	0	0	0	0	0	0	0	0	0	0	0	0	0
603.936	24	3	4	0	1	0	1	0	0	0	0	0	0	0	0	0	0	0	0	0	0	0	0	0		1.34627e-12	3.82044e-13	1.50456e-12	0	2.87441e-12	0	1.59185e-11	0	0	0	0	0	0	0	0	0	0	0	0	0	0	0	0	0
605.334	32	2	1	0	0	0	0	0	0	0	0	0	0	0	0	0	0	0	0	0	0	0	0	0		1.79503e-12	2.54696e-13	3.76141e-13	0	0	0	0	0	0	0	0	0	0	0	0	0	0	0	0	0	0	0	0	0
606.732	19	6	2	1	0	0	0	0	1	0	0	0	0	0	0	0	0	0	0	0	0	0	0	0		1.0658e-12	7.64088e-13	7.52281e-13	1.30833e-12	0	0	0	0	8.37333e-11	0	0	0	0	0	0	0	0	0	0	0	0	0	0	0
608.13	29	4	0	0	0	0	0	1	0	0	0	0	0	0	0	0	0	0	0	0	0	0	0	0		1.62675e-12	5.09392e-13	0	0	0	0	0	3.5325e-11	0	0	0	0	0	0	0	0	0	0	0	0	0	0	0	0
609.528	23	2	2	1	0	0	0	0	0	0	0	0	0	0	0	0	0	0	0	0	0	0	0	0		1.29018e-12	2.54696e-13	7.52281e-13	1.30833e-12	0	0	0	0	0	0	0	0	0	0	0	0	0	0	0	0	0	0	0	0
610.926	30	6	2	0	3	1	0	0	0	1	0	0	0	0	0	0	0	0	0	0	0	0	0	0		1.68284e-12	7.64088e-13	7.52281e-13	0	8.62323e-12	6.42784e-12	0	0	0	1.83962e-10	0	0	0	0	0	0	0	0	0	0	0	0	0	0
612.324	17	3	1	0	1	0	0	0	0	0	0	0	0	0	0	0	0	0	0	0	0	0	0	0		9.53611e-13	3.82044e-13	3.76141e-13	0	2.87441e-12	0	0	0	0	0	0	0	0	0	0	0	0	0	0	0	0	0	0	0
613.722	36	7	2	0	0	1	0	0	0	0	0	0	0	0	0	0	0	0	0	0	0	0	0	0		2.01941e-12	8.91436e-13	7.52281e-13	0	0	6.42784e-12	0	0	0	0	0	0	0	0	0	0	0	0	0	0	0	0	0	0
615.12	42	1	4	0	1	2	0	0	0	0	0	0	0	0	0	0	0	0	0	0	0	0	0	0		2.35598e-12	1.27348e-13	1.50456e-12	0	2.87441e-12	1.28557e-11	0	0	0	0	0	0	0	0	0	0	0	0	0	0	0	0	0	0
616.518	20	3	1	0	0	1	0	0	0	0	0	0	0	0	0	0	0	0	0	0	0	0	0	0		1.1219e-12	3.82044e-13	3.76141e-13	0	0	6.42784e-12	0	0	0	0	0	0	0	0	0	0	0	0	0	0	0	0	0	0
617.916	34	5	2	1	0	0	0	0	0	0	0	0	0	0	0	0	0	0	0	0	0	0	0	0		1.90722e-12	6.3674e-13	7.52281e-13	1.30833e-12	0	0	0	0	0	0	0	0	0	0	0	0	0	0	0	0	0	0	0	0
619.314	29	1	1	1	0	1	0	0	0	0	0	0	0	0	0	0	0	0	0	0	0	0	0	0		1.62675e-12	1.27348e-13	3.76141e-13	1.30833e-12	0	6.42784e-12	0	0	0	0	0	0	0	0	0	0	0	0	0	0	0	0	0	0
620.712	29	2	1	0	0	0	0	0	0	0	0	0	0	0	0	0	0	0	0	0	0	0	0	0		1.62675e-12	2.54696e-13	3.76141e-13	0	0	0	0	0	0	0	0	0	0	0	0	0	0	0	0	0	0	0	0	0
622.11	19	4	3	0	0	0	1	0	0	0	0	0	0	0	0	0	0	0	0	0	0	0	0	0		1.0658e-12	5.09392e-13	1.12842e-12	0	0	0	1.59185e-11	0	0	0	0	0	0	0	0	0	0	0	0	0	0	0	0	0

## Sheet: EventB_OPC
Analysis time [s]	Counts per seconds [bins equivalent in µm]																									Raw data conversion into mass based on particle density of 2500 kg m-3 and spherical assumption [g]
	Bin0	Bin1	Bin2	Bin3	Bin4	Bin5	Bin6	Bin7	Bin8	Bin9	Bin10	Bin11	Bin12	Bin13	Bin14	Bin15	Bin16	Bin17	Bin18	Bin19	Bin20	Bin21	Bin22	Bin23		Bin0	Bin1	Bin2	Bin3	Bin4	Bin5	Bin6	Bin7	Bin8	Bin9	Bin10	Bin11	Bin12	Bin13	Bin14	Bin15	Bin16	Bin17	Bin18	Bin19	Bin20	Bin21	Bin22	Bin23
	0,35 - 0,46	0,46 - 0,66	0,66 - 1,00	1,00 - 1,30	1,30 - 1,70	1,70 - 2,30	2,30 - 3,00	3,00 - 4,00	4,00 - 5,20	5,20 - 6,50	6,50 - 8,00	8,00 - 10,00	10,00 - 12,00	12,00 - 14,00	14,00 - 16,00	16,00 - 18,00	18,00 - 20,00	20,00 - 22,00	22,00 - 25,00	25,00 - 28,00	28,00 - 31,00	31,00 - 34,00	34,00 - 37,00	37,00 - 40,00		0.35	0.46	0.66	1	1.3	1.7	2.3	3	4	5.2	6.5	8	10	12	14	16	18	20	22	25	28	31	34	37
0	15	1	0	0	0	0	0	0	0	0	0	0	0	0	0	0	0	0	0	0	0	0	0	0		8.41422e-13	1.27348e-13	0	0	0	0	0	0	0	0	0	0	0	0	0	0	0	0	0	0	0	0	0	0
1.398	9	0	0	0	0	0	0	0	0	0	0	0	0	0	0	0	0	0	0	0	0	0	0	0		5.04853e-13	0	0	0	0	0	0	0	0	0	0	0	0	0	0	0	0	0	0	0	0	0	0	0
2.796	13	2	0	0	2	0	1	0	0	0	0	0	0	0	0	0	0	0	0	0	0	0	0	0		7.29232e-13	2.54696e-13	0	0	5.74882e-12	0	1.59185e-11	0	0	0	0	0	0	0	0	0	0	0	0	0	0	0	0	0
4.194	5	0	0	0	0	0	0	0	0	0	0	0	0	0	0	0	0	0	0	0	0	0	0	0		2.80474e-13	0	0	0	0	0	0	0	0	0	0	0	0	0	0	0	0	0	0	0	0	0	0	0
5.592	8	2	3	0	0	1	0	0	0	0	0	0	0	0	0	0	0	0	0	0	0	0	0	0		4.48758e-13	2.54696e-13	1.12842e-12	0	0	6.42784e-12	0	0	0	0	0	0	0	0	0	0	0	0	0	0	0	0	0	0
6.99	16	1	1	0	0	0	1	0	0	0	0	0	0	0	0	0	0	0	0	0	0	0	0	0		8.97517e-13	1.27348e-13	3.76141e-13	0	0	0	1.59185e-11	0	0	0	0	0	0	0	0	0	0	0	0	0	0	0	0	0
8.388	12	1	0	0	1	0	0	0	0	0	0	0	0	0	0	0	0	0	0	0	0	0	0	0		6.73137e-13	1.27348e-13	0	0	2.87441e-12	0	0	0	0	0	0	0	0	0	0	0	0	0	0	0	0	0	0	0
9.786	13	0	1	0	0	0	0	0	0	0	0	0	0	0	0	0	0	0	0	0	0	0	0	0		7.29232e-13	0	3.76141e-13	0	0	0	0	0	0	0	0	0	0	0	0	0	0	0	0	0	0	0	0	0
11.184	9	2	0	1	0	0	0	0	0	0	1	0	0	0	0	0	0	0	0	0	0	0	0	0		5.04853e-13	2.54696e-13	0	1.30833e-12	0	0	0	0	0	0	3.59301e-10	0	0	0	0	0	0	0	0	0	0	0	0	0
12.582	23	0	1	0	1	0	0	0	0	0	0	0	0	0	0	0	0	0	0	0	0	0	0	0		1.29018e-12	0	3.76141e-13	0	2.87441e-12	0	0	0	0	0	0	0	0	0	0	0	0	0	0	0	0	0	0	0
13.98	3	3	0	1	0	0	0	0	0	0	0	0	0	0	0	0	0	0	0	0	0	0	0	0		1.68284e-13	3.82044e-13	0	1.30833e-12	0	0	0	0	0	0	0	0	0	0	0	0	0	0	0	0	0	0	0	0
15.378	6	2	2	0	0	1	0	0	0	0	0	0	0	0	0	0	0	0	0	0	0	0	0	0		3.36569e-13	2.54696e-13	7.52281e-13	0	0	6.42784e-12	0	0	0	0	0	0	0	0	0	0	0	0	0	0	0	0	0	0
16.776	14	1	0	0	0	0	0	0	0	0	0	0	0	0	0	0	0	0	0	0	0	0	0	0		7.85327e-13	1.27348e-13	0	0	0	0	0	0	0	0	0	0	0	0	0	0	0	0	0	0	0	0	0	0
18.174	12	0	0	1	0	0	0	0	0	0	0	0	0	0	0	0	0	0	0	0	0	0	0	0		6.73137e-13	0	0	1.30833e-12	0	0	0	0	0	0	0	0	0	0	0	0	0	0	0	0	0	0	0	0
19.572	14	1	1	0	0	0	0	0	0	0	0	0	0	0	0	0	0	0	0	0	0	0	0	0		7.85327e-13	1.27348e-13	3.76141e-13	0	0	0	0	0	0	0	0	0	0	0	0	0	0	0	0	0	0	0	0	0
20.97	9	3	1	0	0	1	0	0	0	0	0	0	0	0	0	0	0	0	0	0	0	0	0	0		5.04853e-13	3.82044e-13	3.76141e-13	0	0	6.42784e-12	0	0	0	0	0	0	0	0	0	0	0	0	0	0	0	0	0	0
22.368	14	1	1	0	0	1	0	0	0	0	0	0	0	0	0	0	0	0	0	0	0	0	0	0		7.85327e-13	1.27348e-13	3.76141e-13	0	0	6.42784e-12	0	0	0	0	0	0	0	0	0	0	0	0	0	0	0	0	0	0
23.766	13	0	3	0	0	0	0	0	0	0	0	0	0	0	0	0	0	0	0	0	0	0	0	0		7.29232e-13	0	1.12842e-12	0	0	0	0	0	0	0	0	0	0	0	0	0	0	0	0	0	0	0	0	0
25.164	15	1	0	0	0	0	0	0	0	0	0	0	0	0	0	0	0	0	0	0	0	0	0	0		8.41422e-13	1.27348e-13	0	0	0	0	0	0	0	0	0	0	0	0	0	0	0	0	0	0	0	0	0	0
26.562	12	2	0	0	0	0	0	0	0	0	0	0	0	0	0	0	0	0	0	0	0	0	0	0		6.73137e-13	2.54696e-13	0	0	0	0	0	0	0	0	0	0	0	0	0	0	0	0	0	0	0	0	0	0
27.96	6	0	1	0	0	0	0	0	0	0	0	0	0	0	0	0	0	0	0	0	0	0	0	0		3.36569e-13	0	3.76141e-13	0	0	0	0	0	0	0	0	0	0	0	0	0	0	0	0	0	0	0	0	0
29.358	8	0	0	1	0	0	0	0	0	0	0	0	0	0	0	0	0	0	0	0	0	0	0	0		4.48758e-13	0	0	1.30833e-12	0	0	0	0	0	0	0	0	0	0	0	0	0	0	0	0	0	0	0	0
30.756	5	0	0	0	0	1	0	0	0	0	0	0	0	0	0	0	0	0	0	0	0	0	0	0		2.80474e-13	0	0	0	0	6.42784e-12	0	0	0	0	0	0	0	0	0	0	0	0	0	0	0	0	0	0
32.154	6	2	0	1	0	0	0	0	1	0	0	0	0	0	0	0	0	0	0	0	0	0	0	0		3.36569e-13	2.54696e-13	0	1.30833e-12	0	0	0	0	8.37333e-11	0	0	0	0	0	0	0	0	0	0	0	0	0	0	0
33.552	11	1	1	0	1	0	0	0	0	0	0	0	0	0	0	0	0	0	0	0	0	0	0	0		6.17043e-13	1.27348e-13	3.76141e-13	0	2.87441e-12	0	0	0	0	0	0	0	0	0	0	0	0	0	0	0	0	0	0	0
34.95	12	3	2	0	0	0	0	1	0	0	0	0	0	0	0	0	0	0	0	0	0	0	0	0		6.73137e-13	3.82044e-13	7.52281e-13	0	0	0	0	3.5325e-11	0	0	0	0	0	0	0	0	0	0	0	0	0	0	0	0
36.348	9	0	3	0	0	0	0	0	0	0	0	0	0	0	0	0	0	0	0	0	0	0	0	0		5.04853e-13	0	1.12842e-12	0	0	0	0	0	0	0	0	0	0	0	0	0	0	0	0	0	0	0	0	0
37.746	7	3	0	0	0	0	0	0	0	0	0	0	0	0	0	0	0	0	0	0	0	0	0	0		3.92664e-13	3.82044e-13	0	0	0	0	0	0	0	0	0	0	0	0	0	0	0	0	0	0	0	0	0	0
39.144	12	1	1	0	2	0	0	0	0	0	0	0	0	0	0	0	0	0	0	0	0	0	0	0		6.73137e-13	1.27348e-13	3.76141e-13	0	5.74882e-12	0	0	0	0	0	0	0	0	0	0	0	0	0	0	0	0	0	0	0
40.542	9	0	1	0	0	0	0	0	0	0	0	0	0	0	0	0	0	0	0	0	0	0	0	0		5.04853e-13	0	3.76141e-13	0	0	0	0	0	0	0	0	0	0	0	0	0	0	0	0	0	0	0	0	0
41.94	17	3	0	0	0	1	0	0	0	0	0	0	0	0	0	0	0	0	0	0	0	0	0	0		9.53611e-13	3.82044e-13	0	0	0	6.42784e-12	0	0	0	0	0	0	0	0	0	0	0	0	0	0	0	0	0	0
43.338	8	1	1	0	0	0	0	0	0	0	0	0	0	0	0	0	0	0	0	0	0	0	0	0		4.48758e-13	1.27348e-13	3.76141e-13	0	0	0	0	0	0	0	0	0	0	0	0	0	0	0	0	0	0	0	0	0
44.736	10	1	0	0	0	0	0	0	0	0	0	0	0	0	0	0	0	0	0	0	0	0	0	0		5.60948e-13	1.27348e-13	0	0	0	0	0	0	0	0	0	0	0	0	0	0	0	0	0	0	0	0	0	0
46.134	12	3	1	1	0	0	0	0	0	0	0	0	0	0	0	0	0	0	0	0	0	0	0	0		6.73137e-13	3.82044e-13	3.76141e-13	1.30833e-12	0	0	0	0	0	0	0	0	0	0	0	0	0	0	0	0	0	0	0	0
47.532	8	0	0	0	0	0	0	0	0	0	0	0	0	0	0	0	0	0	0	0	0	0	0	0		4.48758e-13	0	0	0	0	0	0	0	0	0	0	0	0	0	0	0	0	0	0	0	0	0	0	0
48.93	7	0	0	0	1	0	0	0	0	0	0	0	0	0	0	0	0	0	0	0	0	0	0	0		3.92664e-13	0	0	0	2.87441e-12	0	0	0	0	0	0	0	0	0	0	0	0	0	0	0	0	0	0	0
50.328	6	0	2	0	1	0	1	0	0	0	0	0	0	0	0	0	0	0	0	0	0	0	0	0		3.36569e-13	0	7.52281e-13	0	2.87441e-12	0	1.59185e-11	0	0	0	0	0	0	0	0	0	0	0	0	0	0	0	0	0
51.726	9	1	0	0	0	0	0	0	0	0	0	0	0	0	0	0	0	0	0	0	0	0	0	0		5.04853e-13	1.27348e-13	0	0	0	0	0	0	0	0	0	0	0	0	0	0	0	0	0	0	0	0	0	0
53.124	12	3	1	0	0	1	0	0	0	0	0	0	0	0	0	0	0	0	0	0	0	0	0	0		6.73137e-13	3.82044e-13	3.76141e-13	0	0	6.42784e-12	0	0	0	0	0	0	0	0	0	0	0	0	0	0	0	0	0	0
54.522	11	3	0	0	0	1	0	0	0	0	0	0	0	0	0	0	0	0	0	0	0	0	0	0		6.17043e-13	3.82044e-13	0	0	0	6.42784e-12	0	0	0	0	0	0	0	0	0	0	0	0	0	0	0	0	0	0
55.92	10	2	1	0	0	0	0	0	0	0	0	0	0	0	0	0	0	0	0	0	0	0	0	0		5.60948e-13	2.54696e-13	3.76141e-13	0	0	0	0	0	0	0	0	0	0	0	0	0	0	0	0	0	0	0	0	0
57.318	11	0	0	0	0	0	0	0	0	0	0	0	0	0	0	0	0	0	0	0	0	0	0	0		6.17043e-13	0	0	0	0	0	0	0	0	0	0	0	0	0	0	0	0	0	0	0	0	0	0	0
58.716	14	2	1	0	0	0	0	0	0	0	0	0	0	0	0	0	0	0	0	0	0	0	0	0		7.85327e-13	2.54696e-13	3.76141e-13	0	0	0	0	0	0	0	0	0	0	0	0	0	0	0	0	0	0	0	0	0
60.114	13	1	0	0	0	0	0	0	0	0	0	0	0	0	0	0	0	0	0	0	0	0	0	0		7.29232e-13	1.27348e-13	0	0	0	0	0	0	0	0	0	0	0	0	0	0	0	0	0	0	0	0	0	0
61.512	11	1	0	0	0	0	0	0	0	0	0	0	0	0	0	0	0	0	0	0	0	0	0	0		6.17043e-13	1.27348e-13	0	0	0	0	0	0	0	0	0	0	0	0	0	0	0	0	0	0	0	0	0	0
62.91	8	2	1	0	0	0	0	0	0	0	0	0	0	0	0	0	0	0	0	0	0	0	0	0		4.48758e-13	2.54696e-13	3.76141e-13	0	0	0	0	0	0	0	0	0	0	0	0	0	0	0	0	0	0	0	0	0
64.308	14	3	1	0	0	2	0	0	0	0	0	0	0	0	0	0	0	0	0	0	0	0	0	0		7.85327e-13	3.82044e-13	3.76141e-13	0	0	1.28557e-11	0	0	0	0	0	0	0	0	0	0	0	0	0	0	0	0	0	0
65.706	10	0	0	0	1	0	0	0	0	0	0	0	0	0	0	0	0	0	0	0	0	0	0	0		5.60948e-13	0	0	0	2.87441e-12	0	0	0	0	0	0	0	0	0	0	0	0	0	0	0	0	0	0	0
67.104	10	1	1	0	0	0	0	0	0	0	0	0	0	0	0	0	0	0	0	0	0	0	0	0		5.60948e-13	1.27348e-13	3.76141e-13	0	0	0	0	0	0	0	0	0	0	0	0	0	0	0	0	0	0	0	0	0
68.502	9	0	0	0	0	0	0	0	0	0	0	0	0	0	0	0	0	0	0	0	0	0	0	0		5.04853e-13	0	0	0	0	0	0	0	0	0	0	0	0	0	0	0	0	0	0	0	0	0	0	0
69.9	15	2	1	0	0	0	1	0	0	0	0	0	0	0	0	0	0	0	0	0	0	0	0	0		8.41422e-13	2.54696e-13	3.76141e-13	0	0	0	1.59185e-11	0	0	0	0	0	0	0	0	0	0	0	0	0	0	0	0	0
71.298	11	2	0	0	0	0	0	0	0	0	0	0	0	0	0	0	0	0	0	0	0	0	0	0		6.17043e-13	2.54696e-13	0	0	0	0	0	0	0	0	0	0	0	0	0	0	0	0	0	0	0	0	0	0
72.696	12	4	1	0	1	0	0	0	0	0	0	0	0	0	0	0	0	0	0	0	0	0	0	0		6.73137e-13	5.09392e-13	3.76141e-13	0	2.87441e-12	0	0	0	0	0	0	0	0	0	0	0	0	0	0	0	0	0	0	0
74.094	14	1	0	0	0	1	0	0	0	0	0	0	0	0	0	0	0	0	0	0	0	0	0	0		7.85327e-13	1.27348e-13	0	0	0	6.42784e-12	0	0	0	0	0	0	0	0	0	0	0	0	0	0	0	0	0	0
75.492	17	0	3	1	1	0	0	0	0	0	0	0	0	0	0	0	0	0	0	0	0	0	0	0		9.53611e-13	0	1.12842e-12	1.30833e-12	2.87441e-12	0	0	0	0	0	0	0	0	0	0	0	0	0	0	0	0	0	0	0
76.89	15	0	0	0	0	1	0	0	0	0	0	0	0	0	0	0	0	0	0	0	0	0	0	0		8.41422e-13	0	0	0	0	6.42784e-12	0	0	0	0	0	0	0	0	0	0	0	0	0	0	0	0	0	0
78.288	11	1	1	0	0	0	0	0	0	0	0	0	0	0	0	0	0	0	0	0	0	0	0	0		6.17043e-13	1.27348e-13	3.76141e-13	0	0	0	0	0	0	0	0	0	0	0	0	0	0	0	0	0	0	0	0	0
79.686	11	1	1	0	0	0	0	0	0	0	0	0	0	0	0	0	0	0	0	0	0	0	0	0		6.17043e-13	1.27348e-13	3.76141e-13	0	0	0	0	0	0	0	0	0	0	0	0	0	0	0	0	0	0	0	0	0
81.084	11	2	0	0	3	0	0	0	0	0	0	0	0	0	0	0	0	0	0	0	0	0	0	0		6.17043e-13	2.54696e-13	0	0	8.62323e-12	0	0	0	0	0	0	0	0	0	0	0	0	0	0	0	0	0	0	0
82.482	11	2	0	0	0	0	0	0	0	0	0	0	0	0	0	0	0	0	0	0	0	0	0	0		6.17043e-13	2.54696e-13	0	0	0	0	0	0	0	0	0	0	0	0	0	0	0	0	0	0	0	0	0	0
83.88	4	2	1	0	0	0	0	0	0	0	0	0	0	0	0	0	0	0	0	0	0	0	0	0		2.24379e-13	2.54696e-13	3.76141e-13	0	0	0	0	0	0	0	0	0	0	0	0	0	0	0	0	0	0	0	0	0
85.278	13	1	0	0	0	0	0	0	0	0	0	0	0	0	0	0	0	0	0	0	0	0	0	0		7.29232e-13	1.27348e-13	0	0	0	0	0	0	0	0	0	0	0	0	0	0	0	0	0	0	0	0	0	0
86.676	10	2	2	0	1	0	0	0	0	0	0	0	0	0	0	0	0	0	0	0	0	0	0	0		5.60948e-13	2.54696e-13	7.52281e-13	0	2.87441e-12	0	0	0	0	0	0	0	0	0	0	0	0	0	0	0	0	0	0	0
88.074	7	1	1	0	0	0	0	0	0	0	0	0	0	0	0	0	0	0	0	0	0	0	0	0		3.92664e-13	1.27348e-13	3.76141e-13	0	0	0	0	0	0	0	0	0	0	0	0	0	0	0	0	0	0	0	0	0
89.472	12	2	0	0	1	0	0	0	0	0	0	0	0	0	0	0	0	0	0	0	0	0	0	0		6.73137e-13	2.54696e-13	0	0	2.87441e-12	0	0	0	0	0	0	0	0	0	0	0	0	0	0	0	0	0	0	0
90.87	10	2	0	0	0	0	0	0	0	0	0	0	0	0	0	0	0	0	0	0	0	0	0	0		5.60948e-13	2.54696e-13	0	0	0	0	0	0	0	0	0	0	0	0	0	0	0	0	0	0	0	0	0	0
92.268	6	2	0	0	0	0	0	0	0	0	0	0	0	0	0	0	0	0	0	0	0	0	0	0		3.36569e-13	2.54696e-13	0	0	0	0	0	0	0	0	0	0	0	0	0	0	0	0	0	0	0	0	0	0
93.666	10	0	0	0	0	0	0	0	1	0	0	0	0	0	0	0	0	0	0	0	0	0	0	0		5.60948e-13	0	0	0	0	0	0	0	8.37333e-11	0	0	0	0	0	0	0	0	0	0	0	0	0	0	0
95.064	18	3	0	0	0	0	0	0	0	0	0	0	0	0	0	0	0	0	0	0	0	0	0	0		1.00971e-12	3.82044e-13	0	0	0	0	0	0	0	0	0	0	0	0	0	0	0	0	0	0	0	0	0	0
96.462	7	0	1	0	0	0	0	0	0	0	0	0	0	0	0	0	0	0	0	0	0	0	0	0		3.92664e-13	0	3.76141e-13	0	0	0	0	0	0	0	0	0	0	0	0	0	0	0	0	0	0	0	0	0
97.86	17	0	0	0	1	0	0	0	0	0	0	0	0	0	0	0	0	0	0	0	0	0	0	0		9.53611e-13	0	0	0	2.87441e-12	0	0	0	0	0	0	0	0	0	0	0	0	0	0	0	0	0	0	0
99.258	8	1	0	0	0	0	0	0	0	0	0	0	0	0	0	0	0	0	0	0	0	0	0	0		4.48758e-13	1.27348e-13	0	0	0	0	0	0	0	0	0	0	0	0	0	0	0	0	0	0	0	0	0	0
100.656	13	4	1	0	0	0	0	0	0	0	0	0	0	0	0	0	0	0	0	0	0	0	0	0		7.29232e-13	5.09392e-13	3.76141e-13	0	0	0	0	0	0	0	0	0	0	0	0	0	0	0	0	0	0	0	0	0
102.054	15	0	0	0	0	0	0	0	0	0	0	0	0	0	0	0	0	0	0	0	0	0	0	0		8.41422e-13	0	0	0	0	0	0	0	0	0	0	0	0	0	0	0	0	0	0	0	0	0	0	0
103.452	12	2	0	0	0	0	0	0	0	0	0	0	0	0	0	0	0	0	0	0	0	0	0	0		6.73137e-13	2.54696e-13	0	0	0	0	0	0	0	0	0	0	0	0	0	0	0	0	0	0	0	0	0	0
104.85	9	1	0	0	1	0	0	0	0	0	0	0	0	0	0	0	0	0	0	0	0	0	0	0		5.04853e-13	1.27348e-13	0	0	2.87441e-12	0	0	0	0	0	0	0	0	0	0	0	0	0	0	0	0	0	0	0
106.248	10	0	1	0	0	0	0	0	0	0	0	0	0	0	0	0	0	0	0	0	0	0	0	0		5.60948e-13	0	3.76141e-13	0	0	0	0	0	0	0	0	0	0	0	0	0	0	0	0	0	0	0	0	0
107.646	9	1	0	0	0	0	0	0	0	0	0	0	0	0	0	0	0	0	0	0	0	0	0	0		5.04853e-13	1.27348e-13	0	0	0	0	0	0	0	0	0	0	0	0	0	0	0	0	0	0	0	0	0	0
109.044	12	1	2	1	1	0	0	0	0	0	0	0	0	0	0	0	0	0	0	0	0	0	0	0		6.73137e-13	1.27348e-13	7.52281e-13	1.30833e-12	2.87441e-12	0	0	0	0	0	0	0	0	0	0	0	0	0	0	0	0	0	0	0
110.442	10	2	1	0	1	0	0	0	0	0	0	0	0	0	0	0	0	0	0	0	0	0	0	0		5.60948e-13	2.54696e-13	3.76141e-13	0	2.87441e-12	0	0	0	0	0	0	0	0	0	0	0	0	0	0	0	0	0	0	0
111.84	11	1	1	0	0	0	0	1	0	0	0	0	0	0	0	0	0	0	0	0	0	0	0	0		6.17043e-13	1.27348e-13	3.76141e-13	0	0	0	0	3.5325e-11	0	0	0	0	0	0	0	0	0	0	0	0	0	0	0	0
113.238	7	1	0	0	0	0	0	0	0	0	0	0	0	0	0	0	0	0	0	0	0	0	0	0		3.92664e-13	1.27348e-13	0	0	0	0	0	0	0	0	0	0	0	0	0	0	0	0	0	0	0	0	0	0
114.636	7	2	1	1	0	0	1	0	0	0	0	0	0	0	0	0	0	0	0	0	0	0	0	0		3.92664e-13	2.54696e-13	3.76141e-13	1.30833e-12	0	0	1.59185e-11	0	0	0	0	0	0	0	0	0	0	0	0	0	0	0	0	0
116.034	5	0	0	0	0	0	0	0	0	0	0	0	0	0	0	0	0	0	0	0	0	0	0	0		2.80474e-13	0	0	0	0	0	0	0	0	0	0	0	0	0	0	0	0	0	0	0	0	0	0	0
117.432	11	1	1	0	0	0	0	0	1	0	0	0	0	0	0	0	0	0	0	0	0	0	0	0		6.17043e-13	1.27348e-13	3.76141e-13	0	0	0	0	0	8.37333e-11	0	0	0	0	0	0	0	0	0	0	0	0	0	0	0
118.83	7	0	1	0	0	0	0	0	0	0	0	0	0	0	0	0	0	0	0	0	0	0	0	0		3.92664e-13	0	3.76141e-13	0	0	0	0	0	0	0	0	0	0	0	0	0	0	0	0	0	0	0	0	0
120.228	7	4	2	0	0	2	0	0	0	0	0	0	0	0	0	0	0	0	0	0	0	0	0	0		3.92664e-13	5.09392e-13	7.52281e-13	0	0	1.28557e-11	0	0	0	0	0	0	0	0	0	0	0	0	0	0	0	0	0	0
121.626	8	2	1	1	0	0	0	0	1	0	0	0	0	0	0	0	0	0	0	0	0	0	0	0		4.48758e-13	2.54696e-13	3.76141e-13	1.30833e-12	0	0	0	0	8.37333e-11	0	0	0	0	0	0	0	0	0	0	0	0	0	0	0
123.024	13	0	0	0	0	0	0	0	0	0	0	0	0	0	0	0	0	0	0	0	0	0	0	0		7.29232e-13	0	0	0	0	0	0	0	0	0	0	0	0	0	0	0	0	0	0	0	0	0	0	0
124.422	11	3	0	0	0	0	0	0	0	0	0	0	0	0	0	0	0	0	0	0	0	0	0	0		6.17043e-13	3.82044e-13	0	0	0	0	0	0	0	0	0	0	0	0	0	0	0	0	0	0	0	0	0	0
125.82	9	0	0	0	0	0	0	0	0	0	0	0	0	0	0	0	0	0	0	0	0	0	0	0		5.04853e-13	0	0	0	0	0	0	0	0	0	0	0	0	0	0	0	0	0	0	0	0	0	0	0
127.218	7	1	0	0	0	0	0	0	0	0	0	0	0	0	0	0	0	0	0	0	0	0	0	0		3.92664e-13	1.27348e-13	0	0	0	0	0	0	0	0	0	0	0	0	0	0	0	0	0	0	0	0	0	0
128.616	11	3	2	0	0	0	0	0	0	0	0	0	0	0	0	0	0	0	0	0	0	0	0	0		6.17043e-13	3.82044e-13	7.52281e-13	0	0	0	0	0	0	0	0	0	0	0	0	0	0	0	0	0	0	0	0	0
130.014	16	4	0	1	0	0	0	0	0	0	0	0	0	0	0	0	0	0	0	0	0	0	0	0		8.97517e-13	5.09392e-13	0	1.30833e-12	0	0	0	0	0	0	0	0	0	0	0	0	0	0	0	0	0	0	0	0
131.412	8	1	1	0	0	1	1	0	0	0	0	0	0	0	0	0	0	0	0	0	0	0	0	0		4.48758e-13	1.27348e-13	3.76141e-13	0	0	6.42784e-12	1.59185e-11	0	0	0	0	0	0	0	0	0	0	0	0	0	0	0	0	0
132.81	10	3	0	1	0	0	0	0	0	0	0	0	0	0	0	0	0	0	0	0	0	0	0	0		5.60948e-13	3.82044e-13	0	1.30833e-12	0	0	0	0	0	0	0	0	0	0	0	0	0	0	0	0	0	0	0	0
134.208	5	5	0	0	0	0	0	0	0	0	0	0	0	0	0	0	0	0	0	0	0	0	0	0		2.80474e-13	6.3674e-13	0	0	0	0	0	0	0	0	0	0	0	0	0	0	0	0	0	0	0	0	0	0
135.606	8	3	0	0	0	0	0	0	0	0	0	0	0	0	0	0	0	0	0	0	0	0	0	0		4.48758e-13	3.82044e-13	0	0	0	0	0	0	0	0	0	0	0	0	0	0	0	0	0	0	0	0	0	0
137.004	10	3	2	0	0	0	0	0	0	0	0	0	0	0	0	0	0	0	0	0	0	0	0	0		5.60948e-13	3.82044e-13	7.52281e-13	0	0	0	0	0	0	0	0	0	0	0	0	0	0	0	0	0	0	0	0	0
138.402	7	3	0	1	1	0	0	0	0	0	0	0	0	0	0	0	0	0	0	0	0	0	0	0		3.92664e-13	3.82044e-13	0	1.30833e-12	2.87441e-12	0	0	0	0	0	0	0	0	0	0	0	0	0	0	0	0	0	0	0
139.8	6	0	0	1	0	0	0	0	0	0	0	0	0	0	0	0	0	0	0	0	0	0	0	0		3.36569e-13	0	0	1.30833e-12	0	0	0	0	0	0	0	0	0	0	0	0	0	0	0	0	0	0	0	0
141.198	5	2	1	0	0	2	0	0	0	0	0	0	0	0	0	0	0	0	0	0	0	0	0	0		2.80474e-13	2.54696e-13	3.76141e-13	0	0	1.28557e-11	0	0	0	0	0	0	0	0	0	0	0	0	0	0	0	0	0	0
142.596	14	0	0	0	0	0	0	1	0	0	0	0	0	0	0	0	0	0	0	0	0	0	0	0		7.85327e-13	0	0	0	0	0	0	3.5325e-11	0	0	0	0	0	0	0	0	0	0	0	0	0	0	0	0
143.994	5	2	0	0	0	0	0	0	0	0	0	0	0	0	0	0	0	0	0	0	0	0	0	0		2.80474e-13	2.54696e-13	0	0	0	0	0	0	0	0	0	0	0	0	0	0	0	0	0	0	0	0	0	0
145.392	8	2	0	0	0	1	0	0	0	0	0	0	0	0	0	0	0	0	0	0	0	0	0	0		4.48758e-13	2.54696e-13	0	0	0	6.42784e-12	0	0	0	0	0	0	0	0	0	0	0	0	0	0	0	0	0	0
146.79	14	1	0	0	0	0	0	0	0	0	0	0	0	0	0	0	0	0	0	0	0	0	0	0		7.85327e-13	1.27348e-13	0	0	0	0	0	0	0	0	0	0	0	0	0	0	0	0	0	0	0	0	0	0
148.188	11	1	0	0	0	0	0	0	0	0	0	0	0	0	0	0	0	0	0	0	0	0	0	0		6.17043e-13	1.27348e-13	0	0	0	0	0	0	0	0	0	0	0	0	0	0	0	0	0	0	0	0	0	0
149.586	9	1	0	0	1	0	0	0	0	0	0	0	0	0	0	0	0	0	0	0	0	0	0	0		5.04853e-13	1.27348e-13	0	0	2.87441e-12	0	0	0	0	0	0	0	0	0	0	0	0	0	0	0	0	0	0	0
150.984	6	3	0	0	0	0	0	1	0	0	0	0	0	0	0	0	0	0	0	0	0	0	0	0		3.36569e-13	3.82044e-13	0	0	0	0	0	3.5325e-11	0	0	0	0	0	0	0	0	0	0	0	0	0	0	0	0
152.382	11	1	1	0	0	0	0	0	0	0	0	0	0	0	0	0	0	0	0	0	0	0	0	0		6.17043e-13	1.27348e-13	3.76141e-13	0	0	0	0	0	0	0	0	0	0	0	0	0	0	0	0	0	0	0	0	0
153.78	15	3	0	0	0	1	0	0	0	0	0	0	0	0	0	0	0	0	0	0	0	0	0	0		8.41422e-13	3.82044e-13	0	0	0	6.42784e-12	0	0	0	0	0	0	0	0	0	0	0	0	0	0	0	0	0	0
155.178	9	2	0	0	0	0	0	0	0	0	0	0	0	0	0	0	0	0	0	0	0	0	0	0		5.04853e-13	2.54696e-13	0	0	0	0	0	0	0	0	0	0	0	0	0	0	0	0	0	0	0	0	0	0
156.576	10	2	0	0	0	0	1	0	0	0	0	0	0	0	0	0	0	0	0	0	0	0	0	0		5.60948e-13	2.54696e-13	0	0	0	0	1.59185e-11	0	0	0	0	0	0	0	0	0	0	0	0	0	0	0	0	0
157.974	13	1	1	0	0	0	0	0	0	0	0	0	0	0	0	0	0	0	0	0	0	0	0	0		7.29232e-13	1.27348e-13	3.76141e-13	0	0	0	0	0	0	0	0	0	0	0	0	0	0	0	0	0	0	0	0	0
159.372	14	1	0	0	0	0	0	0	0	0	0	0	0	0	0	0	0	0	0	0	0	0	0	0		7.85327e-13	1.27348e-13	0	0	0	0	0	0	0	0	0	0	0	0	0	0	0	0	0	0	0	0	0	0
160.77	7	2	1	0	0	1	0	0	0	0	0	0	0	0	0	0	0	0	0	0	0	0	0	0		3.92664e-13	2.54696e-13	3.76141e-13	0	0	6.42784e-12	0	0	0	0	0	0	0	0	0	0	0	0	0	0	0	0	0	0
162.168	7	1	0	0	0	0	0	0	0	0	0	0	0	0	0	0	0	0	0	0	0	0	0	0		3.92664e-13	1.27348e-13	0	0	0	0	0	0	0	0	0	0	0	0	0	0	0	0	0	0	0	0	0	0
163.566	11	3	0	0	0	0	0	0	0	0	0	0	0	0	0	0	0	0	0	0	0	0	0	0		6.17043e-13	3.82044e-13	0	0	0	0	0	0	0	0	0	0	0	0	0	0	0	0	0	0	0	0	0	0
164.964	10	4	2	1	0	0	0	0	0	0	0	0	0	0	0	0	0	0	0	0	0	0	0	0		5.60948e-13	5.09392e-13	7.52281e-13	1.30833e-12	0	0	0	0	0	0	0	0	0	0	0	0	0	0	0	0	0	0	0	0
166.362	11	2	0	0	0	1	0	0	0	1	0	0	0	0	0	0	0	0	0	0	0	0	0	0		6.17043e-13	2.54696e-13	0	0	0	6.42784e-12	0	0	0	1.83962e-10	0	0	0	0	0	0	0	0	0	0	0	0	0	0
167.76	14	3	1	0	0	0	0	0	0	0	0	0	0	0	0	0	0	0	0	0	0	0	0	0		7.85327e-13	3.82044e-13	3.76141e-13	0	0	0	0	0	0	0	0	0	0	0	0	0	0	0	0	0	0	0	0	0
169.158	16	0	0	1	0	0	0	0	1	0	0	0	0	0	0	0	0	0	0	0	0	0	0	0		8.97517e-13	0	0	1.30833e-12	0	0	0	0	8.37333e-11	0	0	0	0	0	0	0	0	0	0	0	0	0	0	0
170.556	12	2	0	0	0	0	1	0	0	0	0	0	0	0	0	0	0	0	0	0	0	0	0	0		6.73137e-13	2.54696e-13	0	0	0	0	1.59185e-11	0	0	0	0	0	0	0	0	0	0	0	0	0	0	0	0	0
171.954	7	3	0	0	0	0	0	0	0	0	0	0	0	0	0	0	0	0	0	0	0	0	0	0		3.92664e-13	3.82044e-13	0	0	0	0	0	0	0	0	0	0	0	0	0	0	0	0	0	0	0	0	0	0
173.352	7	2	0	0	0	0	0	0	0	0	0	0	0	0	0	0	0	0	0	0	0	0	0	0		3.92664e-13	2.54696e-13	0	0	0	0	0	0	0	0	0	0	0	0	0	0	0	0	0	0	0	0	0	0
174.75	10	2	0	0	0	1	0	0	0	0	0	0	0	0	0	0	0	0	0	0	0	0	0	0		5.60948e-13	2.54696e-13	0	0	0	6.42784e-12	0	0	0	0	0	0	0	0	0	0	0	0	0	0	0	0	0	0
176.148	7	3	0	1	0	0	0	0	0	0	0	0	0	0	0	0	0	0	0	0	0	0	0	0		3.92664e-13	3.82044e-13	0	1.30833e-12	0	0	0	0	0	0	0	0	0	0	0	0	0	0	0	0	0	0	0	0
177.546	9	3	1	0	0	0	0	0	0	0	0	0	0	0	0	0	0	0	0	0	0	0	0	0		5.04853e-13	3.82044e-13	3.76141e-13	0	0	0	0	0	0	0	0	0	0	0	0	0	0	0	0	0	0	0	0	0
178.944	13	1	2	0	0	1	0	0	0	0	0	0	0	0	0	0	0	0	0	0	0	0	0	0		7.29232e-13	1.27348e-13	7.52281e-13	0	0	6.42784e-12	0	0	0	0	0	0	0	0	0	0	0	0	0	0	0	0	0	0
180.342	14	4	0	0	0	0	0	0	1	0	0	0	0	0	0	0	0	0	0	0	0	0	0	0		7.85327e-13	5.09392e-13	0	0	0	0	0	0	8.37333e-11	0	0	0	0	0	0	0	0	0	0	0	0	0	0	0
181.74	10	2	0	0	0	0	0	0	0	0	0	0	0	0	0	0	0	0	0	0	0	0	0	0		5.60948e-13	2.54696e-13	0	0	0	0	0	0	0	0	0	0	0	0	0	0	0	0	0	0	0	0	0	0
183.138	10	1	1	0	1	0	0	0	0	0	0	0	0	0	0	0	0	0	0	0	0	0	0	0		5.60948e-13	1.27348e-13	3.76141e-13	0	2.87441e-12	0	0	0	0	0	0	0	0	0	0	0	0	0	0	0	0	0	0	0
184.536	10	3	1	0	0	0	0	0	0	0	0	0	0	0	0	0	0	0	0	0	0	0	0	0		5.60948e-13	3.82044e-13	3.76141e-13	0	0	0	0	0	0	0	0	0	0	0	0	0	0	0	0	0	0	0	0	0
185.934	12	0	1	1	0	0	0	0	0	0	0	0	0	0	0	0	0	0	0	0	0	0	0	0		6.73137e-13	0	3.76141e-13	1.30833e-12	0	0	0	0	0	0	0	0	0	0	0	0	0	0	0	0	0	0	0	0
187.332	15	0	0	1	0	0	0	0	0	0	0	0	0	0	0	0	0	0	0	0	0	0	0	0		8.41422e-13	0	0	1.30833e-12	0	0	0	0	0	0	0	0	0	0	0	0	0	0	0	0	0	0	0	0
188.73	13	2	0	0	1	0	0	0	0	0	0	0	0	0	0	0	0	0	0	0	0	0	0	0		7.29232e-13	2.54696e-13	0	0	2.87441e-12	0	0	0	0	0	0	0	0	0	0	0	0	0	0	0	0	0	0	0
190.128	17	0	1	0	0	0	0	0	0	0	0	0	0	0	0	0	0	0	0	0	0	0	0	0		9.53611e-13	0	3.76141e-13	0	0	0	0	0	0	0	0	0	0	0	0	0	0	0	0	0	0	0	0	0
191.526	10	2	0	0	1	0	0	0	0	0	0	0	0	0	0	0	0	0	0	0	0	0	0	0		5.60948e-13	2.54696e-13	0	0	2.87441e-12	0	0	0	0	0	0	0	0	0	0	0	0	0	0	0	0	0	0	0
192.924	10	3	0	0	0	0	0	0	0	0	0	0	0	0	0	0	0	0	0	0	0	0	0	0		5.60948e-13	3.82044e-13	0	0	0	0	0	0	0	0	0	0	0	0	0	0	0	0	0	0	0	0	0	0
194.322	7	1	0	0	0	0	1	0	0	0	0	0	0	0	0	0	0	0	0	0	0	0	0	0		3.92664e-13	1.27348e-13	0	0	0	0	1.59185e-11	0	0	0	0	0	0	0	0	0	0	0	0	0	0	0	0	0
195.72	16	2	0	0	1	0	0	1	0	0	0	0	0	0	0	0	0	0	0	0	0	0	0	0		8.97517e-13	2.54696e-13	0	0	2.87441e-12	0	0	3.5325e-11	0	0	0	0	0	0	0	0	0	0	0	0	0	0	0	0
197.118	8	1	1	0	0	1	0	0	0	0	0	0	0	0	0	0	0	0	0	0	0	0	0	0		4.48758e-13	1.27348e-13	3.76141e-13	0	0	6.42784e-12	0	0	0	0	0	0	0	0	0	0	0	0	0	0	0	0	0	0
198.516	12	2	2	0	0	0	0	0	0	0	0	0	0	0	0	0	0	0	0	0	0	0	0	0		6.73137e-13	2.54696e-13	7.52281e-13	0	0	0	0	0	0	0	0	0	0	0	0	0	0	0	0	0	0	0	0	0
199.914	16	2	0	0	0	0	0	0	0	0	0	0	0	0	0	0	0	0	0	0	0	0	0	0		8.97517e-13	2.54696e-13	0	0	0	0	0	0	0	0	0	0	0	0	0	0	0	0	0	0	0	0	0	0
201.312	13	1	0	0	0	0	0	0	0	0	0	0	0	0	0	0	0	0	0	0	0	0	0	0		7.29232e-13	1.27348e-13	0	0	0	0	0	0	0	0	0	0	0	0	0	0	0	0	0	0	0	0	0	0
202.71	8	1	0	0	0	0	0	0	0	0	0	0	0	0	0	0	0	0	0	0	0	0	0	0		4.48758e-13	1.27348e-13	0	0	0	0	0	0	0	0	0	0	0	0	0	0	0	0	0	0	0	0	0	0
204.108	6	3	0	0	0	1	0	0	0	0	0	0	0	0	0	0	0	0	0	0	0	0	0	0		3.36569e-13	3.82044e-13	0	0	0	6.42784e-12	0	0	0	0	0	0	0	0	0	0	0	0	0	0	0	0	0	0
205.506	11	0	2	1	0	1	0	0	0	0	0	0	0	0	0	0	0	0	0	0	0	0	0	0		6.17043e-13	0	7.52281e-13	1.30833e-12	0	6.42784e-12	0	0	0	0	0	0	0	0	0	0	0	0	0	0	0	0	0	0
206.904	11	3	1	1	0	0	0	0	0	0	0	0	0	0	0	0	0	0	0	0	0	0	0	0		6.17043e-13	3.82044e-13	3.76141e-13	1.30833e-12	0	0	0	0	0	0	0	0	0	0	0	0	0	0	0	0	0	0	0	0
208.302	15	0	1	1	1	0	0	0	0	0	0	0	0	0	0	0	0	0	0	0	0	0	0	0		8.41422e-13	0	3.76141e-13	1.30833e-12	2.87441e-12	0	0	0	0	0	0	0	0	0	0	0	0	0	0	0	0	0	0	0
209.7	10	1	0	0	0	0	0	0	0	0	0	0	0	0	0	0	0	0	0	0	0	0	0	0		5.60948e-13	1.27348e-13	0	0	0	0	0	0	0	0	0	0	0	0	0	0	0	0	0	0	0	0	0	0
211.098	9	0	0	0	0	0	0	0	0	0	0	0	0	0	0	0	0	0	0	0	0	0	0	0		5.04853e-13	0	0	0	0	0	0	0	0	0	0	0	0	0	0	0	0	0	0	0	0	0	0	0
212.496	13	0	0	0	0	0	0	0	0	0	0	0	0	0	0	0	0	0	0	0	0	0	0	0		7.29232e-13	0	0	0	0	0	0	0	0	0	0	0	0	0	0	0	0	0	0	0	0	0	0	0
213.894	8	0	0	0	0	1	0	0	0	0	0	0	0	0	0	0	0	0	0	0	0	0	0	0		4.48758e-13	0	0	0	0	6.42784e-12	0	0	0	0	0	0	0	0	0	0	0	0	0	0	0	0	0	0
215.292	6	0	0	1	0	0	0	0	0	0	0	0	0	0	0	0	0	0	0	0	0	0	0	0		3.36569e-13	0	0	1.30833e-12	0	0	0	0	0	0	0	0	0	0	0	0	0	0	0	0	0	0	0	0
216.69	12	2	1	0	0	0	0	0	0	0	0	0	0	0	0	0	0	0	0	0	0	0	0	0		6.73137e-13	2.54696e-13	3.76141e-13	0	0	0	0	0	0	0	0	0	0	0	0	0	0	0	0	0	0	0	0	0
218.088	12	2	1	0	0	0	0	1	0	0	1	0	0	0	0	0	0	0	0	0	0	0	0	0		6.73137e-13	2.54696e-13	3.76141e-13	0	0	0	0	3.5325e-11	0	0	3.59301e-10	0	0	0	0	0	0	0	0	0	0	0	0	0
219.486	11	0	1	0	0	0	0	0	0	0	0	0	0	0	0	0	0	0	0	0	0	0	0	0		6.17043e-13	0	3.76141e-13	0	0	0	0	0	0	0	0	0	0	0	0	0	0	0	0	0	0	0	0	0
220.884	18	2	0	0	0	0	0	0	0	0	0	0	0	0	0	0	0	0	0	0	0	0	0	0		1.00971e-12	2.54696e-13	0	0	0	0	0	0	0	0	0	0	0	0	0	0	0	0	0	0	0	0	0	0
222.282	9	2	0	0	0	1	0	0	0	0	0	0	0	0	0	0	0	0	0	0	0	0	0	0		5.04853e-13	2.54696e-13	0	0	0	6.42784e-12	0	0	0	0	0	0	0	0	0	0	0	0	0	0	0	0	0	0
223.68	10	1	0	0	0	0	0	1	0	0	0	0	0	0	0	0	0	0	0	0	0	0	0	0		5.60948e-13	1.27348e-13	0	0	0	0	0	3.5325e-11	0	0	0	0	0	0	0	0	0	0	0	0	0	0	0	0
225.078	9	2	0	0	0	0	0	0	0	0	0	0	0	0	0	0	0	0	0	0	0	0	0	0		5.04853e-13	2.54696e-13	0	0	0	0	0	0	0	0	0	0	0	0	0	0	0	0	0	0	0	0	0	0
226.476	13	3	0	0	0	0	0	0	0	0	0	0	0	0	0	0	0	0	0	0	0	0	0	0		7.29232e-13	3.82044e-13	0	0	0	0	0	0	0	0	0	0	0	0	0	0	0	0	0	0	0	0	0	0
227.874	3	1	1	0	0	0	0	0	0	0	0	0	0	0	0	0	0	0	0	0	0	0	0	0		1.68284e-13	1.27348e-13	3.76141e-13	0	0	0	0	0	0	0	0	0	0	0	0	0	0	0	0	0	0	0	0	0
229.272	4	2	0	0	0	0	0	0	0	0	0	0	0	0	0	0	0	0	0	0	0	0	0	0		2.24379e-13	2.54696e-13	0	0	0	0	0	0	0	0	0	0	0	0	0	0	0	0	0	0	0	0	0	0
230.67	6	3	1	0	0	1	0	0	0	0	0	0	0	0	0	0	0	0	0	0	0	0	0	0		3.36569e-13	3.82044e-13	3.76141e-13	0	0	6.42784e-12	0	0	0	0	0	0	0	0	0	0	0	0	0	0	0	0	0	0
232.068	13	1	2	0	0	0	0	0	0	0	0	0	0	0	0	0	0	0	0	0	0	0	0	0		7.29232e-13	1.27348e-13	7.52281e-13	0	0	0	0	0	0	0	0	0	0	0	0	0	0	0	0	0	0	0	0	0
233.466	17	4	1	0	1	0	0	0	0	0	0	0	0	0	0	0	0	0	0	0	0	0	0	0		9.53611e-13	5.09392e-13	3.76141e-13	0	2.87441e-12	0	0	0	0	0	0	0	0	0	0	0	0	0	0	0	0	0	0	0
234.864	10	0	1	0	0	0	0	0	0	0	0	0	0	0	0	0	0	0	0	0	0	0	0	0		5.60948e-13	0	3.76141e-13	0	0	0	0	0	0	0	0	0	0	0	0	0	0	0	0	0	0	0	0	0
236.262	7	2	0	0	0	0	0	0	0	0	0	0	0	0	0	0	0	0	0	0	0	0	0	0		3.92664e-13	2.54696e-13	0	0	0	0	0	0	0	0	0	0	0	0	0	0	0	0	0	0	0	0	0	0
237.66	18	0	0	0	0	1	0	0	0	0	0	0	0	0	0	0	0	0	0	0	0	0	0	0		1.00971e-12	0	0	0	0	6.42784e-12	0	0	0	0	0	0	0	0	0	0	0	0	0	0	0	0	0	0
239.058	9	2	1	0	0	0	0	0	0	0	0	0	0	0	0	0	0	0	0	0	0	0	0	0		5.04853e-13	2.54696e-13	3.76141e-13	0	0	0	0	0	0	0	0	0	0	0	0	0	0	0	0	0	0	0	0	0
240.456	15	1	0	0	1	0	0	0	0	0	0	0	0	0	0	0	0	0	0	0	0	0	0	0		8.41422e-13	1.27348e-13	0	0	2.87441e-12	0	0	0	0	0	0	0	0	0	0	0	0	0	0	0	0	0	0	0
241.854	5	2	1	0	0	0	1	0	0	0	0	0	0	0	0	0	0	0	0	0	0	0	0	0		2.80474e-13	2.54696e-13	3.76141e-13	0	0	0	1.59185e-11	0	0	0	0	0	0	0	0	0	0	0	0	0	0	0	0	0
243.252	10	2	0	0	0	0	0	0	0	0	0	0	0	0	0	0	0	0	0	0	0	0	0	0		5.60948e-13	2.54696e-13	0	0	0	0	0	0	0	0	0	0	0	0	0	0	0	0	0	0	0	0	0	0
244.65	13	2	1	1	0	0	0	0	0	0	0	0	0	0	0	0	0	0	0	0	0	0	0	0		7.29232e-13	2.54696e-13	3.76141e-13	1.30833e-12	0	0	0	0	0	0	0	0	0	0	0	0	0	0	0	0	0	0	0	0
246.048	25	2	0	0	0	0	0	0	0	0	0	0	0	0	0	0	0	0	0	0	0	0	0	0		1.40237e-12	2.54696e-13	0	0	0	0	0	0	0	0	0	0	0	0	0	0	0	0	0	0	0	0	0	0
247.446	7	1	1	1	0	0	0	0	0	0	0	0	0	0	0	0	0	0	0	0	0	0	0	0		3.92664e-13	1.27348e-13	3.76141e-13	1.30833e-12	0	0	0	0	0	0	0	0	0	0	0	0	0	0	0	0	0	0	0	0
248.844	17	0	1	0	0	0	0	0	0	0	0	0	0	0	0	0	0	0	0	0	0	0	0	0		9.53611e-13	0	3.76141e-13	0	0	0	0	0	0	0	0	0	0	0	0	0	0	0	0	0	0	0	0	0
250.242	10	0	0	1	0	0	0	0	0	0	0	0	0	0	0	0	0	0	0	0	0	0	0	0		5.60948e-13	0	0	1.30833e-12	0	0	0	0	0	0	0	0	0	0	0	0	0	0	0	0	0	0	0	0
251.64	12	1	1	0	0	0	1	0	0	0	0	0	0	0	0	0	0	0	0	0	0	0	0	0		6.73137e-13	1.27348e-13	3.76141e-13	0	0	0	1.59185e-11	0	0	0	0	0	0	0	0	0	0	0	0	0	0	0	0	0
253.038	13	1	0	0	0	0	1	0	0	0	0	0	0	0	0	0	0	0	0	0	0	0	0	0		7.29232e-13	1.27348e-13	0	0	0	0	1.59185e-11	0	0	0	0	0	0	0	0	0	0	0	0	0	0	0	0	0
254.436	8	1	0	0	0	0	0	0	0	0	0	0	0	0	0	0	0	0	0	0	0	0	0	0		4.48758e-13	1.27348e-13	0	0	0	0	0	0	0	0	0	0	0	0	0	0	0	0	0	0	0	0	0	0
255.834	13	3	0	0	0	0	0	0	0	0	0	0	0	0	0	0	0	0	0	0	0	0	0	0		7.29232e-13	3.82044e-13	0	0	0	0	0	0	0	0	0	0	0	0	0	0	0	0	0	0	0	0	0	0
257.232	12	5	0	0	0	0	0	0	0	0	0	0	0	0	0	0	0	0	0	0	0	0	0	0		6.73137e-13	6.3674e-13	0	0	0	0	0	0	0	0	0	0	0	0	0	0	0	0	0	0	0	0	0	0
258.63	12	1	0	2	0	0	0	0	0	0	0	0	0	0	0	0	0	0	0	0	0	0	0	0		6.73137e-13	1.27348e-13	0	2.61667e-12	0	0	0	0	0	0	0	0	0	0	0	0	0	0	0	0	0	0	0	0
260.028	7	2	0	0	0	0	0	0	0	0	0	0	0	0	0	0	0	0	0	0	0	0	0	0		3.92664e-13	2.54696e-13	0	0	0	0	0	0	0	0	0	0	0	0	0	0	0	0	0	0	0	0	0	0
261.426	10	1	0	0	0	0	0	0	0	0	0	0	0	0	0	0	0	0	0	0	0	0	0	0		5.60948e-13	1.27348e-13	0	0	0	0	0	0	0	0	0	0	0	0	0	0	0	0	0	0	0	0	0	0
262.824	5	0	1	0	0	0	0	1	0	0	0	0	0	0	0	0	0	0	0	0	0	0	0	0		2.80474e-13	0	3.76141e-13	0	0	0	0	3.5325e-11	0	0	0	0	0	0	0	0	0	0	0	0	0	0	0	0
264.222	12	2	1	0	0	0	0	0	0	0	0	0	0	0	0	0	0	0	0	0	0	0	0	0		6.73137e-13	2.54696e-13	3.76141e-13	0	0	0	0	0	0	0	0	0	0	0	0	0	0	0	0	0	0	0	0	0
265.62	17	0	0	0	0	1	0	0	0	0	0	0	0	0	0	0	0	0	0	0	0	0	0	0		9.53611e-13	0	0	0	0	6.42784e-12	0	0	0	0	0	0	0	0	0	0	0	0	0	0	0	0	0	0
267.018	10	0	0	1	0	0	0	0	0	0	0	0	0	0	0	0	0	0	0	0	0	0	0	0		5.60948e-13	0	0	1.30833e-12	0	0	0	0	0	0	0	0	0	0	0	0	0	0	0	0	0	0	0	0
268.416	7	3	0	1	1	0	0	0	0	0	0	0	0	0	0	0	0	0	0	0	0	0	0	0		3.92664e-13	3.82044e-13	0	1.30833e-12	2.87441e-12	0	0	0	0	0	0	0	0	0	0	0	0	0	0	0	0	0	0	0
269.814	3	1	1	0	0	0	0	0	0	0	0	0	0	0	0	0	0	0	0	0	0	0	0	0		1.68284e-13	1.27348e-13	3.76141e-13	0	0	0	0	0	0	0	0	0	0	0	0	0	0	0	0	0	0	0	0	0
271.212	11	1	1	0	0	0	1	0	0	0	0	0	0	0	0	0	0	0	0	0	0	0	0	0		6.17043e-13	1.27348e-13	3.76141e-13	0	0	0	1.59185e-11	0	0	0	0	0	0	0	0	0	0	0	0	0	0	0	0	0
272.61	10	2	0	0	0	0	0	0	0	0	0	0	0	0	0	0	0	0	0	0	0	0	0	0		5.60948e-13	2.54696e-13	0	0	0	0	0	0	0	0	0	0	0	0	0	0	0	0	0	0	0	0	0	0
274.008	6	1	0	0	0	0	0	0	0	0	0	0	0	0	0	0	0	0	0	0	0	0	0	0		3.36569e-13	1.27348e-13	0	0	0	0	0	0	0	0	0	0	0	0	0	0	0	0	0	0	0	0	0	0
275.406	16	0	0	0	0	0	0	0	0	0	0	0	0	0	0	0	0	0	0	0	0	0	0	0		8.97517e-13	0	0	0	0	0	0	0	0	0	0	0	0	0	0	0	0	0	0	0	0	0	0	0
276.804	16	1	0	0	2	0	0	0	0	0	0	0	0	0	0	0	0	0	0	0	0	0	0	0		8.97517e-13	1.27348e-13	0	0	5.74882e-12	0	0	0	0	0	0	0	0	0	0	0	0	0	0	0	0	0	0	0
278.202	12	0	1	0	0	0	0	0	0	0	0	0	0	0	0	0	0	0	0	0	0	0	0	0		6.73137e-13	0	3.76141e-13	0	0	0	0	0	0	0	0	0	0	0	0	0	0	0	0	0	0	0	0	0
279.6	7	1	0	0	1	0	0	1	1	0	0	0	0	0	0	0	0	0	0	0	0	0	0	0		3.92664e-13	1.27348e-13	0	0	2.87441e-12	0	0	3.5325e-11	8.37333e-11	0	0	0	0	0	0	0	0	0	0	0	0	0	0	0
280.998	7	2	1	1	0	0	0	1	0	0	0	0	0	0	0	0	0	0	0	0	0	0	0	0		3.92664e-13	2.54696e-13	3.76141e-13	1.30833e-12	0	0	0	3.5325e-11	0	0	0	0	0	0	0	0	0	0	0	0	0	0	0	0
282.396	12	2	0	2	0	0	0	0	0	0	0	0	0	0	0	0	0	0	0	0	0	0	0	0		6.73137e-13	2.54696e-13	0	2.61667e-12	0	0	0	0	0	0	0	0	0	0	0	0	0	0	0	0	0	0	0	0
283.794	7	1	0	0	1	0	0	0	0	0	0	0	0	0	0	0	0	0	0	0	0	0	0	0		3.92664e-13	1.27348e-13	0	0	2.87441e-12	0	0	0	0	0	0	0	0	0	0	0	0	0	0	0	0	0	0	0
285.192	6	1	0	0	0	0	0	0	1	0	0	0	0	0	0	0	0	0	0	0	0	0	0	0		3.36569e-13	1.27348e-13	0	0	0	0	0	0	8.37333e-11	0	0	0	0	0	0	0	0	0	0	0	0	0	0	0
286.59	10	3	0	0	0	0	0	0	0	0	0	0	0	0	0	0	0	0	0	0	0	0	0	0		5.60948e-13	3.82044e-13	0	0	0	0	0	0	0	0	0	0	0	0	0	0	0	0	0	0	0	0	0	0
287.988	6	1	1	0	2	0	0	0	0	0	0	0	0	0	0	0	0	0	0	0	0	0	0	0		3.36569e-13	1.27348e-13	3.76141e-13	0	5.74882e-12	0	0	0	0	0	0	0	0	0	0	0	0	0	0	0	0	0	0	0
289.386	4	1	0	0	0	1	0	1	0	0	0	0	0	0	0	0	0	0	0	0	0	0	0	0		2.24379e-13	1.27348e-13	0	0	0	6.42784e-12	0	3.5325e-11	0	0	0	0	0	0	0	0	0	0	0	0	0	0	0	0
290.784	14	3	0	0	0	0	0	0	0	0	0	0	0	0	0	0	0	0	0	0	0	0	0	0		7.85327e-13	3.82044e-13	0	0	0	0	0	0	0	0	0	0	0	0	0	0	0	0	0	0	0	0	0	0
292.182	14	2	2	1	1	0	0	0	0	0	0	0	0	0	0	0	0	0	0	0	0	0	0	0		7.85327e-13	2.54696e-13	7.52281e-13	1.30833e-12	2.87441e-12	0	0	0	0	0	0	0	0	0	0	0	0	0	0	0	0	0	0	0
293.58	15	1	0	1	0	1	0	0	0	0	0	0	0	0	0	0	0	0	0	0	0	0	0	0		8.41422e-13	1.27348e-13	0	1.30833e-12	0	6.42784e-12	0	0	0	0	0	0	0	0	0	0	0	0	0	0	0	0	0	0
294.978	14	1	0	0	1	0	0	0	0	0	0	0	0	0	0	0	0	0	0	0	0	0	0	0		7.85327e-13	1.27348e-13	0	0	2.87441e-12	0	0	0	0	0	0	0	0	0	0	0	0	0	0	0	0	0	0	0
296.376	13	0	0	0	1	0	0	0	0	0	0	0	0	0	0	0	0	0	0	0	0	0	0	0		7.29232e-13	0	0	0	2.87441e-12	0	0	0	0	0	0	0	0	0	0	0	0	0	0	0	0	0	0	0
297.774	7	2	0	0	0	0	0	0	0	0	0	0	0	0	0	0	0	0	0	0	0	0	0	0		3.92664e-13	2.54696e-13	0	0	0	0	0	0	0	0	0	0	0	0	0	0	0	0	0	0	0	0	0	0
299.172	9	2	0	0	0	0	0	0	0	0	0	0	0	0	0	0	0	0	0	0	0	0	0	0		5.04853e-13	2.54696e-13	0	0	0	0	0	0	0	0	0	0	0	0	0	0	0	0	0	0	0	0	0	0
300.57	9	1	1	0	0	0	0	0	0	0	0	0	0	0	0	0	0	0	0	0	0	0	0	0		5.04853e-13	1.27348e-13	3.76141e-13	0	0	0	0	0	0	0	0	0	0	0	0	0	0	0	0	0	0	0	0	0
301.968	8	0	1	0	0	0	0	0	0	0	0	0	0	0	0	0	0	0	0	0	0	0	0	0		4.48758e-13	0	3.76141e-13	0	0	0	0	0	0	0	0	0	0	0	0	0	0	0	0	0	0	0	0	0
303.366	11	5	0	0	0	0	0	0	0	0	0	0	0	0	0	0	0	0	0	0	0	0	0	0		6.17043e-13	6.3674e-13	0	0	0	0	0	0	0	0	0	0	0	0	0	0	0	0	0	0	0	0	0	0
304.764	12	4	0	1	0	0	0	0	0	0	1	0	0	0	0	0	0	0	0	0	0	0	0	0		6.73137e-13	5.09392e-13	0	1.30833e-12	0	0	0	0	0	0	3.59301e-10	0	0	0	0	0	0	0	0	0	0	0	0	0
306.162	11	1	1	0	0	1	0	0	0	0	0	0	0	0	0	0	0	0	0	0	0	0	0	0		6.17043e-13	1.27348e-13	3.76141e-13	0	0	6.42784e-12	0	0	0	0	0	0	0	0	0	0	0	0	0	0	0	0	0	0
307.56	10	2	0	0	0	0	0	0	1	0	0	0	0	0	0	0	0	0	0	0	0	0	0	0		5.60948e-13	2.54696e-13	0	0	0	0	0	0	8.37333e-11	0	0	0	0	0	0	0	0	0	0	0	0	0	0	0
308.958	16	0	1	1	0	0	0	0	0	0	0	0	0	0	0	0	0	0	0	0	0	0	0	0		8.97517e-13	0	3.76141e-13	1.30833e-12	0	0	0	0	0	0	0	0	0	0	0	0	0	0	0	0	0	0	0	0
310.356	11	5	0	0	0	0	0	0	0	0	0	0	0	0	0	0	0	0	0	0	0	0	0	0		6.17043e-13	6.3674e-13	0	0	0	0	0	0	0	0	0	0	0	0	0	0	0	0	0	0	0	0	0	0
311.754	5	3	0	0	0	1	0	0	0	0	0	0	0	0	0	0	0	0	0	0	0	0	0	0		2.80474e-13	3.82044e-13	0	0	0	6.42784e-12	0	0	0	0	0	0	0	0	0	0	0	0	0	0	0	0	0	0
313.152	5	2	0	0	0	0	0	0	0	0	0	0	0	0	0	0	0	0	0	0	0	0	0	0		2.80474e-13	2.54696e-13	0	0	0	0	0	0	0	0	0	0	0	0	0	0	0	0	0	0	0	0	0	0
314.55	7	4	1	0	0	0	0	0	0	0	0	0	0	0	0	0	0	0	0	0	0	0	0	0		3.92664e-13	5.09392e-13	3.76141e-13	0	0	0	0	0	0	0	0	0	0	0	0	0	0	0	0	0	0	0	0	0
315.948	14	2	0	1	0	0	0	1	0	0	0	0	0	0	0	0	0	0	0	0	0	0	0	0		7.85327e-13	2.54696e-13	0	1.30833e-12	0	0	0	3.5325e-11	0	0	0	0	0	0	0	0	0	0	0	0	0	0	0	0
317.346	8	2	0	0	0	0	0	0	0	0	0	0	0	0	0	0	0	0	0	0	0	0	0	0		4.48758e-13	2.54696e-13	0	0	0	0	0	0	0	0	0	0	0	0	0	0	0	0	0	0	0	0	0	0
318.744	12	2	0	0	1	0	0	0	0	0	0	0	0	0	0	0	0	0	0	0	0	0	0	0		6.73137e-13	2.54696e-13	0	0	2.87441e-12	0	0	0	0	0	0	0	0	0	0	0	0	0	0	0	0	0	0	0
320.142	12	0	0	0	0	0	0	0	0	0	0	0	0	0	0	0	0	0	0	0	0	0	0	0		6.73137e-13	0	0	0	0	0	0	0	0	0	0	0	0	0	0	0	0	0	0	0	0	0	0	0
321.54	4	1	1	1	0	0	0	0	0	0	0	0	0	0	0	0	0	0	0	0	0	0	0	0		2.24379e-13	1.27348e-13	3.76141e-13	1.30833e-12	0	0	0	0	0	0	0	0	0	0	0	0	0	0	0	0	0	0	0	0
322.938	10	1	1	0	0	0	0	0	0	0	1	0	0	0	0	0	0	0	0	0	0	0	0	0		5.60948e-13	1.27348e-13	3.76141e-13	0	0	0	0	0	0	0	3.59301e-10	0	0	0	0	0	0	0	0	0	0	0	0	0
324.336	16	1	0	1	0	0	0	0	0	0	0	0	0	0	0	0	0	0	0	0	0	0	0	0		8.97517e-13	1.27348e-13	0	1.30833e-12	0	0	0	0	0	0	0	0	0	0	0	0	0	0	0	0	0	0	0	0
325.734	8	1	1	0	1	0	0	0	0	0	0	0	0	0	0	0	0	0	0	0	0	0	0	0		4.48758e-13	1.27348e-13	3.76141e-13	0	2.87441e-12	0	0	0	0	0	0	0	0	0	0	0	0	0	0	0	0	0	0	0
327.132	15	1	0	0	0	1	0	0	0	0	0	0	0	0	0	0	0	0	0	0	0	0	0	0		8.41422e-13	1.27348e-13	0	0	0	6.42784e-12	0	0	0	0	0	0	0	0	0	0	0	0	0	0	0	0	0	0
328.53	11	1	0	0	0	0	0	0	0	0	0	0	0	0	0	0	0	0	0	0	0	0	0	0		6.17043e-13	1.27348e-13	0	0	0	0	0	0	0	0	0	0	0	0	0	0	0	0	0	0	0	0	0	0
329.928	6	1	1	0	0	0	0	0	0	0	0	0	0	0	0	0	0	0	0	0	0	0	0	0		3.36569e-13	1.27348e-13	3.76141e-13	0	0	0	0	0	0	0	0	0	0	0	0	0	0	0	0	0	0	0	0	0
331.326	4	1	1	0	0	0	0	0	0	0	0	0	0	0	0	0	0	0	0	0	0	0	0	0		2.24379e-13	1.27348e-13	3.76141e-13	0	0	0	0	0	0	0	0	0	0	0	0	0	0	0	0	0	0	0	0	0
332.724	13	0	0	0	0	0	0	0	0	0	0	0	0	0	0	0	0	0	0	0	0	0	0	0		7.29232e-13	0	0	0	0	0	0	0	0	0	0	0	0	0	0	0	0	0	0	0	0	0	0	0
334.122	14	1	0	0	0	0	0	0	0	0	0	0	0	0	0	0	0	0	0	0	0	0	0	0		7.85327e-13	1.27348e-13	0	0	0	0	0	0	0	0	0	0	0	0	0	0	0	0	0	0	0	0	0	0
335.52	10	1	2	0	0	0	0	0	0	0	0	0	0	0	0	0	0	0	0	0	0	0	0	0		5.60948e-13	1.27348e-13	7.52281e-13	0	0	0	0	0	0	0	0	0	0	0	0	0	0	0	0	0	0	0	0	0
336.918	19	0	2	0	2	0	1	0	0	0	0	0	0	0	0	0	0	0	0	0	0	0	0	0		1.0658e-12	0	7.52281e-13	0	5.74882e-12	0	1.59185e-11	0	0	0	0	0	0	0	0	0	0	0	0	0	0	0	0	0
338.316	10	2	0	0	0	0	0	0	0	0	0	0	0	0	0	0	0	0	0	0	0	0	0	0		5.60948e-13	2.54696e-13	0	0	0	0	0	0	0	0	0	0	0	0	0	0	0	0	0	0	0	0	0	0
339.714	12	2	1	1	1	0	0	0	0	0	0	0	0	0	0	0	0	0	0	0	0	0	0	0		6.73137e-13	2.54696e-13	3.76141e-13	1.30833e-12	2.87441e-12	0	0	0	0	0	0	0	0	0	0	0	0	0	0	0	0	0	0	0
341.112	11	2	0	0	1	1	0	0	0	0	0	0	0	0	0	0	0	0	0	0	0	0	0	0		6.17043e-13	2.54696e-13	0	0	2.87441e-12	6.42784e-12	0	0	0	0	0	0	0	0	0	0	0	0	0	0	0	0	0	0
342.51	9	1	0	0	0	0	0	0	0	0	0	0	0	0	0	0	0	0	0	0	0	0	0	0		5.04853e-13	1.27348e-13	0	0	0	0	0	0	0	0	0	0	0	0	0	0	0	0	0	0	0	0	0	0
343.908	10	0	0	1	0	0	0	0	0	0	0	0	0	0	0	0	0	0	0	0	0	0	0	0		5.60948e-13	0	0	1.30833e-12	0	0	0	0	0	0	0	0	0	0	0	0	0	0	0	0	0	0	0	0
345.306	16	1	0	0	0	0	0	0	0	0	0	0	0	0	0	0	0	0	0	0	0	0	0	0		8.97517e-13	1.27348e-13	0	0	0	0	0	0	0	0	0	0	0	0	0	0	0	0	0	0	0	0	0	0
346.704	12	3	3	0	0	0	0	0	0	0	0	0	0	0	0	0	0	0	0	0	0	0	0	0		6.73137e-13	3.82044e-13	1.12842e-12	0	0	0	0	0	0	0	0	0	0	0	0	0	0	0	0	0	0	0	0	0
348.102	13	1	1	0	0	0	0	0	0	0	0	0	0	0	0	0	0	0	0	0	0	0	0	0		7.29232e-13	1.27348e-13	3.76141e-13	0	0	0	0	0	0	0	0	0	0	0	0	0	0	0	0	0	0	0	0	0
349.5	11	2	0	2	0	0	0	1	0	0	0	0	0	0	0	0	0	0	0	0	0	0	0	0		6.17043e-13	2.54696e-13	0	2.61667e-12	0	0	0	3.5325e-11	0	0	0	0	0	0	0	0	0	0	0	0	0	0	0	0
350.898	11	1	0	0	0	0	0	0	0	0	0	0	0	0	0	0	0	0	0	0	0	0	0	0		6.17043e-13	1.27348e-13	0	0	0	0	0	0	0	0	0	0	0	0	0	0	0	0	0	0	0	0	0	0
352.296	7	0	0	0	0	0	0	0	0	0	0	0	0	0	0	0	0	0	0	0	0	0	0	0		3.92664e-13	0	0	0	0	0	0	0	0	0	0	0	0	0	0	0	0	0	0	0	0	0	0	0
353.694	14	2	2	0	0	0	0	0	0	0	0	0	0	0	0	0	0	0	0	0	0	0	0	0		7.85327e-13	2.54696e-13	7.52281e-13	0	0	0	0	0	0	0	0	0	0	0	0	0	0	0	0	0	0	0	0	0
355.092	8	2	0	0	0	0	0	0	0	0	0	0	0	0	0	0	0	0	0	0	0	0	0	0		4.48758e-13	2.54696e-13	0	0	0	0	0	0	0	0	0	0	0	0	0	0	0	0	0	0	0	0	0	0
356.49	14	1	0	0	0	0	0	0	0	0	0	0	0	0	0	0	0	0	0	0	0	0	0	0		7.85327e-13	1.27348e-13	0	0	0	0	0	0	0	0	0	0	0	0	0	0	0	0	0	0	0	0	0	0
357.888	10	2	0	0	1	0	0	0	0	0	0	0	0	0	0	0	0	0	0	0	0	0	0	0		5.60948e-13	2.54696e-13	0	0	2.87441e-12	0	0	0	0	0	0	0	0	0	0	0	0	0	0	0	0	0	0	0
359.286	13	2	1	0	0	0	0	0	0	0	0	0	0	0	0	0	0	0	0	0	0	0	0	0		7.29232e-13	2.54696e-13	3.76141e-13	0	0	0	0	0	0	0	0	0	0	0	0	0	0	0	0	0	0	0	0	0
360.684	9	2	1	0	0	1	0	0	0	0	0	0	0	0	0	0	0	0	0	0	0	0	0	0		5.04853e-13	2.54696e-13	3.76141e-13	0	0	6.42784e-12	0	0	0	0	0	0	0	0	0	0	0	0	0	0	0	0	0	0
362.082	14	2	0	0	1	0	0	0	0	0	0	0	0	0	0	0	0	0	0	0	0	0	0	0		7.85327e-13	2.54696e-13	0	0	2.87441e-12	0	0	0	0	0	0	0	0	0	0	0	0	0	0	0	0	0	0	0
363.48	5	2	0	0	0	0	0	0	0	0	0	0	0	0	0	0	0	0	0	0	0	0	0	0		2.80474e-13	2.54696e-13	0	0	0	0	0	0	0	0	0	0	0	0	0	0	0	0	0	0	0	0	0	0
364.878	8	2	0	0	0	0	0	0	0	0	0	0	0	0	0	0	0	0	0	0	0	0	0	0		4.48758e-13	2.54696e-13	0	0	0	0	0	0	0	0	0	0	0	0	0	0	0	0	0	0	0	0	0	0
366.276	19	1	0	0	0	1	0	0	0	0	0	0	0	0	0	0	0	0	0	0	0	0	0	0		1.0658e-12	1.27348e-13	0	0	0	6.42784e-12	0	0	0	0	0	0	0	0	0	0	0	0	0	0	0	0	0	0
367.674	10	3	0	0	0	0	0	0	0	0	0	0	0	0	0	0	0	0	0	0	0	0	0	0		5.60948e-13	3.82044e-13	0	0	0	0	0	0	0	0	0	0	0	0	0	0	0	0	0	0	0	0	0	0
369.072	10	2	0	0	0	0	0	0	0	0	0	0	0	0	0	0	0	0	0	0	0	0	0	0		5.60948e-13	2.54696e-13	0	0	0	0	0	0	0	0	0	0	0	0	0	0	0	0	0	0	0	0	0	0
370.47	6	2	0	1	0	0	0	0	0	0	0	0	0	0	0	0	0	0	0	0	0	0	0	0		3.36569e-13	2.54696e-13	0	1.30833e-12	0	0	0	0	0	0	0	0	0	0	0	0	0	0	0	0	0	0	0	0
371.868	15	1	0	0	0	0	1	0	0	0	0	0	0	0	0	0	0	0	0	0	0	0	0	0		8.41422e-13	1.27348e-13	0	0	0	0	1.59185e-11	0	0	0	0	0	0	0	0	0	0	0	0	0	0	0	0	0
373.266	12	1	0	0	0	0	0	0	0	0	0	0	0	0	0	0	0	0	0	0	0	0	0	0		6.73137e-13	1.27348e-13	0	0	0	0	0	0	0	0	0	0	0	0	0	0	0	0	0	0	0	0	0	0
374.664	11	3	1	0	0	0	0	0	0	0	0	0	0	0	0	0	0	0	0	0	0	0	0	0		6.17043e-13	3.82044e-13	3.76141e-13	0	0	0	0	0	0	0	0	0	0	0	0	0	0	0	0	0	0	0	0	0
376.062	10	1	1	1	0	0	0	0	0	0	0	0	0	0	0	0	0	0	0	0	0	0	0	0		5.60948e-13	1.27348e-13	3.76141e-13	1.30833e-12	0	0	0	0	0	0	0	0	0	0	0	0	0	0	0	0	0	0	0	0
377.46	10	1	0	0	0	0	0	0	0	0	0	0	0	0	0	0	0	0	0	0	0	0	0	0		5.60948e-13	1.27348e-13	0	0	0	0	0	0	0	0	0	0	0	0	0	0	0	0	0	0	0	0	0	0
378.858	9	1	0	0	0	0	0	0	0	0	0	0	0	0	0	0	0	0	0	0	0	0	0	0		5.04853e-13	1.27348e-13	0	0	0	0	0	0	0	0	0	0	0	0	0	0	0	0	0	0	0	0	0	0
380.256	17	1	1	1	0	0	1	0	0	0	0	0	0	0	0	0	0	0	0	0	0	0	0	0		9.53611e-13	1.27348e-13	3.76141e-13	1.30833e-12	0	0	1.59185e-11	0	0	0	0	0	0	0	0	0	0	0	0	0	0	0	0	0
381.654	26	0	1	0	0	0	0	0	0	0	0	0	0	0	0	0	0	0	0	0	0	0	0	0		1.45846e-12	0	3.76141e-13	0	0	0	0	0	0	0	0	0	0	0	0	0	0	0	0	0	0	0	0	0
383.052	18	1	1	0	0	0	0	0	0	1	0	0	0	0	0	0	0	0	0	0	0	0	0	0		1.00971e-12	1.27348e-13	3.76141e-13	0	0	0	0	0	0	1.83962e-10	0	0	0	0	0	0	0	0	0	0	0	0	0	0
384.45	23	1	0	0	0	0	0	0	0	0	0	0	0	0	0	0	0	0	0	0	0	0	0	0		1.29018e-12	1.27348e-13	0	0	0	0	0	0	0	0	0	0	0	0	0	0	0	0	0	0	0	0	0	0
385.848	17	3	0	1	1	0	0	0	0	0	0	0	0	0	0	0	0	0	0	0	0	0	0	0		9.53611e-13	3.82044e-13	0	1.30833e-12	2.87441e-12	0	0	0	0	0	0	0	0	0	0	0	0	0	0	0	0	0	0	0
387.246	25	1	0	0	0	1	0	0	0	0	0	0	0	0	0	0	0	0	0	0	0	0	0	0		1.40237e-12	1.27348e-13	0	0	0	6.42784e-12	0	0	0	0	0	0	0	0	0	0	0	0	0	0	0	0	0	0
388.644	22	2	2	0	0	0	0	0	0	0	0	0	0	0	0	0	0	0	0	0	0	0	0	0		1.23409e-12	2.54696e-13	7.52281e-13	0	0	0	0	0	0	0	0	0	0	0	0	0	0	0	0	0	0	0	0	0
390.042	24	0	1	0	0	0	0	0	0	0	0	0	0	0	0	0	0	0	0	0	0	0	0	0		1.34627e-12	0	3.76141e-13	0	0	0	0	0	0	0	0	0	0	0	0	0	0	0	0	0	0	0	0	0
391.44	16	1	0	0	0	0	0	0	0	0	0	0	0	0	0	0	0	0	0	0	0	0	0	0		8.97517e-13	1.27348e-13	0	0	0	0	0	0	0	0	0	0	0	0	0	0	0	0	0	0	0	0	0	0
392.838	19	2	1	0	0	0	0	0	0	0	0	0	0	0	0	0	0	0	0	0	0	0	0	0		1.0658e-12	2.54696e-13	3.76141e-13	0	0	0	0	0	0	0	0	0	0	0	0	0	0	0	0	0	0	0	0	0
394.236	25	2	1	0	0	0	0	0	0	0	0	0	0	0	0	0	0	0	0	0	0	0	0	0		1.40237e-12	2.54696e-13	3.76141e-13	0	0	0	0	0	0	0	0	0	0	0	0	0	0	0	0	0	0	0	0	0
395.634	17	2	1	0	0	1	0	0	0	0	0	0	0	0	0	0	0	0	0	0	0	0	0	0		9.53611e-13	2.54696e-13	3.76141e-13	0	0	6.42784e-12	0	0	0	0	0	0	0	0	0	0	0	0	0	0	0	0	0	0
397.032	25	3	1	0	0	0	0	0	0	0	0	0	0	0	0	0	0	0	0	0	0	0	0	0		1.40237e-12	3.82044e-13	3.76141e-13	0	0	0	0	0	0	0	0	0	0	0	0	0	0	0	0	0	0	0	0	0
398.43	16	4	0	0	1	0	0	0	0	0	0	0	0	0	0	0	0	0	0	0	0	0	0	0		8.97517e-13	5.09392e-13	0	0	2.87441e-12	0	0	0	0	0	0	0	0	0	0	0	0	0	0	0	0	0	0	0
399.828	20	1	0	1	0	0	0	0	0	0	0	0	0	0	0	0	0	0	0	0	0	0	0	0		1.1219e-12	1.27348e-13	0	1.30833e-12	0	0	0	0	0	0	0	0	0	0	0	0	0	0	0	0	0	0	0	0
401.226	19	3	1	0	0	0	0	0	0	0	0	0	0	0	0	0	0	0	0	0	0	0	0	0		1.0658e-12	3.82044e-13	3.76141e-13	0	0	0	0	0	0	0	0	0	0	0	0	0	0	0	0	0	0	0	0	0
402.624	23	3	3	0	0	0	0	0	0	0	0	0	0	0	0	0	0	0	0	0	0	0	0	0		1.29018e-12	3.82044e-13	1.12842e-12	0	0	0	0	0	0	0	0	0	0	0	0	0	0	0	0	0	0	0	0	0
404.022	31	0	0	0	0	0	0	0	0	0	0	0	0	0	0	0	0	0	0	0	0	0	0	0		1.73894e-12	0	0	0	0	0	0	0	0	0	0	0	0	0	0	0	0	0	0	0	0	0	0	0
405.42	19	1	0	0	0	0	0	0	0	0	0	0	0	0	0	0	0	0	0	0	0	0	0	0		1.0658e-12	1.27348e-13	0	0	0	0	0	0	0	0	0	0	0	0	0	0	0	0	0	0	0	0	0	0
406.818	28	3	1	0	0	0	0	0	0	0	0	0	0	0	0	0	0	0	0	0	0	0	0	0		1.57065e-12	3.82044e-13	3.76141e-13	0	0	0	0	0	0	0	0	0	0	0	0	0	0	0	0	0	0	0	0	0
408.216	17	3	2	0	0	1	1	0	0	0	0	0	0	0	0	0	0	0	0	0	0	0	0	0		9.53611e-13	3.82044e-13	7.52281e-13	0	0	6.42784e-12	1.59185e-11	0	0	0	0	0	0	0	0	0	0	0	0	0	0	0	0	0
409.614	22	2	3	0	0	0	1	0	0	0	0	0	0	0	0	0	0	0	0	0	0	0	0	0		1.23409e-12	2.54696e-13	1.12842e-12	0	0	0	1.59185e-11	0	0	0	0	0	0	0	0	0	0	0	0	0	0	0	0	0
411.012	21	2	0	0	0	0	1	0	0	0	0	0	0	0	0	0	0	0	0	0	0	0	0	0		1.17799e-12	2.54696e-13	0	0	0	0	1.59185e-11	0	0	0	0	0	0	0	0	0	0	0	0	0	0	0	0	0
412.41	14	2	2	0	0	0	0	0	0	0	0	0	0	0	0	0	0	0	0	0	0	0	0	0		7.85327e-13	2.54696e-13	7.52281e-13	0	0	0	0	0	0	0	0	0	0	0	0	0	0	0	0	0	0	0	0	0
413.808	16	0	0	1	0	0	0	0	0	0	0	0	0	0	0	0	0	0	0	0	0	0	0	0		8.97517e-13	0	0	1.30833e-12	0	0	0	0	0	0	0	0	0	0	0	0	0	0	0	0	0	0	0	0
415.206	15	1	1	0	0	0	0	0	0	0	0	0	0	0	0	0	0	0	0	0	0	0	0	0		8.41422e-13	1.27348e-13	3.76141e-13	0	0	0	0	0	0	0	0	0	0	0	0	0	0	0	0	0	0	0	0	0
416.604	17	2	1	0	0	0	0	0	0	0	0	0	0	0	0	0	0	0	0	0	0	0	0	0		9.53611e-13	2.54696e-13	3.76141e-13	0	0	0	0	0	0	0	0	0	0	0	0	0	0	0	0	0	0	0	0	0
418.002	23	3	1	0	0	0	0	0	0	0	0	0	0	0	0	0	0	0	0	0	0	0	0	0		1.29018e-12	3.82044e-13	3.76141e-13	0	0	0	0	0	0	0	0	0	0	0	0	0	0	0	0	0	0	0	0	0
419.4	26	2	0	0	0	0	0	0	0	0	0	0	0	0	0	0	0	0	0	0	0	0	0	0		1.45846e-12	2.54696e-13	0	0	0	0	0	0	0	0	0	0	0	0	0	0	0	0	0	0	0	0	0	0
420.798	27	0	0	0	0	0	0	0	1	0	0	0	0	0	0	0	0	0	0	0	0	0	0	0		1.51456e-12	0	0	0	0	0	0	0	8.37333e-11	0	0	0	0	0	0	0	0	0	0	0	0	0	0	0
422.196	22	0	2	2	0	0	0	0	0	0	0	0	0	0	0	0	0	0	0	0	0	0	0	0		1.23409e-12	0	7.52281e-13	2.61667e-12	0	0	0	0	0	0	0	0	0	0	0	0	0	0	0	0	0	0	0	0
423.594	12	3	0	0	0	1	0	0	0	0	0	0	0	1	0	0	0	0	0	0	0	0	0	0		6.73137e-13	3.82044e-13	0	0	0	6.42784e-12	0	0	0	0	0	0	0	2.2608e-09	0	0	0	0	0	0	0	0	0	0
424.992	16	4	2	2	1	0	0	0	0	0	0	0	0	0	0	0	0	0	0	0	0	0	0	0		8.97517e-13	5.09392e-13	7.52281e-13	2.61667e-12	2.87441e-12	0	0	0	0	0	0	0	0	0	0	0	0	0	0	0	0	0	0	0
426.39	13	0	1	0	1	0	0	0	0	0	0	0	0	0	0	0	0	0	0	0	0	0	0	0		7.29232e-13	0	3.76141e-13	0	2.87441e-12	0	0	0	0	0	0	0	0	0	0	0	0	0	0	0	0	0	0	0
427.788	17	1	2	0	0	0	0	0	0	0	0	0	0	0	0	0	0	0	0	0	0	0	0	0		9.53611e-13	1.27348e-13	7.52281e-13	0	0	0	0	0	0	0	0	0	0	0	0	0	0	0	0	0	0	0	0	0
429.186	19	1	0	0	0	0	0	0	0	0	0	0	0	0	0	0	0	0	0	0	0	0	0	0		1.0658e-12	1.27348e-13	0	0	0	0	0	0	0	0	0	0	0	0	0	0	0	0	0	0	0	0	0	0
430.584	20	1	0	0	1	0	0	0	0	0	0	0	0	0	0	0	0	0	0	0	0	0	0	0		1.1219e-12	1.27348e-13	0	0	2.87441e-12	0	0	0	0	0	0	0	0	0	0	0	0	0	0	0	0	0	0	0
431.982	19	2	0	1	0	0	0	0	0	0	0	0	0	0	0	0	0	0	0	0	0	0	0	0		1.0658e-12	2.54696e-13	0	1.30833e-12	0	0	0	0	0	0	0	0	0	0	0	0	0	0	0	0	0	0	0	0
433.38	23	0	0	0	0	0	0	0	0	0	0	0	0	0	0	0	0	0	0	0	0	0	0	0		1.29018e-12	0	0	0	0	0	0	0	0	0	0	0	0	0	0	0	0	0	0	0	0	0	0	0
434.778	8	3	1	0	0	0	0	0	0	0	0	0	0	0	0	0	0	0	0	0	0	0	0	0		4.48758e-13	3.82044e-13	3.76141e-13	0	0	0	0	0	0	0	0	0	0	0	0	0	0	0	0	0	0	0	0	0
436.176	17	1	0	0	0	0	1	0	0	0	0	0	0	0	0	0	0	0	0	0	0	0	0	0		9.53611e-13	1.27348e-13	0	0	0	0	1.59185e-11	0	0	0	0	0	0	0	0	0	0	0	0	0	0	0	0	0
437.574	24	1	1	0	1	0	0	0	0	0	0	0	0	0	0	0	0	0	0	0	0	0	0	0		1.34627e-12	1.27348e-13	3.76141e-13	0	2.87441e-12	0	0	0	0	0	0	0	0	0	0	0	0	0	0	0	0	0	0	0
438.972	24	2	0	1	0	0	0	0	0	0	0	0	0	0	0	0	0	0	0	0	0	0	0	0		1.34627e-12	2.54696e-13	0	1.30833e-12	0	0	0	0	0	0	0	0	0	0	0	0	0	0	0	0	0	0	0	0
440.37	19	4	1	0	0	0	0	0	0	0	0	0	0	0	0	0	0	0	0	0	0	0	0	0		1.0658e-12	5.09392e-13	3.76141e-13	0	0	0	0	0	0	0	0	0	0	0	0	0	0	0	0	0	0	0	0	0
441.768	12	5	3	2	1	4	5	2	4	0	4	1	0	0	1	0	0	0	1	0	0	0	0	0		6.73137e-13	6.3674e-13	1.12842e-12	2.61667e-12	2.87441e-12	2.57114e-11	7.95925e-11	7.065e-11	3.34933e-10	0	1.4372e-09	6.69867e-10	0	0	3.59007e-09	0	0	0	1.39311e-08	0	0	0	0	0
443.166	17	3	2	1	1	3	3	4	7	0	2	1	0	0	0	0	1	0	0	0	0	0	0	0		9.53611e-13	3.82044e-13	7.52281e-13	1.30833e-12	2.87441e-12	1.92835e-11	4.77555e-11	1.413e-10	5.86133e-10	0	7.18602e-10	6.69867e-10	0	0	0	0	7.6302e-09	0	0	0	0	0	0	0
444.564	15	4	3	1	2	3	3	3	5	1	1	0	0	1	1	1	0	0	0	0	0	0	0	0		8.41422e-13	5.09392e-13	1.12842e-12	1.30833e-12	5.74882e-12	1.92835e-11	4.77555e-11	1.05975e-10	4.18667e-10	1.83962e-10	3.59301e-10	0	0	2.2608e-09	3.59007e-09	5.35893e-09	0	0	0	0	0	0	0	0
445.962	13	3	0	1	0	0	0	1	1	1	0	0	0	0	0	0	0	0	0	0	0	0	0	0		7.29232e-13	3.82044e-13	0	1.30833e-12	0	0	0	3.5325e-11	8.37333e-11	1.83962e-10	0	0	0	0	0	0	0	0	0	0	0	0	0	0
447.36	24	2	5	1	3	2	1	1	3	1	0	1	1	0	0	0	0	0	0	0	0	0	0	0		1.34627e-12	2.54696e-13	1.8807e-12	1.30833e-12	8.62323e-12	1.28557e-11	1.59185e-11	3.5325e-11	2.512e-10	1.83962e-10	0	6.69867e-10	1.30833e-09	0	0	0	0	0	0	0	0	0	0	0
448.758	14	1	0	0	2	5	4	0	1	2	0	0	0	0	1	0	1	0	0	1	0	0	0	0		7.85327e-13	1.27348e-13	0	0	5.74882e-12	3.21392e-11	6.3674e-11	0	8.37333e-11	3.67924e-10	0	0	0	0	3.59007e-09	0	7.6302e-09	0	0	2.04427e-08	0	0	0	0
450.156	16	2	1	1	2	2	1	1	1	0	1	0	1	1	0	1	0	0	0	0	0	0	0	0		8.97517e-13	2.54696e-13	3.76141e-13	1.30833e-12	5.74882e-12	1.28557e-11	1.59185e-11	3.5325e-11	8.37333e-11	0	3.59301e-10	0	1.30833e-09	2.2608e-09	0	5.35893e-09	0	0	0	0	0	0	0	0
451.554	25	2	3	0	0	0	2	1	0	1	0	0	0	0	0	0	0	0	0	0	0	0	0	0		1.40237e-12	2.54696e-13	1.12842e-12	0	0	0	3.1837e-11	3.5325e-11	0	1.83962e-10	0	0	0	0	0	0	0	0	0	0	0	0	0	0
452.952	15	2	0	0	1	1	0	2	0	0	0	1	0	0	0	0	0	0	0	0	0	0	0	0		8.41422e-13	2.54696e-13	0	0	2.87441e-12	6.42784e-12	0	7.065e-11	0	0	0	6.69867e-10	0	0	0	0	0	0	0	0	0	0	0	0
454.35	22	2	0	0	2	0	0	0	0	0	0	0	0	0	0	0	0	0	0	0	0	0	0	0		1.23409e-12	2.54696e-13	0	0	5.74882e-12	0	0	0	0	0	0	0	0	0	0	0	0	0	0	0	0	0	0	0
455.748	24	5	2	0	1	2	1	0	0	0	0	1	0	0	0	0	0	0	0	0	0	0	0	0		1.34627e-12	6.3674e-13	7.52281e-13	0	2.87441e-12	1.28557e-11	1.59185e-11	0	0	0	0	6.69867e-10	0	0	0	0	0	0	0	0	0	0	0	0
457.146	28	1	0	1	1	1	2	1	1	0	0	1	0	0	0	0	0	0	0	0	0	0	0	0		1.57065e-12	1.27348e-13	0	1.30833e-12	2.87441e-12	6.42784e-12	3.1837e-11	3.5325e-11	8.37333e-11	0	0	6.69867e-10	0	0	0	0	0	0	0	0	0	0	0	0
458.544	17	2	2	1	0	0	2	0	2	1	0	0	0	0	0	0	0	0	0	0	0	0	0	0		9.53611e-13	2.54696e-13	7.52281e-13	1.30833e-12	0	0	3.1837e-11	0	1.67467e-10	1.83962e-10	0	0	0	0	0	0	0	0	0	0	0	0	0	0
459.942	18	2	0	0	2	0	0	1	0	0	0	0	0	0	0	0	0	1	0	0	0	0	0	0		1.00971e-12	2.54696e-13	0	0	5.74882e-12	0	0	3.5325e-11	0	0	0	0	0	0	0	0	0	1.04667e-08	0	0	0	0	0	0
461.34	18	2	1	1	0	2	1	0	0	2	2	2	1	0	0	0	0	0	0	0	0	0	0	0		1.00971e-12	2.54696e-13	3.76141e-13	1.30833e-12	0	1.28557e-11	1.59185e-11	0	0	3.67924e-10	7.18602e-10	1.33973e-09	1.30833e-09	0	0	0	0	0	0	0	0	0	0	0
462.738	23	3	0	0	1	0	2	0	1	0	1	0	0	0	0	0	0	0	0	0	0	0	0	0		1.29018e-12	3.82044e-13	0	0	2.87441e-12	0	3.1837e-11	0	8.37333e-11	0	3.59301e-10	0	0	0	0	0	0	0	0	0	0	0	0	0
464.136	18	1	0	0	0	0	0	0	0	0	0	0	0	0	0	0	0	0	0	0	0	0	0	0		1.00971e-12	1.27348e-13	0	0	0	0	0	0	0	0	0	0	0	0	0	0	0	0	0	0	0	0	0	0
465.534	20	3	0	0	0	0	0	0	0	0	0	0	0	0	0	0	0	0	0	0	0	0	0	0		1.1219e-12	3.82044e-13	0	0	0	0	0	0	0	0	0	0	0	0	0	0	0	0	0	0	0	0	0	0
466.932	33	5	2	1	1	0	0	0	0	1	1	0	0	0	0	0	0	0	0	0	0	0	0	0		1.85113e-12	6.3674e-13	7.52281e-13	1.30833e-12	2.87441e-12	0	0	0	0	1.83962e-10	3.59301e-10	0	0	0	0	0	0	0	0	0	0	0	0	0
468.33	18	2	2	0	0	0	0	0	0	0	0	0	0	1	0	0	0	0	0	0	0	0	0	0		1.00971e-12	2.54696e-13	7.52281e-13	0	0	0	0	0	0	0	0	0	0	2.2608e-09	0	0	0	0	0	0	0	0	0	0
469.728	21	2	1	0	0	0	0	0	0	0	0	0	0	0	0	0	0	0	0	0	0	0	0	0		1.17799e-12	2.54696e-13	3.76141e-13	0	0	0	0	0	0	0	0	0	0	0	0	0	0	0	0	0	0	0	0	0
471.126	24	2	0	1	0	0	0	0	0	0	0	0	0	0	0	0	0	0	0	0	0	0	0	0		1.34627e-12	2.54696e-13	0	1.30833e-12	0	0	0	0	0	0	0	0	0	0	0	0	0	0	0	0	0	0	0	0
472.524	21	1	1	0	0	0	0	0	0	0	0	0	0	0	0	0	0	0	0	0	0	0	0	0		1.17799e-12	1.27348e-13	3.76141e-13	0	0	0	0	0	0	0	0	0	0	0	0	0	0	0	0	0	0	0	0	0
473.922	23	5	1	1	0	1	0	1	0	0	1	0	0	0	0	0	0	0	0	0	0	0	0	0		1.29018e-12	6.3674e-13	3.76141e-13	1.30833e-12	0	6.42784e-12	0	3.5325e-11	0	0	3.59301e-10	0	0	0	0	0	0	0	0	0	0	0	0	0
475.32	15	2	0	0	0	0	0	0	0	0	0	0	0	0	0	0	0	0	0	0	0	0	0	0		8.41422e-13	2.54696e-13	0	0	0	0	0	0	0	0	0	0	0	0	0	0	0	0	0	0	0	0	0	0
476.718	24	1	3	0	0	0	0	0	0	0	0	0	0	0	0	0	0	0	0	0	0	0	0	0		1.34627e-12	1.27348e-13	1.12842e-12	0	0	0	0	0	0	0	0	0	0	0	0	0	0	0	0	0	0	0	0	0
478.116	21	2	3	1	1	0	0	0	0	0	0	0	0	0	0	0	0	0	0	0	0	0	0	0		1.17799e-12	2.54696e-13	1.12842e-12	1.30833e-12	2.87441e-12	0	0	0	0	0	0	0	0	0	0	0	0	0	0	0	0	0	0	0
479.514	21	2	0	0	1	0	0	1	0	1	0	0	0	0	0	0	0	0	0	0	0	0	0	0		1.17799e-12	2.54696e-13	0	0	2.87441e-12	0	0	3.5325e-11	0	1.83962e-10	0	0	0	0	0	0	0	0	0	0	0	0	0	0
480.912	19	1	0	0	0	0	1	1	0	0	0	0	0	0	0	0	0	0	0	0	0	0	0	0		1.0658e-12	1.27348e-13	0	0	0	0	1.59185e-11	3.5325e-11	0	0	0	0	0	0	0	0	0	0	0	0	0	0	0	0
482.31	18	1	0	0	0	0	1	0	0	0	0	0	0	0	0	0	0	0	0	0	0	0	0	0		1.00971e-12	1.27348e-13	0	0	0	0	1.59185e-11	0	0	0	0	0	0	0	0	0	0	0	0	0	0	0	0	0
483.708	17	0	0	0	0	0	1	1	0	0	0	0	0	0	0	0	0	0	0	0	0	0	0	0		9.53611e-13	0	0	0	0	0	1.59185e-11	3.5325e-11	0	0	0	0	0	0	0	0	0	0	0	0	0	0	0	0
485.106	30	2	1	1	0	0	0	0	0	0	0	0	0	0	0	0	0	0	0	0	0	0	0	0		1.68284e-12	2.54696e-13	3.76141e-13	1.30833e-12	0	0	0	0	0	0	0	0	0	0	0	0	0	0	0	0	0	0	0	0
486.504	24	1	0	0	0	0	0	0	0	0	0	0	0	0	0	0	0	0	0	0	0	0	0	0		1.34627e-12	1.27348e-13	0	0	0	0	0	0	0	0	0	0	0	0	0	0	0	0	0	0	0	0	0	0
487.902	27	2	1	0	0	0	0	0	1	0	0	0	0	0	0	0	0	0	0	0	0	0	0	0		1.51456e-12	2.54696e-13	3.76141e-13	0	0	0	0	0	8.37333e-11	0	0	0	0	0	0	0	0	0	0	0	0	0	0	0
489.3	30	4	0	0	1	0	0	0	0	0	0	0	0	0	0	0	0	0	0	0	0	0	0	0		1.68284e-12	5.09392e-13	0	0	2.87441e-12	0	0	0	0	0	0	0	0	0	0	0	0	0	0	0	0	0	0	0
490.698	23	2	1	1	1	0	0	0	0	0	0	0	0	0	0	0	0	0	0	0	0	0	0	0		1.29018e-12	2.54696e-13	3.76141e-13	1.30833e-12	2.87441e-12	0	0	0	0	0	0	0	0	0	0	0	0	0	0	0	0	0	0	0
492.096	25	0	1	0	0	0	0	0	0	0	0	0	0	0	0	0	0	0	0	0	0	0	0	0		1.40237e-12	0	3.76141e-13	0	0	0	0	0	0	0	0	0	0	0	0	0	0	0	0	0	0	0	0	0
493.494	22	5	2	0	0	0	0	0	0	0	0	0	0	0	0	0	0	0	0	0	0	0	0	0		1.23409e-12	6.3674e-13	7.52281e-13	0	0	0	0	0	0	0	0	0	0	0	0	0	0	0	0	0	0	0	0	0
494.892	24	2	2	0	0	0	0	0	1	0	0	0	0	0	0	0	0	0	0	0	0	0	0	0		1.34627e-12	2.54696e-13	7.52281e-13	0	0	0	0	0	8.37333e-11	0	0	0	0	0	0	0	0	0	0	0	0	0	0	0
496.29	26	2	4	0	1	0	1	0	0	0	0	0	0	0	0	0	0	0	0	0	0	0	0	0		1.45846e-12	2.54696e-13	1.50456e-12	0	2.87441e-12	0	1.59185e-11	0	0	0	0	0	0	0	0	0	0	0	0	0	0	0	0	0
497.688	22	1	1	0	0	0	0	0	0	0	0	0	0	0	0	0	0	0	0	0	0	0	0	0		1.23409e-12	1.27348e-13	3.76141e-13	0	0	0	0	0	0	0	0	0	0	0	0	0	0	0	0	0	0	0	0	0
499.086	19	0	2	0	0	0	0	0	0	0	0	0	0	0	0	0	0	0	0	0	0	0	0	0		1.0658e-12	0	7.52281e-13	0	0	0	0	0	0	0	0	0	0	0	0	0	0	0	0	0	0	0	0	0
500.484	22	4	2	1	0	1	0	0	0	0	0	0	0	0	0	0	0	0	0	0	0	0	0	0		1.23409e-12	5.09392e-13	7.52281e-13	1.30833e-12	0	6.42784e-12	0	0	0	0	0	0	0	0	0	0	0	0	0	0	0	0	0	0
501.882	26	4	1	0	0	0	1	0	0	0	0	0	0	0	0	0	0	0	0	0	0	0	0	0		1.45846e-12	5.09392e-13	3.76141e-13	0	0	0	1.59185e-11	0	0	0	0	0	0	0	0	0	0	0	0	0	0	0	0	0
503.28	26	2	0	0	0	0	0	0	1	0	0	0	0	0	0	0	0	0	0	0	0	0	0	0		1.45846e-12	2.54696e-13	0	0	0	0	0	0	8.37333e-11	0	0	0	0	0	0	0	0	0	0	0	0	0	0	0
504.678	34	4	1	0	0	0	1	0	0	0	0	0	0	0	0	0	0	0	0	0	0	0	0	0		1.90722e-12	5.09392e-13	3.76141e-13	0	0	0	1.59185e-11	0	0	0	0	0	0	0	0	0	0	0	0	0	0	0	0	0
506.076	15	2	1	0	0	0	0	0	0	0	0	0	0	0	0	0	0	0	0	0	0	0	0	0		8.41422e-13	2.54696e-13	3.76141e-13	0	0	0	0	0	0	0	0	0	0	0	0	0	0	0	0	0	0	0	0	0
507.474	21	3	1	1	0	0	0	0	0	0	0	0	0	0	0	0	0	0	0	0	0	0	0	0		1.17799e-12	3.82044e-13	3.76141e-13	1.30833e-12	0	0	0	0	0	0	0	0	0	0	0	0	0	0	0	0	0	0	0	0
508.872	26	1	0	1	0	0	0	0	0	0	0	0	0	0	0	0	0	0	0	0	0	0	0	0		1.45846e-12	1.27348e-13	0	1.30833e-12	0	0	0	0	0	0	0	0	0	0	0	0	0	0	0	0	0	0	0	0
510.27	18	3	0	0	0	0	0	0	1	0	0	0	0	0	0	0	0	0	0	0	0	0	0	0		1.00971e-12	3.82044e-13	0	0	0	0	0	0	8.37333e-11	0	0	0	0	0	0	0	0	0	0	0	0	0	0	0
511.668	19	2	1	0	0	0	0	0	0	0	0	0	0	0	0	0	0	0	0	0	0	0	0	0		1.0658e-12	2.54696e-13	3.76141e-13	0	0	0	0	0	0	0	0	0	0	0	0	0	0	0	0	0	0	0	0	0
513.066	19	2	0	0	2	0	0	0	0	0	0	0	0	0	0	0	0	0	0	0	0	0	0	0		1.0658e-12	2.54696e-13	0	0	5.74882e-12	0	0	0	0	0	0	0	0	0	0	0	0	0	0	0	0	0	0	0
514.464	20	0	2	0	1	0	0	0	0	0	0	0	0	0	0	0	0	0	0	0	0	0	0	0		1.1219e-12	0	7.52281e-13	0	2.87441e-12	0	0	0	0	0	0	0	0	0	0	0	0	0	0	0	0	0	0	0
515.862	21	2	0	0	0	0	0	0	0	0	0	0	0	0	0	0	0	0	0	0	0	0	0	0		1.17799e-12	2.54696e-13	0	0	0	0	0	0	0	0	0	0	0	0	0	0	0	0	0	0	0	0	0	0
517.26	26	5	1	0	0	0	0	0	0	0	0	0	0	0	0	0	0	0	0	0	0	0	0	0		1.45846e-12	6.3674e-13	3.76141e-13	0	0	0	0	0	0	0	0	0	0	0	0	0	0	0	0	0	0	0	0	0
518.658	20	2	1	0	0	0	0	0	0	0	0	0	0	0	0	0	0	0	0	0	0	0	0	0		1.1219e-12	2.54696e-13	3.76141e-13	0	0	0	0	0	0	0	0	0	0	0	0	0	0	0	0	0	0	0	0	0
520.056	31	1	1	0	0	0	0	0	0	0	0	0	0	0	0	0	0	0	0	0	0	0	0	0		1.73894e-12	1.27348e-13	3.76141e-13	0	0	0	0	0	0	0	0	0	0	0	0	0	0	0	0	0	0	0	0	0
521.454	22	1	0	0	0	0	0	0	0	0	0	0	0	0	0	0	0	0	0	0	0	0	0	0		1.23409e-12	1.27348e-13	0	0	0	0	0	0	0	0	0	0	0	0	0	0	0	0	0	0	0	0	0	0
522.852	30	3	2	0	0	0	0	0	0	0	0	0	0	0	0	0	0	0	0	0	0	0	0	0		1.68284e-12	3.82044e-13	7.52281e-13	0	0	0	0	0	0	0	0	0	0	0	0	0	0	0	0	0	0	0	0	0
524.25	27	3	1	1	0	0	0	0	0	0	0	0	0	0	0	0	0	0	0	0	0	0	0	0		1.51456e-12	3.82044e-13	3.76141e-13	1.30833e-12	0	0	0	0	0	0	0	0	0	0	0	0	0	0	0	0	0	0	0	0
525.648	21	0	1	0	0	0	0	0	0	0	0	0	0	0	0	0	0	0	0	0	0	0	0	0		1.17799e-12	0	3.76141e-13	0	0	0	0	0	0	0	0	0	0	0	0	0	0	0	0	0	0	0	0	0
527.046	24	1	3	0	0	0	0	0	1	0	0	0	0	0	0	0	0	0	0	0	0	0	0	0		1.34627e-12	1.27348e-13	1.12842e-12	0	0	0	0	0	8.37333e-11	0	0	0	0	0	0	0	0	0	0	0	0	0	0	0
528.444	24	5	2	1	0	0	1	0	0	0	0	0	0	0	0	0	0	0	0	0	0	0	0	0		1.34627e-12	6.3674e-13	7.52281e-13	1.30833e-12	0	0	1.59185e-11	0	0	0	0	0	0	0	0	0	0	0	0	0	0	0	0	0
529.842	29	2	0	1	0	0	0	0	0	0	0	0	0	0	0	0	0	0	0	0	0	0	0	0		1.62675e-12	2.54696e-13	0	1.30833e-12	0	0	0	0	0	0	0	0	0	0	0	0	0	0	0	0	0	0	0	0
531.24	18	2	0	0	1	0	0	0	0	0	0	0	0	0	0	0	0	0	0	0	0	0	0	0		1.00971e-12	2.54696e-13	0	0	2.87441e-12	0	0	0	0	0	0	0	0	0	0	0	0	0	0	0	0	0	0	0
532.638	23	3	1	0	0	0	0	0	0	0	0	0	0	0	0	0	0	0	0	0	0	0	0	0		1.29018e-12	3.82044e-13	3.76141e-13	0	0	0	0	0	0	0	0	0	0	0	0	0	0	0	0	0	0	0	0	0
534.036	24	3	0	0	0	0	0	0	0	0	0	0	0	0	0	0	0	0	0	0	0	0	0	0		1.34627e-12	3.82044e-13	0	0	0	0	0	0	0	0	0	0	0	0	0	0	0	0	0	0	0	0	0	0
535.434	20	3	1	0	1	0	1	0	0	0	0	0	0	0	0	0	0	0	0	0	0	0	0	0		1.1219e-12	3.82044e-13	3.76141e-13	0	2.87441e-12	0	1.59185e-11	0	0	0	0	0	0	0	0	0	0	0	0	0	0	0	0	0
536.832	21	3	0	0	0	1	0	0	0	0	0	0	0	0	0	0	0	0	0	0	0	0	0	0		1.17799e-12	3.82044e-13	0	0	0	6.42784e-12	0	0	0	0	0	0	0	0	0	0	0	0	0	0	0	0	0	0
538.23	18	0	1	0	0	0	0	0	0	0	0	0	0	0	0	0	0	0	0	0	0	0	0	0		1.00971e-12	0	3.76141e-13	0	0	0	0	0	0	0	0	0	0	0	0	0	0	0	0	0	0	0	0	0
539.628	32	1	2	0	0	0	0	0	0	0	0	0	0	0	0	0	0	0	0	0	0	0	0	0		1.79503e-12	1.27348e-13	7.52281e-13	0	0	0	0	0	0	0	0	0	0	0	0	0	0	0	0	0	0	0	0	0
541.026	20	1	1	0	1	0	0	0	0	0	0	0	0	0	0	0	0	0	0	0	0	0	0	0		1.1219e-12	1.27348e-13	3.76141e-13	0	2.87441e-12	0	0	0	0	0	0	0	0	0	0	0	0	0	0	0	0	0	0	0
542.424	26	2	1	1	0	0	0	0	0	0	0	0	0	0	0	0	0	0	0	0	0	0	0	0		1.45846e-12	2.54696e-13	3.76141e-13	1.30833e-12	0	0	0	0	0	0	0	0	0	0	0	0	0	0	0	0	0	0	0	0
543.822	23	0	1	0	0	0	0	0	0	0	0	0	0	0	0	0	0	0	0	0	0	0	0	0		1.29018e-12	0	3.76141e-13	0	0	0	0	0	0	0	0	0	0	0	0	0	0	0	0	0	0	0	0	0
545.22	21	1	0	1	0	0	0	0	0	0	0	0	0	0	0	0	0	0	0	0	0	0	0	0		1.17799e-12	1.27348e-13	0	1.30833e-12	0	0	0	0	0	0	0	0	0	0	0	0	0	0	0	0	0	0	0	0
546.618	25	0	1	0	0	0	0	0	0	0	0	0	0	0	0	0	0	0	0	0	0	0	0	0		1.40237e-12	0	3.76141e-13	0	0	0	0	0	0	0	0	0	0	0	0	0	0	0	0	0	0	0	0	0
548.016	18	1	2	1	0	1	0	0	0	0	0	0	0	0	0	0	0	0	0	0	0	0	0	0		1.00971e-12	1.27348e-13	7.52281e-13	1.30833e-12	0	6.42784e-12	0	0	0	0	0	0	0	0	0	0	0	0	0	0	0	0	0	0
549.414	18	1	0	0	1	0	0	0	0	0	0	0	0	0	0	0	0	0	0	0	0	0	0	0		1.00971e-12	1.27348e-13	0	0	2.87441e-12	0	0	0	0	0	0	0	0	0	0	0	0	0	0	0	0	0	0	0
550.812	20	2	1	1	1	1	0	0	0	0	0	0	0	0	0	0	0	0	0	0	0	0	0	0		1.1219e-12	2.54696e-13	3.76141e-13	1.30833e-12	2.87441e-12	6.42784e-12	0	0	0	0	0	0	0	0	0	0	0	0	0	0	0	0	0	0
552.21	25	4	0	0	0	1	0	0	0	0	0	0	0	0	0	0	0	0	0	0	0	0	0	0		1.40237e-12	5.09392e-13	0	0	0	6.42784e-12	0	0	0	0	0	0	0	0	0	0	0	0	0	0	0	0	0	0
553.608	19	2	0	0	0	1	0	0	0	0	0	0	0	0	0	0	0	0	0	0	0	0	0	0		1.0658e-12	2.54696e-13	0	0	0	6.42784e-12	0	0	0	0	0	0	0	0	0	0	0	0	0	0	0	0	0	0
555.006	16	2	1	0	1	0	1	0	0	0	0	0	0	0	0	0	0	0	0	0	0	0	0	0		8.97517e-13	2.54696e-13	3.76141e-13	0	2.87441e-12	0	1.59185e-11	0	0	0	0	0	0	0	0	0	0	0	0	0	0	0	0	0
556.404	18	3	0	0	0	0	0	0	0	0	0	0	0	0	0	0	0	0	0	0	0	0	0	0		1.00971e-12	3.82044e-13	0	0	0	0	0	0	0	0	0	0	0	0	0	0	0	0	0	0	0	0	0	0
557.802	29	0	1	0	0	0	0	0	0	0	0	0	0	0	0	0	0	0	0	0	0	0	0	0		1.62675e-12	0	3.76141e-13	0	0	0	0	0	0	0	0	0	0	0	0	0	0	0	0	0	0	0	0	0
559.2	26	1	1	0	0	0	0	0	0	0	0	0	0	0	0	0	0	0	0	0	0	0	0	0		1.45846e-12	1.27348e-13	3.76141e-13	0	0	0	0	0	0	0	0	0	0	0	0	0	0	0	0	0	0	0	0	0
560.598	23	3	0	1	0	0	0	0	0	0	0	0	0	0	0	0	0	0	0	0	0	0	0	0		1.29018e-12	3.82044e-13	0	1.30833e-12	0	0	0	0	0	0	0	0	0	0	0	0	0	0	0	0	0	0	0	0
561.996	18	5	1	2	1	0	0	0	0	0	0	0	0	0	0	0	0	0	0	0	0	0	0	0		1.00971e-12	6.3674e-13	3.76141e-13	2.61667e-12	2.87441e-12	0	0	0	0	0	0	0	0	0	0	0	0	0	0	0	0	0	0	0
563.394	21	0	0	0	0	0	0	0	0	0	0	0	0	0	0	0	0	0	0	0	0	0	0	0		1.17799e-12	0	0	0	0	0	0	0	0	0	0	0	0	0	0	0	0	0	0	0	0	0	0	0
564.792	29	2	2	1	0	0	0	0	0	0	0	0	0	0	0	0	0	0	0	0	0	0	0	0		1.62675e-12	2.54696e-13	7.52281e-13	1.30833e-12	0	0	0	0	0	0	0	0	0	0	0	0	0	0	0	0	0	0	0	0
566.19	28	6	0	0	0	0	0	0	0	0	0	0	0	0	0	0	0	0	0	0	0	0	0	0		1.57065e-12	7.64088e-13	0	0	0	0	0	0	0	0	0	0	0	0	0	0	0	0	0	0	0	0	0	0
567.588	18	2	1	0	1	0	0	0	0	0	0	0	0	0	0	0	0	0	0	0	0	0	0	0		1.00971e-12	2.54696e-13	3.76141e-13	0	2.87441e-12	0	0	0	0	0	0	0	0	0	0	0	0	0	0	0	0	0	0	0
568.986	20	1	0	0	0	0	0	0	0	0	0	0	0	0	0	0	0	0	0	0	0	0	0	0		1.1219e-12	1.27348e-13	0	0	0	0	0	0	0	0	0	0	0	0	0	0	0	0	0	0	0	0	0	0
570.384	21	3	1	0	1	0	1	0	0	0	0	0	0	0	0	0	0	0	0	0	0	0	0	0		1.17799e-12	3.82044e-13	3.76141e-13	0	2.87441e-12	0	1.59185e-11	0	0	0	0	0	0	0	0	0	0	0	0	0	0	0	0	0
571.782	30	3	0	0	0	0	0	0	0	0	0	0	0	0	0	0	0	0	0	0	0	0	0	0		1.68284e-12	3.82044e-13	0	0	0	0	0	0	0	0	0	0	0	0	0	0	0	0	0	0	0	0	0	0
573.18	20	4	0	0	0	1	1	0	0	0	0	0	0	0	0	0	0	0	0	0	0	0	0	0		1.1219e-12	5.09392e-13	0	0	0	6.42784e-12	1.59185e-11	0	0	0	0	0	0	0	0	0	0	0	0	0	0	0	0	0
574.578	21	1	1	0	0	0	0	0	0	0	0	0	0	0	0	0	0	0	0	0	0	0	0	0		1.17799e-12	1.27348e-13	3.76141e-13	0	0	0	0	0	0	0	0	0	0	0	0	0	0	0	0	0	0	0	0	0
575.976	17	1	0	0	0	0	0	0	0	0	0	0	0	0	0	0	0	0	0	0	0	0	0	0		9.53611e-13	1.27348e-13	0	0	0	0	0	0	0	0	0	0	0	0	0	0	0	0	0	0	0	0	0	0
577.374	23	1	0	0	0	1	0	0	0	0	0	0	0	0	0	0	0	0	0	0	0	0	0	0		1.29018e-12	1.27348e-13	0	0	0	6.42784e-12	0	0	0	0	0	0	0	0	0	0	0	0	0	0	0	0	0	0
578.772	19	4	0	0	1	1	0	0	0	0	0	0	0	0	0	0	0	0	0	0	0	0	0	0		1.0658e-12	5.09392e-13	0	0	2.87441e-12	6.42784e-12	0	0	0	0	0	0	0	0	0	0	0	0	0	0	0	0	0	0
580.17	29	1	1	0	0	0	0	0	0	0	0	0	0	0	0	0	0	0	0	0	0	0	0	0		1.62675e-12	1.27348e-13	3.76141e-13	0	0	0	0	0	0	0	0	0	0	0	0	0	0	0	0	0	0	0	0	0
581.568	14	2	0	1	0	0	2	0	0	0	0	0	0	0	0	0	0	0	0	0	0	0	0	0		7.85327e-13	2.54696e-13	0	1.30833e-12	0	0	3.1837e-11	0	0	0	0	0	0	0	0	0	0	0	0	0	0	0	0	0
582.966	14	0	0	1	0	0	1	0	0	0	0	0	0	0	0	0	0	0	0	0	0	0	0	0		7.85327e-13	0	0	1.30833e-12	0	0	1.59185e-11	0	0	0	0	0	0	0	0	0	0	0	0	0	0	0	0	0
584.364	22	2	1	1	0	0	0	0	0	0	0	0	0	0	0	0	0	0	0	0	0	0	0	0		1.23409e-12	2.54696e-13	3.76141e-13	1.30833e-12	0	0	0	0	0	0	0	0	0	0	0	0	0	0	0	0	0	0	0	0
585.762	29	0	0	0	1	0	0	0	0	0	0	0	0	0	0	0	0	0	0	0	0	0	0	0		1.62675e-12	0	0	0	2.87441e-12	0	0	0	0	0	0	0	0	0	0	0	0	0	0	0	0	0	0	0
587.16	26	0	0	0	0	0	1	0	0	0	0	0	0	0	0	0	0	0	0	0	0	0	0	0		1.45846e-12	0	0	0	0	0	1.59185e-11	0	0	0	0	0	0	0	0	0	0	0	0	0	0	0	0	0
588.558	28	2	0	0	0	0	0	0	0	0	0	0	0	0	0	0	0	0	0	0	0	0	0	0		1.57065e-12	2.54696e-13	0	0	0	0	0	0	0	0	0	0	0	0	0	0	0	0	0	0	0	0	0	0
589.956	16	3	0	0	0	0	0	0	0	0	0	0	0	0	0	0	0	0	0	0	0	0	0	0		8.97517e-13	3.82044e-13	0	0	0	0	0	0	0	0	0	0	0	0	0	0	0	0	0	0	0	0	0	0
591.354	26	2	2	0	0	0	0	1	0	0	0	0	0	0	0	0	0	0	0	0	0	0	0	0		1.45846e-12	2.54696e-13	7.52281e-13	0	0	0	0	3.5325e-11	0	0	0	0	0	0	0	0	0	0	0	0	0	0	0	0
592.752	26	4	1	0	0	1	0	0	0	0	0	0	0	0	0	0	0	0	0	0	0	0	0	0		1.45846e-12	5.09392e-13	3.76141e-13	0	0	6.42784e-12	0	0	0	0	0	0	0	0	0	0	0	0	0	0	0	0	0	0
594.15	22	3	1	0	0	0	0	0	0	0	0	0	0	0	0	0	0	0	0	0	0	0	0	0		1.23409e-12	3.82044e-13	3.76141e-13	0	0	0	0	0	0	0	0	0	0	0	0	0	0	0	0	0	0	0	0	0
595.548	22	4	0	0	1	0	0	0	0	0	0	0	0	0	0	0	0	0	0	0	0	0	0	0		1.23409e-12	5.09392e-13	0	0	2.87441e-12	0	0	0	0	0	0	0	0	0	0	0	0	0	0	0	0	0	0	0
596.946	19	4	1	0	0	1	0	0	0	0	0	0	0	0	0	0	0	0	0	0	0	0	0	0		1.0658e-12	5.09392e-13	3.76141e-13	0	0	6.42784e-12	0	0	0	0	0	0	0	0	0	0	0	0	0	0	0	0	0	0
598.344	23	3	0	0	0	0	0	0	0	0	0	0	0	0	0	0	0	0	0	0	0	0	0	0		1.29018e-12	3.82044e-13	0	0	0	0	0	0	0	0	0	0	0	0	0	0	0	0	0	0	0	0	0	0
599.742	18	0	0	0	0	0	0	0	0	0	0	0	0	0	0	0	0	0	0	0	0	0	0	0		1.00971e-12	0	0	0	0	0	0	0	0	0	0	0	0	0	0	0	0	0	0	0	0	0	0	0
601.14	25	1	0	0	1	0	0	0	0	0	0	0	0	0	0	0	0	0	0	0	0	0	0	0		1.40237e-12	1.27348e-13	0	0	2.87441e-12	0	0	0	0	0	0	0	0	0	0	0	0	0	0	0	0	0	0	0
602.538	17	3	0	0	0	1	0	0	0	0	0	0	0	0	0	0	0	0	0	0	0	0	0	0		9.53611e-13	3.82044e-13	0	0	0	6.42784e-12	0	0	0	0	0	0	0	0	0	0	0	0	0	0	0	0	0	0
603.936	23	1	1	0	0	0	0	0	0	0	0	0	0	0	0	0	0	0	0	0	0	0	0	0		1.29018e-12	1.27348e-13	3.76141e-13	0	0	0	0	0	0	0	0	0	0	0	0	0	0	0	0	0	0	0	0	0
605.334	28	2	0	0	0	0	0	0	0	0	0	0	0	0	0	0	0	0	0	0	0	0	0	0		1.57065e-12	2.54696e-13	0	0	0	0	0	0	0	0	0	0	0	0	0	0	0	0	0	0	0	0	0	0
606.732	26	1	1	0	0	0	0	0	0	0	0	0	0	0	0	0	0	0	0	0	0	0	0	0		1.45846e-12	1.27348e-13	3.76141e-13	0	0	0	0	0	0	0	0	0	0	0	0	0	0	0	0	0	0	0	0	0
608.13	16	2	0	1	0	0	0	0	0	0	0	0	0	0	0	0	0	0	0	0	0	0	0	0		8.97517e-13	2.54696e-13	0	1.30833e-12	0	0	0	0	0	0	0	0	0	0	0	0	0	0	0	0	0	0	0	0
609.528	19	3	0	1	0	0	0	0	0	0	0	0	0	0	0	0	0	0	0	0	0	0	0	0		1.0658e-12	3.82044e-13	0	1.30833e-12	0	0	0	0	0	0	0	0	0	0	0	0	0	0	0	0	0	0	0	0
610.926	25	2	0	0	0	0	0	0	0	0	0	0	0	0	0	0	0	0	0	0	0	0	0	0		1.40237e-12	2.54696e-13	0	0	0	0	0	0	0	0	0	0	0	0	0	0	0	0	0	0	0	0	0	0
612.324	24	3	1	0	0	0	0	0	0	0	0	0	0	0	0	0	0	0	0	0	0	0	0	0		1.34627e-12	3.82044e-13	3.76141e-13	0	0	0	0	0	0	0	0	0	0	0	0	0	0	0	0	0	0	0	0	0
613.722	26	0	1	0	1	0	0	0	0	0	0	0	0	0	0	0	0	0	0	0	0	0	0	0		1.45846e-12	0	3.76141e-13	0	2.87441e-12	0	0	0	0	0	0	0	0	0	0	0	0	0	0	0	0	0	0	0
615.12	14	3	1	0	0	1	0	0	0	0	0	0	0	0	0	0	0	0	0	0	0	0	0	0		7.85327e-13	3.82044e-13	3.76141e-13	0	0	6.42784e-12	0	0	0	0	0	0	0	0	0	0	0	0	0	0	0	0	0	0
616.518	18	3	0	0	0	0	0	0	0	0	0	0	0	0	0	0	0	0	0	0	0	0	0	0		1.00971e-12	3.82044e-13	0	0	0	0	0	0	0	0	0	0	0	0	0	0	0	0	0	0	0	0	0	0
617.916	20	3	1	0	2	0	0	0	0	0	0	0	0	0	0	0	0	0	0	0	0	0	0	0		1.1219e-12	3.82044e-13	3.76141e-13	0	5.74882e-12	0	0	0	0	0	0	0	0	0	0	0	0	0	0	0	0	0	0	0
619.314	18	3	2	0	0	1	0	0	0	0	0	0	0	0	0	0	0	0	0	0	0	0	0	0		1.00971e-12	3.82044e-13	7.52281e-13	0	0	6.42784e-12	0	0	0	0	0	0	0	0	0	0	0	0	0	0	0	0	0	0
620.712	18	2	0	0	0	1	0	1	2	2	1	1	0	0	0	0	0	0	0	0	0	0	0	0		1.00971e-12	2.54696e-13	0	0	0	6.42784e-12	0	3.5325e-11	1.67467e-10	3.67924e-10	3.59301e-10	6.69867e-10	0	0	0	0	0	0	0	0	0	0	0	0
622.11	18	3	1	0	0	0	3	1	0	1	0	0	0	0	0	0	0	0	0	0	0	0	0	0		1.00971e-12	3.82044e-13	3.76141e-13	0	0	0	4.77555e-11	3.5325e-11	0	1.83962e-10	0	0	0	0	0	0	0	0	0	0	0	0	0	0
623.508	20	4	0	0	1	1	0	0	0	0	0	0	0	0	0	0	0	0	0	0	0	0	0	0		1.1219e-12	5.09392e-13	0	0	2.87441e-12	6.42784e-12	0	0	0	0	0	0	0	0	0	0	0	0	0	0	0	0	0	0
624.906	21	1	1	0	1	0	0	0	0	0	0	0	0	0	0	0	0	0	0	0	0	0	0	0		1.17799e-12	1.27348e-13	3.76141e-13	0	2.87441e-12	0	0	0	0	0	0	0	0	0	0	0	0	0	0	0	0	0	0	0
626.304	32	3	0	1	0	0	0	0	0	0	0	0	0	0	0	0	0	0	0	0	0	0	0	0		1.79503e-12	3.82044e-13	0	1.30833e-12	0	0	0	0	0	0	0	0	0	0	0	0	0	0	0	0	0	0	0	0
627.702	22	0	3	0	0	0	0	0	0	0	0	0	0	0	0	0	0	0	0	0	0	0	0	0		1.23409e-12	0	1.12842e-12	0	0	0	0	0	0	0	0	0	0	0	0	0	0	0	0	0	0	0	0	0
629.1	18	3	0	0	1	0	0	0	1	0	0	0	0	0	0	0	0	0	0	0	0	0	0	0		1.00971e-12	3.82044e-13	0	0	2.87441e-12	0	0	0	8.37333e-11	0	0	0	0	0	0	0	0	0	0	0	0	0	0	0
630.498	20	0	0	0	0	0	0	0	0	0	0	0	0	0	0	0	0	0	0	0	0	0	0	0		1.1219e-12	0	0	0	0	0	0	0	0	0	0	0	0	0	0	0	0	0	0	0	0	0	0	0
631.896	23	1	2	0	1	0	0	0	0	0	0	0	0	0	0	0	0	0	0	0	0	0	0	0		1.29018e-12	1.27348e-13	7.52281e-13	0	2.87441e-12	0	0	0	0	0	0	0	0	0	0	0	0	0	0	0	0	0	0	0
633.294	23	0	1	0	0	0	0	0	0	0	0	0	0	0	0	0	0	0	0	0	0	0	0	0		1.29018e-12	0	3.76141e-13	0	0	0	0	0	0	0	0	0	0	0	0	0	0	0	0	0	0	0	0	0
634.692	18	0	0	0	0	0	0	0	0	0	0	0	0	0	0	0	0	0	0	0	0	0	0	0		1.00971e-12	0	0	0	0	0	0	0	0	0	0	0	0	0	0	0	0	0	0	0	0	0	0	0
636.09	33	6	1	0	0	0	0	0	0	0	0	0	0	0	0	0	0	0	0	0	0	0	0	0		1.85113e-12	7.64088e-13	3.76141e-13	0	0	0	0	0	0	0	0	0	0	0	0	0	0	0	0	0	0	0	0	0
637.488	19	4	0	0	0	0	0	0	1	0	0	0	0	0	0	0	0	0	0	0	0	0	0	0		1.0658e-12	5.09392e-13	0	0	0	0	0	0	8.37333e-11	0	0	0	0	0	0	0	0	0	0	0	0	0	0	0
638.886	21	4	0	1	1	0	0	0	0	0	0	0	0	0	0	0	0	0	0	0	0	0	0	0		1.17799e-12	5.09392e-13	0	1.30833e-12	2.87441e-12	0	0	0	0	0	0	0	0	0	0	0	0	0	0	0	0	0	0	0
640.284	19	4	0	0	1	0	0	0	0	0	0	0	0	0	0	0	0	0	0	0	0	0	0	0		1.0658e-12	5.09392e-13	0	0	2.87441e-12	0	0	0	0	0	0	0	0	0	0	0	0	0	0	0	0	0	0	0
641.682	21	0	0	0	0	0	0	0	0	0	0	0	0	0	0	0	0	0	0	0	0	0	0	0		1.17799e-12	0	0	0	0	0	0	0	0	0	0	0	0	0	0	0	0	0	0	0	0	0	0	0
643.08	17	2	0	0	0	0	0	0	0	0	0	0	0	0	0	0	0	0	0	0	0	0	0	0		9.53611e-13	2.54696e-13	0	0	0	0	0	0	0	0	0	0	0	0	0	0	0	0	0	0	0	0	0	0
644.478	31	1	0	0	0	0	0	0	0	0	0	0	0	0	0	0	0	0	0	0	0	0	0	0		1.73894e-12	1.27348e-13	0	0	0	0	0	0	0	0	0	0	0	0	0	0	0	0	0	0	0	0	0	0
645.876	26	1	1	0	1	0	0	0	0	0	0	0	0	0	0	0	0	0	0	0	0	0	0	0		1.45846e-12	1.27348e-13	3.76141e-13	0	2.87441e-12	0	0	0	0	0	0	0	0	0	0	0	0	0	0	0	0	0	0	0
647.274	20	3	0	0	0	1	0	0	1	0	0	1	0	0	0	0	0	0	0	0	0	0	0	0		1.1219e-12	3.82044e-13	0	0	0	6.42784e-12	0	0	8.37333e-11	0	0	6.69867e-10	0	0	0	0	0	0	0	0	0	0	0	0
648.672	24	2	3	1	0	0	2	0	0	0	0	0	0	0	0	0	0	0	0	0	0	0	0	0		1.34627e-12	2.54696e-13	1.12842e-12	1.30833e-12	0	0	3.1837e-11	0	0	0	0	0	0	0	0	0	0	0	0	0	0	0	0	0
650.07	24	2	0	0	0	0	0	0	0	0	0	0	0	0	0	0	0	0	0	0	0	0	0	0		1.34627e-12	2.54696e-13	0	0	0	0	0	0	0	0	0	0	0	0	0	0	0	0	0	0	0	0	0	0
651.468	20	2	1	0	1	0	0	0	0	0	0	0	0	0	0	0	0	0	0	0	0	0	0	0		1.1219e-12	2.54696e-13	3.76141e-13	0	2.87441e-12	0	0	0	0	0	0	0	0	0	0	0	0	0	0	0	0	0	0	0
652.866	29	2	1	0	0	0	0	0	0	0	0	0	0	0	0	0	0	0	0	0	0	0	0	0		1.62675e-12	2.54696e-13	3.76141e-13	0	0	0	0	0	0	0	0	0	0	0	0	0	0	0	0	0	0	0	0	0
654.264	20	4	0	0	0	0	0	0	0	0	0	0	0	0	0	0	0	0	0	0	0	0	0	0		1.1219e-12	5.09392e-13	0	0	0	0	0	0	0	0	0	0	0	0	0	0	0	0	0	0	0	0	0	0
655.662	29	0	1	1	0	0	0	0	0	0	0	0	0	0	0	0	0	0	0	0	0	0	0	0		1.62675e-12	0	3.76141e-13	1.30833e-12	0	0	0	0	0	0	0	0	0	0	0	0	0	0	0	0	0	0	0	0
657.06	16	4	0	0	0	1	1	1	0	0	0	0	0	0	0	0	0	0	0	0	0	0	0	0		8.97517e-13	5.09392e-13	0	0	0	6.42784e-12	1.59185e-11	3.5325e-11	0	0	0	0	0	0	0	0	0	0	0	0	0	0	0	0
658.458	15	3	1	1	0	0	0	0	0	0	0	0	0	0	0	0	0	0	0	0	0	0	0	0		8.41422e-13	3.82044e-13	3.76141e-13	1.30833e-12	0	0	0	0	0	0	0	0	0	0	0	0	0	0	0	0	0	0	0	0
659.856	22	2	0	0	0	1	0	0	0	0	0	0	0	0	0	0	0	0	0	0	0	0	0	0		1.23409e-12	2.54696e-13	0	0	0	6.42784e-12	0	0	0	0	0	0	0	0	0	0	0	0	0	0	0	0	0	0
661.254	19	2	0	0	0	0	0	0	0	0	0	0	0	0	0	0	0	0	0	0	0	0	0	0		1.0658e-12	2.54696e-13	0	0	0	0	0	0	0	0	0	0	0	0	0	0	0	0	0	0	0	0	0	0
662.652	28	3	0	0	0	0	0	0	0	0	0	0	0	0	0	0	0	0	0	0	0	0	0	0		1.57065e-12	3.82044e-13	0	0	0	0	0	0	0	0	0	0	0	0	0	0	0	0	0	0	0	0	0	0
664.05	23	1	3	0	1	0	0	0	1	0	0	0	0	0	0	0	0	0	0	0	0	0	0	0		1.29018e-12	1.27348e-13	1.12842e-12	0	2.87441e-12	0	0	0	8.37333e-11	0	0	0	0	0	0	0	0	0	0	0	0	0	0	0
665.448	22	1	1	0	1	0	0	0	0	0	0	0	0	0	0	0	0	0	0	0	0	0	0	0		1.23409e-12	1.27348e-13	3.76141e-13	0	2.87441e-12	0	0	0	0	0	0	0	0	0	0	0	0	0	0	0	0	0	0	0
666.846	23	2	3	1	0	0	0	0	0	0	0	1	0	0	0	0	0	0	0	0	0	0	0	0		1.29018e-12	2.54696e-13	1.12842e-12	1.30833e-12	0	0	0	0	0	0	0	6.69867e-10	0	0	0	0	0	0	0	0	0	0	0	0
668.244	20	0	1	0	0	1	0	0	1	0	0	0	0	0	0	0	0	0	0	0	0	0	0	0		1.1219e-12	0	3.76141e-13	0	0	6.42784e-12	0	0	8.37333e-11	0	0	0	0	0	0	0	0	0	0	0	0	0	0	0
669.642	26	4	0	0	0	0	0	0	0	0	0	0	0	0	0	0	0	0	0	0	0	0	0	0		1.45846e-12	5.09392e-13	0	0	0	0	0	0	0	0	0	0	0	0	0	0	0	0	0	0	0	0	0	0
671.04	22	1	0	0	0	0	0	0	0	0	0	0	0	0	0	0	0	0	0	0	0	0	0	0		1.23409e-12	1.27348e-13	0	0	0	0	0	0	0	0	0	0	0	0	0	0	0	0	0	0	0	0	0	0
672.438	27	4	1	0	0	0	0	0	0	0	0	0	0	0	0	0	0	0	0	0	0	0	0	0		1.51456e-12	5.09392e-13	3.76141e-13	0	0	0	0	0	0	0	0	0	0	0	0	0	0	0	0	0	0	0	0	0
673.836	27	3	1	0	0	0	1	0	0	0	0	0	0	0	0	0	0	0	0	0	0	0	0	0		1.51456e-12	3.82044e-13	3.76141e-13	0	0	0	1.59185e-11	0	0	0	0	0	0	0	0	0	0	0	0	0	0	0	0	0
675.234	19	2	0	0	0	0	0	0	0	0	0	0	0	0	0	0	0	0	0	0	0	0	0	0		1.0658e-12	2.54696e-13	0	0	0	0	0	0	0	0	0	0	0	0	0	0	0	0	0	0	0	0	0	0
676.632	18	1	2	0	0	0	0	0	0	0	0	0	0	0	0	0	0	0	0	0	0	0	0	0		1.00971e-12	1.27348e-13	7.52281e-13	0	0	0	0	0	0	0	0	0	0	0	0	0	0	0	0	0	0	0	0	0
678.03	17	2	1	0	0	0	0	0	0	0	0	0	0	0	0	0	0	0	0	0	0	0	0	0		9.53611e-13	2.54696e-13	3.76141e-13	0	0	0	0	0	0	0	0	0	0	0	0	0	0	0	0	0	0	0	0	0
679.428	18	1	0	0	1	1	0	0	0	0	0	0	0	0	0	0	0	0	0	0	0	0	0	0		1.00971e-12	1.27348e-13	0	0	2.87441e-12	6.42784e-12	0	0	0	0	0	0	0	0	0	0	0	0	0	0	0	0	0	0
680.826	19	2	0	0	1	0	0	0	0	0	0	0	0	0	0	0	0	0	0	0	0	0	0	0		1.0658e-12	2.54696e-13	0	0	2.87441e-12	0	0	0	0	0	0	0	0	0	0	0	0	0	0	0	0	0	0	0
682.224	17	7	1	0	0	0	0	0	0	0	0	0	0	0	0	0	0	0	0	0	0	0	0	0		9.53611e-13	8.91436e-13	3.76141e-13	0	0	0	0	0	0	0	0	0	0	0	0	0	0	0	0	0	0	0	0	0
683.622	31	3	0	0	0	0	0	0	0	0	0	0	0	0	0	0	0	0	0	0	0	0	0	0		1.73894e-12	3.82044e-13	0	0	0	0	0	0	0	0	0	0	0	0	0	0	0	0	0	0	0	0	0	0
685.02	22	5	1	1	0	0	0	0	0	0	0	0	0	0	0	0	0	0	0	0	0	0	0	0		1.23409e-12	6.3674e-13	3.76141e-13	1.30833e-12	0	0	0	0	0	0	0	0	0	0	0	0	0	0	0	0	0	0	0	0
686.418	21	6	0	0	0	0	0	0	0	1	0	0	0	0	0	0	0	0	0	0	0	0	0	0		1.17799e-12	7.64088e-13	0	0	0	0	0	0	0	1.83962e-10	0	0	0	0	0	0	0	0	0	0	0	0	0	0
687.816	22	0	0	0	0	0	0	0	0	0	0	0	0	0	0	0	0	0	0	0	0	0	0	0		1.23409e-12	0	0	0	0	0	0	0	0	0	0	0	0	0	0	0	0	0	0	0	0	0	0	0
689.214	19	4	0	0	0	0	0	0	0	0	0	0	0	0	0	0	0	0	0	0	0	0	0	0		1.0658e-12	5.09392e-13	0	0	0	0	0	0	0	0	0	0	0	0	0	0	0	0	0	0	0	0	0	0
690.612	20	3	0	0	1	0	0	0	0	0	0	0	0	0	0	0	0	0	0	0	0	0	0	0		1.1219e-12	3.82044e-13	0	0	2.87441e-12	0	0	0	0	0	0	0	0	0	0	0	0	0	0	0	0	0	0	0
692.01	20	2	2	0	0	1	0	0	0	0	0	0	0	0	0	0	0	0	0	0	0	0	0	0		1.1219e-12	2.54696e-13	7.52281e-13	0	0	6.42784e-12	0	0	0	0	0	0	0	0	0	0	0	0	0	0	0	0	0	0
693.408	22	2	0	0	0	1	0	0	0	0	0	0	0	0	0	0	0	0	0	0	0	0	0	0		1.23409e-12	2.54696e-13	0	0	0	6.42784e-12	0	0	0	0	0	0	0	0	0	0	0	0	0	0	0	0	0	0
694.806	17	1	2	0	0	0	0	0	1	0	0	0	0	0	0	0	0	0	0	0	0	0	0	0		9.53611e-13	1.27348e-13	7.52281e-13	0	0	0	0	0	8.37333e-11	0	0	0	0	0	0	0	0	0	0	0	0	0	0	0
696.204	19	0	0	0	0	0	0	0	0	0	0	0	0	0	0	0	0	0	0	0	0	0	0	0		1.0658e-12	0	0	0	0	0	0	0	0	0	0	0	0	0	0	0	0	0	0	0	0	0	0	0
697.602	14	2	0	0	0	0	0	0	0	0	0	0	0	0	0	0	0	0	0	0	0	0	0	0		7.85327e-13	2.54696e-13	0	0	0	0	0	0	0	0	0	0	0	0	0	0	0	0	0	0	0	0	0	0
699	18	1	0	0	0	0	0	0	0	0	0	0	0	0	0	0	0	0	0	0	0	0	0	0		1.00971e-12	1.27348e-13	0	0	0	0	0	0	0	0	0	0	0	0	0	0	0	0	0	0	0	0	0	0
700.398	23	0	0	0	0	0	0	0	0	0	0	0	0	0	0	0	0	0	0	0	0	0	0	0		1.29018e-12	0	0	0	0	0	0	0	0	0	0	0	0	0	0	0	0	0	0	0	0	0	0	0
701.796	25	4	0	1	0	0	0	0	0	0	0	0	0	0	0	0	0	0	0	0	0	0	0	0		1.40237e-12	5.09392e-13	0	1.30833e-12	0	0	0	0	0	0	0	0	0	0	0	0	0	0	0	0	0	0	0	0
703.194	28	4	1	0	0	2	1	0	1	0	0	0	0	0	0	0	0	0	0	0	0	0	0	0		1.57065e-12	5.09392e-13	3.76141e-13	0	0	1.28557e-11	1.59185e-11	0	8.37333e-11	0	0	0	0	0	0	0	0	0	0	0	0	0	0	0
704.592	27	2	1	0	0	1	0	0	0	0	0	0	0	0	0	0	0	0	0	0	0	0	0	0		1.51456e-12	2.54696e-13	3.76141e-13	0	0	6.42784e-12	0	0	0	0	0	0	0	0	0	0	0	0	0	0	0	0	0	0
705.99	29	4	1	0	0	0	0	0	0	0	0	0	0	0	0	0	0	0	0	0	0	0	0	0		1.62675e-12	5.09392e-13	3.76141e-13	0	0	0	0	0	0	0	0	0	0	0	0	0	0	0	0	0	0	0	0	0
707.388	12	1	2	0	1	0	0	2	0	0	0	1	0	0	0	0	0	0	0	0	0	0	0	0		6.73137e-13	1.27348e-13	7.52281e-13	0	2.87441e-12	0	0	7.065e-11	0	0	0	6.69867e-10	0	0	0	0	0	0	0	0	0	0	0	0
708.786	25	1	3	0	0	2	0	0	1	0	0	0	0	1	1	0	1	0	0	0	0	0	0	0		1.40237e-12	1.27348e-13	1.12842e-12	0	0	1.28557e-11	0	0	8.37333e-11	0	0	0	0	2.2608e-09	3.59007e-09	0	7.6302e-09	0	0	0	0	0	0	0
710.184	23	1	0	0	0	0	0	0	0	0	0	0	0	0	0	0	0	0	0	0	0	0	0	0		1.29018e-12	1.27348e-13	0	0	0	0	0	0	0	0	0	0	0	0	0	0	0	0	0	0	0	0	0	0
711.582	13	2	0	0	0	1	0	0	0	0	0	0	0	0	0	0	0	0	0	0	0	0	0	0		7.29232e-13	2.54696e-13	0	0	0	6.42784e-12	0	0	0	0	0	0	0	0	0	0	0	0	0	0	0	0	0	0
712.98	31	0	0	0	0	0	1	0	0	0	0	0	0	0	0	0	0	0	0	0	0	0	0	0		1.73894e-12	0	0	0	0	0	1.59185e-11	0	0	0	0	0	0	0	0	0	0	0	0	0	0	0	0	0
714.378	20	1	1	0	0	0	0	0	1	0	0	2	0	0	0	0	0	0	0	0	0	0	0	0		1.1219e-12	1.27348e-13	3.76141e-13	0	0	0	0	0	8.37333e-11	0	0	1.33973e-09	0	0	0	0	0	0	0	0	0	0	0	0
715.776	25	0	2	0	0	2	0	0	0	0	0	0	0	0	0	0	0	0	0	0	0	0	0	0		1.40237e-12	0	7.52281e-13	0	0	1.28557e-11	0	0	0	0	0	0	0	0	0	0	0	0	0	0	0	0	0	0
717.174	24	4	2	2	0	1	0	0	0	1	0	0	0	0	0	0	0	0	0	0	0	0	0	0		1.34627e-12	5.09392e-13	7.52281e-13	2.61667e-12	0	6.42784e-12	0	0	0	1.83962e-10	0	0	0	0	0	0	0	0	0	0	0	0	0	0
718.572	25	1	0	0	2	0	0	0	0	0	0	0	0	0	0	0	0	0	0	0	0	0	0	0		1.40237e-12	1.27348e-13	0	0	5.74882e-12	0	0	0	0	0	0	0	0	0	0	0	0	0	0	0	0	0	0	0
719.97	29	3	2	0	0	0	0	0	0	0	0	0	1	0	0	0	0	0	0	0	0	0	0	0		1.62675e-12	3.82044e-13	7.52281e-13	0	0	0	0	0	0	0	0	0	1.30833e-09	0	0	0	0	0	0	0	0	0	0	0
721.368	14	1	0	0	1	0	0	0	0	0	0	0	0	0	0	0	0	0	0	0	0	0	0	0		7.85327e-13	1.27348e-13	0	0	2.87441e-12	0	0	0	0	0	0	0	0	0	0	0	0	0	0	0	0	0	0	0
722.766	25	3	1	0	0	0	0	0	0	0	0	0	0	0	0	0	0	0	0	0	0	0	0	0		1.40237e-12	3.82044e-13	3.76141e-13	0	0	0	0	0	0	0	0	0	0	0	0	0	0	0	0	0	0	0	0	0
724.164	15	3	0	0	0	0	0	0	0	1	0	0	0	0	0	0	0	0	0	0	0	0	0	0		8.41422e-13	3.82044e-13	0	0	0	0	0	0	0	1.83962e-10	0	0	0	0	0	0	0	0	0	0	0	0	0	0
725.562	22	1	1	1	2	0	0	0	0	0	0	0	0	0	0	0	0	0	0	0	0	0	0	0		1.23409e-12	1.27348e-13	3.76141e-13	1.30833e-12	5.74882e-12	0	0	0	0	0	0	0	0	0	0	0	0	0	0	0	0	0	0	0
726.96	27	1	1	0	1	0	0	0	0	0	0	0	0	0	0	0	0	0	0	0	0	0	0	0		1.51456e-12	1.27348e-13	3.76141e-13	0	2.87441e-12	0	0	0	0	0	0	0	0	0	0	0	0	0	0	0	0	0	0	0
728.358	28	0	0	0	0	0	1	0	0	1	0	0	1	0	0	0	0	0	0	0	0	0	0	0		1.57065e-12	0	0	0	0	0	1.59185e-11	0	0	1.83962e-10	0	0	1.30833e-09	0	0	0	0	0	0	0	0	0	0	0
729.756	25	2	0	0	1	0	0	1	0	0	1	0	0	0	0	0	0	0	0	0	0	0	0	0		1.40237e-12	2.54696e-13	0	0	2.87441e-12	0	0	3.5325e-11	0	0	3.59301e-10	0	0	0	0	0	0	0	0	0	0	0	0	0
731.154	24	1	0	0	0	0	0	0	0	0	0	0	0	0	0	0	0	0	0	0	0	0	0	0		1.34627e-12	1.27348e-13	0	0	0	0	0	0	0	0	0	0	0	0	0	0	0	0	0	0	0	0	0	0
732.552	22	3	0	0	1	1	0	0	0	0	0	0	0	0	0	1	0	0	0	0	0	0	0	0		1.23409e-12	3.82044e-13	0	0	2.87441e-12	6.42784e-12	0	0	0	0	0	0	0	0	0	5.35893e-09	0	0	0	0	0	0	0	0
733.95	27	3	3	0	0	0	0	0	1	0	0	0	0	0	0	0	0	0	0	0	0	0	0	0		1.51456e-12	3.82044e-13	1.12842e-12	0	0	0	0	0	8.37333e-11	0	0	0	0	0	0	0	0	0	0	0	0	0	0	0
735.348	31	0	2	0	0	1	0	0	0	0	0	0	0	0	0	0	0	0	0	0	0	0	0	0		1.73894e-12	0	7.52281e-13	0	0	6.42784e-12	0	0	0	0	0	0	0	0	0	0	0	0	0	0	0	0	0	0
736.746	14	2	0	0	0	0	0	0	0	0	0	0	0	0	0	0	0	0	0	0	0	0	0	0		7.85327e-13	2.54696e-13	0	0	0	0	0	0	0	0	0	0	0	0	0	0	0	0	0	0	0	0	0	0
738.144	19	5	2	0	0	1	0	0	0	0	0	0	0	0	0	0	0	0	0	0	0	0	0	0		1.0658e-12	6.3674e-13	7.52281e-13	0	0	6.42784e-12	0	0	0	0	0	0	0	0	0	0	0	0	0	0	0	0	0	0
739.542	27	3	2	0	1	0	0	0	0	0	0	0	0	0	0	0	0	0	0	0	0	0	0	0		1.51456e-12	3.82044e-13	7.52281e-13	0	2.87441e-12	0	0	0	0	0	0	0	0	0	0	0	0	0	0	0	0	0	0	0
740.94	16	4	1	0	0	0	0	0	0	0	0	0	0	0	0	0	0	0	0	0	0	0	0	0		8.97517e-13	5.09392e-13	3.76141e-13	0	0	0	0	0	0	0	0	0	0	0	0	0	0	0	0	0	0	0	0	0
742.338	23	4	2	0	0	0	0	0	1	0	0	0	0	0	0	0	0	0	0	0	0	0	0	0		1.29018e-12	5.09392e-13	7.52281e-13	0	0	0	0	0	8.37333e-11	0	0	0	0	0	0	0	0	0	0	0	0	0	0	0
743.736	17	1	0	0	0	0	0	0	0	0	0	0	0	0	0	0	0	0	0	0	0	0	0	0		9.53611e-13	1.27348e-13	0	0	0	0	0	0	0	0	0	0	0	0	0	0	0	0	0	0	0	0	0	0
745.134	27	1	0	1	0	1	0	0	0	0	0	0	0	0	0	0	0	0	0	0	0	0	0	0		1.51456e-12	1.27348e-13	0	1.30833e-12	0	6.42784e-12	0	0	0	0	0	0	0	0	0	0	0	0	0	0	0	0	0	0
746.532	24	0	1	0	0	1	0	0	0	0	0	0	0	0	0	0	0	0	0	0	0	0	0	0		1.34627e-12	0	3.76141e-13	0	0	6.42784e-12	0	0	0	0	0	0	0	0	0	0	0	0	0	0	0	0	0	0
747.93	17	2	1	0	0	0	1	0	0	0	0	0	0	0	0	0	0	0	0	0	0	0	0	0		9.53611e-13	2.54696e-13	3.76141e-13	0	0	0	1.59185e-11	0	0	0	0	0	0	0	0	0	0	0	0	0	0	0	0	0
749.328	28	1	0	0	1	1	1	0	0	0	0	0	1	0	0	0	0	0	0	0	0	0	0	0		1.57065e-12	1.27348e-13	0	0	2.87441e-12	6.42784e-12	1.59185e-11	0	0	0	0	0	1.30833e-09	0	0	0	0	0	0	0	0	0	0	0
750.726	13	2	2	0	1	1	2	0	0	1	0	0	0	0	0	0	0	0	0	0	0	0	0	0		7.29232e-13	2.54696e-13	7.52281e-13	0	2.87441e-12	6.42784e-12	3.1837e-11	0	0	1.83962e-10	0	0	0	0	0	0	0	0	0	0	0	0	0	0
752.124	18	4	0	0	0	1	0	0	0	0	0	0	0	0	0	0	0	0	0	0	0	0	0	0		1.00971e-12	5.09392e-13	0	0	0	6.42784e-12	0	0	0	0	0	0	0	0	0	0	0	0	0	0	0	0	0	0
753.522	28	2	0	0	0	0	0	0	0	0	0	0	0	0	0	0	0	0	0	0	0	0	0	0		1.57065e-12	2.54696e-13	0	0	0	0	0	0	0	0	0	0	0	0	0	0	0	0	0	0	0	0	0	0
754.92	22	3	0	0	0	0	0	0	0	0	0	0	0	0	0	0	0	0	0	0	0	0	0	0		1.23409e-12	3.82044e-13	0	0	0	0	0	0	0	0	0	0	0	0	0	0	0	0	0	0	0	0	0	0
756.318	26	4	1	1	0	1	0	0	0	0	0	0	0	0	0	0	0	0	0	0	0	0	0	0		1.45846e-12	5.09392e-13	3.76141e-13	1.30833e-12	0	6.42784e-12	0	0	0	0	0	0	0	0	0	0	0	0	0	0	0	0	0	0
757.716	25	3	0	0	0	0	0	0	0	0	0	0	0	0	0	0	0	0	0	0	0	0	0	0		1.40237e-12	3.82044e-13	0	0	0	0	0	0	0	0	0	0	0	0	0	0	0	0	0	0	0	0	0	0
759.114	14	2	1	0	0	0	0	0	0	0	0	0	0	0	0	0	0	0	0	0	0	0	0	0		7.85327e-13	2.54696e-13	3.76141e-13	0	0	0	0	0	0	0	0	0	0	0	0	0	0	0	0	0	0	0	0	0
760.512	22	2	0	0	1	0	0	0	0	0	0	0	0	0	0	0	0	0	0	0	0	0	0	0		1.23409e-12	2.54696e-13	0	0	2.87441e-12	0	0	0	0	0	0	0	0	0	0	0	0	0	0	0	0	0	0	0
761.91	21	4	0	0	1	0	0	0	0	0	0	0	0	0	0	0	0	0	0	0	0	0	0	0		1.17799e-12	5.09392e-13	0	0	2.87441e-12	0	0	0	0	0	0	0	0	0	0	0	0	0	0	0	0	0	0	0
763.308	23	0	0	0	0	0	0	0	0	0	0	0	0	0	0	0	0	0	0	0	0	0	0	0		1.29018e-12	0	0	0	0	0	0	0	0	0	0	0	0	0	0	0	0	0	0	0	0	0	0	0
764.706	22	4	0	0	0	0	0	0	0	0	0	0	0	0	0	0	0	0	0	0	0	0	0	0		1.23409e-12	5.09392e-13	0	0	0	0	0	0	0	0	0	0	0	0	0	0	0	0	0	0	0	0	0	0
766.104	17	4	1	0	0	0	0	0	0	0	0	0	0	0	0	0	0	0	0	0	0	0	0	0		9.53611e-13	5.09392e-13	3.76141e-13	0	0	0	0	0	0	0	0	0	0	0	0	0	0	0	0	0	0	0	0	0
767.502	33	4	0	0	0	1	0	0	0	0	0	0	0	0	0	0	0	0	0	0	0	0	0	0		1.85113e-12	5.09392e-13	0	0	0	6.42784e-12	0	0	0	0	0	0	0	0	0	0	0	0	0	0	0	0	0	0
768.9	31	2	1	0	0	0	1	0	0	0	0	0	0	0	0	0	0	0	0	0	0	0	0	0		1.73894e-12	2.54696e-13	3.76141e-13	0	0	0	1.59185e-11	0	0	0	0	0	0	0	0	0	0	0	0	0	0	0	0	0
770.298	27	3	0	1	0	1	0	1	0	0	0	0	0	0	0	0	0	0	0	0	0	0	0	0		1.51456e-12	3.82044e-13	0	1.30833e-12	0	6.42784e-12	0	3.5325e-11	0	0	0	0	0	0	0	0	0	0	0	0	0	0	0	0
771.696	19	2	0	1	0	0	0	0	0	0	0	0	0	0	0	0	0	0	0	0	0	0	0	0		1.0658e-12	2.54696e-13	0	1.30833e-12	0	0	0	0	0	0	0	0	0	0	0	0	0	0	0	0	0	0	0	0
773.094	27	3	1	0	0	0	0	0	0	0	0	0	0	0	0	0	0	0	0	0	0	0	0	0		1.51456e-12	3.82044e-13	3.76141e-13	0	0	0	0	0	0	0	0	0	0	0	0	0	0	0	0	0	0	0	0	0
774.492	20	2	0	1	0	1	1	0	0	0	0	0	0	0	0	0	0	0	0	0	0	0	0	0		1.1219e-12	2.54696e-13	0	1.30833e-12	0	6.42784e-12	1.59185e-11	0	0	0	0	0	0	0	0	0	0	0	0	0	0	0	0	0
775.89	27	2	0	0	0	0	0	0	1	0	0	0	0	0	0	0	0	0	0	0	0	0	0	0		1.51456e-12	2.54696e-13	0	0	0	0	0	0	8.37333e-11	0	0	0	0	0	0	0	0	0	0	0	0	0	0	0
777.288	24	0	0	0	1	0	0	0	0	0	0	0	0	0	0	0	0	0	0	0	0	0	0	0		1.34627e-12	0	0	0	2.87441e-12	0	0	0	0	0	0	0	0	0	0	0	0	0	0	0	0	0	0	0
778.686	25	2	1	0	0	0	0	0	1	0	0	0	0	0	0	0	0	0	0	0	0	0	0	0		1.40237e-12	2.54696e-13	3.76141e-13	0	0	0	0	0	8.37333e-11	0	0	0	0	0	0	0	0	0	0	0	0	0	0	0
780.084	19	1	0	0	0	0	0	0	0	0	0	0	0	0	0	0	0	0	0	0	0	0	0	0		1.0658e-12	1.27348e-13	0	0	0	0	0	0	0	0	0	0	0	0	0	0	0	0	0	0	0	0	0	0
781.482	18	2	0	0	0	0	0	0	0	0	0	0	0	0	0	0	0	0	0	0	0	0	0	0		1.00971e-12	2.54696e-13	0	0	0	0	0	0	0	0	0	0	0	0	0	0	0	0	0	0	0	0	0	0
782.88	19	1	1	0	0	0	1	0	0	0	0	0	0	0	0	0	0	0	0	0	0	0	0	0		1.0658e-12	1.27348e-13	3.76141e-13	0	0	0	1.59185e-11	0	0	0	0	0	0	0	0	0	0	0	0	0	0	0	0	0
784.278	18	0	2	0	0	0	0	0	0	0	0	0	0	0	0	0	0	0	0	0	0	0	0	0		1.00971e-12	0	7.52281e-13	0	0	0	0	0	0	0	0	0	0	0	0	0	0	0	0	0	0	0	0	0
785.676	30	2	0	0	1	0	0	0	0	0	0	0	0	0	0	0	0	0	0	0	0	0	0	0		1.68284e-12	2.54696e-13	0	0	2.87441e-12	0	0	0	0	0	0	0	0	0	0	0	0	0	0	0	0	0	0	0
787.074	25	3	3	0	1	1	0	0	0	0	0	0	0	0	0	0	0	0	0	0	0	0	0	0		1.40237e-12	3.82044e-13	1.12842e-12	0	2.87441e-12	6.42784e-12	0	0	0	0	0	0	0	0	0	0	0	0	0	0	0	0	0	0
788.472	16	1	2	0	0	0	0	1	0	0	0	0	0	0	0	0	0	0	0	0	0	0	0	0		8.97517e-13	1.27348e-13	7.52281e-13	0	0	0	0	3.5325e-11	0	0	0	0	0	0	0	0	0	0	0	0	0	0	0	0
789.87	20	2	1	1	0	1	0	0	0	0	0	0	0	0	0	0	0	0	0	0	0	0	0	0		1.1219e-12	2.54696e-13	3.76141e-13	1.30833e-12	0	6.42784e-12	0	0	0	0	0	0	0	0	0	0	0	0	0	0	0	0	0	0
791.268	20	4	0	0	1	0	0	0	0	0	0	0	0	0	0	0	0	0	0	0	0	0	0	0		1.1219e-12	5.09392e-13	0	0	2.87441e-12	0	0	0	0	0	0	0	0	0	0	0	0	0	0	0	0	0	0	0
792.666	15	2	1	1	0	0	0	0	0	0	0	0	0	0	0	0	0	0	0	0	0	0	0	0		8.41422e-13	2.54696e-13	3.76141e-13	1.30833e-12	0	0	0	0	0	0	0	0	0	0	0	0	0	0	0	0	0	0	0	0
794.064	19	5	1	0	0	0	0	0	0	0	0	0	0	0	0	0	0	0	0	0	0	0	0	0		1.0658e-12	6.3674e-13	3.76141e-13	0	0	0	0	0	0	0	0	0	0	0	0	0	0	0	0	0	0	0	0	0
795.462	21	4	3	1	0	0	0	0	0	0	0	0	0	0	0	0	0	0	0	0	0	0	0	0		1.17799e-12	5.09392e-13	1.12842e-12	1.30833e-12	0	0	0	0	0	0	0	0	0	0	0	0	0	0	0	0	0	0	0	0
796.86	23	3	0	0	0	0	0	0	0	0	0	0	0	0	0	0	0	0	0	0	0	0	0	0		1.29018e-12	3.82044e-13	0	0	0	0	0	0	0	0	0	0	0	0	0	0	0	0	0	0	0	0	0	0
798.258	11	2	0	1	1	1	1	1	1	1	0	0	0	0	0	0	0	0	0	0	0	0	0	0		6.17043e-13	2.54696e-13	0	1.30833e-12	2.87441e-12	6.42784e-12	1.59185e-11	3.5325e-11	8.37333e-11	1.83962e-10	0	0	0	0	0	0	0	0	0	0	0	0	0	0
799.656	15	2	0	0	0	3	0	0	0	0	0	0	0	0	0	0	0	0	0	0	0	0	0	0		8.41422e-13	2.54696e-13	0	0	0	1.92835e-11	0	0	0	0	0	0	0	0	0	0	0	0	0	0	0	0	0	0
801.054	21	4	0	0	0	0	0	0	0	0	0	0	0	0	0	0	0	0	0	0	0	0	0	0		1.17799e-12	5.09392e-13	0	0	0	0	0	0	0	0	0	0	0	0	0	0	0	0	0	0	0	0	0	0
802.452	17	1	0	0	0	0	0	0	0	0	0	0	0	0	0	0	0	0	0	0	0	0	0	0		9.53611e-13	1.27348e-13	0	0	0	0	0	0	0	0	0	0	0	0	0	0	0	0	0	0	0	0	0	0
803.85	15	3	1	1	0	0	0	0	0	0	0	0	0	0	0	0	0	0	0	0	0	0	0	0		8.41422e-13	3.82044e-13	3.76141e-13	1.30833e-12	0	0	0	0	0	0	0	0	0	0	0	0	0	0	0	0	0	0	0	0
805.248	18	3	2	0	0	0	0	0	0	0	0	0	0	0	0	0	0	0	0	0	0	0	0	0		1.00971e-12	3.82044e-13	7.52281e-13	0	0	0	0	0	0	0	0	0	0	0	0	0	0	0	0	0	0	0	0	0
806.646	21	2	2	0	0	0	0	0	0	0	0	0	0	0	0	0	0	0	0	0	0	0	0	0		1.17799e-12	2.54696e-13	7.52281e-13	0	0	0	0	0	0	0	0	0	0	0	0	0	0	0	0	0	0	0	0	0
808.044	21	3	0	0	0	0	0	0	0	0	0	0	0	0	0	0	0	0	0	0	0	0	0	0		1.17799e-12	3.82044e-13	0	0	0	0	0	0	0	0	0	0	0	0	0	0	0	0	0	0	0	0	0	0
809.442	18	3	1	0	0	0	0	0	0	0	0	0	0	0	0	0	0	0	0	0	0	0	0	0		1.00971e-12	3.82044e-13	3.76141e-13	0	0	0	0	0	0	0	0	0	0	0	0	0	0	0	0	0	0	0	0	0
810.84	19	1	0	0	0	0	0	0	0	0	0	0	0	0	0	0	0	0	0	0	0	0	0	0		1.0658e-12	1.27348e-13	0	0	0	0	0	0	0	0	0	0	0	0	0	0	0	0	0	0	0	0	0	0
812.238	24	2	0	0	0	0	0	0	0	0	0	0	0	0	0	0	0	0	0	0	0	0	0	0		1.34627e-12	2.54696e-13	0	0	0	0	0	0	0	0	0	0	0	0	0	0	0	0	0	0	0	0	0	0
813.636	21	0	0	0	0	0	0	0	0	0	0	0	0	0	0	0	0	0	0	0	0	0	0	0		1.17799e-12	0	0	0	0	0	0	0	0	0	0	0	0	0	0	0	0	0	0	0	0	0	0	0
815.034	26	2	1	1	0	0	0	0	0	0	0	0	0	0	0	0	0	0	0	0	0	0	0	0		1.45846e-12	2.54696e-13	3.76141e-13	1.30833e-12	0	0	0	0	0	0	0	0	0	0	0	0	0	0	0	0	0	0	0	0
816.432	16	3	0	1	0	0	0	0	0	0	0	0	0	0	0	0	0	0	0	0	0	0	0	0		8.97517e-13	3.82044e-13	0	1.30833e-12	0	0	0	0	0	0	0	0	0	0	0	0	0	0	0	0	0	0	0	0
817.83	15	1	0	0	0	0	2	1	0	0	0	0	0	0	0	0	0	0	0	0	0	0	0	0		8.41422e-13	1.27348e-13	0	0	0	0	3.1837e-11	3.5325e-11	0	0	0	0	0	0	0	0	0	0	0	0	0	0	0	0
819.228	19	1	0	0	0	0	0	0	0	0	0	0	0	0	0	0	0	0	0	0	0	0	0	0		1.0658e-12	1.27348e-13	0	0	0	0	0	0	0	0	0	0	0	0	0	0	0	0	0	0	0	0	0	0
820.626	26	2	0	2	0	0	0	0	0	0	1	0	0	0	0	0	0	0	0	0	0	0	0	0		1.45846e-12	2.54696e-13	0	2.61667e-12	0	0	0	0	0	0	3.59301e-10	0	0	0	0	0	0	0	0	0	0	0	0	0
822.024	23	3	3	0	4	3	1	1	3	1	3	1	0	0	0	0	1	0	0	0	0	0	0	0		1.29018e-12	3.82044e-13	1.12842e-12	0	1.14976e-11	1.92835e-11	1.59185e-11	3.5325e-11	2.512e-10	1.83962e-10	1.0779e-09	6.69867e-10	0	0	0	0	7.6302e-09	0	0	0	0	0	0	0
823.422	16	2	1	1	3	5	3	0	0	3	0	0	0	1	0	0	0	0	1	0	0	0	0	0		8.97517e-13	2.54696e-13	3.76141e-13	1.30833e-12	8.62323e-12	3.21392e-11	4.77555e-11	0	0	5.51886e-10	0	0	0	2.2608e-09	0	0	0	0	1.39311e-08	0	0	0	0	0
824.82	16	5	4	1	1	3	2	5	3	2	0	1	1	0	0	0	0	0	0	0	0	0	0	0		8.97517e-13	6.3674e-13	1.50456e-12	1.30833e-12	2.87441e-12	1.92835e-11	3.1837e-11	1.76625e-10	2.512e-10	3.67924e-10	0	6.69867e-10	1.30833e-09	0	0	0	0	0	0	0	0	0	0	0
826.218	21	8	2	5	1	6	7	1	4	1	2	1	0	0	0	0	0	1	0	1	0	0	0	0		1.17799e-12	1.01878e-12	7.52281e-13	6.54167e-12	2.87441e-12	3.8567e-11	1.11429e-10	3.5325e-11	3.34933e-10	1.83962e-10	7.18602e-10	6.69867e-10	0	0	0	0	0	1.04667e-08	0	2.04427e-08	0	0	0	0
827.616	22	7	3	5	5	5	5	5	3	0	3	0	0	0	0	0	0	0	0	0	0	0	0	0		1.23409e-12	8.91436e-13	1.12842e-12	6.54167e-12	1.4372e-11	3.21392e-11	7.95925e-11	1.76625e-10	2.512e-10	0	1.0779e-09	0	0	0	0	0	0	0	0	0	0	0	0	0
829.014	12	9	4	0	4	3	3	3	0	0	0	0	1	1	0	0	0	0	0	0	0	0	0	0		6.73137e-13	1.14613e-12	1.50456e-12	0	1.14976e-11	1.92835e-11	4.77555e-11	1.05975e-10	0	0	0	0	1.30833e-09	2.2608e-09	0	0	0	0	0	0	0	0	0	0
830.412	16	4	4	1	3	2	2	2	5	4	3	1	1	0	0	0	0	0	0	0	0	0	0	1		8.97517e-13	5.09392e-13	1.50456e-12	1.30833e-12	8.62323e-12	1.28557e-11	3.1837e-11	7.065e-11	4.18667e-10	7.35849e-10	1.0779e-09	6.69867e-10	1.30833e-09	0	0	0	0	0	0	0	0	0	0	6.6271e-08
831.81	22	8	7	1	3	4	3	1	1	3	2	0	1	0	0	0	0	0	0	0	0	0	0	0		1.23409e-12	1.01878e-12	2.63298e-12	1.30833e-12	8.62323e-12	2.57114e-11	4.77555e-11	3.5325e-11	8.37333e-11	5.51886e-10	7.18602e-10	0	1.30833e-09	0	0	0	0	0	0	0	0	0	0	0
833.208	20	8	4	0	2	3	0	0	4	1	0	0	1	0	0	0	0	0	0	0	0	0	0	0		1.1219e-12	1.01878e-12	1.50456e-12	0	5.74882e-12	1.92835e-11	0	0	3.34933e-10	1.83962e-10	0	0	1.30833e-09	0	0	0	0	0	0	0	0	0	0	0
834.606	17	4	4	0	0	1	1	3	2	3	1	0	1	1	0	0	1	0	0	0	0	0	0	0		9.53611e-13	5.09392e-13	1.50456e-12	0	0	6.42784e-12	1.59185e-11	1.05975e-10	1.67467e-10	5.51886e-10	3.59301e-10	0	1.30833e-09	2.2608e-09	0	0	7.6302e-09	0	0	0	0	0	0	0
836.004	25	0	0	1	3	1	1	2	3	4	1	1	2	0	0	0	0	0	0	0	0	0	0	0		1.40237e-12	0	0	1.30833e-12	8.62323e-12	6.42784e-12	1.59185e-11	7.065e-11	2.512e-10	7.35849e-10	3.59301e-10	6.69867e-10	2.61667e-09	0	0	0	0	0	0	0	0	0	0	0
837.402	17	3	0	1	1	1	1	1	0	0	0	0	0	0	0	0	1	0	0	0	0	0	0	0		9.53611e-13	3.82044e-13	0	1.30833e-12	2.87441e-12	6.42784e-12	1.59185e-11	3.5325e-11	0	0	0	0	0	0	0	0	7.6302e-09	0	0	0	0	0	0	0
838.8	27	2	4	0	2	0	0	1	2	0	1	0	0	0	0	0	0	0	0	0	0	0	0	0		1.51456e-12	2.54696e-13	1.50456e-12	0	5.74882e-12	0	0	3.5325e-11	1.67467e-10	0	3.59301e-10	0	0	0	0	0	0	0	0	0	0	0	0	0
840.198	21	0	3	0	0	2	1	1	0	0	0	0	0	0	0	0	0	0	0	0	0	0	0	0		1.17799e-12	0	1.12842e-12	0	0	1.28557e-11	1.59185e-11	3.5325e-11	0	0	0	0	0	0	0	0	0	0	0	0	0	0	0	0
841.596	26	2	1	1	1	1	0	0	1	0	0	0	0	0	0	0	0	0	0	0	0	0	0	0		1.45846e-12	2.54696e-13	3.76141e-13	1.30833e-12	2.87441e-12	6.42784e-12	0	0	8.37333e-11	0	0	0	0	0	0	0	0	0	0	0	0	0	0	0
842.994	25	3	0	2	0	0	1	1	0	0	0	0	0	0	0	0	0	0	0	0	0	0	0	0		1.40237e-12	3.82044e-13	0	2.61667e-12	0	0	1.59185e-11	3.5325e-11	0	0	0	0	0	0	0	0	0	0	0	0	0	0	0	0
844.392	18	6	0	0	1	0	0	1	1	0	0	0	0	0	0	0	0	0	0	0	0	0	0	0		1.00971e-12	7.64088e-13	0	0	2.87441e-12	0	0	3.5325e-11	8.37333e-11	0	0	0	0	0	0	0	0	0	0	0	0	0	0	0
845.79	28	0	1	0	0	0	0	0	1	1	0	0	0	0	0	0	0	0	0	0	0	0	0	0		1.57065e-12	0	3.76141e-13	0	0	0	0	0	8.37333e-11	1.83962e-10	0	0	0	0	0	0	0	0	0	0	0	0	0	0
847.188	26	4	0	1	0	1	0	0	0	1	0	0	0	0	0	0	0	0	0	0	0	0	0	0		1.45846e-12	5.09392e-13	0	1.30833e-12	0	6.42784e-12	0	0	0	1.83962e-10	0	0	0	0	0	0	0	0	0	0	0	0	0	0
848.586	20	3	0	0	0	0	0	0	1	0	0	0	0	0	0	0	0	0	0	0	0	0	0	0		1.1219e-12	3.82044e-13	0	0	0	0	0	0	8.37333e-11	0	0	0	0	0	0	0	0	0	0	0	0	0	0	0
849.984	20	1	0	0	0	1	0	0	0	0	1	0	0	0	0	0	0	0	0	0	0	0	0	0		1.1219e-12	1.27348e-13	0	0	0	6.42784e-12	0	0	0	0	3.59301e-10	0	0	0	0	0	0	0	0	0	0	0	0	0
851.382	19	0	1	0	0	1	0	0	0	0	0	0	0	0	0	0	0	0	0	0	0	0	0	0		1.0658e-12	0	3.76141e-13	0	0	6.42784e-12	0	0	0	0	0	0	0	0	0	0	0	0	0	0	0	0	0	0
852.78	24	1	1	0	0	0	2	0	0	0	0	0	0	0	0	0	0	0	0	0	0	0	0	0		1.34627e-12	1.27348e-13	3.76141e-13	0	0	0	3.1837e-11	0	0	0	0	0	0	0	0	0	0	0	0	0	0	0	0	0
854.178	21	3	0	0	0	0	1	0	1	0	0	0	0	0	0	0	0	0	0	0	0	0	0	0		1.17799e-12	3.82044e-13	0	0	0	0	1.59185e-11	0	8.37333e-11	0	0	0	0	0	0	0	0	0	0	0	0	0	0	0
855.576	27	1	0	2	0	1	1	0	1	1	1	0	0	0	0	0	0	0	0	0	0	0	0	0		1.51456e-12	1.27348e-13	0	2.61667e-12	0	6.42784e-12	1.59185e-11	0	8.37333e-11	1.83962e-10	3.59301e-10	0	0	0	0	0	0	0	0	0	0	0	0	0
856.974	15	5	1	0	1	0	0	0	0	0	0	0	0	0	0	0	0	0	0	0	0	0	0	0		8.41422e-13	6.3674e-13	3.76141e-13	0	2.87441e-12	0	0	0	0	0	0	0	0	0	0	0	0	0	0	0	0	0	0	0
858.372	12	3	3	0	0	0	0	0	0	0	0	0	0	0	0	0	0	0	0	0	0	0	0	0		6.73137e-13	3.82044e-13	1.12842e-12	0	0	0	0	0	0	0	0	0	0	0	0	0	0	0	0	0	0	0	0	0
859.77	14	1	1	0	0	1	1	0	0	0	0	0	0	0	0	0	0	0	0	0	0	0	0	0		7.85327e-13	1.27348e-13	3.76141e-13	0	0	6.42784e-12	1.59185e-11	0	0	0	0	0	0	0	0	0	0	0	0	0	0	0	0	0
861.168	21	1	2	2	0	0	1	0	0	0	0	0	0	0	0	0	0	0	0	0	0	0	0	0		1.17799e-12	1.27348e-13	7.52281e-13	2.61667e-12	0	0	1.59185e-11	0	0	0	0	0	0	0	0	0	0	0	0	0	0	0	0	0
862.566	20	4	1	0	0	0	1	0	0	0	0	0	0	0	0	0	0	0	0	0	0	0	0	0		1.1219e-12	5.09392e-13	3.76141e-13	0	0	0	1.59185e-11	0	0	0	0	0	0	0	0	0	0	0	0	0	0	0	0	0
863.964	23	1	1	1	0	0	0	0	0	0	0	0	0	0	0	0	0	0	0	0	0	0	0	0		1.29018e-12	1.27348e-13	3.76141e-13	1.30833e-12	0	0	0	0	0	0	0	0	0	0	0	0	0	0	0	0	0	0	0	0
865.362	27	0	0	1	0	1	0	0	1	0	0	0	0	0	0	1	0	0	0	0	0	0	0	0		1.51456e-12	0	0	1.30833e-12	0	6.42784e-12	0	0	8.37333e-11	0	0	0	0	0	0	5.35893e-09	0	0	0	0	0	0	0	0
866.76	10	0	1	0	1	0	0	0	0	0	0	0	0	0	0	0	0	0	0	0	0	0	0	0		5.60948e-13	0	3.76141e-13	0	2.87441e-12	0	0	0	0	0	0	0	0	0	0	0	0	0	0	0	0	0	0	0
868.158	21	1	0	0	1	0	0	0	0	0	0	0	0	0	0	0	0	0	0	0	0	0	0	0		1.17799e-12	1.27348e-13	0	0	2.87441e-12	0	0	0	0	0	0	0	0	0	0	0	0	0	0	0	0	0	0	0
869.556	21	2	0	0	0	0	0	0	0	0	0	0	0	0	0	0	0	0	0	0	0	0	0	0		1.17799e-12	2.54696e-13	0	0	0	0	0	0	0	0	0	0	0	0	0	0	0	0	0	0	0	0	0	0
870.954	22	3	1	0	0	0	0	0	0	0	1	0	0	0	0	0	0	0	0	0	0	0	0	0		1.23409e-12	3.82044e-13	3.76141e-13	0	0	0	0	0	0	0	3.59301e-10	0	0	0	0	0	0	0	0	0	0	0	0	0
872.352	16	1	0	0	0	0	0	0	0	0	0	0	0	0	0	0	0	0	0	0	0	0	0	0		8.97517e-13	1.27348e-13	0	0	0	0	0	0	0	0	0	0	0	0	0	0	0	0	0	0	0	0	0	0
873.75	22	2	0	0	1	0	0	0	0	0	0	0	0	0	0	0	0	0	0	0	0	0	0	0		1.23409e-12	2.54696e-13	0	0	2.87441e-12	0	0	0	0	0	0	0	0	0	0	0	0	0	0	0	0	0	0	0
875.148	25	1	0	0	1	1	0	0	0	0	0	0	0	0	0	0	0	0	0	0	0	0	0	0		1.40237e-12	1.27348e-13	0	0	2.87441e-12	6.42784e-12	0	0	0	0	0	0	0	0	0	0	0	0	0	0	0	0	0	0
876.546	20	3	3	0	0	1	1	0	0	0	0	0	0	0	0	0	0	0	0	0	0	0	0	0		1.1219e-12	3.82044e-13	1.12842e-12	0	0	6.42784e-12	1.59185e-11	0	0	0	0	0	0	0	0	0	0	0	0	0	0	0	0	0
877.944	30	4	2	1	0	0	0	0	0	0	0	0	0	0	0	0	0	0	0	0	0	0	0	0		1.68284e-12	5.09392e-13	7.52281e-13	1.30833e-12	0	0	0	0	0	0	0	0	0	0	0	0	0	0	0	0	0	0	0	0
879.342	19	4	0	0	0	0	0	0	0	0	0	0	0	0	0	0	0	0	0	0	0	0	0	0		1.0658e-12	5.09392e-13	0	0	0	0	0	0	0	0	0	0	0	0	0	0	0	0	0	0	0	0	0	0
880.74	19	1	0	0	0	0	0	0	0	0	0	0	1	0	0	0	0	0	0	0	0	0	0	0		1.0658e-12	1.27348e-13	0	0	0	0	0	0	0	0	0	0	1.30833e-09	0	0	0	0	0	0	0	0	0	0	0
882.138	16	2	0	0	0	0	0	0	0	0	0	0	0	0	0	0	0	0	0	0	0	0	0	0		8.97517e-13	2.54696e-13	0	0	0	0	0	0	0	0	0	0	0	0	0	0	0	0	0	0	0	0	0	0
883.536	23	3	1	0	0	0	0	1	0	0	0	0	0	0	0	0	0	0	0	0	0	0	0	0		1.29018e-12	3.82044e-13	3.76141e-13	0	0	0	0	3.5325e-11	0	0	0	0	0	0	0	0	0	0	0	0	0	0	0	0
884.934	15	1	0	0	0	0	0	0	0	0	0	0	0	0	0	0	0	0	0	0	0	0	0	0		8.41422e-13	1.27348e-13	0	0	0	0	0	0	0	0	0	0	0	0	0	0	0	0	0	0	0	0	0	0
886.332	18	0	2	0	0	0	0	1	0	0	0	0	0	0	0	0	0	0	0	0	0	0	0	0		1.00971e-12	0	7.52281e-13	0	0	0	0	3.5325e-11	0	0	0	0	0	0	0	0	0	0	0	0	0	0	0	0
887.73	22	4	2	0	0	0	0	0	0	0	0	0	0	0	0	0	0	0	0	0	0	0	0	0		1.23409e-12	5.09392e-13	7.52281e-13	0	0	0	0	0	0	0	0	0	0	0	0	0	0	0	0	0	0	0	0	0
889.128	15	2	0	0	0	1	1	0	0	0	0	0	0	0	0	0	0	0	0	0	0	0	0	0		8.41422e-13	2.54696e-13	0	0	0	6.42784e-12	1.59185e-11	0	0	0	0	0	0	0	0	0	0	0	0	0	0	0	0	0
890.526	12	2	0	0	0	0	0	0	0	0	0	0	0	0	0	0	0	0	0	0	0	0	0	0		6.73137e-13	2.54696e-13	0	0	0	0	0	0	0	0	0	0	0	0	0	0	0	0	0	0	0	0	0	0
891.924	13	1	0	0	0	0	0	0	0	0	0	0	0	0	0	0	0	0	0	0	0	0	0	0		7.29232e-13	1.27348e-13	0	0	0	0	0	0	0	0	0	0	0	0	0	0	0	0	0	0	0	0	0	0
893.322	22	4	1	0	1	0	0	0	0	0	0	0	0	0	0	0	0	0	0	0	0	0	0	0		1.23409e-12	5.09392e-13	3.76141e-13	0	2.87441e-12	0	0	0	0	0	0	0	0	0	0	0	0	0	0	0	0	0	0	0
894.72	20	1	2	0	0	0	1	0	0	0	0	0	0	0	0	0	0	0	0	0	0	0	0	0		1.1219e-12	1.27348e-13	7.52281e-13	0	0	0	1.59185e-11	0	0	0	0	0	0	0	0	0	0	0	0	0	0	0	0	0
896.118	19	3	1	0	0	0	0	0	0	0	0	0	0	0	0	0	0	0	0	0	0	0	0	0		1.0658e-12	3.82044e-13	3.76141e-13	0	0	0	0	0	0	0	0	0	0	0	0	0	0	0	0	0	0	0	0	0
897.516	17	2	0	1	0	0	0	0	0	0	0	0	0	0	0	0	0	0	0	0	0	0	0	0		9.53611e-13	2.54696e-13	0	1.30833e-12	0	0	0	0	0	0	0	0	0	0	0	0	0	0	0	0	0	0	0	0
898.914	17	3	0	0	0	0	0	0	0	0	0	0	0	0	0	0	0	0	0	0	0	0	0	0		9.53611e-13	3.82044e-13	0	0	0	0	0	0	0	0	0	0	0	0	0	0	0	0	0	0	0	0	0	0
900.312	21	4	0	1	2	1	0	0	0	0	0	0	0	0	0	0	0	0	0	0	0	0	0	0		1.17799e-12	5.09392e-13	0	1.30833e-12	5.74882e-12	6.42784e-12	0	0	0	0	0	0	0	0	0	0	0	0	0	0	0	0	0	0
901.71	25	1	0	0	0	0	0	0	0	0	0	0	0	0	0	0	0	0	0	0	0	0	0	0		1.40237e-12	1.27348e-13	0	0	0	0	0	0	0	0	0	0	0	0	0	0	0	0	0	0	0	0	0	0
903.108	20	4	0	0	0	0	1	0	0	0	0	0	0	0	0	0	0	0	0	0	0	0	0	0		1.1219e-12	5.09392e-13	0	0	0	0	1.59185e-11	0	0	0	0	0	0	0	0	0	0	0	0	0	0	0	0	0
904.506	22	1	0	0	0	0	0	0	0	0	0	0	0	0	0	0	0	0	0	0	0	0	0	0		1.23409e-12	1.27348e-13	0	0	0	0	0	0	0	0	0	0	0	0	0	0	0	0	0	0	0	0	0	0
905.904	15	3	1	0	0	0	0	0	0	0	0	0	0	0	0	0	0	0	0	0	0	0	0	0		8.41422e-13	3.82044e-13	3.76141e-13	0	0	0	0	0	0	0	0	0	0	0	0	0	0	0	0	0	0	0	0	0
907.302	26	5	1	0	0	0	0	0	0	0	0	0	0	0	0	0	0	0	0	0	0	0	0	0		1.45846e-12	6.3674e-13	3.76141e-13	0	0	0	0	0	0	0	0	0	0	0	0	0	0	0	0	0	0	0	0	0
908.7	21	1	2	0	0	0	0	0	0	0	0	0	0	0	0	0	0	0	0	0	0	0	0	0		1.17799e-12	1.27348e-13	7.52281e-13	0	0	0	0	0	0	0	0	0	0	0	0	0	0	0	0	0	0	0	0	0
910.098	21	1	1	0	0	1	0	0	0	0	0	0	0	0	0	0	0	0	0	0	0	0	0	0		1.17799e-12	1.27348e-13	3.76141e-13	0	0	6.42784e-12	0	0	0	0	0	0	0	0	0	0	0	0	0	0	0	0	0	0
911.496	15	0	0	0	0	0	0	0	0	0	0	0	0	0	0	0	0	0	0	0	0	0	0	0		8.41422e-13	0	0	0	0	0	0	0	0	0	0	0	0	0	0	0	0	0	0	0	0	0	0	0
912.894	18	1	1	0	0	0	2	0	0	0	0	0	0	0	0	0	0	0	0	0	0	0	0	0		1.00971e-12	1.27348e-13	3.76141e-13	0	0	0	3.1837e-11	0	0	0	0	0	0	0	0	0	0	0	0	0	0	0	0	0
914.292	22	4	0	0	0	0	0	0	0	0	0	0	0	0	0	0	0	0	0	0	0	0	0	0		1.23409e-12	5.09392e-13	0	0	0	0	0	0	0	0	0	0	0	0	0	0	0	0	0	0	0	0	0	0
915.69	21	7	1	0	0	0	0	0	0	0	0	0	0	0	0	0	0	0	0	0	0	0	0	0		1.17799e-12	8.91436e-13	3.76141e-13	0	0	0	0	0	0	0	0	0	0	0	0	0	0	0	0	0	0	0	0	0
917.088	13	0	0	0	0	1	0	0	0	0	0	0	0	0	0	0	0	0	0	0	0	0	0	0		7.29232e-13	0	0	0	0	6.42784e-12	0	0	0	0	0	0	0	0	0	0	0	0	0	0	0	0	0	0
918.486	23	1	2	0	0	0	0	0	0	0	0	0	0	0	0	0	0	0	0	0	0	0	0	0		1.29018e-12	1.27348e-13	7.52281e-13	0	0	0	0	0	0	0	0	0	0	0	0	0	0	0	0	0	0	0	0	0
919.884	20	0	0	0	0	0	0	0	0	0	0	0	0	0	0	0	0	0	0	0	0	0	0	0		1.1219e-12	0	0	0	0	0	0	0	0	0	0	0	0	0	0	0	0	0	0	0	0	0	0	0
921.282	13	1	0	0	0	0	0	0	0	0	0	0	0	0	0	0	0	0	0	0	0	0	0	0		7.29232e-13	1.27348e-13	0	0	0	0	0	0	0	0	0	0	0	0	0	0	0	0	0	0	0	0	0	0
922.68	20	3	1	0	0	0	0	0	0	0	0	0	0	0	0	0	0	0	0	0	0	0	0	0		1.1219e-12	3.82044e-13	3.76141e-13	0	0	0	0	0	0	0	0	0	0	0	0	0	0	0	0	0	0	0	0	0
924.078	22	3	0	1	0	0	0	1	0	0	1	0	0	0	0	0	0	0	0	0	0	0	0	0		1.23409e-12	3.82044e-13	0	1.30833e-12	0	0	0	3.5325e-11	0	0	3.59301e-10	0	0	0	0	0	0	0	0	0	0	0	0	0
925.476	16	3	0	0	0	0	0	0	0	0	0	0	0	0	0	0	0	0	0	0	0	0	0	0		8.97517e-13	3.82044e-13	0	0	0	0	0	0	0	0	0	0	0	0	0	0	0	0	0	0	0	0	0	0
926.874	21	3	0	1	0	0	0	0	1	0	0	0	0	0	0	0	0	0	0	0	0	0	0	0		1.17799e-12	3.82044e-13	0	1.30833e-12	0	0	0	0	8.37333e-11	0	0	0	0	0	0	0	0	0	0	0	0	0	0	0
928.272	18	2	1	0	0	0	0	0	0	0	0	0	0	0	0	0	0	0	0	0	0	0	0	0		1.00971e-12	2.54696e-13	3.76141e-13	0	0	0	0	0	0	0	0	0	0	0	0	0	0	0	0	0	0	0	0	0
929.67	21	2	0	0	1	0	0	0	0	0	0	0	0	0	0	0	0	0	0	0	0	0	0	0		1.17799e-12	2.54696e-13	0	0	2.87441e-12	0	0	0	0	0	0	0	0	0	0	0	0	0	0	0	0	0	0	0
931.068	12	5	0	0	0	0	1	0	0	0	0	0	0	0	0	0	0	0	0	0	0	0	0	0		6.73137e-13	6.3674e-13	0	0	0	0	1.59185e-11	0	0	0	0	0	0	0	0	0	0	0	0	0	0	0	0	0
932.466	30	3	0	0	1	0	0	0	0	0	0	0	0	0	0	0	0	0	0	0	0	0	0	0		1.68284e-12	3.82044e-13	0	0	2.87441e-12	0	0	0	0	0	0	0	0	0	0	0	0	0	0	0	0	0	0	0
933.864	26	6	0	0	0	0	0	0	0	0	0	0	0	0	0	0	0	0	0	0	0	0	0	0		1.45846e-12	7.64088e-13	0	0	0	0	0	0	0	0	0	0	0	0	0	0	0	0	0	0	0	0	0	0
935.262	25	0	1	1	1	0	0	0	0	0	0	0	0	0	0	0	0	0	0	0	0	0	0	0		1.40237e-12	0	3.76141e-13	1.30833e-12	2.87441e-12	0	0	0	0	0	0	0	0	0	0	0	0	0	0	0	0	0	0	0
936.66	22	1	0	0	0	0	0	0	0	0	0	0	0	0	0	0	0	0	0	0	0	0	0	0		1.23409e-12	1.27348e-13	0	0	0	0	0	0	0	0	0	0	0	0	0	0	0	0	0	0	0	0	0	0
938.058	16	2	0	0	0	0	0	0	0	0	0	0	0	0	0	0	0	0	0	0	0	0	0	0		8.97517e-13	2.54696e-13	0	0	0	0	0	0	0	0	0	0	0	0	0	0	0	0	0	0	0	0	0	0
939.456	22	5	3	0	0	1	1	0	0	0	0	0	0	0	0	0	0	0	0	0	0	0	0	0		1.23409e-12	6.3674e-13	1.12842e-12	0	0	6.42784e-12	1.59185e-11	0	0	0	0	0	0	0	0	0	0	0	0	0	0	0	0	0
940.854	21	4	2	1	0	0	0	0	0	0	0	0	0	0	0	0	0	0	0	0	0	0	0	0		1.17799e-12	5.09392e-13	7.52281e-13	1.30833e-12	0	0	0	0	0	0	0	0	0	0	0	0	0	0	0	0	0	0	0	0
942.252	14	2	1	0	0	0	0	0	0	0	0	0	0	0	0	0	0	0	0	0	0	0	0	0		7.85327e-13	2.54696e-13	3.76141e-13	0	0	0	0	0	0	0	0	0	0	0	0	0	0	0	0	0	0	0	0	0
943.65	16	2	2	0	0	0	0	0	0	0	0	0	0	0	0	0	0	0	0	0	0	0	0	0		8.97517e-13	2.54696e-13	7.52281e-13	0	0	0	0	0	0	0	0	0	0	0	0	0	0	0	0	0	0	0	0	0
945.048	18	1	1	1	0	0	0	0	0	0	0	0	0	0	0	0	0	0	0	0	0	0	0	0		1.00971e-12	1.27348e-13	3.76141e-13	1.30833e-12	0	0	0	0	0	0	0	0	0	0	0	0	0	0	0	0	0	0	0	0
946.446	20	0	2	0	0	0	0	0	0	0	0	0	0	0	0	0	0	0	0	0	0	0	0	0		1.1219e-12	0	7.52281e-13	0	0	0	0	0	0	0	0	0	0	0	0	0	0	0	0	0	0	0	0	0
947.844	21	1	0	0	0	0	0	0	0	0	0	0	0	0	0	0	0	0	0	0	0	0	0	0		1.17799e-12	1.27348e-13	0	0	0	0	0	0	0	0	0	0	0	0	0	0	0	0	0	0	0	0	0	0
949.242	23	2	1	0	0	0	0	0	0	0	0	0	0	0	0	0	0	0	0	0	0	0	0	0		1.29018e-12	2.54696e-13	3.76141e-13	0	0	0	0	0	0	0	0	0	0	0	0	0	0	0	0	0	0	0	0	0
950.64	18	2	0	0	0	0	0	0	0	0	0	0	0	0	0	0	0	0	0	0	0	0	0	0		1.00971e-12	2.54696e-13	0	0	0	0	0	0	0	0	0	0	0	0	0	0	0	0	0	0	0	0	0	0
952.038	23	2	0	1	0	0	0	0	0	0	0	0	0	0	0	0	0	0	0	0	0	0	0	0		1.29018e-12	2.54696e-13	0	1.30833e-12	0	0	0	0	0	0	0	0	0	0	0	0	0	0	0	0	0	0	0	0
953.436	26	0	1	0	2	0	0	0	0	0	0	0	0	0	0	0	0	0	0	0	0	0	0	0		1.45846e-12	0	3.76141e-13	0	5.74882e-12	0	0	0	0	0	0	0	0	0	0	0	0	0	0	0	0	0	0	0
954.834	17	2	0	0	0	0	1	0	0	0	0	0	0	0	0	0	0	0	0	0	0	0	0	0		9.53611e-13	2.54696e-13	0	0	0	0	1.59185e-11	0	0	0	0	0	0	0	0	0	0	0	0	0	0	0	0	0
956.232	25	2	0	1	0	0	0	0	0	0	0	0	0	0	0	0	0	0	0	0	0	0	0	0		1.40237e-12	2.54696e-13	0	1.30833e-12	0	0	0	0	0	0	0	0	0	0	0	0	0	0	0	0	0	0	0	0
957.63	27	3	0	0	0	1	0	0	0	0	0	0	0	0	0	0	0	0	0	0	0	0	0	0		1.51456e-12	3.82044e-13	0	0	0	6.42784e-12	0	0	0	0	0	0	0	0	0	0	0	0	0	0	0	0	0	0

## Sheet: EventC_OPC
Analysis time [s]	Counts per seconds [bins equivalent in µm]																									Raw data conversion into mass based on particle density of 2500 kg m-3 and spherical assumption [g]
	Bin0	Bin1	Bin2	Bin3	Bin4	Bin5	Bin6	Bin7	Bin8	Bin9	Bin10	Bin11	Bin12	Bin13	Bin14	Bin15	Bin16	Bin17	Bin18	Bin19	Bin20	Bin21	Bin22	Bin23		Bin0	Bin1	Bin2	Bin3	Bin4	Bin5	Bin6	Bin7	Bin8	Bin9	Bin10	Bin11	Bin12	Bin13	Bin14	Bin15	Bin16	Bin17	Bin18	Bin19	Bin20	Bin21	Bin22	Bin23
	0,35 - 0,46	0,46 - 0,66	0,66 - 1,00	1,00 - 1,30	1,30 - 1,70	1,70 - 2,30	2,30 - 3,00	3,00 - 4,00	4,00 - 5,20	5,20 - 6,50	6,50 - 8,00	8,00 - 10,00	10,00 - 12,00	12,00 - 14,00	14,00 - 16,00	16,00 - 18,00	18,00 - 20,00	20,00 - 22,00	22,00 - 25,00	25,00 - 28,00	28,00 - 31,00	31,00 - 34,00	34,00 - 37,00	37,00 - 40,00		0.35	0.46	0.66	1	1.3	1.7	2.3	3	4	5.2	6.5	8	10	12	14	16	18	20	22	25	28	31	34	37
0	22	2	0	0	0	0	0	0	0	0	0	0	0	0	0	0	0	0	0	0	0	0	0	0		1.23409e-12	2.54696e-13	0	0	0	0	0	0	0	0	0	0	0	0	0	0	0	0	0	0	0	0	0	0
1.398	25	1	0	0	2	0	0	0	0	0	0	0	0	0	0	0	0	0	0	0	0	0	0	0		1.40237e-12	1.27348e-13	0	0	5.74882e-12	0	0	0	0	0	0	0	0	0	0	0	0	0	0	0	0	0	0	0
2.796	20	1	0	0	1	0	0	0	0	0	0	0	0	0	0	0	0	0	0	0	0	0	0	0		1.1219e-12	1.27348e-13	0	0	2.87441e-12	0	0	0	0	0	0	0	0	0	0	0	0	0	0	0	0	0	0	0
4.194	23	3	1	0	1	1	0	0	0	0	0	0	0	0	0	0	0	0	0	0	0	0	0	0		1.29018e-12	3.82044e-13	3.76141e-13	0	2.87441e-12	6.42784e-12	0	0	0	0	0	0	0	0	0	0	0	0	0	0	0	0	0	0
5.592	18	3	2	0	0	0	0	0	0	0	0	0	0	0	0	0	0	0	0	0	0	0	0	0		1.00971e-12	3.82044e-13	7.52281e-13	0	0	0	0	0	0	0	0	0	0	0	0	0	0	0	0	0	0	0	0	0
6.99	20	3	0	0	0	0	0	0	0	0	0	0	0	0	0	0	0	0	0	0	0	0	0	0		1.1219e-12	3.82044e-13	0	0	0	0	0	0	0	0	0	0	0	0	0	0	0	0	0	0	0	0	0	0
8.388	29	3	2	0	0	0	0	1	0	0	0	1	0	0	0	0	0	0	0	0	0	0	0	0		1.62675e-12	3.82044e-13	7.52281e-13	0	0	0	0	3.5325e-11	0	0	0	6.69867e-10	0	0	0	0	0	0	0	0	0	0	0	0
9.786	43	4	0	1	1	0	0	0	0	0	0	0	0	0	0	0	0	0	0	0	0	0	0	0		2.41208e-12	5.09392e-13	0	1.30833e-12	2.87441e-12	0	0	0	0	0	0	0	0	0	0	0	0	0	0	0	0	0	0	0
11.184	39	2	0	0	0	1	0	0	0	0	0	0	0	0	0	0	0	0	0	0	0	0	0	0		2.1877e-12	2.54696e-13	0	0	0	6.42784e-12	0	0	0	0	0	0	0	0	0	0	0	0	0	0	0	0	0	0
12.582	24	1	2	0	0	2	0	0	1	1	1	1	0	0	0	0	0	0	0	0	0	0	0	0		1.34627e-12	1.27348e-13	7.52281e-13	0	0	1.28557e-11	0	0	8.37333e-11	1.83962e-10	3.59301e-10	6.69867e-10	0	0	0	0	0	0	0	0	0	0	0	0
13.98	55	2	2	0	2	0	1	0	0	0	0	0	0	0	0	0	0	0	0	0	0	0	0	0		3.08521e-12	2.54696e-13	7.52281e-13	0	5.74882e-12	0	1.59185e-11	0	0	0	0	0	0	0	0	0	0	0	0	0	0	0	0	0
15.378	48	8	3	0	1	0	2	1	0	0	0	0	0	0	0	0	0	0	0	0	0	0	0	0		2.69255e-12	1.01878e-12	1.12842e-12	0	2.87441e-12	0	3.1837e-11	3.5325e-11	0	0	0	0	0	0	0	0	0	0	0	0	0	0	0	0
16.776	47	4	4	0	3	1	3	1	1	0	0	0	0	0	0	0	0	0	0	0	0	0	0	0		2.63646e-12	5.09392e-13	1.50456e-12	0	8.62323e-12	6.42784e-12	4.77555e-11	3.5325e-11	8.37333e-11	0	0	0	0	0	0	0	0	0	0	0	0	0	0	0
18.174	48	10	2	0	0	0	1	0	0	0	0	0	0	0	0	0	0	0	0	0	0	0	0	0		2.69255e-12	1.27348e-12	7.52281e-13	0	0	0	1.59185e-11	0	0	0	0	0	0	0	0	0	0	0	0	0	0	0	0	0
19.572	49	11	0	2	1	0	0	0	1	0	0	0	0	0	0	0	0	0	0	0	0	0	0	0		2.74864e-12	1.40083e-12	0	2.61667e-12	2.87441e-12	0	0	0	8.37333e-11	0	0	0	0	0	0	0	0	0	0	0	0	0	0	0
20.97	44	11	2	1	3	3	2	0	0	1	0	2	0	0	0	0	0	0	0	0	0	0	0	0		2.46817e-12	1.40083e-12	7.52281e-13	1.30833e-12	8.62323e-12	1.92835e-11	3.1837e-11	0	0	1.83962e-10	0	1.33973e-09	0	0	0	0	0	0	0	0	0	0	0	0
22.368	52	7	3	0	2	5	4	2	1	0	0	0	0	0	0	0	0	0	0	0	0	0	0	0		2.91693e-12	8.91436e-13	1.12842e-12	0	5.74882e-12	3.21392e-11	6.3674e-11	7.065e-11	8.37333e-11	0	0	0	0	0	0	0	0	0	0	0	0	0	0	0
23.766	33	5	0	0	0	0	0	0	0	0	0	0	0	0	0	0	0	0	0	0	0	0	0	0		1.85113e-12	6.3674e-13	0	0	0	0	0	0	0	0	0	0	0	0	0	0	0	0	0	0	0	0	0	0
25.164	0	0	0	0	0	0	0	0	0	0	0	0	0	0	0	0	0	0	0	0	0	0	0	0		0	0	0	0	0	0	0	0	0	0	0	0	0	0	0	0	0	0	0	0	0	0	0	0
26.562	35	2	1	0	1	1	0	0	0	0	0	0	0	0	0	0	0	0	0	0	0	0	0	0		1.96332e-12	2.54696e-13	3.76141e-13	0	2.87441e-12	6.42784e-12	0	0	0	0	0	0	0	0	0	0	0	0	0	0	0	0	0	0
27.96	50	4	1	0	0	0	0	0	0	0	0	0	0	0	0	0	0	0	0	0	0	0	0	0		2.80474e-12	5.09392e-13	3.76141e-13	0	0	0	0	0	0	0	0	0	0	0	0	0	0	0	0	0	0	0	0	0
29.358	43	6	1	1	1	0	1	0	0	0	0	0	0	0	0	0	0	0	0	0	0	0	0	0		2.41208e-12	7.64088e-13	3.76141e-13	1.30833e-12	2.87441e-12	0	1.59185e-11	0	0	0	0	0	0	0	0	0	0	0	0	0	0	0	0	0
30.756	38	1	2	0	0	0	0	0	0	0	0	0	0	0	0	0	0	0	0	0	0	0	0	0		2.1316e-12	1.27348e-13	7.52281e-13	0	0	0	0	0	0	0	0	0	0	0	0	0	0	0	0	0	0	0	0	0
32.154	21	3	1	0	0	0	0	0	0	0	0	0	0	0	0	0	0	0	0	0	0	0	0	0		1.17799e-12	3.82044e-13	3.76141e-13	0	0	0	0	0	0	0	0	0	0	0	0	0	0	0	0	0	0	0	0	0
33.552	34	3	1	0	0	0	0	0	0	0	0	0	0	0	0	0	0	0	0	0	0	0	0	0		1.90722e-12	3.82044e-13	3.76141e-13	0	0	0	0	0	0	0	0	0	0	0	0	0	0	0	0	0	0	0	0	0
34.95	37	4	0	2	0	0	0	0	0	0	0	0	0	0	0	0	0	0	0	0	0	0	0	0		2.07551e-12	5.09392e-13	0	2.61667e-12	0	0	0	0	0	0	0	0	0	0	0	0	0	0	0	0	0	0	0	0
36.348	44	5	1	1	1	0	0	1	0	0	0	0	0	0	0	0	0	0	0	0	0	0	0	0		2.46817e-12	6.3674e-13	3.76141e-13	1.30833e-12	2.87441e-12	0	0	3.5325e-11	0	0	0	0	0	0	0	0	0	0	0	0	0	0	0	0
37.746	47	7	3	0	0	0	0	0	0	0	0	0	0	0	0	0	0	0	0	0	0	0	0	0		2.63646e-12	8.91436e-13	1.12842e-12	0	0	0	0	0	0	0	0	0	0	0	0	0	0	0	0	0	0	0	0	0
39.144	43	4	1	0	0	2	0	0	0	0	0	0	0	0	0	0	0	0	0	0	0	0	0	0		2.41208e-12	5.09392e-13	3.76141e-13	0	0	1.28557e-11	0	0	0	0	0	0	0	0	0	0	0	0	0	0	0	0	0	0
40.542	44	2	1	0	1	1	0	0	0	0	0	0	0	0	0	0	0	0	0	0	0	0	0	0		2.46817e-12	2.54696e-13	3.76141e-13	0	2.87441e-12	6.42784e-12	0	0	0	0	0	0	0	0	0	0	0	0	0	0	0	0	0	0
41.94	68	8	1	0	0	0	0	0	0	1	0	0	0	0	0	0	0	0	0	0	0	0	0	0		3.81445e-12	1.01878e-12	3.76141e-13	0	0	0	0	0	0	1.83962e-10	0	0	0	0	0	0	0	0	0	0	0	0	0	0
43.338	67	7	1	0	0	2	0	0	0	0	0	0	0	0	0	0	0	0	0	0	0	0	0	0		3.75835e-12	8.91436e-13	3.76141e-13	0	0	1.28557e-11	0	0	0	0	0	0	0	0	0	0	0	0	0	0	0	0	0	0
44.736	62	7	3	1	2	0	0	1	0	1	0	0	0	0	0	0	0	0	0	0	0	0	0	0		3.47788e-12	8.91436e-13	1.12842e-12	1.30833e-12	5.74882e-12	0	0	3.5325e-11	0	1.83962e-10	0	0	0	0	0	0	0	0	0	0	0	0	0	0
46.134	47	3	1	2	0	2	0	0	1	0	0	0	0	0	0	0	0	0	0	0	0	0	0	0		2.63646e-12	3.82044e-13	3.76141e-13	2.61667e-12	0	1.28557e-11	0	0	8.37333e-11	0	0	0	0	0	0	0	0	0	0	0	0	0	0	0
47.532	47	2	1	0	0	0	1	0	0	0	0	0	0	1	0	0	0	0	0	0	0	0	0	0		2.63646e-12	2.54696e-13	3.76141e-13	0	0	0	1.59185e-11	0	0	0	0	0	0	2.2608e-09	0	0	0	0	0	0	0	0	0	0
48.93	50	8	0	1	0	0	1	0	0	0	0	0	0	1	0	0	0	0	0	0	0	0	0	0		2.80474e-12	1.01878e-12	0	1.30833e-12	0	0	1.59185e-11	0	0	0	0	0	0	2.2608e-09	0	0	0	0	0	0	0	0	0	0
50.328	46	5	1	0	0	0	1	0	1	0	0	0	0	0	0	0	0	0	0	0	0	0	0	0		2.58036e-12	6.3674e-13	3.76141e-13	0	0	0	1.59185e-11	0	8.37333e-11	0	0	0	0	0	0	0	0	0	0	0	0	0	0	0
51.726	58	6	2	1	1	4	5	2	1	0	1	0	0	0	0	0	0	0	0	0	0	0	0	0		3.2535e-12	7.64088e-13	7.52281e-13	1.30833e-12	2.87441e-12	2.57114e-11	7.95925e-11	7.065e-11	8.37333e-11	0	3.59301e-10	0	0	0	0	0	0	0	0	0	0	0	0	0
53.124	15	0	1	0	1	0	0	0	0	1	0	0	1	0	0	0	0	0	0	0	0	0	0	0		8.41422e-13	0	3.76141e-13	0	2.87441e-12	0	0	0	0	1.83962e-10	0	0	1.30833e-09	0	0	0	0	0	0	0	0	0	0	0
54.522	57	4	0	0	0	0	1	1	1	0	0	0	0	0	0	0	0	0	0	0	0	0	0	0		3.1974e-12	5.09392e-13	0	0	0	0	1.59185e-11	3.5325e-11	8.37333e-11	0	0	0	0	0	0	0	0	0	0	0	0	0	0	0
55.92	37	3	2	0	0	2	0	0	0	0	0	0	0	0	0	0	0	0	0	0	0	0	0	0		2.07551e-12	3.82044e-13	7.52281e-13	0	0	1.28557e-11	0	0	0	0	0	0	0	0	0	0	0	0	0	0	0	0	0	0
57.318	35	4	2	0	1	1	0	0	0	0	0	0	0	0	0	0	0	0	0	0	0	0	0	0		1.96332e-12	5.09392e-13	7.52281e-13	0	2.87441e-12	6.42784e-12	0	0	0	0	0	0	0	0	0	0	0	0	0	0	0	0	0	0
58.716	51	3	1	0	1	0	0	1	0	0	0	1	0	0	0	0	0	0	0	0	0	0	0	0		2.86083e-12	3.82044e-13	3.76141e-13	0	2.87441e-12	0	0	3.5325e-11	0	0	0	6.69867e-10	0	0	0	0	0	0	0	0	0	0	0	0
60.114	50	5	2	0	0	0	0	0	0	0	0	0	0	0	0	0	0	0	0	0	0	0	0	0		2.80474e-12	6.3674e-13	7.52281e-13	0	0	0	0	0	0	0	0	0	0	0	0	0	0	0	0	0	0	0	0	0
61.512	59	5	0	0	0	0	0	0	0	0	0	0	0	0	0	0	0	0	0	0	0	0	0	0		3.30959e-12	6.3674e-13	0	0	0	0	0	0	0	0	0	0	0	0	0	0	0	0	0	0	0	0	0	0
62.91	50	2	2	0	2	0	0	0	0	0	0	0	0	0	0	0	0	0	0	0	0	0	0	0		2.80474e-12	2.54696e-13	7.52281e-13	0	5.74882e-12	0	0	0	0	0	0	0	0	0	0	0	0	0	0	0	0	0	0	0
64.308	51	10	0	0	0	0	0	0	0	0	0	0	0	0	0	0	0	0	0	0	0	0	0	0		2.86083e-12	1.27348e-12	0	0	0	0	0	0	0	0	0	0	0	0	0	0	0	0	0	0	0	0	0	0
65.706	52	11	1	0	0	0	1	0	0	0	0	0	0	0	0	0	0	0	0	0	0	0	0	0		2.91693e-12	1.40083e-12	3.76141e-13	0	0	0	1.59185e-11	0	0	0	0	0	0	0	0	0	0	0	0	0	0	0	0	0
67.104	36	4	2	1	1	1	1	0	0	0	0	0	0	0	1	0	1	0	0	0	0	0	0	0		2.01941e-12	5.09392e-13	7.52281e-13	1.30833e-12	2.87441e-12	6.42784e-12	1.59185e-11	0	0	0	0	0	0	0	3.59007e-09	0	7.6302e-09	0	0	0	0	0	0	0
68.502	47	6	0	0	1	0	0	0	0	0	0	0	0	0	0	0	0	0	0	0	0	0	0	0		2.63646e-12	7.64088e-13	0	0	2.87441e-12	0	0	0	0	0	0	0	0	0	0	0	0	0	0	0	0	0	0	0
69.9	30	6	1	0	0	1	0	0	0	0	0	0	0	0	0	0	0	0	0	0	0	0	0	0		1.68284e-12	7.64088e-13	3.76141e-13	0	0	6.42784e-12	0	0	0	0	0	0	0	0	0	0	0	0	0	0	0	0	0	0
71.298	47	3	1	0	1	1	0	1	0	0	0	0	0	0	0	0	0	0	0	0	0	0	0	0		2.63646e-12	3.82044e-13	3.76141e-13	0	2.87441e-12	6.42784e-12	0	3.5325e-11	0	0	0	0	0	0	0	0	0	0	0	0	0	0	0	0
72.696	68	4	4	0	2	2	0	0	0	0	0	0	0	0	0	0	0	0	0	0	0	0	0	0		3.81445e-12	5.09392e-13	1.50456e-12	0	5.74882e-12	1.28557e-11	0	0	0	0	0	0	0	0	0	0	0	0	0	0	0	0	0	0
74.094	57	1	2	0	0	0	0	0	0	0	0	0	0	0	0	0	0	0	0	0	0	0	0	0		3.1974e-12	1.27348e-13	7.52281e-13	0	0	0	0	0	0	0	0	0	0	0	0	0	0	0	0	0	0	0	0	0
75.492	52	4	0	0	0	0	0	0	0	0	0	0	0	0	0	0	0	0	0	0	0	0	0	0		2.91693e-12	5.09392e-13	0	0	0	0	0	0	0	0	0	0	0	0	0	0	0	0	0	0	0	0	0	0
76.89	42	4	2	0	1	1	2	0	1	0	0	0	1	1	1	0	0	0	1	0	0	0	0	0		2.35598e-12	5.09392e-13	7.52281e-13	0	2.87441e-12	6.42784e-12	3.1837e-11	0	8.37333e-11	0	0	0	1.30833e-09	2.2608e-09	3.59007e-09	0	0	0	1.39311e-08	0	0	0	0	0
78.288	58	4	4	2	0	1	0	0	0	0	0	0	0	0	0	0	0	0	0	0	0	0	0	0		3.2535e-12	5.09392e-13	1.50456e-12	2.61667e-12	0	6.42784e-12	0	0	0	0	0	0	0	0	0	0	0	0	0	0	0	0	0	0
79.686	55	7	0	1	0	0	0	0	0	0	0	0	0	0	0	0	0	0	0	0	0	0	0	0		3.08521e-12	8.91436e-13	0	1.30833e-12	0	0	0	0	0	0	0	0	0	0	0	0	0	0	0	0	0	0	0	0
81.084	48	0	0	0	3	1	0	0	0	0	0	0	0	0	0	0	0	0	0	0	0	0	0	0		2.69255e-12	0	0	0	8.62323e-12	6.42784e-12	0	0	0	0	0	0	0	0	0	0	0	0	0	0	0	0	0	0
82.482	66	1	1	2	1	0	1	0	0	0	0	0	0	0	0	0	0	0	0	0	0	0	0	0		3.70226e-12	1.27348e-13	3.76141e-13	2.61667e-12	2.87441e-12	0	1.59185e-11	0	0	0	0	0	0	0	0	0	0	0	0	0	0	0	0	0
83.88	0	0	0	0	0	0	0	0	0	0	0	0	0	0	0	0	0	0	0	0	0	0	0	0		0	0	0	0	0	0	0	0	0	0	0	0	0	0	0	0	0	0	0	0	0	0	0	0
85.278	55	9	3	0	1	1	2	0	0	0	0	0	0	0	0	0	0	0	0	0	0	0	0	0		3.08521e-12	1.14613e-12	1.12842e-12	0	2.87441e-12	6.42784e-12	3.1837e-11	0	0	0	0	0	0	0	0	0	0	0	0	0	0	0	0	0
86.676	65	5	1	0	0	0	0	0	0	0	0	0	0	0	0	0	0	0	0	0	0	0	0	0		3.64616e-12	6.3674e-13	3.76141e-13	0	0	0	0	0	0	0	0	0	0	0	0	0	0	0	0	0	0	0	0	0
88.074	58	6	1	0	0	0	0	0	0	0	0	0	0	0	0	0	0	0	0	0	0	0	0	0		3.2535e-12	7.64088e-13	3.76141e-13	0	0	0	0	0	0	0	0	0	0	0	0	0	0	0	0	0	0	0	0	0
89.472	78	5	4	4	1	2	1	1	1	0	0	0	0	0	0	0	0	0	0	0	0	0	0	0		4.37539e-12	6.3674e-13	1.50456e-12	5.23333e-12	2.87441e-12	1.28557e-11	1.59185e-11	3.5325e-11	8.37333e-11	0	0	0	0	0	0	0	0	0	0	0	0	0	0	0
90.87	61	12	6	2	4	6	6	2	8	4	1	1	0	0	0	0	0	0	0	0	0	0	0	0		3.42178e-12	1.52818e-12	2.25684e-12	2.61667e-12	1.14976e-11	3.8567e-11	9.55109e-11	7.065e-11	6.69867e-10	7.35849e-10	3.59301e-10	6.69867e-10	0	0	0	0	0	0	0	0	0	0	0	0
92.268	97	17	5	2	5	4	0	1	2	0	0	0	0	0	0	0	0	0	0	0	0	0	0	0		5.44119e-12	2.16491e-12	1.8807e-12	2.61667e-12	1.4372e-11	2.57114e-11	0	3.5325e-11	1.67467e-10	0	0	0	0	0	0	0	0	0	0	0	0	0	0	0
93.666	88	6	0	3	6	1	5	3	2	1	1	0	0	0	0	0	0	0	0	0	0	0	0	0		4.93634e-12	7.64088e-13	0	3.925e-12	1.72465e-11	6.42784e-12	7.95925e-11	1.05975e-10	1.67467e-10	1.83962e-10	3.59301e-10	0	0	0	0	0	0	0	0	0	0	0	0	0
95.064	81	7	1	5	3	4	1	0	1	0	1	0	0	0	0	0	0	0	0	0	0	0	0	0		4.54368e-12	8.91436e-13	3.76141e-13	6.54167e-12	8.62323e-12	2.57114e-11	1.59185e-11	0	8.37333e-11	0	3.59301e-10	0	0	0	0	0	0	0	0	0	0	0	0	0
96.462	82	11	9	2	1	1	1	1	2	0	0	1	0	0	0	0	0	0	0	0	0	0	0	0		4.59977e-12	1.40083e-12	3.38527e-12	2.61667e-12	2.87441e-12	6.42784e-12	1.59185e-11	3.5325e-11	1.67467e-10	0	0	6.69867e-10	0	0	0	0	0	0	0	0	0	0	0	0
97.86	77	10	11	2	6	4	4	3	2	1	1	1	1	0	0	0	0	0	0	0	0	0	0	0		4.3193e-12	1.27348e-12	4.13755e-12	2.61667e-12	1.72465e-11	2.57114e-11	6.3674e-11	1.05975e-10	1.67467e-10	1.83962e-10	3.59301e-10	6.69867e-10	1.30833e-09	0	0	0	0	0	0	0	0	0	0	0
99.258	51	5	2	0	0	4	2	1	0	2	1	0	0	0	0	0	0	0	0	0	0	0	0	0		2.86083e-12	6.3674e-13	7.52281e-13	0	0	2.57114e-11	3.1837e-11	3.5325e-11	0	3.67924e-10	3.59301e-10	0	0	0	0	0	0	0	0	0	0	0	0	0
100.656	52	5	2	1	1	2	1	0	1	0	0	0	0	0	0	0	0	0	0	0	0	0	0	0		2.91693e-12	6.3674e-13	7.52281e-13	1.30833e-12	2.87441e-12	1.28557e-11	1.59185e-11	0	8.37333e-11	0	0	0	0	0	0	0	0	0	0	0	0	0	0	0
102.054	49	4	7	1	4	3	1	1	2	1	1	0	0	0	0	1	0	0	0	0	0	0	0	0		2.74864e-12	5.09392e-13	2.63298e-12	1.30833e-12	1.14976e-11	1.92835e-11	1.59185e-11	3.5325e-11	1.67467e-10	1.83962e-10	3.59301e-10	0	0	0	0	5.35893e-09	0	0	0	0	0	0	0	0
103.452	61	5	1	1	2	0	3	0	1	0	0	0	1	0	0	0	0	0	0	0	0	0	0	0		3.42178e-12	6.3674e-13	3.76141e-13	1.30833e-12	5.74882e-12	0	4.77555e-11	0	8.37333e-11	0	0	0	1.30833e-09	0	0	0	0	0	0	0	0	0	0	0
104.85	75	5	4	0	2	2	1	0	1	0	0	0	0	0	0	0	0	0	0	0	0	0	0	0		4.20711e-12	6.3674e-13	1.50456e-12	0	5.74882e-12	1.28557e-11	1.59185e-11	0	8.37333e-11	0	0	0	0	0	0	0	0	0	0	0	0	0	0	0
106.248	59	4	3	2	3	2	2	2	0	0	1	0	0	0	0	0	0	0	0	0	0	0	0	0		3.30959e-12	5.09392e-13	1.12842e-12	2.61667e-12	8.62323e-12	1.28557e-11	3.1837e-11	7.065e-11	0	0	3.59301e-10	0	0	0	0	0	0	0	0	0	0	0	0	0
107.646	44	14	8	1	3	5	5	4	3	2	0	0	0	0	0	0	0	0	0	0	0	0	0	0		2.46817e-12	1.78287e-12	3.00912e-12	1.30833e-12	8.62323e-12	3.21392e-11	7.95925e-11	1.413e-10	2.512e-10	3.67924e-10	0	0	0	0	0	0	0	0	0	0	0	0	0	0
109.044	51	12	1	3	2	2	3	1	0	1	0	0	0	0	0	0	0	0	0	0	0	0	0	0		2.86083e-12	1.52818e-12	3.76141e-13	3.925e-12	5.74882e-12	1.28557e-11	4.77555e-11	3.5325e-11	0	1.83962e-10	0	0	0	0	0	0	0	0	0	0	0	0	0	0
110.442	72	8	2	1	6	3	3	2	3	0	2	1	0	0	0	0	0	0	0	0	0	0	0	0		4.03882e-12	1.01878e-12	7.52281e-13	1.30833e-12	1.72465e-11	1.92835e-11	4.77555e-11	7.065e-11	2.512e-10	0	7.18602e-10	6.69867e-10	0	0	0	0	0	0	0	0	0	0	0	0
111.84	60	10	8	2	4	3	1	1	1	0	0	0	0	0	0	1	0	0	0	0	0	0	0	0		3.36569e-12	1.27348e-12	3.00912e-12	2.61667e-12	1.14976e-11	1.92835e-11	1.59185e-11	3.5325e-11	8.37333e-11	0	0	0	0	0	0	5.35893e-09	0	0	0	0	0	0	0	0
113.238	58	7	0	0	0	0	0	0	1	0	0	0	0	0	0	0	0	0	0	0	0	0	0	0		3.2535e-12	8.91436e-13	0	0	0	0	0	0	8.37333e-11	0	0	0	0	0	0	0	0	0	0	0	0	0	0	0
114.636	70	3	4	1	0	3	1	1	1	1	1	0	0	0	0	0	0	0	0	0	0	0	0	0		3.92664e-12	3.82044e-13	1.50456e-12	1.30833e-12	0	1.92835e-11	1.59185e-11	3.5325e-11	8.37333e-11	1.83962e-10	3.59301e-10	0	0	0	0	0	0	0	0	0	0	0	0	0
116.034	55	11	12	2	3	5	5	3	4	0	0	0	0	0	0	0	0	0	0	0	0	0	0	0		3.08521e-12	1.40083e-12	4.51369e-12	2.61667e-12	8.62323e-12	3.21392e-11	7.95925e-11	1.05975e-10	3.34933e-10	0	0	0	0	0	0	0	0	0	0	0	0	0	0	0
117.432	53	11	4	4	3	6	7	3	5	1	0	1	0	0	0	0	0	0	0	0	0	0	0	0		2.97302e-12	1.40083e-12	1.50456e-12	5.23333e-12	8.62323e-12	3.8567e-11	1.11429e-10	1.05975e-10	4.18667e-10	1.83962e-10	0	6.69867e-10	0	0	0	0	0	0	0	0	0	0	0	0
118.83	55	6	3	3	5	3	6	2	6	2	1	0	0	0	0	0	0	0	0	0	0	0	0	0		3.08521e-12	7.64088e-13	1.12842e-12	3.925e-12	1.4372e-11	1.92835e-11	9.55109e-11	7.065e-11	5.024e-10	3.67924e-10	3.59301e-10	0	0	0	0	0	0	0	0	0	0	0	0	0
120.228	46	6	2	0	1	2	1	0	0	0	0	0	0	0	0	0	0	0	0	0	0	0	0	0		2.58036e-12	7.64088e-13	7.52281e-13	0	2.87441e-12	1.28557e-11	1.59185e-11	0	0	0	0	0	0	0	0	0	0	0	0	0	0	0	0	0
121.626	48	5	0	1	3	2	0	0	0	0	0	0	0	0	0	0	0	0	0	0	0	0	0	0		2.69255e-12	6.3674e-13	0	1.30833e-12	8.62323e-12	1.28557e-11	0	0	0	0	0	0	0	0	0	0	0	0	0	0	0	0	0	0
123.024	56	8	0	0	2	0	0	0	0	0	0	0	0	0	0	0	0	0	0	0	0	0	0	0		3.14131e-12	1.01878e-12	0	0	5.74882e-12	0	0	0	0	0	0	0	0	0	0	0	0	0	0	0	0	0	0	0
124.422	65	6	2	2	1	0	0	0	0	0	0	0	0	0	0	0	0	0	0	0	0	0	0	0		3.64616e-12	7.64088e-13	7.52281e-13	2.61667e-12	2.87441e-12	0	0	0	0	0	0	0	0	0	0	0	0	0	0	0	0	0	0	0
125.82	47	3	1	0	0	0	0	0	0	0	0	0	0	0	0	0	0	0	0	0	0	0	0	0		2.63646e-12	3.82044e-13	3.76141e-13	0	0	0	0	0	0	0	0	0	0	0	0	0	0	0	0	0	0	0	0	0
127.218	69	6	2	0	0	0	0	0	0	0	0	0	0	0	0	0	0	0	0	0	0	0	0	0		3.87054e-12	7.64088e-13	7.52281e-13	0	0	0	0	0	0	0	0	0	0	0	0	0	0	0	0	0	0	0	0	0
128.616	49	6	1	0	1	1	2	3	0	0	0	0	0	0	0	0	0	0	0	0	0	0	0	0		2.74864e-12	7.64088e-13	3.76141e-13	0	2.87441e-12	6.42784e-12	3.1837e-11	1.05975e-10	0	0	0	0	0	0	0	0	0	0	0	0	0	0	0	0
130.014	61	7	4	1	1	1	1	1	1	0	0	0	0	0	0	0	0	0	0	0	0	0	0	0		3.42178e-12	8.91436e-13	1.50456e-12	1.30833e-12	2.87441e-12	6.42784e-12	1.59185e-11	3.5325e-11	8.37333e-11	0	0	0	0	0	0	0	0	0	0	0	0	0	0	0
131.412	55	9	1	1	1	1	2	1	0	0	0	0	0	0	0	0	0	0	0	0	0	0	0	0		3.08521e-12	1.14613e-12	3.76141e-13	1.30833e-12	2.87441e-12	6.42784e-12	3.1837e-11	3.5325e-11	0	0	0	0	0	0	0	0	0	0	0	0	0	0	0	0
132.81	94	15	4	1	2	0	3	0	0	0	0	0	0	0	0	0	0	0	0	0	0	0	0	0		5.27291e-12	1.91022e-12	1.50456e-12	1.30833e-12	5.74882e-12	0	4.77555e-11	0	0	0	0	0	0	0	0	0	0	0	0	0	0	0	0	0
134.208	61	5	0	3	0	0	6	1	1	1	1	1	0	0	0	0	0	0	0	0	0	0	0	0		3.42178e-12	6.3674e-13	0	3.925e-12	0	0	9.55109e-11	3.5325e-11	8.37333e-11	1.83962e-10	3.59301e-10	6.69867e-10	0	0	0	0	0	0	0	0	0	0	0	0
135.606	73	12	6	2	6	9	5	4	3	3	1	1	0	0	0	0	0	0	0	0	0	0	0	0		4.09492e-12	1.52818e-12	2.25684e-12	2.61667e-12	1.72465e-11	5.78506e-11	7.95925e-11	1.413e-10	2.512e-10	5.51886e-10	3.59301e-10	6.69867e-10	0	0	0	0	0	0	0	0	0	0	0	0
137.004	67	12	6	0	5	0	5	4	1	0	0	0	0	0	0	0	0	0	0	0	0	0	0	0		3.75835e-12	1.52818e-12	2.25684e-12	0	1.4372e-11	0	7.95925e-11	1.413e-10	8.37333e-11	0	0	0	0	0	0	0	0	0	0	0	0	0	0	0
138.402	86	7	9	4	3	3	3	1	0	0	0	0	0	0	0	0	0	0	0	0	0	0	0	0		4.82415e-12	8.91436e-13	3.38527e-12	5.23333e-12	8.62323e-12	1.92835e-11	4.77555e-11	3.5325e-11	0	0	0	0	0	0	0	0	0	0	0	0	0	0	0	0
139.8	89	11	1	1	1	0	0	0	1	0	0	0	0	0	0	0	0	0	0	0	0	0	0	0		4.99244e-12	1.40083e-12	3.76141e-13	1.30833e-12	2.87441e-12	0	0	0	8.37333e-11	0	0	0	0	0	0	0	0	0	0	0	0	0	0	0
141.198	86	18	6	5	5	3	2	0	0	1	0	0	0	0	0	0	0	0	0	0	0	0	0	0		4.82415e-12	2.29226e-12	2.25684e-12	6.54167e-12	1.4372e-11	1.92835e-11	3.1837e-11	0	0	1.83962e-10	0	0	0	0	0	0	0	0	0	0	0	0	0	0
142.596	66	6	4	1	3	0	1	0	0	0	0	0	0	0	0	0	0	0	0	0	0	0	0	0		3.70226e-12	7.64088e-13	1.50456e-12	1.30833e-12	8.62323e-12	0	1.59185e-11	0	0	0	0	0	0	0	0	0	0	0	0	0	0	0	0	0
143.994	50	4	4	2	1	3	9	1	3	3	0	0	1	0	0	0	0	0	0	0	0	0	0	0		2.80474e-12	5.09392e-13	1.50456e-12	2.61667e-12	2.87441e-12	1.92835e-11	1.43266e-10	3.5325e-11	2.512e-10	5.51886e-10	0	0	1.30833e-09	0	0	0	0	0	0	0	0	0	0	0
145.392	67	8	4	1	3	5	0	0	3	1	0	1	0	0	0	0	0	0	0	0	0	0	0	0		3.75835e-12	1.01878e-12	1.50456e-12	1.30833e-12	8.62323e-12	3.21392e-11	0	0	2.512e-10	1.83962e-10	0	6.69867e-10	0	0	0	0	0	0	0	0	0	0	0	0
146.79	73	10	5	3	8	5	8	3	4	3	1	3	0	0	0	0	0	0	0	0	0	0	0	0		4.09492e-12	1.27348e-12	1.8807e-12	3.925e-12	2.29953e-11	3.21392e-11	1.27348e-10	1.05975e-10	3.34933e-10	5.51886e-10	3.59301e-10	2.0096e-09	0	0	0	0	0	0	0	0	0	0	0	0
148.188	92	28	10	3	9	7	6	1	0	1	1	1	0	0	2	0	1	0	0	0	0	0	0	0		5.16072e-12	3.56574e-12	3.76141e-12	3.925e-12	2.58697e-11	4.49949e-11	9.55109e-11	3.5325e-11	0	1.83962e-10	3.59301e-10	6.69867e-10	0	0	7.18013e-09	0	7.6302e-09	0	0	0	0	0	0	0
149.586	86	19	13	9	7	9	4	4	1	0	0	0	0	0	0	0	0	0	0	0	0	0	0	0		4.82415e-12	2.41961e-12	4.88983e-12	1.1775e-11	2.01209e-11	5.78506e-11	6.3674e-11	1.413e-10	8.37333e-11	0	0	0	0	0	0	0	0	0	0	0	0	0	0	0
150.984	98	22	14	5	9	3	1	0	3	0	1	0	0	0	0	0	0	0	0	0	0	0	0	0		5.49729e-12	2.80165e-12	5.26597e-12	6.54167e-12	2.58697e-11	1.92835e-11	1.59185e-11	0	2.512e-10	0	3.59301e-10	0	0	0	0	0	0	0	0	0	0	0	0	0
152.382	83	19	7	2	3	1	1	0	0	1	0	0	0	0	0	0	0	0	0	0	0	0	0	0		4.65587e-12	2.41961e-12	2.63298e-12	2.61667e-12	8.62323e-12	6.42784e-12	1.59185e-11	0	0	1.83962e-10	0	0	0	0	0	0	0	0	0	0	0	0	0	0
153.78	98	44	11	7	4	7	1	1	2	0	0	0	0	0	0	0	0	0	0	0	0	0	0	0		5.49729e-12	5.60331e-12	4.13755e-12	9.15833e-12	1.14976e-11	4.49949e-11	1.59185e-11	3.5325e-11	1.67467e-10	0	0	0	0	0	0	0	0	0	0	0	0	0	0	0
155.178	173	45	34	4	16	9	7	0	3	0	0	0	0	0	0	0	0	0	0	0	0	0	0	0		9.7044e-12	5.73066e-12	1.27888e-11	5.23333e-12	4.59905e-11	5.78506e-11	1.11429e-10	0	2.512e-10	0	0	0	0	0	0	0	0	0	0	0	0	0	0	0
156.576	182	93	38	16	24	12	10	0	2	0	0	0	0	0	0	0	0	0	0	0	0	0	0	0		1.02093e-11	1.18434e-11	1.42933e-11	2.09333e-11	6.89858e-11	7.71341e-11	1.59185e-10	0	1.67467e-10	0	0	0	0	0	0	0	0	0	0	0	0	0	0	0
157.974	147	57	26	10	14	6	7	1	1	0	0	0	0	0	0	0	0	0	0	0	0	0	0	0		8.24593e-12	7.25883e-12	9.77966e-12	1.30833e-11	4.02417e-11	3.8567e-11	1.11429e-10	3.5325e-11	8.37333e-11	0	0	0	0	0	0	0	0	0	0	0	0	0	0	0
159.372	164	71	33	13	10	9	5	4	2	1	0	0	0	0	0	0	0	0	0	0	0	0	0	1		9.19955e-12	9.0417e-12	1.24126e-11	1.70083e-11	2.87441e-11	5.78506e-11	7.95925e-11	1.413e-10	1.67467e-10	1.83962e-10	0	0	0	0	0	0	0	0	0	0	0	0	0	6.6271e-08
160.77	28	10	5	0	2	2	1	0	0	0	0	0	0	0	0	0	0	0	0	0	0	0	0	0		1.57065e-12	1.27348e-12	1.8807e-12	0	5.74882e-12	1.28557e-11	1.59185e-11	0	0	0	0	0	0	0	0	0	0	0	0	0	0	0	0	0
162.168	24	7	3	1	1	1	1	0	0	0	0	0	0	0	0	0	0	0	0	0	0	0	0	0		1.34627e-12	8.91436e-13	1.12842e-12	1.30833e-12	2.87441e-12	6.42784e-12	1.59185e-11	0	0	0	0	0	0	0	0	0	0	0	0	0	0	0	0	0
163.566	78	21	11	5	2	5	3	0	1	0	0	0	0	0	0	0	0	0	0	0	0	0	0	0		4.37539e-12	2.67431e-12	4.13755e-12	6.54167e-12	5.74882e-12	3.21392e-11	4.77555e-11	0	8.37333e-11	0	0	0	0	0	0	0	0	0	0	0	0	0	0	0
164.964	72	20	7	7	6	3	4	0	1	1	0	0	0	0	0	0	0	0	0	0	0	0	0	0		4.03882e-12	2.54696e-12	2.63298e-12	9.15833e-12	1.72465e-11	1.92835e-11	6.3674e-11	0	8.37333e-11	1.83962e-10	0	0	0	0	0	0	0	0	0	0	0	0	0	0
166.362	87	35	15	12	10	6	2	6	1	0	0	1	0	0	0	0	0	0	0	0	0	0	0	0		4.88025e-12	4.45718e-12	5.64211e-12	1.57e-11	2.87441e-11	3.8567e-11	3.1837e-11	2.1195e-10	8.37333e-11	0	0	6.69867e-10	0	0	0	0	0	0	0	0	0	0	0	0
167.76	137	38	27	9	13	6	7	4	1	0	0	0	0	0	0	0	0	0	0	0	0	0	0	0		7.68499e-12	4.83922e-12	1.01558e-11	1.1775e-11	3.73673e-11	3.8567e-11	1.11429e-10	1.413e-10	8.37333e-11	0	0	0	0	0	0	0	0	0	0	0	0	0	0	0
169.158	81	16	12	3	9	8	1	0	1	0	0	0	0	0	0	0	0	0	0	0	0	0	0	0		4.54368e-12	2.03757e-12	4.51369e-12	3.925e-12	2.58697e-11	5.14227e-11	1.59185e-11	0	8.37333e-11	0	0	0	0	0	0	0	0	0	0	0	0	0	0	0
170.556	70	13	9	3	3	6	2	1	0	0	0	0	0	0	0	0	0	0	0	0	0	0	0	0		3.92664e-12	1.65552e-12	3.38527e-12	3.925e-12	8.62323e-12	3.8567e-11	3.1837e-11	3.5325e-11	0	0	0	0	0	0	0	0	0	0	0	0	0	0	0	0
171.954	56	13	5	4	4	2	2	0	0	0	0	0	0	0	0	0	0	0	0	0	0	0	0	0		3.14131e-12	1.65552e-12	1.8807e-12	5.23333e-12	1.14976e-11	1.28557e-11	3.1837e-11	0	0	0	0	0	0	0	0	0	0	0	0	0	0	0	0	0
173.352	76	15	5	2	1	5	0	1	0	1	0	0	0	0	0	0	0	0	0	0	0	0	0	0		4.2632e-12	1.91022e-12	1.8807e-12	2.61667e-12	2.87441e-12	3.21392e-11	0	3.5325e-11	0	1.83962e-10	0	0	0	0	0	0	0	0	0	0	0	0	0	0
174.75	53	10	3	1	1	2	0	1	0	0	0	0	0	0	1	0	0	0	0	0	0	0	0	0		2.97302e-12	1.27348e-12	1.12842e-12	1.30833e-12	2.87441e-12	1.28557e-11	0	3.5325e-11	0	0	0	0	0	0	3.59007e-09	0	0	0	0	0	0	0	0	0
176.148	69	7	4	0	2	1	0	0	1	0	0	0	0	0	0	0	0	0	0	0	0	0	0	0		3.87054e-12	8.91436e-13	1.50456e-12	0	5.74882e-12	6.42784e-12	0	0	8.37333e-11	0	0	0	0	0	0	0	0	0	0	0	0	0	0	0
177.546	53	8	2	2	2	4	2	1	0	1	0	0	0	0	0	0	0	0	0	0	0	0	0	0		2.97302e-12	1.01878e-12	7.52281e-13	2.61667e-12	5.74882e-12	2.57114e-11	3.1837e-11	3.5325e-11	0	1.83962e-10	0	0	0	0	0	0	0	0	0	0	0	0	0	0
178.944	70	10	6	2	2	1	3	1	0	1	0	0	0	0	0	0	0	0	0	0	0	0	0	0		3.92664e-12	1.27348e-12	2.25684e-12	2.61667e-12	5.74882e-12	6.42784e-12	4.77555e-11	3.5325e-11	0	1.83962e-10	0	0	0	0	0	0	0	0	0	0	0	0	0	0
180.342	45	10	4	5	0	1	0	1	0	0	0	0	0	0	0	0	0	0	0	0	0	0	0	0		2.52427e-12	1.27348e-12	1.50456e-12	6.54167e-12	0	6.42784e-12	0	3.5325e-11	0	0	0	0	0	0	0	0	0	0	0	0	0	0	0	0
181.74	53	2	1	0	2	1	1	0	0	0	0	0	0	0	0	0	0	0	0	0	0	0	0	0		2.97302e-12	2.54696e-13	3.76141e-13	0	5.74882e-12	6.42784e-12	1.59185e-11	0	0	0	0	0	0	0	0	0	0	0	0	0	0	0	0	0
183.138	62	7	2	1	0	0	0	0	0	0	1	0	0	0	0	0	0	0	0	0	0	0	0	0		3.47788e-12	8.91436e-13	7.52281e-13	1.30833e-12	0	0	0	0	0	0	3.59301e-10	0	0	0	0	0	0	0	0	0	0	0	0	0
184.536	63	4	2	1	2	0	1	0	0	0	0	0	0	0	0	0	0	0	0	0	0	0	0	0		3.53397e-12	5.09392e-13	7.52281e-13	1.30833e-12	5.74882e-12	0	1.59185e-11	0	0	0	0	0	0	0	0	0	0	0	0	0	0	0	0	0
185.934	72	7	7	1	8	2	1	0	0	0	1	0	0	0	0	0	0	0	0	0	0	0	0	0		4.03882e-12	8.91436e-13	2.63298e-12	1.30833e-12	2.29953e-11	1.28557e-11	1.59185e-11	0	0	0	3.59301e-10	0	0	0	0	0	0	0	0	0	0	0	0	0
187.332	125	41	19	6	10	9	5	2	1	0	0	0	0	0	0	0	0	0	0	0	0	0	0	0		7.01185e-12	5.22127e-12	7.14667e-12	7.85e-12	2.87441e-11	5.78506e-11	7.95925e-11	7.065e-11	8.37333e-11	0	0	0	0	0	0	0	0	0	0	0	0	0	0	0
188.73	123	34	18	4	14	9	7	1	2	0	0	0	0	0	0	0	0	0	0	0	0	0	0	0		6.89966e-12	4.32983e-12	6.77053e-12	5.23333e-12	4.02417e-11	5.78506e-11	1.11429e-10	3.5325e-11	1.67467e-10	0	0	0	0	0	0	0	0	0	0	0	0	0	0	0
190.128	82	29	13	4	10	6	8	3	1	0	0	0	0	0	0	0	0	0	0	0	0	0	0	0		4.59977e-12	3.69309e-12	4.88983e-12	5.23333e-12	2.87441e-11	3.8567e-11	1.27348e-10	1.05975e-10	8.37333e-11	0	0	0	0	0	0	0	0	0	0	0	0	0	0	0
191.526	103	22	12	2	5	6	2	1	0	0	0	0	0	0	0	0	0	0	0	0	0	0	0	0		5.77776e-12	2.80165e-12	4.51369e-12	2.61667e-12	1.4372e-11	3.8567e-11	3.1837e-11	3.5325e-11	0	0	0	0	0	0	0	0	0	0	0	0	0	0	0	0
192.924	96	25	7	6	6	6	1	0	1	0	0	0	0	0	0	0	0	0	0	0	0	0	0	0		5.3851e-12	3.1837e-12	2.63298e-12	7.85e-12	1.72465e-11	3.8567e-11	1.59185e-11	0	8.37333e-11	0	0	0	0	0	0	0	0	0	0	0	0	0	0	0
194.322	108	22	9	4	4	5	1	1	0	0	0	0	0	0	0	0	0	0	0	0	0	0	0	0		6.05824e-12	2.80165e-12	3.38527e-12	5.23333e-12	1.14976e-11	3.21392e-11	1.59185e-11	3.5325e-11	0	0	0	0	0	0	0	0	0	0	0	0	0	0	0	0
195.72	119	16	8	6	6	3	4	2	1	0	0	0	0	0	0	0	0	0	0	0	0	0	0	0		6.67528e-12	2.03757e-12	3.00912e-12	7.85e-12	1.72465e-11	1.92835e-11	6.3674e-11	7.065e-11	8.37333e-11	0	0	0	0	0	0	0	0	0	0	0	0	0	0	0
197.118	128	33	16	2	5	8	3	3	1	0	0	0	0	0	0	0	0	0	0	0	0	0	0	0		7.18013e-12	4.20248e-12	6.01825e-12	2.61667e-12	1.4372e-11	5.14227e-11	4.77555e-11	1.05975e-10	8.37333e-11	0	0	0	0	0	0	0	0	0	0	0	0	0	0	0
198.516	130	41	13	7	8	8	6	0	1	1	0	0	0	0	0	0	0	0	0	0	0	0	0	0		7.29232e-12	5.22127e-12	4.88983e-12	9.15833e-12	2.29953e-11	5.14227e-11	9.55109e-11	0	8.37333e-11	1.83962e-10	0	0	0	0	0	0	0	0	0	0	0	0	0	0
199.914	60	12	6	1	2	0	1	1	1	0	0	0	0	0	0	0	0	0	0	0	0	0	0	0		3.36569e-12	1.52818e-12	2.25684e-12	1.30833e-12	5.74882e-12	0	1.59185e-11	3.5325e-11	8.37333e-11	0	0	0	0	0	0	0	0	0	0	0	0	0	0	0
201.312	79	7	4	0	0	1	0	0	0	0	0	0	0	0	0	0	0	0	0	0	0	0	0	0		4.43149e-12	8.91436e-13	1.50456e-12	0	0	6.42784e-12	0	0	0	0	0	0	0	0	0	0	0	0	0	0	0	0	0	0
202.71	74	8	1	1	2	0	1	0	1	1	0	0	0	0	0	0	0	0	0	0	0	0	0	0		4.15101e-12	1.01878e-12	3.76141e-13	1.30833e-12	5.74882e-12	0	1.59185e-11	0	8.37333e-11	1.83962e-10	0	0	0	0	0	0	0	0	0	0	0	0	0	0
204.108	61	7	2	0	2	3	1	1	0	0	0	0	1	0	0	0	0	0	0	0	0	0	0	0		3.42178e-12	8.91436e-13	7.52281e-13	0	5.74882e-12	1.92835e-11	1.59185e-11	3.5325e-11	0	0	0	0	1.30833e-09	0	0	0	0	0	0	0	0	0	0	0
205.506	60	9	2	4	1	4	5	3	2	3	0	2	0	0	0	0	0	0	0	0	0	0	0	0		3.36569e-12	1.14613e-12	7.52281e-13	5.23333e-12	2.87441e-12	2.57114e-11	7.95925e-11	1.05975e-10	1.67467e-10	5.51886e-10	0	1.33973e-09	0	0	0	0	0	0	0	0	0	0	0	0
206.904	103	8	3	1	4	1	6	0	1	1	0	0	0	0	0	0	0	0	0	0	0	0	0	0		5.77776e-12	1.01878e-12	1.12842e-12	1.30833e-12	1.14976e-11	6.42784e-12	9.55109e-11	0	8.37333e-11	1.83962e-10	0	0	0	0	0	0	0	0	0	0	0	0	0	0
208.302	158	40	8	2	6	3	2	0	0	0	0	0	0	0	0	0	0	0	0	0	0	0	0	0		8.86298e-12	5.09392e-12	3.00912e-12	2.61667e-12	1.72465e-11	1.92835e-11	3.1837e-11	0	0	0	0	0	0	0	0	0	0	0	0	0	0	0	0	0
209.7	72	14	7	4	3	0	2	0	1	0	2	0	0	0	0	0	0	0	0	0	0	0	0	0		4.03882e-12	1.78287e-12	2.63298e-12	5.23333e-12	8.62323e-12	0	3.1837e-11	0	8.37333e-11	0	7.18602e-10	0	0	0	0	0	0	0	0	0	0	0	0	0
211.098	110	36	9	4	6	4	3	1	0	1	0	1	0	0	0	0	0	0	0	0	0	0	0	0		6.17043e-12	4.58453e-12	3.38527e-12	5.23333e-12	1.72465e-11	2.57114e-11	4.77555e-11	3.5325e-11	0	1.83962e-10	0	6.69867e-10	0	0	0	0	0	0	0	0	0	0	0	0
212.496	78	8	4	3	1	1	2	0	1	0	0	0	0	0	0	0	0	0	0	0	0	0	0	0		4.37539e-12	1.01878e-12	1.50456e-12	3.925e-12	2.87441e-12	6.42784e-12	3.1837e-11	0	8.37333e-11	0	0	0	0	0	0	0	0	0	0	0	0	0	0	0
213.894	91	7	4	0	2	1	1	0	2	0	1	0	0	0	0	0	0	0	0	0	0	0	0	0		5.10463e-12	8.91436e-13	1.50456e-12	0	5.74882e-12	6.42784e-12	1.59185e-11	0	1.67467e-10	0	3.59301e-10	0	0	0	0	0	0	0	0	0	0	0	0	0
215.292	69	5	2	1	0	0	1	1	0	0	0	0	0	0	0	0	0	0	0	0	0	0	0	0		3.87054e-12	6.3674e-13	7.52281e-13	1.30833e-12	0	0	1.59185e-11	3.5325e-11	0	0	0	0	0	0	0	0	0	0	0	0	0	0	0	0
216.69	97	4	4	0	3	2	1	0	0	0	0	0	0	0	0	0	0	0	0	0	0	0	0	0		5.44119e-12	5.09392e-13	1.50456e-12	0	8.62323e-12	1.28557e-11	1.59185e-11	0	0	0	0	0	0	0	0	0	0	0	0	0	0	0	0	0
218.088	82	8	3	1	1	2	1	0	0	0	0	0	0	1	0	0	0	0	0	0	0	0	0	0		4.59977e-12	1.01878e-12	1.12842e-12	1.30833e-12	2.87441e-12	1.28557e-11	1.59185e-11	0	0	0	0	0	0	2.2608e-09	0	0	0	0	0	0	0	0	0	0
219.486	152	29	14	1	2	3	1	0	0	0	1	1	0	0	0	0	0	0	0	0	0	0	0	0		8.52641e-12	3.69309e-12	5.26597e-12	1.30833e-12	5.74882e-12	1.92835e-11	1.59185e-11	0	0	0	3.59301e-10	6.69867e-10	0	0	0	0	0	0	0	0	0	0	0	0
220.884	164	44	16	7	8	5	1	2	1	1	0	0	0	0	0	0	0	0	0	0	0	0	0	0		9.19955e-12	5.60331e-12	6.01825e-12	9.15833e-12	2.29953e-11	3.21392e-11	1.59185e-11	7.065e-11	8.37333e-11	1.83962e-10	0	0	0	0	0	0	0	0	0	0	0	0	0	0
222.282	217	79	32	9	18	8	5	1	1	0	1	1	0	0	0	0	0	0	0	0	0	0	0	0		1.21726e-11	1.00605e-11	1.20365e-11	1.1775e-11	5.17394e-11	5.14227e-11	7.95925e-11	3.5325e-11	8.37333e-11	0	3.59301e-10	6.69867e-10	0	0	0	0	0	0	0	0	0	0	0	0
223.68	322	120	33	9	19	6	8	1	0	1	0	0	2	0	0	1	0	0	0	0	0	0	0	0		1.80625e-11	1.52818e-11	1.24126e-11	1.1775e-11	5.46138e-11	3.8567e-11	1.27348e-10	3.5325e-11	0	1.83962e-10	0	0	2.61667e-09	0	0	5.35893e-09	0	0	0	0	0	0	0	0
225.078	333	115	38	13	16	13	3	1	0	0	0	0	1	0	0	0	0	0	0	0	0	0	0	0		1.86796e-11	1.4645e-11	1.42933e-11	1.70083e-11	4.59905e-11	8.35619e-11	4.77555e-11	3.5325e-11	0	0	0	0	1.30833e-09	0	0	0	0	0	0	0	0	0	0	0
226.476	345	128	44	12	11	11	8	0	2	0	1	0	0	0	0	0	0	0	0	0	0	0	0	0		1.93527e-11	1.63005e-11	1.65502e-11	1.57e-11	3.16185e-11	7.07063e-11	1.27348e-10	0	1.67467e-10	0	3.59301e-10	0	0	0	0	0	0	0	0	0	0	0	0	0
227.874	129	49	14	7	5	8	3	2	2	0	0	0	0	0	0	0	0	0	0	0	0	0	0	0		7.23623e-12	6.24005e-12	5.26597e-12	9.15833e-12	1.4372e-11	5.14227e-11	4.77555e-11	7.065e-11	1.67467e-10	0	0	0	0	0	0	0	0	0	0	0	0	0	0	0
229.272	25	5	0	2	0	2	0	1	2	0	0	0	0	0	0	0	0	0	0	0	0	0	0	0		1.40237e-12	6.3674e-13	0	2.61667e-12	0	1.28557e-11	0	3.5325e-11	1.67467e-10	0	0	0	0	0	0	0	0	0	0	0	0	0	0	0
230.67	75	15	6	1	3	5	2	2	1	0	1	0	0	0	0	0	0	0	0	0	0	0	0	0		4.20711e-12	1.91022e-12	2.25684e-12	1.30833e-12	8.62323e-12	3.21392e-11	3.1837e-11	7.065e-11	8.37333e-11	0	3.59301e-10	0	0	0	0	0	0	0	0	0	0	0	0	0
232.068	42	12	5	2	3	4	0	0	1	0	0	0	0	0	0	0	0	0	0	0	0	0	0	0		2.35598e-12	1.52818e-12	1.8807e-12	2.61667e-12	8.62323e-12	2.57114e-11	0	0	8.37333e-11	0	0	0	0	0	0	0	0	0	0	0	0	0	0	0
233.466	57	9	2	1	5	5	1	0	0	0	0	0	1	0	0	0	0	0	0	0	0	0	0	0		3.1974e-12	1.14613e-12	7.52281e-13	1.30833e-12	1.4372e-11	3.21392e-11	1.59185e-11	0	0	0	0	0	1.30833e-09	0	0	0	0	0	0	0	0	0	0	0
234.864	79	21	7	4	9	4	3	0	1	0	0	0	0	0	0	0	0	0	0	0	0	0	0	0		4.43149e-12	2.67431e-12	2.63298e-12	5.23333e-12	2.58697e-11	2.57114e-11	4.77555e-11	0	8.37333e-11	0	0	0	0	0	0	0	0	0	0	0	0	0	0	0
236.262	60	19	4	2	3	1	1	0	0	0	0	0	0	0	0	0	0	0	0	0	0	0	0	0		3.36569e-12	2.41961e-12	1.50456e-12	2.61667e-12	8.62323e-12	6.42784e-12	1.59185e-11	0	0	0	0	0	0	0	0	0	0	0	0	0	0	0	0	0
237.66	44	19	11	5	8	4	2	1	0	0	0	1	0	0	0	0	0	0	0	0	0	0	0	0		2.46817e-12	2.41961e-12	4.13755e-12	6.54167e-12	2.29953e-11	2.57114e-11	3.1837e-11	3.5325e-11	0	0	0	6.69867e-10	0	0	0	0	0	0	0	0	0	0	0	0
239.058	115	41	23	11	14	8	4	0	2	1	0	1	0	0	0	0	0	0	0	0	0	0	0	0		6.4509e-12	5.22127e-12	8.65123e-12	1.43917e-11	4.02417e-11	5.14227e-11	6.3674e-11	0	1.67467e-10	1.83962e-10	0	6.69867e-10	0	0	0	0	0	0	0	0	0	0	0	0
240.456	103	34	24	8	9	7	2	2	3	1	0	2	0	0	0	0	0	0	0	0	0	0	0	0		5.77776e-12	4.32983e-12	9.02737e-12	1.04667e-11	2.58697e-11	4.49949e-11	3.1837e-11	7.065e-11	2.512e-10	1.83962e-10	0	1.33973e-09	0	0	0	0	0	0	0	0	0	0	0	0
241.854	73	18	11	7	8	6	2	1	0	1	0	0	0	0	0	0	0	0	0	0	0	0	0	0		4.09492e-12	2.29226e-12	4.13755e-12	9.15833e-12	2.29953e-11	3.8567e-11	3.1837e-11	3.5325e-11	0	1.83962e-10	0	0	0	0	0	0	0	0	0	0	0	0	0	0
243.252	69	15	17	3	4	3	3	0	0	0	0	0	1	0	0	0	0	0	0	0	0	0	0	0		3.87054e-12	1.91022e-12	6.39439e-12	3.925e-12	1.14976e-11	1.92835e-11	4.77555e-11	0	0	0	0	0	1.30833e-09	0	0	0	0	0	0	0	0	0	0	0
244.65	81	36	14	3	10	13	7	1	0	0	0	0	0	0	0	0	0	0	0	0	0	0	0	0		4.54368e-12	4.58453e-12	5.26597e-12	3.925e-12	2.87441e-11	8.35619e-11	1.11429e-10	3.5325e-11	0	0	0	0	0	0	0	0	0	0	0	0	0	0	0	0
246.048	77	19	15	8	6	6	3	1	1	0	0	0	0	0	0	0	0	0	0	0	0	0	0	0		4.3193e-12	2.41961e-12	5.64211e-12	1.04667e-11	1.72465e-11	3.8567e-11	4.77555e-11	3.5325e-11	8.37333e-11	0	0	0	0	0	0	0	0	0	0	0	0	0	0	0
247.446	135	55	28	11	15	8	8	3	1	0	0	0	0	0	0	0	0	0	0	0	0	0	0	0		7.5728e-12	7.00414e-12	1.05319e-11	1.43917e-11	4.31161e-11	5.14227e-11	1.27348e-10	1.05975e-10	8.37333e-11	0	0	0	0	0	0	0	0	0	0	0	0	0	0	0
248.844	204	98	45	20	25	23	10	2	4	0	0	0	0	0	1	0	0	0	0	0	0	0	0	0		1.14433e-11	1.24801e-11	1.69263e-11	2.61667e-11	7.18602e-11	1.4784e-10	1.59185e-10	7.065e-11	3.34933e-10	0	0	0	0	0	3.59007e-09	0	0	0	0	0	0	0	0	0
250.242	201	94	48	19	16	20	14	5	1	1	0	1	0	0	0	0	0	0	0	0	0	0	0	0		1.12751e-11	1.19707e-11	1.80547e-11	2.48583e-11	4.59905e-11	1.28557e-10	2.22859e-10	1.76625e-10	8.37333e-11	1.83962e-10	0	6.69867e-10	0	0	0	0	0	0	0	0	0	0	0	0
251.64	168	72	40	19	23	11	6	3	0	0	0	0	0	0	0	0	0	0	0	0	0	0	0	0		9.42392e-12	9.16905e-12	1.50456e-11	2.48583e-11	6.61114e-11	7.07063e-11	9.55109e-11	1.05975e-10	0	0	0	0	0	0	0	0	0	0	0	0	0	0	0	0
253.038	136	65	34	16	21	16	9	4	1	0	0	0	0	0	0	0	0	0	0	0	0	0	0	0		7.62889e-12	8.27762e-12	1.27888e-11	2.09333e-11	6.03626e-11	1.02845e-10	1.43266e-10	1.413e-10	8.37333e-11	0	0	0	0	0	0	0	0	0	0	0	0	0	0	0
254.436	141	55	42	8	19	17	10	4	2	0	0	0	0	0	0	0	0	0	0	0	0	0	0	0		7.90937e-12	7.00414e-12	1.57979e-11	1.04667e-11	5.46138e-11	1.09273e-10	1.59185e-10	1.413e-10	1.67467e-10	0	0	0	0	0	0	0	0	0	0	0	0	0	0	0
255.834	138	52	34	17	22	14	11	1	1	0	0	0	0	0	0	0	0	0	0	0	0	0	0	0		7.74108e-12	6.62209e-12	1.27888e-11	2.22417e-11	6.3237e-11	8.99898e-11	1.75103e-10	3.5325e-11	8.37333e-11	0	0	0	0	0	0	0	0	0	0	0	0	0	0	0
257.232	125	43	20	13	6	8	3	0	1	0	0	0	0	0	0	0	0	0	0	0	0	0	0	0		7.01185e-12	5.47596e-12	7.52281e-12	1.70083e-11	1.72465e-11	5.14227e-11	4.77555e-11	0	8.37333e-11	0	0	0	0	0	0	0	0	0	0	0	0	0	0	0
258.63	177	74	37	13	24	16	5	0	1	1	0	0	0	0	0	0	0	0	0	0	0	0	0	0		9.92878e-12	9.42375e-12	1.39172e-11	1.70083e-11	6.89858e-11	1.02845e-10	7.95925e-11	0	8.37333e-11	1.83962e-10	0	0	0	0	0	0	0	0	0	0	0	0	0	0
260.028	210	85	58	21	33	18	11	4	0	1	2	2	0	0	0	0	0	0	0	0	0	0	0	0		1.17799e-11	1.08246e-11	2.18162e-11	2.7475e-11	9.48555e-11	1.15701e-10	1.75103e-10	1.413e-10	0	1.83962e-10	7.18602e-10	1.33973e-09	0	0	0	0	0	0	0	0	0	0	0	0
261.426	292	144	56	22	47	19	19	1	3	2	2	1	0	0	0	0	0	0	0	0	0	0	0	0		1.63797e-11	1.83381e-11	2.10639e-11	2.87833e-11	1.35097e-10	1.22129e-10	3.02451e-10	3.5325e-11	2.512e-10	3.67924e-10	7.18602e-10	6.69867e-10	0	0	0	0	0	0	0	0	0	0	0	0
262.824	222	98	52	23	30	18	10	3	3	1	0	0	0	0	0	0	0	0	0	0	0	0	0	0		1.2453e-11	1.24801e-11	1.95593e-11	3.00917e-11	8.62323e-11	1.15701e-10	1.59185e-10	1.05975e-10	2.512e-10	1.83962e-10	0	0	0	0	0	0	0	0	0	0	0	0	0	0
264.222	258	107	47	13	29	17	8	2	1	1	1	0	0	0	0	0	0	0	0	0	0	0	0	0		1.44725e-11	1.36262e-11	1.76786e-11	1.70083e-11	8.33578e-11	1.09273e-10	1.27348e-10	7.065e-11	8.37333e-11	1.83962e-10	3.59301e-10	0	0	0	0	0	0	0	0	0	0	0	0	0
265.62	232	102	55	18	26	13	13	4	0	1	0	0	0	0	0	0	0	0	0	0	0	0	0	0		1.3014e-11	1.29895e-11	2.06877e-11	2.355e-11	7.47346e-11	8.35619e-11	2.0694e-10	1.413e-10	0	1.83962e-10	0	0	0	0	0	0	0	0	0	0	0	0	0	0
267.018	236	104	48	24	30	19	14	3	2	2	0	0	0	0	0	0	0	0	0	0	0	0	0	0		1.32384e-11	1.32442e-11	1.80547e-11	3.14e-11	8.62323e-11	1.22129e-10	2.22859e-10	1.05975e-10	1.67467e-10	3.67924e-10	0	0	0	0	0	0	0	0	0	0	0	0	0	0
268.416	229	82	48	20	25	14	8	2	3	0	0	0	0	0	0	0	0	0	0	0	0	0	0	0		1.28457e-11	1.04425e-11	1.80547e-11	2.61667e-11	7.18602e-11	8.99898e-11	1.27348e-10	7.065e-11	2.512e-10	0	0	0	0	0	0	0	0	0	0	0	0	0	0	0
269.814	84	15	7	4	12	6	1	2	0	0	0	0	0	0	0	0	0	0	0	0	0	0	0	0		4.71196e-12	1.91022e-12	2.63298e-12	5.23333e-12	3.44929e-11	3.8567e-11	1.59185e-11	7.065e-11	0	0	0	0	0	0	0	0	0	0	0	0	0	0	0	0
271.212	60	6	4	1	2	0	0	1	1	0	0	0	0	0	0	0	0	0	0	0	0	0	0	0		3.36569e-12	7.64088e-13	1.50456e-12	1.30833e-12	5.74882e-12	0	0	3.5325e-11	8.37333e-11	0	0	0	0	0	0	0	0	0	0	0	0	0	0	0
272.61	48	1	4	2	0	0	0	1	0	1	0	0	0	0	0	0	0	0	0	0	0	0	0	0		2.69255e-12	1.27348e-13	1.50456e-12	2.61667e-12	0	0	0	3.5325e-11	0	1.83962e-10	0	0	0	0	0	0	0	0	0	0	0	0	0	0
274.008	49	10	3	1	2	1	2	0	0	0	0	0	0	0	0	0	0	0	0	0	0	0	0	0		2.74864e-12	1.27348e-12	1.12842e-12	1.30833e-12	5.74882e-12	6.42784e-12	3.1837e-11	0	0	0	0	0	0	0	0	0	0	0	0	0	0	0	0	0
275.406	47	4	2	1	2	0	1	0	0	1	0	0	0	0	0	0	0	0	0	0	0	0	0	0		2.63646e-12	5.09392e-13	7.52281e-13	1.30833e-12	5.74882e-12	0	1.59185e-11	0	0	1.83962e-10	0	0	0	0	0	0	0	0	0	0	0	0	0	0
276.804	80	12	3	4	5	4	0	0	2	1	0	0	0	0	0	0	0	0	0	0	0	0	0	0		4.48758e-12	1.52818e-12	1.12842e-12	5.23333e-12	1.4372e-11	2.57114e-11	0	0	1.67467e-10	1.83962e-10	0	0	0	0	0	0	0	0	0	0	0	0	0	0
278.202	72	14	9	1	1	6	3	2	0	1	1	0	0	0	0	0	0	0	0	0	0	0	0	0		4.03882e-12	1.78287e-12	3.38527e-12	1.30833e-12	2.87441e-12	3.8567e-11	4.77555e-11	7.065e-11	0	1.83962e-10	3.59301e-10	0	0	0	0	0	0	0	0	0	0	0	0	0
279.6	70	18	7	7	6	4	0	1	0	0	0	0	1	0	0	0	0	0	0	0	0	0	0	0		3.92664e-12	2.29226e-12	2.63298e-12	9.15833e-12	1.72465e-11	2.57114e-11	0	3.5325e-11	0	0	0	0	1.30833e-09	0	0	0	0	0	0	0	0	0	0	0
280.998	63	12	7	3	5	2	2	1	0	1	0	1	0	0	0	0	0	1	0	0	0	0	0	0		3.53397e-12	1.52818e-12	2.63298e-12	3.925e-12	1.4372e-11	1.28557e-11	3.1837e-11	3.5325e-11	0	1.83962e-10	0	6.69867e-10	0	0	0	0	0	1.04667e-08	0	0	0	0	0	0
282.396	44	9	2	0	1	3	0	1	2	0	0	0	0	0	0	0	0	0	0	0	0	0	0	0		2.46817e-12	1.14613e-12	7.52281e-13	0	2.87441e-12	1.92835e-11	0	3.5325e-11	1.67467e-10	0	0	0	0	0	0	0	0	0	0	0	0	0	0	0
283.794	76	21	10	5	6	7	7	0	0	0	0	0	0	0	0	0	0	0	0	0	0	0	0	0		4.2632e-12	2.67431e-12	3.76141e-12	6.54167e-12	1.72465e-11	4.49949e-11	1.11429e-10	0	0	0	0	0	0	0	0	0	0	0	0	0	0	0	0	0
285.192	98	32	16	5	15	7	3	2	1	0	0	0	0	0	0	0	0	0	0	0	0	0	0	0		5.49729e-12	4.07513e-12	6.01825e-12	6.54167e-12	4.31161e-11	4.49949e-11	4.77555e-11	7.065e-11	8.37333e-11	0	0	0	0	0	0	0	0	0	0	0	0	0	0	0
286.59	118	40	25	5	14	10	9	2	3	1	2	0	0	0	0	0	0	0	0	0	0	0	0	0		6.61919e-12	5.09392e-12	9.40352e-12	6.54167e-12	4.02417e-11	6.42784e-11	1.43266e-10	7.065e-11	2.512e-10	1.83962e-10	7.18602e-10	0	0	0	0	0	0	0	0	0	0	0	0	0
287.988	109	51	34	12	23	15	12	0	3	0	0	0	0	0	0	0	0	0	0	0	0	0	0	0		6.11433e-12	6.49474e-12	1.27888e-11	1.57e-11	6.61114e-11	9.64176e-11	1.91022e-10	0	2.512e-10	0	0	0	0	0	0	0	0	0	0	0	0	0	0	0
289.386	55	19	12	3	9	8	3	0	0	0	1	0	0	0	0	0	0	0	0	0	0	0	0	0		3.08521e-12	2.41961e-12	4.51369e-12	3.925e-12	2.58697e-11	5.14227e-11	4.77555e-11	0	0	0	3.59301e-10	0	0	0	0	0	0	0	0	0	0	0	0	0
290.784	73	20	6	3	6	3	4	0	1	2	0	0	0	0	0	0	0	0	0	0	0	0	0	0		4.09492e-12	2.54696e-12	2.25684e-12	3.925e-12	1.72465e-11	1.92835e-11	6.3674e-11	0	8.37333e-11	3.67924e-10	0	0	0	0	0	0	0	0	0	0	0	0	0	0
292.182	75	18	8	3	5	1	7	1	3	0	1	0	0	0	0	0	0	0	0	0	0	0	0	0		4.20711e-12	2.29226e-12	3.00912e-12	3.925e-12	1.4372e-11	6.42784e-12	1.11429e-10	3.5325e-11	2.512e-10	0	3.59301e-10	0	0	0	0	0	0	0	0	0	0	0	0	0
293.58	62	15	5	3	8	3	2	0	0	0	0	0	0	0	0	0	0	0	0	0	0	0	0	0		3.47788e-12	1.91022e-12	1.8807e-12	3.925e-12	2.29953e-11	1.92835e-11	3.1837e-11	0	0	0	0	0	0	0	0	0	0	0	0	0	0	0	0	0
294.978	111	8	13	3	5	4	2	0	1	0	0	0	0	0	0	0	0	0	0	0	0	0	0	0		6.22652e-12	1.01878e-12	4.88983e-12	3.925e-12	1.4372e-11	2.57114e-11	3.1837e-11	0	8.37333e-11	0	0	0	0	0	0	0	0	0	0	0	0	0	0	0
296.376	61	11	3	4	2	1	1	0	0	0	0	0	0	0	0	0	0	0	0	0	0	0	0	0		3.42178e-12	1.40083e-12	1.12842e-12	5.23333e-12	5.74882e-12	6.42784e-12	1.59185e-11	0	0	0	0	0	0	0	0	0	0	0	0	0	0	0	0	0
297.774	42	1	2	0	0	0	0	0	1	0	0	0	0	0	0	0	0	0	0	0	0	0	0	0		2.35598e-12	1.27348e-13	7.52281e-13	0	0	0	0	0	8.37333e-11	0	0	0	0	0	0	0	0	0	0	0	0	0	0	0
299.172	43	3	2	1	2	1	0	0	0	0	0	0	0	0	0	0	0	0	0	0	0	0	0	0		2.41208e-12	3.82044e-13	7.52281e-13	1.30833e-12	5.74882e-12	6.42784e-12	0	0	0	0	0	0	0	0	0	0	0	0	0	0	0	0	0	0
300.57	69	14	8	2	7	2	0	1	0	0	0	0	0	0	0	0	0	0	0	0	0	0	0	0		3.87054e-12	1.78287e-12	3.00912e-12	2.61667e-12	2.01209e-11	1.28557e-11	0	3.5325e-11	0	0	0	0	0	0	0	0	0	0	0	0	0	0	0	0
301.968	61	8	10	2	1	0	1	0	0	0	0	0	0	0	0	0	0	0	0	0	0	0	0	0		3.42178e-12	1.01878e-12	3.76141e-12	2.61667e-12	2.87441e-12	0	1.59185e-11	0	0	0	0	0	0	0	0	0	0	0	0	0	0	0	0	0
303.366	76	12	5	2	2	2	1	0	0	0	0	0	0	0	0	0	0	0	0	0	0	0	0	0		4.2632e-12	1.52818e-12	1.8807e-12	2.61667e-12	5.74882e-12	1.28557e-11	1.59185e-11	0	0	0	0	0	0	0	0	0	0	0	0	0	0	0	0	0
304.764	95	14	17	5	4	6	0	1	1	0	0	0	0	0	0	0	0	0	0	0	0	0	0	0		5.32901e-12	1.78287e-12	6.39439e-12	6.54167e-12	1.14976e-11	3.8567e-11	0	3.5325e-11	8.37333e-11	0	0	0	0	0	0	0	0	0	0	0	0	0	0	0
306.162	57	11	2	1	1	2	0	0	0	0	0	0	0	0	0	0	0	0	0	0	0	0	0	0		3.1974e-12	1.40083e-12	7.52281e-13	1.30833e-12	2.87441e-12	1.28557e-11	0	0	0	0	0	0	0	0	0	0	0	0	0	0	0	0	0	0
307.56	54	9	7	3	2	1	0	1	0	0	0	0	0	0	0	0	0	0	0	0	0	0	0	0		3.02912e-12	1.14613e-12	2.63298e-12	3.925e-12	5.74882e-12	6.42784e-12	0	3.5325e-11	0	0	0	0	0	0	0	0	0	0	0	0	0	0	0	0
308.958	52	10	4	2	1	0	0	0	0	0	0	0	0	0	0	0	0	0	0	0	0	0	0	0		2.91693e-12	1.27348e-12	1.50456e-12	2.61667e-12	2.87441e-12	0	0	0	0	0	0	0	0	0	0	0	0	0	0	0	0	0	0	0
310.356	66	7	1	0	1	1	0	0	0	0	1	0	0	0	0	0	0	0	0	0	0	0	0	0		3.70226e-12	8.91436e-13	3.76141e-13	0	2.87441e-12	6.42784e-12	0	0	0	0	3.59301e-10	0	0	0	0	0	0	0	0	0	0	0	0	0
311.754	38	7	1	0	0	0	0	1	0	0	0	0	0	0	0	0	0	0	0	0	0	0	0	0		2.1316e-12	8.91436e-13	3.76141e-13	0	0	0	0	3.5325e-11	0	0	0	0	0	0	0	0	0	0	0	0	0	0	0	0
313.152	58	4	1	0	1	1	0	1	0	0	0	0	0	0	0	0	0	0	0	0	0	0	0	0		3.2535e-12	5.09392e-13	3.76141e-13	0	2.87441e-12	6.42784e-12	0	3.5325e-11	0	0	0	0	0	0	0	0	0	0	0	0	0	0	0	0
314.55	110	21	8	4	1	3	2	2	1	0	0	2	0	0	0	0	0	0	0	0	0	0	0	0		6.17043e-12	2.67431e-12	3.00912e-12	5.23333e-12	2.87441e-12	1.92835e-11	3.1837e-11	7.065e-11	8.37333e-11	0	0	1.33973e-09	0	0	0	0	0	0	0	0	0	0	0	0
315.948	170	30	14	0	5	0	2	0	1	0	0	0	0	0	0	0	0	0	0	0	0	0	0	0		9.53611e-12	3.82044e-12	5.26597e-12	0	1.4372e-11	0	3.1837e-11	0	8.37333e-11	0	0	0	0	0	0	0	0	0	0	0	0	0	0	0
317.346	108	28	11	3	4	7	3	4	2	4	0	1	0	0	0	0	0	0	0	0	0	0	0	0		6.05824e-12	3.56574e-12	4.13755e-12	3.925e-12	1.14976e-11	4.49949e-11	4.77555e-11	1.413e-10	1.67467e-10	7.35849e-10	0	6.69867e-10	0	0	0	0	0	0	0	0	0	0	0	0
318.744	109	31	15	3	9	4	4	2	0	0	0	0	0	0	0	0	0	0	0	0	0	0	0	0		6.11433e-12	3.94779e-12	5.64211e-12	3.925e-12	2.58697e-11	2.57114e-11	6.3674e-11	7.065e-11	0	0	0	0	0	0	0	0	0	0	0	0	0	0	0	0
320.142	93	11	13	2	1	3	3	1	0	0	0	0	0	0	0	0	0	0	0	0	0	0	0	0		5.21682e-12	1.40083e-12	4.88983e-12	2.61667e-12	2.87441e-12	1.92835e-11	4.77555e-11	3.5325e-11	0	0	0	0	0	0	0	0	0	0	0	0	0	0	0	0
321.54	106	26	18	7	5	6	3	1	1	0	0	0	0	0	0	0	0	0	0	0	0	0	0	0		5.94605e-12	3.31105e-12	6.77053e-12	9.15833e-12	1.4372e-11	3.8567e-11	4.77555e-11	3.5325e-11	8.37333e-11	0	0	0	0	0	0	0	0	0	0	0	0	0	0	0
322.938	114	21	11	3	7	3	2	1	3	0	0	0	0	0	0	0	0	0	0	0	0	0	0	0		6.39481e-12	2.67431e-12	4.13755e-12	3.925e-12	2.01209e-11	1.92835e-11	3.1837e-11	3.5325e-11	2.512e-10	0	0	0	0	0	0	0	0	0	0	0	0	0	0	0
324.336	74	7	4	1	3	0	1	2	2	0	0	0	0	0	0	0	0	0	0	0	0	0	0	0		4.15101e-12	8.91436e-13	1.50456e-12	1.30833e-12	8.62323e-12	0	1.59185e-11	7.065e-11	1.67467e-10	0	0	0	0	0	0	0	0	0	0	0	0	0	0	0
325.734	58	7	3	0	1	0	0	0	0	0	0	0	0	0	0	0	0	0	0	0	0	0	0	0		3.2535e-12	8.91436e-13	1.12842e-12	0	2.87441e-12	0	0	0	0	0	0	0	0	0	0	0	0	0	0	0	0	0	0	0
327.132	61	7	2	0	2	0	0	0	2	0	0	0	1	0	0	0	0	0	0	0	0	0	0	0		3.42178e-12	8.91436e-13	7.52281e-13	0	5.74882e-12	0	0	0	1.67467e-10	0	0	0	1.30833e-09	0	0	0	0	0	0	0	0	0	0	0
328.53	65	5	2	1	0	0	1	0	0	0	0	0	0	0	0	0	0	0	0	0	0	0	0	0		3.64616e-12	6.3674e-13	7.52281e-13	1.30833e-12	0	0	1.59185e-11	0	0	0	0	0	0	0	0	0	0	0	0	0	0	0	0	0
329.928	76	13	6	2	1	2	2	1	0	0	1	0	0	0	0	0	0	0	0	0	0	0	0	0		4.2632e-12	1.65552e-12	2.25684e-12	2.61667e-12	2.87441e-12	1.28557e-11	3.1837e-11	3.5325e-11	0	0	3.59301e-10	0	0	0	0	0	0	0	0	0	0	0	0	0
331.326	82	20	7	4	4	5	2	2	1	0	0	0	0	0	0	0	0	0	0	0	0	0	0	0		4.59977e-12	2.54696e-12	2.63298e-12	5.23333e-12	1.14976e-11	3.21392e-11	3.1837e-11	7.065e-11	8.37333e-11	0	0	0	0	0	0	0	0	0	0	0	0	0	0	0
332.724	89	30	19	6	9	4	0	1	0	0	1	0	0	0	0	1	0	0	0	0	0	0	0	0		4.99244e-12	3.82044e-12	7.14667e-12	7.85e-12	2.58697e-11	2.57114e-11	0	3.5325e-11	0	0	3.59301e-10	0	0	0	0	5.35893e-09	0	0	0	0	0	0	0	0
334.122	113	43	17	8	8	7	3	0	2	0	1	0	0	0	0	0	0	0	0	0	0	0	0	0		6.33871e-12	5.47596e-12	6.39439e-12	1.04667e-11	2.29953e-11	4.49949e-11	4.77555e-11	0	1.67467e-10	0	3.59301e-10	0	0	0	0	0	0	0	0	0	0	0	0	0
335.52	157	52	24	5	12	10	5	2	1	1	0	0	0	0	1	1	2	2	0	0	0	0	0	0		8.80688e-12	6.62209e-12	9.02737e-12	6.54167e-12	3.44929e-11	6.42784e-11	7.95925e-11	7.065e-11	8.37333e-11	1.83962e-10	0	0	0	0	3.59007e-09	5.35893e-09	1.52604e-08	2.09333e-08	0	0	0	0	0	0
336.918	170	43	23	9	9	11	5	3	0	0	0	0	0	0	0	0	0	0	0	0	0	0	0	0		9.53611e-12	5.47596e-12	8.65123e-12	1.1775e-11	2.58697e-11	7.07063e-11	7.95925e-11	1.05975e-10	0	0	0	0	0	0	0	0	0	0	0	0	0	0	0	0
338.316	151	46	28	8	12	11	8	3	0	2	0	1	0	0	0	0	0	0	0	0	0	0	0	0		8.47031e-12	5.858e-12	1.05319e-11	1.04667e-11	3.44929e-11	7.07063e-11	1.27348e-10	1.05975e-10	0	3.67924e-10	0	6.69867e-10	0	0	0	0	0	0	0	0	0	0	0	0
339.714	107	34	18	6	6	8	7	2	2	0	0	0	0	0	0	0	0	0	0	0	0	0	0	0		6.00214e-12	4.32983e-12	6.77053e-12	7.85e-12	1.72465e-11	5.14227e-11	1.11429e-10	7.065e-11	1.67467e-10	0	0	0	0	0	0	0	0	0	0	0	0	0	0	0
341.112	72	15	8	1	4	4	2	0	0	1	0	0	0	0	0	0	0	0	0	0	0	0	0	0		4.03882e-12	1.91022e-12	3.00912e-12	1.30833e-12	1.14976e-11	2.57114e-11	3.1837e-11	0	0	1.83962e-10	0	0	0	0	0	0	0	0	0	0	0	0	0	0
342.51	51	10	1	1	1	3	0	1	0	0	0	0	0	0	0	0	0	0	0	0	0	0	0	0		2.86083e-12	1.27348e-12	3.76141e-13	1.30833e-12	2.87441e-12	1.92835e-11	0	3.5325e-11	0	0	0	0	0	0	0	0	0	0	0	0	0	0	0	0
343.908	66	10	2	3	1	2	1	0	0	0	0	0	0	0	0	0	0	0	0	0	0	0	0	0		3.70226e-12	1.27348e-12	7.52281e-13	3.925e-12	2.87441e-12	1.28557e-11	1.59185e-11	0	0	0	0	0	0	0	0	0	0	0	0	0	0	0	0	0
345.306	71	7	5	2	5	0	0	0	0	0	0	0	0	0	0	0	0	0	0	0	0	0	0	0		3.98273e-12	8.91436e-13	1.8807e-12	2.61667e-12	1.4372e-11	0	0	0	0	0	0	0	0	0	0	0	0	0	0	0	0	0	0	0
346.704	81	7	1	0	0	0	0	2	0	0	0	0	0	0	0	0	0	0	0	0	0	0	0	0		4.54368e-12	8.91436e-13	3.76141e-13	0	0	0	0	7.065e-11	0	0	0	0	0	0	0	0	0	0	0	0	0	0	0	0
348.102	62	4	2	0	2	1	1	0	0	0	0	0	0	0	0	0	0	0	0	0	0	0	0	0		3.47788e-12	5.09392e-13	7.52281e-13	0	5.74882e-12	6.42784e-12	1.59185e-11	0	0	0	0	0	0	0	0	0	0	0	0	0	0	0	0	0
349.5	61	4	2	0	1	0	0	0	0	0	0	0	0	0	0	0	0	0	0	0	0	0	0	0		3.42178e-12	5.09392e-13	7.52281e-13	0	2.87441e-12	0	0	0	0	0	0	0	0	0	0	0	0	0	0	0	0	0	0	0
350.898	78	12	2	2	4	1	0	0	0	0	0	0	0	0	0	0	0	0	0	0	0	0	0	0		4.37539e-12	1.52818e-12	7.52281e-13	2.61667e-12	1.14976e-11	6.42784e-12	0	0	0	0	0	0	0	0	0	0	0	0	0	0	0	0	0	0
352.296	78	13	5	0	3	0	0	1	0	0	0	0	0	0	0	0	0	0	0	0	0	0	0	0		4.37539e-12	1.65552e-12	1.8807e-12	0	8.62323e-12	0	0	3.5325e-11	0	0	0	0	0	0	0	0	0	0	0	0	0	0	0	0
353.694	92	7	7	2	3	2	1	0	0	0	0	1	0	0	0	0	0	0	0	0	0	0	0	0		5.16072e-12	8.91436e-13	2.63298e-12	2.61667e-12	8.62323e-12	1.28557e-11	1.59185e-11	0	0	0	0	6.69867e-10	0	0	0	0	0	0	0	0	0	0	0	0
355.092	66	6	2	0	1	1	0	0	0	0	0	0	0	0	0	0	0	0	0	0	0	0	0	0		3.70226e-12	7.64088e-13	7.52281e-13	0	2.87441e-12	6.42784e-12	0	0	0	0	0	0	0	0	0	0	0	0	0	0	0	0	0	0
356.49	76	5	3	0	1	2	0	0	0	0	0	0	0	0	0	0	0	0	0	0	0	0	0	0		4.2632e-12	6.3674e-13	1.12842e-12	0	2.87441e-12	1.28557e-11	0	0	0	0	0	0	0	0	0	0	0	0	0	0	0	0	0	0
357.888	87	8	3	0	2	1	0	0	0	0	0	1	0	0	0	0	0	0	0	0	0	0	0	0		4.88025e-12	1.01878e-12	1.12842e-12	0	5.74882e-12	6.42784e-12	0	0	0	0	0	6.69867e-10	0	0	0	0	0	0	0	0	0	0	0	0
359.286	54	4	3	1	0	2	0	0	0	0	0	0	0	0	0	0	0	0	0	0	0	0	0	0		3.02912e-12	5.09392e-13	1.12842e-12	1.30833e-12	0	1.28557e-11	0	0	0	0	0	0	0	0	0	0	0	0	0	0	0	0	0	0
360.684	65	8	5	0	2	0	0	0	0	0	0	0	0	0	0	0	0	0	0	0	0	0	0	0		3.64616e-12	1.01878e-12	1.8807e-12	0	5.74882e-12	0	0	0	0	0	0	0	0	0	0	0	0	0	0	0	0	0	0	0
362.082	88	12	6	3	2	3	2	0	0	0	0	0	0	0	0	0	0	0	0	0	0	0	0	0		4.93634e-12	1.52818e-12	2.25684e-12	3.925e-12	5.74882e-12	1.92835e-11	3.1837e-11	0	0	0	0	0	0	0	0	0	0	0	0	0	0	0	0	0
363.48	73	9	2	2	4	4	0	0	0	0	0	0	0	0	0	0	0	0	0	0	0	0	0	0		4.09492e-12	1.14613e-12	7.52281e-13	2.61667e-12	1.14976e-11	2.57114e-11	0	0	0	0	0	0	0	0	0	0	0	0	0	0	0	0	0	0
364.878	72	8	5	0	0	0	0	0	0	0	0	0	0	0	0	0	0	0	0	0	0	0	0	0		4.03882e-12	1.01878e-12	1.8807e-12	0	0	0	0	0	0	0	0	0	0	0	0	0	0	0	0	0	0	0	0	0
366.276	84	11	4	2	1	1	0	1	0	1	0	0	0	0	0	0	0	0	0	0	0	0	0	0		4.71196e-12	1.40083e-12	1.50456e-12	2.61667e-12	2.87441e-12	6.42784e-12	0	3.5325e-11	0	1.83962e-10	0	0	0	0	0	0	0	0	0	0	0	0	0	0
367.674	75	4	1	0	0	1	1	0	0	0	0	0	0	0	0	0	0	0	0	0	0	0	0	0		4.20711e-12	5.09392e-13	3.76141e-13	0	0	6.42784e-12	1.59185e-11	0	0	0	0	0	0	0	0	0	0	0	0	0	0	0	0	0
369.072	61	4	1	1	2	0	0	0	0	0	0	0	0	0	0	0	0	0	0	0	0	0	0	0		3.42178e-12	5.09392e-13	3.76141e-13	1.30833e-12	5.74882e-12	0	0	0	0	0	0	0	0	0	0	0	0	0	0	0	0	0	0	0
370.47	40	1	1	1	0	1	0	0	0	0	0	0	0	0	0	0	0	0	0	0	0	0	0	0		2.24379e-12	1.27348e-13	3.76141e-13	1.30833e-12	0	6.42784e-12	0	0	0	0	0	0	0	0	0	0	0	0	0	0	0	0	0	0
371.868	3	0	0	0	0	0	0	0	0	0	0	0	0	0	0	0	0	0	0	0	0	0	0	0		1.68284e-13	0	0	0	0	0	0	0	0	0	0	0	0	0	0	0	0	0	0	0	0	0	0	0
373.266	3	0	0	0	0	0	0	0	0	0	0	0	0	0	0	0	0	0	0	0	0	0	0	0		1.68284e-13	0	0	0	0	0	0	0	0	0	0	0	0	0	0	0	0	0	0	0	0	0	0	0
374.664	3	0	0	0	0	0	0	0	0	0	0	0	0	0	0	0	0	0	0	0	0	0	0	0		1.68284e-13	0	0	0	0	0	0	0	0	0	0	0	0	0	0	0	0	0	0	0	0	0	0	0
376.062	1	0	0	0	0	0	0	0	0	0	0	0	0	0	0	0	0	0	0	0	0	0	0	0		5.60948e-14	0	0	0	0	0	0	0	0	0	0	0	0	0	0	0	0	0	0	0	0	0	0	0
377.46	2	0	0	0	0	0	0	0	0	0	0	0	0	0	0	0	0	0	0	0	0	0	0	0		1.1219e-13	0	0	0	0	0	0	0	0	0	0	0	0	0	0	0	0	0	0	0	0	0	0	0
378.858	2	0	0	0	0	0	0	0	0	0	0	0	0	0	0	0	0	0	0	0	0	0	0	0		1.1219e-13	0	0	0	0	0	0	0	0	0	0	0	0	0	0	0	0	0	0	0	0	0	0	0
380.256	3	1	0	0	0	0	0	0	0	0	0	0	0	0	0	0	0	0	0	0	0	0	0	0		1.68284e-13	1.27348e-13	0	0	0	0	0	0	0	0	0	0	0	0	0	0	0	0	0	0	0	0	0	0
381.654	3	0	0	0	0	0	0	0	0	0	0	0	0	0	0	0	0	0	0	0	0	0	0	0		1.68284e-13	0	0	0	0	0	0	0	0	0	0	0	0	0	0	0	0	0	0	0	0	0	0	0
383.052	0	0	0	0	0	0	0	0	0	0	0	0	0	0	0	0	0	0	0	0	0	0	0	0		0	0	0	0	0	0	0	0	0	0	0	0	0	0	0	0	0	0	0	0	0	0	0	0
384.45	4	0	0	0	0	0	0	0	0	0	0	0	0	0	0	0	0	0	0	0	0	0	0	0		2.24379e-13	0	0	0	0	0	0	0	0	0	0	0	0	0	0	0	0	0	0	0	0	0	0	0
385.848	3	0	1	0	0	0	0	0	0	0	0	0	0	0	0	0	0	0	0	0	0	0	0	0		1.68284e-13	0	3.76141e-13	0	0	0	0	0	0	0	0	0	0	0	0	0	0	0	0	0	0	0	0	0
387.246	14	0	0	0	0	0	0	0	0	0	0	0	0	0	0	0	0	0	0	0	0	0	0	0		7.85327e-13	0	0	0	0	0	0	0	0	0	0	0	0	0	0	0	0	0	0	0	0	0	0	0
388.644	4	1	0	0	0	0	0	0	0	0	0	0	0	0	0	0	0	0	0	0	0	0	0	0		2.24379e-13	1.27348e-13	0	0	0	0	0	0	0	0	0	0	0	0	0	0	0	0	0	0	0	0	0	0
390.042	17	0	1	0	0	0	0	0	0	0	0	0	0	0	0	0	0	0	0	0	0	0	0	0		9.53611e-13	0	3.76141e-13	0	0	0	0	0	0	0	0	0	0	0	0	0	0	0	0	0	0	0	0	0
391.44	4	2	0	0	0	0	0	0	0	0	0	0	0	0	0	0	0	0	0	0	0	0	0	0		2.24379e-13	2.54696e-13	0	0	0	0	0	0	0	0	0	0	0	0	0	0	0	0	0	0	0	0	0	0
392.838	7	2	0	0	0	0	0	0	0	0	0	0	0	0	0	0	0	0	0	0	0	0	0	0		3.92664e-13	2.54696e-13	0	0	0	0	0	0	0	0	0	0	0	0	0	0	0	0	0	0	0	0	0	0
394.236	4	0	0	0	0	0	0	0	0	0	0	0	0	0	0	0	0	0	0	0	0	0	0	0		2.24379e-13	0	0	0	0	0	0	0	0	0	0	0	0	0	0	0	0	0	0	0	0	0	0	0
395.634	3	0	0	0	0	0	0	0	0	0	0	0	0	0	0	0	0	0	0	0	0	0	0	0		1.68284e-13	0	0	0	0	0	0	0	0	0	0	0	0	0	0	0	0	0	0	0	0	0	0	0
397.032	30	2	1	0	0	0	0	0	0	0	0	0	0	0	0	0	0	0	0	0	0	0	0	0		1.68284e-12	2.54696e-13	3.76141e-13	0	0	0	0	0	0	0	0	0	0	0	0	0	0	0	0	0	0	0	0	0
398.43	65	8	1	0	0	0	1	0	0	0	0	0	0	0	0	0	0	0	0	0	0	0	0	0		3.64616e-12	1.01878e-12	3.76141e-13	0	0	0	1.59185e-11	0	0	0	0	0	0	0	0	0	0	0	0	0	0	0	0	0
399.828	59	3	1	0	0	0	0	0	0	0	0	0	0	0	0	0	0	0	0	0	0	0	0	0		3.30959e-12	3.82044e-13	3.76141e-13	0	0	0	0	0	0	0	0	0	0	0	0	0	0	0	0	0	0	0	0	0
401.226	53	7	1	0	0	1	0	0	0	0	0	0	0	0	0	0	0	0	0	0	0	0	0	0		2.97302e-12	8.91436e-13	3.76141e-13	0	0	6.42784e-12	0	0	0	0	0	0	0	0	0	0	0	0	0	0	0	0	0	0
402.624	69	3	1	0	1	0	0	0	0	0	0	0	0	0	0	0	0	0	0	0	0	0	0	0		3.87054e-12	3.82044e-13	3.76141e-13	0	2.87441e-12	0	0	0	0	0	0	0	0	0	0	0	0	0	0	0	0	0	0	0
404.022	57	4	2	0	0	0	0	1	0	0	0	0	0	0	0	0	0	0	0	0	0	0	0	0		3.1974e-12	5.09392e-13	7.52281e-13	0	0	0	0	3.5325e-11	0	0	0	0	0	0	0	0	0	0	0	0	0	0	0	0
405.42	60	1	0	0	0	0	0	0	1	0	0	0	0	0	0	0	0	0	0	0	0	0	0	0		3.36569e-12	1.27348e-13	0	0	0	0	0	0	8.37333e-11	0	0	0	0	0	0	0	0	0	0	0	0	0	0	0
406.818	47	2	3	1	0	0	0	0	0	0	0	0	0	0	0	0	0	0	0	0	0	0	0	0		2.63646e-12	2.54696e-13	1.12842e-12	1.30833e-12	0	0	0	0	0	0	0	0	0	0	0	0	0	0	0	0	0	0	0	0
408.216	57	8	0	1	0	1	1	0	0	0	0	0	0	0	0	0	0	0	0	0	0	0	0	0		3.1974e-12	1.01878e-12	0	1.30833e-12	0	6.42784e-12	1.59185e-11	0	0	0	0	0	0	0	0	0	0	0	0	0	0	0	0	0
409.614	57	2	0	0	0	0	0	0	0	1	0	0	0	0	0	0	0	0	0	0	0	0	0	0		3.1974e-12	2.54696e-13	0	0	0	0	0	0	0	1.83962e-10	0	0	0	0	0	0	0	0	0	0	0	0	0	0
411.012	58	5	0	0	0	0	0	0	0	0	0	0	0	0	0	0	0	0	0	0	0	0	0	0		3.2535e-12	6.3674e-13	0	0	0	0	0	0	0	0	0	0	0	0	0	0	0	0	0	0	0	0	0	0
412.41	53	5	0	1	0	0	0	0	0	0	0	0	0	0	0	0	0	0	0	0	0	0	0	0		2.97302e-12	6.3674e-13	0	1.30833e-12	0	0	0	0	0	0	0	0	0	0	0	0	0	0	0	0	0	0	0	0
413.808	46	2	3	0	0	0	0	0	0	0	0	0	0	0	0	0	0	0	0	0	0	0	0	0		2.58036e-12	2.54696e-13	1.12842e-12	0	0	0	0	0	0	0	0	0	0	0	0	0	0	0	0	0	0	0	0	0
415.206	60	4	0	0	1	0	1	0	0	0	0	0	0	0	0	0	0	0	0	0	0	0	0	0		3.36569e-12	5.09392e-13	0	0	2.87441e-12	0	1.59185e-11	0	0	0	0	0	0	0	0	0	0	0	0	0	0	0	0	0
416.604	43	6	1	0	0	1	0	0	0	0	0	0	0	0	0	0	0	0	0	0	0	0	0	0		2.41208e-12	7.64088e-13	3.76141e-13	0	0	6.42784e-12	0	0	0	0	0	0	0	0	0	0	0	0	0	0	0	0	0	0
418.002	59	1	1	0	0	0	0	1	0	0	0	0	0	0	0	0	0	0	0	0	0	0	0	0		3.30959e-12	1.27348e-13	3.76141e-13	0	0	0	0	3.5325e-11	0	0	0	0	0	0	0	0	0	0	0	0	0	0	0	0
419.4	51	3	1	0	0	0	0	0	0	0	0	0	0	0	0	0	0	0	0	0	0	0	0	0		2.86083e-12	3.82044e-13	3.76141e-13	0	0	0	0	0	0	0	0	0	0	0	0	0	0	0	0	0	0	0	0	0
420.798	52	7	1	0	0	0	0	0	0	0	0	0	0	0	0	0	0	0	0	0	0	0	0	0		2.91693e-12	8.91436e-13	3.76141e-13	0	0	0	0	0	0	0	0	0	0	0	0	0	0	0	0	0	0	0	0	0
422.196	52	6	0	0	0	0	0	0	0	0	0	0	0	0	0	0	0	0	0	0	0	0	0	0		2.91693e-12	7.64088e-13	0	0	0	0	0	0	0	0	0	0	0	0	0	0	0	0	0	0	0	0	0	0
423.594	50	4	0	1	2	0	0	0	0	0	0	0	0	0	0	0	0	0	0	0	0	0	0	0		2.80474e-12	5.09392e-13	0	1.30833e-12	5.74882e-12	0	0	0	0	0	0	0	0	0	0	0	0	0	0	0	0	0	0	0
424.992	69	4	1	0	1	1	0	0	0	0	0	0	0	0	0	0	0	0	0	0	0	0	0	0		3.87054e-12	5.09392e-13	3.76141e-13	0	2.87441e-12	6.42784e-12	0	0	0	0	0	0	0	0	0	0	0	0	0	0	0	0	0	0
426.39	41	4	0	0	0	2	0	0	0	0	0	0	0	0	0	0	0	0	0	0	0	0	0	0		2.29989e-12	5.09392e-13	0	0	0	1.28557e-11	0	0	0	0	0	0	0	0	0	0	0	0	0	0	0	0	0	0
427.788	57	5	1	0	1	0	0	0	1	0	0	0	0	0	0	0	0	0	0	0	0	0	0	0		3.1974e-12	6.3674e-13	3.76141e-13	0	2.87441e-12	0	0	0	8.37333e-11	0	0	0	0	0	0	0	0	0	0	0	0	0	0	0
429.186	47	5	2	0	0	0	0	0	0	0	0	0	0	0	0	0	0	0	0	0	0	0	0	0		2.63646e-12	6.3674e-13	7.52281e-13	0	0	0	0	0	0	0	0	0	0	0	0	0	0	0	0	0	0	0	0	0
430.584	62	7	0	0	0	0	0	0	0	0	0	0	0	0	0	0	0	0	0	0	0	0	0	0		3.47788e-12	8.91436e-13	0	0	0	0	0	0	0	0	0	0	0	0	0	0	0	0	0	0	0	0	0	0
431.982	48	1	1	0	0	0	0	0	1	0	0	0	0	0	0	0	0	0	0	0	0	0	0	0		2.69255e-12	1.27348e-13	3.76141e-13	0	0	0	0	0	8.37333e-11	0	0	0	0	0	0	0	0	0	0	0	0	0	0	0
433.38	41	3	1	0	0	0	0	0	0	0	0	0	0	0	0	0	0	0	0	0	0	0	0	0		2.29989e-12	3.82044e-13	3.76141e-13	0	0	0	0	0	0	0	0	0	0	0	0	0	0	0	0	0	0	0	0	0
434.778	52	5	2	0	0	0	0	0	0	0	0	0	0	0	0	0	0	0	0	0	0	0	0	0		2.91693e-12	6.3674e-13	7.52281e-13	0	0	0	0	0	0	0	0	0	0	0	0	0	0	0	0	0	0	0	0	0
436.176	52	3	2	0	1	1	0	0	0	0	0	0	0	0	0	0	0	0	0	0	0	0	0	0		2.91693e-12	3.82044e-13	7.52281e-13	0	2.87441e-12	6.42784e-12	0	0	0	0	0	0	0	0	0	0	0	0	0	0	0	0	0	0
437.574	46	2	1	0	1	1	0	0	0	0	0	0	0	0	0	0	0	0	0	0	0	0	0	0		2.58036e-12	2.54696e-13	3.76141e-13	0	2.87441e-12	6.42784e-12	0	0	0	0	0	0	0	0	0	0	0	0	0	0	0	0	0	0
438.972	49	6	1	0	0	1	0	0	0	0	0	0	0	0	0	0	0	0	0	0	0	0	0	0		2.74864e-12	7.64088e-13	3.76141e-13	0	0	6.42784e-12	0	0	0	0	0	0	0	0	0	0	0	0	0	0	0	0	0	0
440.37	53	1	0	0	1	0	0	0	0	0	0	0	0	0	0	0	0	0	0	0	0	0	0	0		2.97302e-12	1.27348e-13	0	0	2.87441e-12	0	0	0	0	0	0	0	0	0	0	0	0	0	0	0	0	0	0	0
441.768	59	6	1	0	1	0	0	0	0	0	0	0	0	0	0	0	0	0	0	0	0	0	0	0		3.30959e-12	7.64088e-13	3.76141e-13	0	2.87441e-12	0	0	0	0	0	0	0	0	0	0	0	0	0	0	0	0	0	0	0
443.166	60	2	1	1	0	0	0	0	0	0	0	0	0	0	0	0	0	0	0	0	0	0	0	0		3.36569e-12	2.54696e-13	3.76141e-13	1.30833e-12	0	0	0	0	0	0	0	0	0	0	0	0	0	0	0	0	0	0	0	0
444.564	51	4	1	0	2	0	0	0	0	0	0	0	0	0	0	0	0	0	0	0	0	0	0	0		2.86083e-12	5.09392e-13	3.76141e-13	0	5.74882e-12	0	0	0	0	0	0	0	0	0	0	0	0	0	0	0	0	0	0	0
445.962	55	3	0	0	0	0	0	1	0	0	0	0	0	0	0	0	0	0	0	0	0	0	0	0		3.08521e-12	3.82044e-13	0	0	0	0	0	3.5325e-11	0	0	0	0	0	0	0	0	0	0	0	0	0	0	0	0
447.36	45	7	0	0	0	0	0	0	1	0	0	0	0	0	0	0	0	0	0	0	0	0	0	0		2.52427e-12	8.91436e-13	0	0	0	0	0	0	8.37333e-11	0	0	0	0	0	0	0	0	0	0	0	0	0	0	0
448.758	42	3	2	0	0	0	0	0	0	0	0	0	0	0	0	0	0	0	0	0	0	0	0	0		2.35598e-12	3.82044e-13	7.52281e-13	0	0	0	0	0	0	0	0	0	0	0	0	0	0	0	0	0	0	0	0	0
450.156	45	6	2	0	0	0	0	0	0	0	0	0	0	0	0	0	0	0	0	0	0	0	0	0		2.52427e-12	7.64088e-13	7.52281e-13	0	0	0	0	0	0	0	0	0	0	0	0	0	0	0	0	0	0	0	0	0
451.554	48	5	1	0	0	0	0	0	0	0	0	0	0	0	0	0	0	0	0	0	0	0	0	0		2.69255e-12	6.3674e-13	3.76141e-13	0	0	0	0	0	0	0	0	0	0	0	0	0	0	0	0	0	0	0	0	0
452.952	54	5	1	0	1	0	0	0	0	0	0	0	0	0	0	0	0	0	0	0	0	0	0	0		3.02912e-12	6.3674e-13	3.76141e-13	0	2.87441e-12	0	0	0	0	0	0	0	0	0	0	0	0	0	0	0	0	0	0	0
454.35	61	5	0	0	0	3	0	0	0	0	0	0	0	0	0	0	0	0	0	0	0	0	0	0		3.42178e-12	6.3674e-13	0	0	0	1.92835e-11	0	0	0	0	0	0	0	0	0	0	0	0	0	0	0	0	0	0
455.748	57	0	4	0	0	1	0	0	1	0	0	0	0	0	0	0	0	0	0	0	0	0	0	0		3.1974e-12	0	1.50456e-12	0	0	6.42784e-12	0	0	8.37333e-11	0	0	0	0	0	0	0	0	0	0	0	0	0	0	0
457.146	53	3	3	1	0	0	0	0	1	0	0	0	0	0	0	0	0	0	0	0	0	0	0	0		2.97302e-12	3.82044e-13	1.12842e-12	1.30833e-12	0	0	0	0	8.37333e-11	0	0	0	0	0	0	0	0	0	0	0	0	0	0	0
458.544	59	4	2	0	0	0	0	0	0	0	0	0	0	0	0	0	0	0	0	0	0	0	0	0		3.30959e-12	5.09392e-13	7.52281e-13	0	0	0	0	0	0	0	0	0	0	0	0	0	0	0	0	0	0	0	0	0
459.942	53	3	1	0	1	0	0	0	0	0	0	0	0	0	0	0	0	0	0	0	0	0	0	0		2.97302e-12	3.82044e-13	3.76141e-13	0	2.87441e-12	0	0	0	0	0	0	0	0	0	0	0	0	0	0	0	0	0	0	0
461.34	67	4	2	0	4	0	0	0	0	0	0	0	0	0	0	0	0	0	0	0	0	0	0	0		3.75835e-12	5.09392e-13	7.52281e-13	0	1.14976e-11	0	0	0	0	0	0	0	0	0	0	0	0	0	0	0	0	0	0	0
462.738	58	2	1	0	0	0	0	0	0	0	0	0	0	0	0	0	0	0	0	0	0	0	0	0		3.2535e-12	2.54696e-13	3.76141e-13	0	0	0	0	0	0	0	0	0	0	0	0	0	0	0	0	0	0	0	0	0
464.136	53	7	1	0	1	1	0	0	0	0	0	0	0	0	0	0	0	0	0	0	0	0	0	0		2.97302e-12	8.91436e-13	3.76141e-13	0	2.87441e-12	6.42784e-12	0	0	0	0	0	0	0	0	0	0	0	0	0	0	0	0	0	0
465.534	47	5	3	0	0	0	0	0	0	0	0	0	0	0	0	0	0	0	0	0	0	0	0	0		2.63646e-12	6.3674e-13	1.12842e-12	0	0	0	0	0	0	0	0	0	0	0	0	0	0	0	0	0	0	0	0	0
466.932	53	6	4	0	0	1	0	0	0	0	0	0	0	0	0	0	0	0	0	0	0	0	0	0		2.97302e-12	7.64088e-13	1.50456e-12	0	0	6.42784e-12	0	0	0	0	0	0	0	0	0	0	0	0	0	0	0	0	0	0
468.33	50	4	0	0	0	0	0	0	0	0	0	0	0	0	0	0	0	0	0	0	0	0	0	0		2.80474e-12	5.09392e-13	0	0	0	0	0	0	0	0	0	0	0	0	0	0	0	0	0	0	0	0	0	0
469.728	51	6	0	0	1	0	0	0	0	0	0	0	0	0	0	0	0	0	0	0	0	0	0	0		2.86083e-12	7.64088e-13	0	0	2.87441e-12	0	0	0	0	0	0	0	0	0	0	0	0	0	0	0	0	0	0	0
471.126	64	9	0	1	0	1	0	0	0	0	0	0	0	0	0	0	0	0	0	0	0	0	0	0		3.59007e-12	1.14613e-12	0	1.30833e-12	0	6.42784e-12	0	0	0	0	0	0	0	0	0	0	0	0	0	0	0	0	0	0
472.524	57	8	3	0	0	1	0	1	0	0	0	0	0	0	0	0	0	0	0	0	0	0	0	0		3.1974e-12	1.01878e-12	1.12842e-12	0	0	6.42784e-12	0	3.5325e-11	0	0	0	0	0	0	0	0	0	0	0	0	0	0	0	0
473.922	43	9	3	0	0	0	0	0	0	0	0	0	0	0	0	0	0	0	0	0	0	0	0	0		2.41208e-12	1.14613e-12	1.12842e-12	0	0	0	0	0	0	0	0	0	0	0	0	0	0	0	0	0	0	0	0	0
475.32	67	5	1	0	0	2	0	0	0	0	0	0	0	0	0	0	0	0	0	0	0	0	0	0		3.75835e-12	6.3674e-13	3.76141e-13	0	0	1.28557e-11	0	0	0	0	0	0	0	0	0	0	0	0	0	0	0	0	0	0
476.718	47	7	1	0	0	0	0	0	0	0	0	0	0	0	0	0	0	0	0	0	0	0	0	0		2.63646e-12	8.91436e-13	3.76141e-13	0	0	0	0	0	0	0	0	0	0	0	0	0	0	0	0	0	0	0	0	0
478.116	49	3	2	0	0	0	0	0	0	0	0	0	0	0	0	0	0	0	0	0	0	0	0	0		2.74864e-12	3.82044e-13	7.52281e-13	0	0	0	0	0	0	0	0	0	0	0	0	0	0	0	0	0	0	0	0	0
479.514	59	4	1	0	1	0	0	0	0	0	0	0	0	0	0	0	0	0	0	0	0	0	0	0		3.30959e-12	5.09392e-13	3.76141e-13	0	2.87441e-12	0	0	0	0	0	0	0	0	0	0	0	0	0	0	0	0	0	0	0
480.912	61	3	2	0	0	0	0	0	0	0	0	0	0	0	0	0	0	0	0	0	0	0	0	0		3.42178e-12	3.82044e-13	7.52281e-13	0	0	0	0	0	0	0	0	0	0	0	0	0	0	0	0	0	0	0	0	0
482.31	52	4	2	0	3	2	0	0	0	0	0	0	0	0	0	0	0	0	0	0	0	0	0	0		2.91693e-12	5.09392e-13	7.52281e-13	0	8.62323e-12	1.28557e-11	0	0	0	0	0	0	0	0	0	0	0	0	0	0	0	0	0	0
483.708	55	4	0	1	1	0	0	0	0	0	0	0	0	0	0	0	0	0	0	0	0	0	0	0		3.08521e-12	5.09392e-13	0	1.30833e-12	2.87441e-12	0	0	0	0	0	0	0	0	0	0	0	0	0	0	0	0	0	0	0
485.106	55	9	0	3	0	0	0	0	0	1	0	0	0	0	0	0	0	0	0	0	0	0	0	0		3.08521e-12	1.14613e-12	0	3.925e-12	0	0	0	0	0	1.83962e-10	0	0	0	0	0	0	0	0	0	0	0	0	0	0
486.504	52	8	1	0	1	1	0	0	0	0	0	0	0	0	0	0	0	0	0	0	0	0	0	0		2.91693e-12	1.01878e-12	3.76141e-13	0	2.87441e-12	6.42784e-12	0	0	0	0	0	0	0	0	0	0	0	0	0	0	0	0	0	0
487.902	57	6	0	0	0	0	0	0	0	0	0	0	0	0	0	0	0	0	0	0	0	0	0	0		3.1974e-12	7.64088e-13	0	0	0	0	0	0	0	0	0	0	0	0	0	0	0	0	0	0	0	0	0	0
489.3	50	5	4	0	1	1	0	0	0	0	0	0	0	0	0	0	0	0	0	0	0	0	0	0		2.80474e-12	6.3674e-13	1.50456e-12	0	2.87441e-12	6.42784e-12	0	0	0	0	0	0	0	0	0	0	0	0	0	0	0	0	0	0
490.698	69	6	3	0	1	0	0	0	0	0	0	0	0	0	0	0	0	0	0	0	0	0	0	0		3.87054e-12	7.64088e-13	1.12842e-12	0	2.87441e-12	0	0	0	0	0	0	0	0	0	0	0	0	0	0	0	0	0	0	0
492.096	65	2	2	0	0	0	0	0	0	0	0	0	0	0	0	0	0	0	0	0	0	0	0	0		3.64616e-12	2.54696e-13	7.52281e-13	0	0	0	0	0	0	0	0	0	0	0	0	0	0	0	0	0	0	0	0	0
493.494	49	5	1	1	0	0	0	0	0	0	0	0	0	0	0	0	0	0	0	0	0	0	0	0		2.74864e-12	6.3674e-13	3.76141e-13	1.30833e-12	0	0	0	0	0	0	0	0	0	0	0	0	0	0	0	0	0	0	0	0
494.892	59	2	0	0	0	0	0	0	0	0	0	0	0	0	0	0	0	0	0	0	0	0	0	0		3.30959e-12	2.54696e-13	0	0	0	0	0	0	0	0	0	0	0	0	0	0	0	0	0	0	0	0	0	0
496.29	53	3	2	0	0	3	0	0	0	0	0	0	0	0	0	0	0	0	0	0	0	0	0	0		2.97302e-12	3.82044e-13	7.52281e-13	0	0	1.92835e-11	0	0	0	0	0	0	0	0	0	0	0	0	0	0	0	0	0	0
497.688	48	4	1	0	0	0	0	0	0	0	0	0	0	0	0	0	0	0	0	0	0	0	0	0		2.69255e-12	5.09392e-13	3.76141e-13	0	0	0	0	0	0	0	0	0	0	0	0	0	0	0	0	0	0	0	0	0
499.086	57	1	2	0	1	1	0	0	0	0	0	0	0	0	0	0	0	0	0	0	0	0	0	0		3.1974e-12	1.27348e-13	7.52281e-13	0	2.87441e-12	6.42784e-12	0	0	0	0	0	0	0	0	0	0	0	0	0	0	0	0	0	0
500.484	35	6	1	0	0	0	0	0	0	0	0	0	0	0	0	0	0	0	0	0	0	0	0	0		1.96332e-12	7.64088e-13	3.76141e-13	0	0	0	0	0	0	0	0	0	0	0	0	0	0	0	0	0	0	0	0	0
501.882	62	6	3	1	0	0	0	0	0	0	0	0	0	0	0	0	0	0	0	0	0	0	0	0		3.47788e-12	7.64088e-13	1.12842e-12	1.30833e-12	0	0	0	0	0	0	0	0	0	0	0	0	0	0	0	0	0	0	0	0
503.28	54	4	4	0	0	0	1	0	0	0	0	0	0	0	0	0	0	0	0	0	0	0	0	0		3.02912e-12	5.09392e-13	1.50456e-12	0	0	0	1.59185e-11	0	0	0	0	0	0	0	0	0	0	0	0	0	0	0	0	0
504.678	51	8	1	2	0	2	0	0	0	0	0	0	0	0	0	0	0	0	0	0	0	0	0	0		2.86083e-12	1.01878e-12	3.76141e-13	2.61667e-12	0	1.28557e-11	0	0	0	0	0	0	0	0	0	0	0	0	0	0	0	0	0	0
506.076	74	19	4	1	1	0	1	0	0	0	0	0	0	0	0	0	0	0	0	0	0	0	0	0		4.15101e-12	2.41961e-12	1.50456e-12	1.30833e-12	2.87441e-12	0	1.59185e-11	0	0	0	0	0	0	0	0	0	0	0	0	0	0	0	0	0
507.474	58	7	3	0	2	1	1	0	0	0	0	0	0	0	0	0	0	0	0	0	0	0	0	0		3.2535e-12	8.91436e-13	1.12842e-12	0	5.74882e-12	6.42784e-12	1.59185e-11	0	0	0	0	0	0	0	0	0	0	0	0	0	0	0	0	0
508.872	68	4	2	2	0	0	0	0	0	0	0	0	0	0	0	0	0	0	0	0	0	0	0	0		3.81445e-12	5.09392e-13	7.52281e-13	2.61667e-12	0	0	0	0	0	0	0	0	0	0	0	0	0	0	0	0	0	0	0	0
510.27	75	4	2	1	0	0	0	0	1	0	1	0	0	0	0	0	0	0	0	0	0	0	0	0		4.20711e-12	5.09392e-13	7.52281e-13	1.30833e-12	0	0	0	0	8.37333e-11	0	3.59301e-10	0	0	0	0	0	0	0	0	0	0	0	0	0
511.668	76	9	2	0	2	0	0	1	0	0	0	0	0	0	0	0	0	0	0	0	0	0	0	0		4.2632e-12	1.14613e-12	7.52281e-13	0	5.74882e-12	0	0	3.5325e-11	0	0	0	0	0	0	0	0	0	0	0	0	0	0	0	0
513.066	90	6	2	1	0	1	1	0	1	1	0	0	0	0	0	0	0	0	0	0	0	0	0	0		5.04853e-12	7.64088e-13	7.52281e-13	1.30833e-12	0	6.42784e-12	1.59185e-11	0	8.37333e-11	1.83962e-10	0	0	0	0	0	0	0	0	0	0	0	0	0	0
514.464	63	6	0	1	1	0	0	0	0	0	0	0	0	0	0	0	0	0	0	0	0	0	0	0		3.53397e-12	7.64088e-13	0	1.30833e-12	2.87441e-12	0	0	0	0	0	0	0	0	0	0	0	0	0	0	0	0	0	0	0
515.862	61	5	3	0	0	0	0	0	1	0	0	0	0	0	0	0	0	0	0	0	0	0	0	0		3.42178e-12	6.3674e-13	1.12842e-12	0	0	0	0	0	8.37333e-11	0	0	0	0	0	0	0	0	0	0	0	0	0	0	0
517.26	52	5	3	0	1	0	0	0	0	0	0	0	0	0	0	0	0	0	0	0	0	0	0	0		2.91693e-12	6.3674e-13	1.12842e-12	0	2.87441e-12	0	0	0	0	0	0	0	0	0	0	0	0	0	0	0	0	0	0	0
518.658	62	8	0	0	1	1	1	0	0	0	0	0	0	0	0	0	0	0	0	0	0	0	0	0		3.47788e-12	1.01878e-12	0	0	2.87441e-12	6.42784e-12	1.59185e-11	0	0	0	0	0	0	0	0	0	0	0	0	0	0	0	0	0
520.056	88	7	7	1	0	0	1	0	0	0	0	0	0	0	0	0	0	0	0	0	0	0	0	0		4.93634e-12	8.91436e-13	2.63298e-12	1.30833e-12	0	0	1.59185e-11	0	0	0	0	0	0	0	0	0	0	0	0	0	0	0	0	0
521.454	79	8	0	2	1	0	0	0	0	0	0	0	0	0	0	0	0	0	0	0	0	0	0	0		4.43149e-12	1.01878e-12	0	2.61667e-12	2.87441e-12	0	0	0	0	0	0	0	0	0	0	0	0	0	0	0	0	0	0	0
522.852	110	15	0	0	2	0	1	0	0	0	0	0	0	0	0	0	0	0	0	0	0	0	0	0		6.17043e-12	1.91022e-12	0	0	5.74882e-12	0	1.59185e-11	0	0	0	0	0	0	0	0	0	0	0	0	0	0	0	0	0
524.25	68	11	2	0	0	0	0	0	0	0	0	0	0	0	0	0	0	0	0	0	0	0	0	0		3.81445e-12	1.40083e-12	7.52281e-13	0	0	0	0	0	0	0	0	0	0	0	0	0	0	0	0	0	0	0	0	0
525.648	70	7	3	0	0	1	0	0	0	0	0	0	0	0	0	0	0	0	0	0	0	0	0	0		3.92664e-12	8.91436e-13	1.12842e-12	0	0	6.42784e-12	0	0	0	0	0	0	0	0	0	0	0	0	0	0	0	0	0	0
527.046	78	15	7	0	1	0	0	0	0	0	0	0	0	0	0	0	0	0	0	0	0	0	0	0		4.37539e-12	1.91022e-12	2.63298e-12	0	2.87441e-12	0	0	0	0	0	0	0	0	0	0	0	0	0	0	0	0	0	0	0
528.444	156	28	7	2	1	2	1	0	0	0	0	0	0	0	0	0	0	0	0	0	0	0	0	0		8.75079e-12	3.56574e-12	2.63298e-12	2.61667e-12	2.87441e-12	1.28557e-11	1.59185e-11	0	0	0	0	0	0	0	0	0	0	0	0	0	0	0	0	0
529.842	106	8	3	2	2	1	1	1	0	1	0	0	0	0	0	0	0	0	0	0	0	0	0	0		5.94605e-12	1.01878e-12	1.12842e-12	2.61667e-12	5.74882e-12	6.42784e-12	1.59185e-11	3.5325e-11	0	1.83962e-10	0	0	0	0	0	0	0	0	0	0	0	0	0	0
531.24	80	7	7	0	1	2	0	0	0	0	0	0	0	0	0	0	0	0	0	0	0	0	0	0		4.48758e-12	8.91436e-13	2.63298e-12	0	2.87441e-12	1.28557e-11	0	0	0	0	0	0	0	0	0	0	0	0	0	0	0	0	0	0
532.638	78	3	4	0	1	0	0	0	0	0	0	0	0	0	0	0	0	0	0	0	0	0	0	0		4.37539e-12	3.82044e-13	1.50456e-12	0	2.87441e-12	0	0	0	0	0	0	0	0	0	0	0	0	0	0	0	0	0	0	0
534.036	43	3	2	0	1	1	0	0	0	0	0	0	0	0	0	0	0	0	0	0	0	0	0	0		2.41208e-12	3.82044e-13	7.52281e-13	0	2.87441e-12	6.42784e-12	0	0	0	0	0	0	0	0	0	0	0	0	0	0	0	0	0	0
535.434	45	6	0	0	0	0	0	0	0	0	0	0	0	0	0	0	0	0	0	0	0	0	0	0		2.52427e-12	7.64088e-13	0	0	0	0	0	0	0	0	0	0	0	0	0	0	0	0	0	0	0	0	0	0
536.832	57	1	2	0	1	0	0	0	0	0	0	0	0	0	0	0	0	0	0	0	0	0	0	0		3.1974e-12	1.27348e-13	7.52281e-13	0	2.87441e-12	0	0	0	0	0	0	0	0	0	0	0	0	0	0	0	0	0	0	0
538.23	76	10	2	0	0	1	1	0	0	0	0	0	0	0	0	0	0	0	0	0	0	0	0	0		4.2632e-12	1.27348e-12	7.52281e-13	0	0	6.42784e-12	1.59185e-11	0	0	0	0	0	0	0	0	0	0	0	0	0	0	0	0	0
539.628	52	6	1	0	2	0	0	0	0	1	0	0	0	0	0	0	0	0	0	0	0	0	0	0		2.91693e-12	7.64088e-13	3.76141e-13	0	5.74882e-12	0	0	0	0	1.83962e-10	0	0	0	0	0	0	0	0	0	0	0	0	0	0
541.026	89	26	2	2	2	0	1	0	0	1	0	0	0	0	0	0	0	0	0	0	0	0	0	0		4.99244e-12	3.31105e-12	7.52281e-13	2.61667e-12	5.74882e-12	0	1.59185e-11	0	0	1.83962e-10	0	0	0	0	0	0	0	0	0	0	0	0	0	0
542.424	149	51	14	6	3	6	1	0	0	0	0	0	0	0	0	0	0	0	0	0	0	0	0	0		8.35812e-12	6.49474e-12	5.26597e-12	7.85e-12	8.62323e-12	3.8567e-11	1.59185e-11	0	0	0	0	0	0	0	0	0	0	0	0	0	0	0	0	0
543.822	203	65	12	6	0	0	2	1	1	0	0	0	0	0	0	0	0	0	0	0	0	0	0	0		1.13872e-11	8.27762e-12	4.51369e-12	7.85e-12	0	0	3.1837e-11	3.5325e-11	8.37333e-11	0	0	0	0	0	0	0	0	0	0	0	0	0	0	0
545.22	141	43	12	1	6	1	5	1	0	0	0	0	0	0	0	0	0	0	0	0	0	0	0	0		7.90937e-12	5.47596e-12	4.51369e-12	1.30833e-12	1.72465e-11	6.42784e-12	7.95925e-11	3.5325e-11	0	0	0	0	0	0	0	0	0	0	0	0	0	0	0	0
546.618	192	27	14	4	4	2	0	0	0	0	0	0	0	0	0	0	0	0	0	0	0	0	0	0		1.07702e-11	3.43839e-12	5.26597e-12	5.23333e-12	1.14976e-11	1.28557e-11	0	0	0	0	0	0	0	0	0	0	0	0	0	0	0	0	0	0
548.016	152	36	15	1	5	1	3	1	0	0	0	0	0	0	0	0	0	0	0	0	0	0	0	0		8.52641e-12	4.58453e-12	5.64211e-12	1.30833e-12	1.4372e-11	6.42784e-12	4.77555e-11	3.5325e-11	0	0	0	0	0	0	0	0	0	0	0	0	0	0	0	0
549.414	137	31	14	3	7	2	2	2	0	0	0	0	0	0	0	0	0	0	0	0	0	0	0	0		7.68499e-12	3.94779e-12	5.26597e-12	3.925e-12	2.01209e-11	1.28557e-11	3.1837e-11	7.065e-11	0	0	0	0	0	0	0	0	0	0	0	0	0	0	0	0
550.812	177	40	7	3	8	3	2	0	0	0	0	0	0	0	0	0	0	0	0	0	0	0	0	0		9.92878e-12	5.09392e-12	2.63298e-12	3.925e-12	2.29953e-11	1.92835e-11	3.1837e-11	0	0	0	0	0	0	0	0	0	0	0	0	0	0	0	0	0
552.21	159	51	10	1	1	2	1	0	0	0	0	0	0	0	0	0	0	0	0	0	0	0	0	0		8.91907e-12	6.49474e-12	3.76141e-12	1.30833e-12	2.87441e-12	1.28557e-11	1.59185e-11	0	0	0	0	0	0	0	0	0	0	0	0	0	0	0	0	0
553.608	197	40	12	1	2	5	1	1	0	0	0	0	0	0	0	0	0	0	0	0	0	0	0	0		1.10507e-11	5.09392e-12	4.51369e-12	1.30833e-12	5.74882e-12	3.21392e-11	1.59185e-11	3.5325e-11	0	0	0	0	0	0	0	0	0	0	0	0	0	0	0	0
555.006	149	47	15	3	7	3	1	0	1	0	0	0	0	0	0	0	0	0	0	0	0	0	0	0		8.35812e-12	5.98535e-12	5.64211e-12	3.925e-12	2.01209e-11	1.92835e-11	1.59185e-11	0	8.37333e-11	0	0	0	0	0	0	0	0	0	0	0	0	0	0	0
556.404	144	39	11	1	6	3	2	1	0	0	0	0	0	0	0	0	0	0	0	0	0	0	0	0		8.07765e-12	4.96657e-12	4.13755e-12	1.30833e-12	1.72465e-11	1.92835e-11	3.1837e-11	3.5325e-11	0	0	0	0	0	0	0	0	0	0	0	0	0	0	0	0
557.802	165	37	14	2	3	3	3	2	1	1	0	0	0	0	0	0	0	0	0	0	0	0	0	0		9.25564e-12	4.71187e-12	5.26597e-12	2.61667e-12	8.62323e-12	1.92835e-11	4.77555e-11	7.065e-11	8.37333e-11	1.83962e-10	0	0	0	0	0	0	0	0	0	0	0	0	0	0
559.2	127	42	11	3	5	1	3	0	1	0	0	0	0	0	0	0	0	0	0	0	0	0	0	0		7.12404e-12	5.34861e-12	4.13755e-12	3.925e-12	1.4372e-11	6.42784e-12	4.77555e-11	0	8.37333e-11	0	0	0	0	0	0	0	0	0	0	0	0	0	0	0
560.598	159	41	15	3	5	1	0	3	1	0	0	0	0	0	0	0	0	0	0	0	0	0	0	0		8.91907e-12	5.22127e-12	5.64211e-12	3.925e-12	1.4372e-11	6.42784e-12	0	1.05975e-10	8.37333e-11	0	0	0	0	0	0	0	0	0	0	0	0	0	0	0
561.996	162	32	11	3	4	1	3	0	0	0	0	0	0	0	0	0	0	0	0	0	0	0	0	0		9.08736e-12	4.07513e-12	4.13755e-12	3.925e-12	1.14976e-11	6.42784e-12	4.77555e-11	0	0	0	0	0	0	0	0	0	0	0	0	0	0	0	0	0
563.394	80	5	2	0	0	0	1	0	0	0	0	0	0	0	0	0	0	0	0	0	0	0	0	0		4.48758e-12	6.3674e-13	7.52281e-13	0	0	0	1.59185e-11	0	0	0	0	0	0	0	0	0	0	0	0	0	0	0	0	0
564.792	88	11	5	4	2	0	1	0	0	0	0	0	0	0	0	0	0	0	0	0	0	0	0	0		4.93634e-12	1.40083e-12	1.8807e-12	5.23333e-12	5.74882e-12	0	1.59185e-11	0	0	0	0	0	0	0	0	0	0	0	0	0	0	0	0	0
566.19	165	27	8	4	3	2	2	0	0	0	0	0	0	0	0	0	0	0	0	0	0	0	0	0		9.25564e-12	3.43839e-12	3.00912e-12	5.23333e-12	8.62323e-12	1.28557e-11	3.1837e-11	0	0	0	0	0	0	0	0	0	0	0	0	0	0	0	0	0
567.588	191	59	8	5	6	6	0	2	1	0	1	0	0	0	0	0	0	0	0	0	0	0	0	0		1.07141e-11	7.51353e-12	3.00912e-12	6.54167e-12	1.72465e-11	3.8567e-11	0	7.065e-11	8.37333e-11	0	3.59301e-10	0	0	0	0	0	0	0	0	0	0	0	0	0
568.986	192	50	18	3	7	8	5	0	0	0	0	0	0	0	0	0	0	0	0	0	0	0	0	0		1.07702e-11	6.3674e-12	6.77053e-12	3.925e-12	2.01209e-11	5.14227e-11	7.95925e-11	0	0	0	0	0	0	0	0	0	0	0	0	0	0	0	0	0
570.384	187	54	20	6	6	4	6	1	0	1	0	0	0	0	0	0	0	0	0	0	0	0	0	0		1.04897e-11	6.87679e-12	7.52281e-12	7.85e-12	1.72465e-11	2.57114e-11	9.55109e-11	3.5325e-11	0	1.83962e-10	0	0	0	0	0	0	0	0	0	0	0	0	0	0
571.782	181	41	19	2	4	3	2	1	2	0	0	0	0	0	0	0	0	0	0	0	0	0	0	0		1.01532e-11	5.22127e-12	7.14667e-12	2.61667e-12	1.14976e-11	1.92835e-11	3.1837e-11	3.5325e-11	1.67467e-10	0	0	0	0	0	0	0	0	0	0	0	0	0	0	0
573.18	179	41	12	4	4	2	3	0	0	0	0	0	0	0	0	0	0	0	0	0	0	0	0	0		1.0041e-11	5.22127e-12	4.51369e-12	5.23333e-12	1.14976e-11	1.28557e-11	4.77555e-11	0	0	0	0	0	0	0	0	0	0	0	0	0	0	0	0	0
574.578	162	38	9	3	6	4	1	0	0	0	0	0	1	0	0	0	0	1	0	0	0	0	0	0		9.08736e-12	4.83922e-12	3.38527e-12	3.925e-12	1.72465e-11	2.57114e-11	1.59185e-11	0	0	0	0	0	1.30833e-09	0	0	0	0	1.04667e-08	0	0	0	0	0	0
575.976	213	42	13	1	7	2	3	0	2	1	0	0	0	0	0	0	0	0	0	0	0	0	0	0		1.19482e-11	5.34861e-12	4.88983e-12	1.30833e-12	2.01209e-11	1.28557e-11	4.77555e-11	0	1.67467e-10	1.83962e-10	0	0	0	0	0	0	0	0	0	0	0	0	0	0
577.374	249	74	13	4	8	0	1	2	0	0	0	0	0	0	0	0	0	0	0	0	0	0	0	0		1.39676e-11	9.42375e-12	4.88983e-12	5.23333e-12	2.29953e-11	0	1.59185e-11	7.065e-11	0	0	0	0	0	0	0	0	0	0	0	0	0	0	0	0
578.772	179	35	7	3	3	2	1	2	1	0	0	0	0	0	0	0	0	0	0	0	0	0	0	0		1.0041e-11	4.45718e-12	2.63298e-12	3.925e-12	8.62323e-12	1.28557e-11	1.59185e-11	7.065e-11	8.37333e-11	0	0	0	0	0	0	0	0	0	0	0	0	0	0	0
580.17	125	28	9	5	3	4	2	1	0	0	0	0	0	0	0	0	0	0	0	0	0	0	0	0		7.01185e-12	3.56574e-12	3.38527e-12	6.54167e-12	8.62323e-12	2.57114e-11	3.1837e-11	3.5325e-11	0	0	0	0	0	0	0	0	0	0	0	0	0	0	0	0
581.568	181	55	17	2	1	1	4	0	0	0	0	0	0	0	0	0	0	0	0	0	0	0	0	0		1.01532e-11	7.00414e-12	6.39439e-12	2.61667e-12	2.87441e-12	6.42784e-12	6.3674e-11	0	0	0	0	0	0	0	0	0	0	0	0	0	0	0	0	0
582.966	144	40	20	7	5	3	3	0	0	0	0	0	0	0	0	0	0	0	0	0	0	0	0	0		8.07765e-12	5.09392e-12	7.52281e-12	9.15833e-12	1.4372e-11	1.92835e-11	4.77555e-11	0	0	0	0	0	0	0	0	0	0	0	0	0	0	0	0	0
584.364	82	26	6	0	2	1	0	0	1	0	0	0	0	0	0	0	0	0	0	0	0	0	0	0		4.59977e-12	3.31105e-12	2.25684e-12	0	5.74882e-12	6.42784e-12	0	0	8.37333e-11	0	0	0	0	0	0	0	0	0	0	0	0	0	0	0
585.762	170	37	17	8	5	2	1	1	1	0	0	0	0	0	0	0	0	0	0	0	0	0	0	0		9.53611e-12	4.71187e-12	6.39439e-12	1.04667e-11	1.4372e-11	1.28557e-11	1.59185e-11	3.5325e-11	8.37333e-11	0	0	0	0	0	0	0	0	0	0	0	0	0	0	0
587.16	166	38	7	4	6	4	1	1	2	0	0	0	0	0	0	0	0	0	0	0	0	0	0	0		9.31174e-12	4.83922e-12	2.63298e-12	5.23333e-12	1.72465e-11	2.57114e-11	1.59185e-11	3.5325e-11	1.67467e-10	0	0	0	0	0	0	0	0	0	0	0	0	0	0	0
588.558	158	38	4	5	5	3	1	0	1	0	0	0	0	0	0	0	0	0	0	0	0	0	0	0		8.86298e-12	4.83922e-12	1.50456e-12	6.54167e-12	1.4372e-11	1.92835e-11	1.59185e-11	0	8.37333e-11	0	0	0	0	0	0	0	0	0	0	0	0	0	0	0
589.956	142	39	8	0	8	6	0	1	0	0	0	0	0	0	0	0	0	0	0	0	0	0	0	0		7.96546e-12	4.96657e-12	3.00912e-12	0	2.29953e-11	3.8567e-11	0	3.5325e-11	0	0	0	0	0	0	0	0	0	0	0	0	0	0	0	0
591.354	187	45	12	4	4	3	3	0	0	1	0	0	1	0	0	0	0	0	0	0	0	0	0	0		1.04897e-11	5.73066e-12	4.51369e-12	5.23333e-12	1.14976e-11	1.92835e-11	4.77555e-11	0	0	1.83962e-10	0	0	1.30833e-09	0	0	0	0	0	0	0	0	0	0	0
592.752	212	33	14	3	7	0	1	0	1	1	0	0	0	0	0	0	0	0	0	0	0	0	0	0		1.18921e-11	4.20248e-12	5.26597e-12	3.925e-12	2.01209e-11	0	1.59185e-11	0	8.37333e-11	1.83962e-10	0	0	0	0	0	0	0	0	0	0	0	0	0	0
594.15	176	49	11	4	3	3	1	0	0	0	0	0	0	0	0	0	0	0	0	0	0	0	0	0		9.87268e-12	6.24005e-12	4.13755e-12	5.23333e-12	8.62323e-12	1.92835e-11	1.59185e-11	0	0	0	0	0	0	0	0	0	0	0	0	0	0	0	0	0
595.548	216	52	15	2	0	2	0	2	0	0	0	0	0	0	0	0	0	0	0	0	0	0	0	0		1.21165e-11	6.62209e-12	5.64211e-12	2.61667e-12	0	1.28557e-11	0	7.065e-11	0	0	0	0	0	0	0	0	0	0	0	0	0	0	0	0
596.946	178	46	18	1	4	4	6	0	1	0	0	0	0	0	0	0	0	0	0	0	0	0	0	0		9.98487e-12	5.858e-12	6.77053e-12	1.30833e-12	1.14976e-11	2.57114e-11	9.55109e-11	0	8.37333e-11	0	0	0	0	0	0	0	0	0	0	0	0	0	0	0
598.344	9	3	1	0	0	0	0	0	0	0	0	0	0	0	0	0	0	0	0	0	0	0	0	0		5.04853e-13	3.82044e-13	3.76141e-13	0	0	0	0	0	0	0	0	0	0	0	0	0	0	0	0	0	0	0	0	0
599.742	73	14	2	1	0	1	1	0	0	1	0	0	0	0	0	0	0	0	0	0	0	0	0	0		4.09492e-12	1.78287e-12	7.52281e-13	1.30833e-12	0	6.42784e-12	1.59185e-11	0	0	1.83962e-10	0	0	0	0	0	0	0	0	0	0	0	0	0	0
601.14	97	9	9	3	0	3	0	0	0	0	0	0	0	0	0	0	0	0	0	0	0	0	0	0		5.44119e-12	1.14613e-12	3.38527e-12	3.925e-12	0	1.92835e-11	0	0	0	0	0	0	0	0	0	0	0	0	0	0	0	0	0	0
602.538	83	17	5	2	3	3	1	0	0	0	0	0	0	0	0	0	0	0	0	0	0	0	0	0		4.65587e-12	2.16491e-12	1.8807e-12	2.61667e-12	8.62323e-12	1.92835e-11	1.59185e-11	0	0	0	0	0	0	0	0	0	0	0	0	0	0	0	0	0
603.936	55	10	7	0	3	0	0	0	0	1	0	0	0	0	0	0	0	0	0	0	0	0	0	0		3.08521e-12	1.27348e-12	2.63298e-12	0	8.62323e-12	0	0	0	0	1.83962e-10	0	0	0	0	0	0	0	0	0	0	0	0	0	0
605.334	52	9	3	0	1	1	0	0	0	0	0	0	0	0	0	0	0	0	0	0	0	0	0	0		2.91693e-12	1.14613e-12	1.12842e-12	0	2.87441e-12	6.42784e-12	0	0	0	0	0	0	0	0	0	0	0	0	0	0	0	0	0	0
606.732	21	6	2	0	0	0	0	0	0	0	0	0	0	0	0	0	0	0	0	0	0	0	0	0		1.17799e-12	7.64088e-13	7.52281e-13	0	0	0	0	0	0	0	0	0	0	0	0	0	0	0	0	0	0	0	0	0
608.13	3	0	0	0	0	0	0	0	0	0	0	0	0	0	0	0	0	0	0	0	0	0	0	0		1.68284e-13	0	0	0	0	0	0	0	0	0	0	0	0	0	0	0	0	0	0	0	0	0	0	0
609.528	7	0	0	0	0	0	0	0	0	0	0	0	0	0	0	0	0	0	0	0	0	0	0	0		3.92664e-13	0	0	0	0	0	0	0	0	0	0	0	0	0	0	0	0	0	0	0	0	0	0	0
610.926	8	0	0	0	0	0	0	0	0	0	0	0	0	0	0	0	0	0	0	0	0	0	0	0		4.48758e-13	0	0	0	0	0	0	0	0	0	0	0	0	0	0	0	0	0	0	0	0	0	0	0
612.324	47	1	1	0	2	0	0	0	0	0	0	0	0	0	0	0	0	0	0	0	0	0	0	0		2.63646e-12	1.27348e-13	3.76141e-13	0	5.74882e-12	0	0	0	0	0	0	0	0	0	0	0	0	0	0	0	0	0	0	0
613.722	49	3	1	0	0	0	0	0	0	0	0	0	0	0	0	1	0	0	0	0	0	0	0	0		2.74864e-12	3.82044e-13	3.76141e-13	0	0	0	0	0	0	0	0	0	0	0	0	5.35893e-09	0	0	0	0	0	0	0	0
615.12	39	1	2	0	2	0	0	0	0	0	0	1	0	0	0	0	0	0	0	0	0	0	0	0		2.1877e-12	1.27348e-13	7.52281e-13	0	5.74882e-12	0	0	0	0	0	0	6.69867e-10	0	0	0	0	0	0	0	0	0	0	0	0
616.518	1	0	0	0	0	0	0	0	0	0	0	0	0	0	0	0	0	0	0	0	0	0	0	0		5.60948e-14	0	0	0	0	0	0	0	0	0	0	0	0	0	0	0	0	0	0	0	0	0	0	0
617.916	7	0	0	0	0	0	0	0	0	0	0	0	0	0	0	0	0	0	0	0	0	0	0	0		3.92664e-13	0	0	0	0	0	0	0	0	0	0	0	0	0	0	0	0	0	0	0	0	0	0	0
619.314	2	0	0	0	0	0	0	0	0	0	0	0	0	0	0	0	0	0	0	0	0	0	0	0		1.1219e-13	0	0	0	0	0	0	0	0	0	0	0	0	0	0	0	0	0	0	0	0	0	0	0
620.712	8	1	1	0	0	0	0	0	0	0	0	0	0	0	0	0	0	0	0	0	0	0	0	0		4.48758e-13	1.27348e-13	3.76141e-13	0	0	0	0	0	0	0	0	0	0	0	0	0	0	0	0	0	0	0	0	0
622.11	1	0	0	0	0	0	0	0	0	0	0	0	0	0	0	0	0	0	0	0	0	0	0	0		5.60948e-14	0	0	0	0	0	0	0	0	0	0	0	0	0	0	0	0	0	0	0	0	0	0	0
623.508	32	5	1	0	0	0	0	0	1	0	0	0	0	0	0	0	0	0	0	0	0	0	0	0		1.79503e-12	6.3674e-13	3.76141e-13	0	0	0	0	0	8.37333e-11	0	0	0	0	0	0	0	0	0	0	0	0	0	0	0
624.906	13	1	0	0	0	0	0	0	0	0	0	1	0	0	0	0	0	0	0	0	0	0	0	0		7.29232e-13	1.27348e-13	0	0	0	0	0	0	0	0	0	6.69867e-10	0	0	0	0	0	0	0	0	0	0	0	0
626.304	2	0	0	0	0	0	0	0	0	0	0	0	0	0	0	0	0	0	0	0	0	0	0	0		1.1219e-13	0	0	0	0	0	0	0	0	0	0	0	0	0	0	0	0	0	0	0	0	0	0	0
627.702	0	0	0	0	0	0	0	0	0	0	0	0	0	0	0	0	0	0	0	0	0	0	0	0		0	0	0	0	0	0	0	0	0	0	0	0	0	0	0	0	0	0	0	0	0	0	0	0
629.1	4	0	0	0	0	0	0	0	0	0	0	0	0	0	0	0	0	0	0	0	0	0	0	0		2.24379e-13	0	0	0	0	0	0	0	0	0	0	0	0	0	0	0	0	0	0	0	0	0	0	0
630.498	2	0	0	0	0	0	0	0	0	0	0	0	0	0	0	0	0	0	0	0	0	0	0	0		1.1219e-13	0	0	0	0	0	0	0	0	0	0	0	0	0	0	0	0	0	0	0	0	0	0	0
631.896	11	1	0	0	0	0	0	0	0	0	0	0	0	0	0	0	0	0	0	0	0	0	0	0		6.17043e-13	1.27348e-13	0	0	0	0	0	0	0	0	0	0	0	0	0	0	0	0	0	0	0	0	0	0
633.294	14	2	1	0	0	0	0	0	0	0	0	0	0	0	0	0	0	0	0	0	0	0	0	0		7.85327e-13	2.54696e-13	3.76141e-13	0	0	0	0	0	0	0	0	0	0	0	0	0	0	0	0	0	0	0	0	0
634.692	26	2	0	0	1	0	0	0	0	0	0	0	0	0	0	0	0	0	0	0	0	0	0	0		1.45846e-12	2.54696e-13	0	0	2.87441e-12	0	0	0	0	0	0	0	0	0	0	0	0	0	0	0	0	0	0	0
636.09	66	3	1	0	0	0	0	0	1	0	0	0	0	0	0	0	0	0	0	0	0	0	0	0		3.70226e-12	3.82044e-13	3.76141e-13	0	0	0	0	0	8.37333e-11	0	0	0	0	0	0	0	0	0	0	0	0	0	0	0
637.488	7	0	1	0	0	0	0	2	0	0	0	1	0	0	0	0	0	0	0	0	0	0	0	0		3.92664e-13	0	3.76141e-13	0	0	0	0	7.065e-11	0	0	0	6.69867e-10	0	0	0	0	0	0	0	0	0	0	0	0
638.886	36	5	3	1	0	1	1	0	0	0	0	0	0	0	0	0	0	0	0	0	0	0	0	0		2.01941e-12	6.3674e-13	1.12842e-12	1.30833e-12	0	6.42784e-12	1.59185e-11	0	0	0	0	0	0	0	0	0	0	0	0	0	0	0	0	0
640.284	21	1	0	0	0	0	1	0	0	1	0	0	0	0	0	0	0	0	0	0	0	0	0	0		1.17799e-12	1.27348e-13	0	0	0	0	1.59185e-11	0	0	1.83962e-10	0	0	0	0	0	0	0	0	0	0	0	0	0	0
641.682	47	13	10	3	2	7	4	2	1	2	0	0	0	0	0	0	0	0	0	0	0	0	0	0		2.63646e-12	1.65552e-12	3.76141e-12	3.925e-12	5.74882e-12	4.49949e-11	6.3674e-11	7.065e-11	8.37333e-11	3.67924e-10	0	0	0	0	0	0	0	0	0	0	0	0	0	0
643.08	28	4	5	2	2	3	5	1	2	0	1	0	0	1	0	0	0	0	0	0	0	0	0	0		1.57065e-12	5.09392e-13	1.8807e-12	2.61667e-12	5.74882e-12	1.92835e-11	7.95925e-11	3.5325e-11	1.67467e-10	0	3.59301e-10	0	0	2.2608e-09	0	0	0	0	0	0	0	0	0	0
644.478	47	4	1	1	4	3	2	0	1	0	0	0	0	0	0	0	0	0	0	0	0	0	0	0		2.63646e-12	5.09392e-13	3.76141e-13	1.30833e-12	1.14976e-11	1.92835e-11	3.1837e-11	0	8.37333e-11	0	0	0	0	0	0	0	0	0	0	0	0	0	0	0
645.876	1	0	0	0	0	0	0	1	0	0	0	0	0	0	0	0	0	0	0	0	0	0	0	0		5.60948e-14	0	0	0	0	0	0	3.5325e-11	0	0	0	0	0	0	0	0	0	0	0	0	0	0	0	0
647.274	10	1	0	0	0	0	1	0	0	0	1	1	0	0	0	0	0	0	0	0	0	0	0	0		5.60948e-13	1.27348e-13	0	0	0	0	1.59185e-11	0	0	0	3.59301e-10	6.69867e-10	0	0	0	0	0	0	0	0	0	0	0	0
648.672	7	1	0	0	0	0	0	2	0	0	0	0	0	0	0	0	0	0	0	0	0	0	0	0		3.92664e-13	1.27348e-13	0	0	0	0	0	7.065e-11	0	0	0	0	0	0	0	0	0	0	0	0	0	0	0	0
650.07	20	7	1	2	1	1	1	0	1	0	0	0	0	0	0	0	0	0	0	0	0	0	0	0		1.1219e-12	8.91436e-13	3.76141e-13	2.61667e-12	2.87441e-12	6.42784e-12	1.59185e-11	0	8.37333e-11	0	0	0	0	0	0	0	0	0	0	0	0	0	0	0
651.468	3	0	0	0	1	0	0	0	0	0	0	0	0	0	0	0	0	0	0	0	0	0	0	0		1.68284e-13	0	0	0	2.87441e-12	0	0	0	0	0	0	0	0	0	0	0	0	0	0	0	0	0	0	0
652.866	0	0	0	1	0	0	0	0	0	0	0	0	0	0	0	0	0	0	0	0	0	0	0	0		0	0	0	1.30833e-12	0	0	0	0	0	0	0	0	0	0	0	0	0	0	0	0	0	0	0	0
654.264	4	0	1	0	0	0	1	1	0	1	0	0	0	0	0	0	0	0	0	0	0	0	0	0		2.24379e-13	0	3.76141e-13	0	0	0	1.59185e-11	3.5325e-11	0	1.83962e-10	0	0	0	0	0	0	0	0	0	0	0	0	0	0
655.662	3	1	0	0	0	0	0	0	0	0	0	0	0	0	0	0	0	0	0	0	0	0	0	0		1.68284e-13	1.27348e-13	0	0	0	0	0	0	0	0	0	0	0	0	0	0	0	0	0	0	0	0	0	0
657.06	1	0	0	0	0	1	0	0	0	0	0	0	0	0	0	0	0	0	0	0	0	0	0	0		5.60948e-14	0	0	0	0	6.42784e-12	0	0	0	0	0	0	0	0	0	0	0	0	0	0	0	0	0	0
658.458	1	0	0	0	0	0	1	0	0	0	0	0	0	0	0	0	0	0	0	0	0	0	0	0		5.60948e-14	0	0	0	0	0	1.59185e-11	0	0	0	0	0	0	0	0	0	0	0	0	0	0	0	0	0
659.856	2	0	0	0	0	0	0	0	0	0	0	0	0	0	0	0	0	0	0	0	0	0	0	0		1.1219e-13	0	0	0	0	0	0	0	0	0	0	0	0	0	0	0	0	0	0	0	0	0	0	0
661.254	3	0	0	0	0	0	0	0	0	0	0	0	0	0	0	0	0	0	0	0	0	0	0	0		1.68284e-13	0	0	0	0	0	0	0	0	0	0	0	0	0	0	0	0	0	0	0	0	0	0	0
662.652	1	0	0	0	0	0	0	0	0	0	0	0	0	0	0	0	0	0	0	0	0	0	0	0		5.60948e-14	0	0	0	0	0	0	0	0	0	0	0	0	0	0	0	0	0	0	0	0	0	0	0
664.05	2	0	0	0	0	0	0	0	0	0	0	0	0	0	0	0	0	0	0	0	0	0	0	0		1.1219e-13	0	0	0	0	0	0	0	0	0	0	0	0	0	0	0	0	0	0	0	0	0	0	0
665.448	1	0	0	0	0	0	0	0	0	0	0	0	0	0	0	0	0	0	0	0	0	0	0	0		5.60948e-14	0	0	0	0	0	0	0	0	0	0	0	0	0	0	0	0	0	0	0	0	0	0	0
666.846	1	0	0	0	0	0	0	0	0	0	0	0	0	0	0	0	0	0	0	0	0	0	0	0		5.60948e-14	0	0	0	0	0	0	0	0	0	0	0	0	0	0	0	0	0	0	0	0	0	0	0
668.244	1	0	0	0	0	0	0	0	0	0	0	0	0	0	0	0	0	0	0	0	0	0	0	0		5.60948e-14	0	0	0	0	0	0	0	0	0	0	0	0	0	0	0	0	0	0	0	0	0	0	0
669.642	8	2	0	1	1	1	2	1	2	0	0	0	0	0	0	0	0	0	0	0	0	0	0	0		4.48758e-13	2.54696e-13	0	1.30833e-12	2.87441e-12	6.42784e-12	3.1837e-11	3.5325e-11	1.67467e-10	0	0	0	0	0	0	0	0	0	0	0	0	0	0	0
671.04	67	19	7	5	7	6	1	1	0	2	1	1	0	0	0	0	0	0	0	0	0	0	0	0		3.75835e-12	2.41961e-12	2.63298e-12	6.54167e-12	2.01209e-11	3.8567e-11	1.59185e-11	3.5325e-11	0	3.67924e-10	3.59301e-10	6.69867e-10	0	0	0	0	0	0	0	0	0	0	0	0
672.438	57	10	6	0	8	8	7	4	0	1	1	1	0	0	0	0	0	0	0	0	0	0	0	0		3.1974e-12	1.27348e-12	2.25684e-12	0	2.29953e-11	5.14227e-11	1.11429e-10	1.413e-10	0	1.83962e-10	3.59301e-10	6.69867e-10	0	0	0	0	0	0	0	0	0	0	0	0
673.836	50	7	1	1	2	3	2	3	1	4	0	0	0	0	0	0	0	0	0	0	0	0	0	0		2.80474e-12	8.91436e-13	3.76141e-13	1.30833e-12	5.74882e-12	1.92835e-11	3.1837e-11	1.05975e-10	8.37333e-11	7.35849e-10	0	0	0	0	0	0	0	0	0	0	0	0	0	0
675.234	22	15	4	3	6	11	11	5	6	1	2	1	1	1	0	0	0	0	1	0	0	0	0	0		1.23409e-12	1.91022e-12	1.50456e-12	3.925e-12	1.72465e-11	7.07063e-11	1.75103e-10	1.76625e-10	5.024e-10	1.83962e-10	7.18602e-10	6.69867e-10	1.30833e-09	2.2608e-09	0	0	0	0	1.39311e-08	0	0	0	0	0
676.632	51	10	9	2	6	5	9	5	6	1	1	0	1	0	1	0	0	0	0	0	0	0	0	0		2.86083e-12	1.27348e-12	3.38527e-12	2.61667e-12	1.72465e-11	3.21392e-11	1.43266e-10	1.76625e-10	5.024e-10	1.83962e-10	3.59301e-10	0	1.30833e-09	0	3.59007e-09	0	0	0	0	0	0	0	0	0
678.03	42	10	5	1	5	5	7	1	4	2	0	0	3	2	0	0	0	0	0	0	0	0	0	0		2.35598e-12	1.27348e-12	1.8807e-12	1.30833e-12	1.4372e-11	3.21392e-11	1.11429e-10	3.5325e-11	3.34933e-10	3.67924e-10	0	0	3.925e-09	4.5216e-09	0	0	0	0	0	0	0	0	0	0
679.428	21	6	4	3	2	3	5	1	2	1	0	3	0	1	0	0	0	0	0	0	0	0	0	0		1.17799e-12	7.64088e-13	1.50456e-12	3.925e-12	5.74882e-12	1.92835e-11	7.95925e-11	3.5325e-11	1.67467e-10	1.83962e-10	0	2.0096e-09	0	2.2608e-09	0	0	0	0	0	0	0	0	0	0
680.826	9	1	0	1	2	2	0	2	0	0	0	0	0	0	0	0	0	0	0	0	0	0	0	0		5.04853e-13	1.27348e-13	0	1.30833e-12	5.74882e-12	1.28557e-11	0	7.065e-11	0	0	0	0	0	0	0	0	0	0	0	0	0	0	0	0
682.224	1	0	0	0	0	0	0	0	0	0	0	0	0	0	0	0	0	0	0	0	0	0	0	0		5.60948e-14	0	0	0	0	0	0	0	0	0	0	0	0	0	0	0	0	0	0	0	0	0	0	0
683.622	40	2	2	0	0	1	0	1	0	0	0	0	0	0	0	0	0	0	0	0	0	0	0	0		2.24379e-12	2.54696e-13	7.52281e-13	0	0	6.42784e-12	0	3.5325e-11	0	0	0	0	0	0	0	0	0	0	0	0	0	0	0	0
685.02	13	0	1	0	0	0	0	0	1	0	0	0	0	0	0	0	0	0	0	0	0	0	0	0		7.29232e-13	0	3.76141e-13	0	0	0	0	0	8.37333e-11	0	0	0	0	0	0	0	0	0	0	0	0	0	0	0
686.418	12	1	0	0	1	0	0	0	0	0	0	0	0	0	0	0	0	0	0	0	0	0	0	0		6.73137e-13	1.27348e-13	0	0	2.87441e-12	0	0	0	0	0	0	0	0	0	0	0	0	0	0	0	0	0	0	0
687.816	0	0	0	0	0	0	0	0	0	0	0	0	1	0	0	0	0	0	0	0	0	0	0	0		0	0	0	0	0	0	0	0	0	0	0	0	1.30833e-09	0	0	0	0	0	0	0	0	0	0	0
689.214	1	1	1	0	0	0	0	0	0	0	0	0	0	0	0	0	0	0	0	0	0	0	0	0		5.60948e-14	1.27348e-13	3.76141e-13	0	0	0	0	0	0	0	0	0	0	0	0	0	0	0	0	0	0	0	0	0
690.612	29	5	1	2	0	0	0	1	0	1	0	0	0	0	0	0	0	0	0	0	0	0	0	0		1.62675e-12	6.3674e-13	3.76141e-13	2.61667e-12	0	0	0	3.5325e-11	0	1.83962e-10	0	0	0	0	0	0	0	0	0	0	0	0	0	0
692.01	2	0	0	0	0	0	0	0	0	0	0	0	0	0	0	0	0	0	0	0	0	0	0	0		1.1219e-13	0	0	0	0	0	0	0	0	0	0	0	0	0	0	0	0	0	0	0	0	0	0	0
693.408	34	5	3	1	0	0	1	0	2	0	0	0	0	0	0	0	0	0	0	0	0	0	0	0		1.90722e-12	6.3674e-13	1.12842e-12	1.30833e-12	0	0	1.59185e-11	0	1.67467e-10	0	0	0	0	0	0	0	0	0	0	0	0	0	0	0
694.806	23	2	1	0	1	1	0	1	0	1	0	0	0	0	0	0	0	0	0	0	0	0	0	0		1.29018e-12	2.54696e-13	3.76141e-13	0	2.87441e-12	6.42784e-12	0	3.5325e-11	0	1.83962e-10	0	0	0	0	0	0	0	0	0	0	0	0	0	0
696.204	28	1	1	0	0	0	0	0	0	0	0	0	0	0	0	0	0	0	0	0	0	0	0	0		1.57065e-12	1.27348e-13	3.76141e-13	0	0	0	0	0	0	0	0	0	0	0	0	0	0	0	0	0	0	0	0	0
697.602	40	2	0	1	0	0	0	0	0	0	0	0	0	0	0	0	0	0	0	0	0	0	0	0		2.24379e-12	2.54696e-13	0	1.30833e-12	0	0	0	0	0	0	0	0	0	0	0	0	0	0	0	0	0	0	0	0
699	20	5	0	0	0	1	0	0	0	0	0	0	0	0	0	0	0	0	0	0	0	0	0	0		1.1219e-12	6.3674e-13	0	0	0	6.42784e-12	0	0	0	0	0	0	0	0	0	0	0	0	0	0	0	0	0	0
700.398	39	5	0	0	0	0	0	0	0	0	0	0	0	0	0	0	0	0	0	0	0	0	0	0		2.1877e-12	6.3674e-13	0	0	0	0	0	0	0	0	0	0	0	0	0	0	0	0	0	0	0	0	0	0
701.796	37	5	2	0	0	0	0	0	0	0	0	0	0	0	0	0	0	0	0	0	0	0	0	0		2.07551e-12	6.3674e-13	7.52281e-13	0	0	0	0	0	0	0	0	0	0	0	0	0	0	0	0	0	0	0	0	0
703.194	42	4	0	2	0	0	0	1	0	0	0	0	0	0	0	0	0	0	0	0	0	0	0	0		2.35598e-12	5.09392e-13	0	2.61667e-12	0	0	0	3.5325e-11	0	0	0	0	0	0	0	0	0	0	0	0	0	0	0	0
704.592	39	6	2	0	2	0	0	0	0	0	0	0	0	0	0	0	0	0	0	0	0	0	0	0		2.1877e-12	7.64088e-13	7.52281e-13	0	5.74882e-12	0	0	0	0	0	0	0	0	0	0	0	0	0	0	0	0	0	0	0
705.99	39	2	0	0	1	0	0	0	0	0	0	0	0	0	0	0	0	0	0	0	0	0	0	0		2.1877e-12	2.54696e-13	0	0	2.87441e-12	0	0	0	0	0	0	0	0	0	0	0	0	0	0	0	0	0	0	0
707.388	45	2	2	0	1	0	2	0	0	0	0	0	0	0	0	0	0	0	0	0	0	0	0	0		2.52427e-12	2.54696e-13	7.52281e-13	0	2.87441e-12	0	3.1837e-11	0	0	0	0	0	0	0	0	0	0	0	0	0	0	0	0	0
708.786	34	6	0	0	0	1	0	0	0	0	0	0	0	0	0	0	0	0	0	0	0	0	0	0		1.90722e-12	7.64088e-13	0	0	0	6.42784e-12	0	0	0	0	0	0	0	0	0	0	0	0	0	0	0	0	0	0
710.184	31	5	1	0	1	0	0	1	0	0	0	0	0	0	0	0	0	0	0	0	0	0	0	0		1.73894e-12	6.3674e-13	3.76141e-13	0	2.87441e-12	0	0	3.5325e-11	0	0	0	0	0	0	0	0	0	0	0	0	0	0	0	0
711.582	55	1	0	0	0	1	1	0	0	0	0	0	0	0	0	0	0	0	0	0	0	0	0	0		3.08521e-12	1.27348e-13	0	0	0	6.42784e-12	1.59185e-11	0	0	0	0	0	0	0	0	0	0	0	0	0	0	0	0	0
712.98	48	6	3	1	0	0	0	0	0	0	0	0	0	0	0	0	0	0	0	0	0	0	0	0		2.69255e-12	7.64088e-13	1.12842e-12	1.30833e-12	0	0	0	0	0	0	0	0	0	0	0	0	0	0	0	0	0	0	0	0
714.378	35	3	1	0	0	0	1	0	0	0	0	0	0	0	0	0	0	0	0	0	0	0	0	0		1.96332e-12	3.82044e-13	3.76141e-13	0	0	0	1.59185e-11	0	0	0	0	0	0	0	0	0	0	0	0	0	0	0	0	0
715.776	41	26	28	15	15	32	40	14	8	6	7	1	4	0	0	0	0	0	0	0	0	0	0	0		2.29989e-12	3.31105e-12	1.05319e-11	1.9625e-11	4.31161e-11	2.05691e-10	6.3674e-10	4.9455e-10	6.69867e-10	1.10377e-09	2.51511e-09	6.69867e-10	5.23333e-09	0	0	0	0	0	0	0	0	0	0	0
717.174	21	5	3	2	6	3	1	0	1	1	0	2	0	0	0	0	0	0	0	0	0	1	0	0		1.17799e-12	6.3674e-13	1.12842e-12	2.61667e-12	1.72465e-11	1.92835e-11	1.59185e-11	0	8.37333e-11	1.83962e-10	0	1.33973e-09	0	0	0	0	0	0	0	0	0	3.89766e-08	0	0
718.572	28	2	3	1	1	0	0	0	0	0	0	0	0	0	0	0	0	0	0	0	0	0	0	0		1.57065e-12	2.54696e-13	1.12842e-12	1.30833e-12	2.87441e-12	0	0	0	0	0	0	0	0	0	0	0	0	0	0	0	0	0	0	0
719.97	47	3	1	0	1	0	0	0	0	1	0	0	0	0	0	0	0	0	0	0	0	0	0	0		2.63646e-12	3.82044e-13	3.76141e-13	0	2.87441e-12	0	0	0	0	1.83962e-10	0	0	0	0	0	0	0	0	0	0	0	0	0	0
721.368	30	4	1	0	1	1	0	0	0	0	0	0	0	0	0	0	0	0	0	0	0	0	0	0		1.68284e-12	5.09392e-13	3.76141e-13	0	2.87441e-12	6.42784e-12	0	0	0	0	0	0	0	0	0	0	0	0	0	0	0	0	0	0
722.766	37	4	1	1	0	1	0	0	0	0	0	0	0	0	0	0	0	0	0	0	0	0	0	0		2.07551e-12	5.09392e-13	3.76141e-13	1.30833e-12	0	6.42784e-12	0	0	0	0	0	0	0	0	0	0	0	0	0	0	0	0	0	0
724.164	32	2	1	0	0	1	0	0	0	0	0	0	0	0	0	0	0	0	0	0	0	0	0	0		1.79503e-12	2.54696e-13	3.76141e-13	0	0	6.42784e-12	0	0	0	0	0	0	0	0	0	0	0	0	0	0	0	0	0	0
725.562	32	2	1	0	0	0	0	0	1	1	0	0	0	0	0	0	0	0	0	0	0	0	0	0		1.79503e-12	2.54696e-13	3.76141e-13	0	0	0	0	0	8.37333e-11	1.83962e-10	0	0	0	0	0	0	0	0	0	0	0	0	0	0
726.96	36	2	1	0	0	0	0	0	0	0	0	0	0	0	0	0	0	0	0	0	0	0	0	0		2.01941e-12	2.54696e-13	3.76141e-13	0	0	0	0	0	0	0	0	0	0	0	0	0	0	0	0	0	0	0	0	0
728.358	46	2	0	0	0	0	0	1	0	0	0	0	0	0	0	0	0	0	0	0	0	0	0	0		2.58036e-12	2.54696e-13	0	0	0	0	0	3.5325e-11	0	0	0	0	0	0	0	0	0	0	0	0	0	0	0	0
729.756	37	5	1	0	0	0	0	0	0	0	0	0	0	0	0	0	0	0	0	0	0	0	0	0		2.07551e-12	6.3674e-13	3.76141e-13	0	0	0	0	0	0	0	0	0	0	0	0	0	0	0	0	0	0	0	0	0
731.154	31	2	0	1	0	1	0	0	0	0	0	0	0	0	0	0	0	0	0	0	0	0	0	0		1.73894e-12	2.54696e-13	0	1.30833e-12	0	6.42784e-12	0	0	0	0	0	0	0	0	0	0	0	0	0	0	0	0	0	0
732.552	18	4	1	1	1	0	0	0	2	0	0	0	0	0	0	0	0	0	0	0	0	0	0	0		1.00971e-12	5.09392e-13	3.76141e-13	1.30833e-12	2.87441e-12	0	0	0	1.67467e-10	0	0	0	0	0	0	0	0	0	0	0	0	0	0	0
733.95	36	0	1	0	1	1	1	0	0	0	0	0	0	0	0	0	0	0	0	0	0	0	0	0		2.01941e-12	0	3.76141e-13	0	2.87441e-12	6.42784e-12	1.59185e-11	0	0	0	0	0	0	0	0	0	0	0	0	0	0	0	0	0
735.348	37	3	2	1	1	0	0	0	0	0	0	0	0	0	0	0	0	0	0	0	0	0	0	0		2.07551e-12	3.82044e-13	7.52281e-13	1.30833e-12	2.87441e-12	0	0	0	0	0	0	0	0	0	0	0	0	0	0	0	0	0	0	0
736.746	42	1	1	0	0	0	0	0	0	0	0	0	0	0	0	0	0	0	0	0	0	0	0	0		2.35598e-12	1.27348e-13	3.76141e-13	0	0	0	0	0	0	0	0	0	0	0	0	0	0	0	0	0	0	0	0	0
738.144	35	5	3	0	0	0	0	0	0	0	0	0	0	0	0	0	0	0	0	0	0	0	0	0		1.96332e-12	6.3674e-13	1.12842e-12	0	0	0	0	0	0	0	0	0	0	0	0	0	0	0	0	0	0	0	0	0
739.542	39	3	1	2	1	1	0	2	0	0	0	0	0	0	0	0	0	0	0	0	0	0	0	0		2.1877e-12	3.82044e-13	3.76141e-13	2.61667e-12	2.87441e-12	6.42784e-12	0	7.065e-11	0	0	0	0	0	0	0	0	0	0	0	0	0	0	0	0
740.94	41	3	2	0	0	0	0	0	0	0	0	0	0	0	0	0	0	0	0	0	0	0	0	0		2.29989e-12	3.82044e-13	7.52281e-13	0	0	0	0	0	0	0	0	0	0	0	0	0	0	0	0	0	0	0	0	0
742.338	44	1	1	1	0	1	1	0	0	0	1	0	0	0	0	0	0	0	0	0	0	0	0	0		2.46817e-12	1.27348e-13	3.76141e-13	1.30833e-12	0	6.42784e-12	1.59185e-11	0	0	0	3.59301e-10	0	0	0	0	0	0	0	0	0	0	0	0	0
743.736	49	2	2	0	0	3	0	0	0	0	0	1	0	0	0	0	0	0	0	0	0	0	0	0		2.74864e-12	2.54696e-13	7.52281e-13	0	0	1.92835e-11	0	0	0	0	0	6.69867e-10	0	0	0	0	0	0	0	0	0	0	0	0
745.134	47	5	2	0	0	0	0	0	0	0	0	0	0	0	0	0	0	0	0	0	0	0	0	0		2.63646e-12	6.3674e-13	7.52281e-13	0	0	0	0	0	0	0	0	0	0	0	0	0	0	0	0	0	0	0	0	0
746.532	27	4	0	1	0	0	0	0	0	0	0	0	0	0	0	0	0	0	0	0	0	0	0	0		1.51456e-12	5.09392e-13	0	1.30833e-12	0	0	0	0	0	0	0	0	0	0	0	0	0	0	0	0	0	0	0	0
747.93	35	7	1	0	1	2	0	0	0	0	1	0	0	0	0	0	0	0	0	0	0	0	0	0		1.96332e-12	8.91436e-13	3.76141e-13	0	2.87441e-12	1.28557e-11	0	0	0	0	3.59301e-10	0	0	0	0	0	0	0	0	0	0	0	0	0
749.328	35	3	3	0	0	0	0	0	0	0	0	0	0	0	0	0	0	0	0	0	0	0	0	0		1.96332e-12	3.82044e-13	1.12842e-12	0	0	0	0	0	0	0	0	0	0	0	0	0	0	0	0	0	0	0	0	0
750.726	49	4	5	1	0	0	0	1	0	0	0	0	0	0	0	0	0	0	0	0	0	0	0	0		2.74864e-12	5.09392e-13	1.8807e-12	1.30833e-12	0	0	0	3.5325e-11	0	0	0	0	0	0	0	0	0	0	0	0	0	0	0	0
752.124	37	5	1	0	0	0	0	0	1	0	0	0	0	0	0	0	0	0	0	0	0	0	0	0		2.07551e-12	6.3674e-13	3.76141e-13	0	0	0	0	0	8.37333e-11	0	0	0	0	0	0	0	0	0	0	0	0	0	0	0
753.522	38	3	3	0	0	0	0	0	0	0	0	0	0	0	0	0	0	0	0	0	0	0	0	0		2.1316e-12	3.82044e-13	1.12842e-12	0	0	0	0	0	0	0	0	0	0	0	0	0	0	0	0	0	0	0	0	0
754.92	43	5	0	0	1	0	0	0	0	0	1	0	0	0	0	0	0	0	0	0	0	0	0	0		2.41208e-12	6.3674e-13	0	0	2.87441e-12	0	0	0	0	0	3.59301e-10	0	0	0	0	0	0	0	0	0	0	0	0	0
756.318	40	4	1	0	0	0	0	0	0	0	0	0	0	0	0	0	0	0	0	0	0	0	0	0		2.24379e-12	5.09392e-13	3.76141e-13	0	0	0	0	0	0	0	0	0	0	0	0	0	0	0	0	0	0	0	0	0
757.716	40	3	0	0	0	0	0	0	1	1	0	0	0	0	0	0	0	0	0	0	0	0	0	0		2.24379e-12	3.82044e-13	0	0	0	0	0	0	8.37333e-11	1.83962e-10	0	0	0	0	0	0	0	0	0	0	0	0	0	0
759.114	32	5	1	1	0	0	0	0	0	0	0	0	0	0	0	0	0	0	0	0	0	0	0	0		1.79503e-12	6.3674e-13	3.76141e-13	1.30833e-12	0	0	0	0	0	0	0	0	0	0	0	0	0	0	0	0	0	0	0	0
760.512	30	1	0	0	0	1	0	1	0	0	0	0	0	0	0	0	0	0	0	0	0	0	0	0		1.68284e-12	1.27348e-13	0	0	0	6.42784e-12	0	3.5325e-11	0	0	0	0	0	0	0	0	0	0	0	0	0	0	0	0
761.91	45	2	2	0	0	1	0	0	0	0	0	0	0	0	0	0	0	0	0	0	0	0	0	0		2.52427e-12	2.54696e-13	7.52281e-13	0	0	6.42784e-12	0	0	0	0	0	0	0	0	0	0	0	0	0	0	0	0	0	0
763.308	46	6	1	0	0	0	0	1	0	0	0	0	0	0	0	0	0	0	0	0	0	0	0	0		2.58036e-12	7.64088e-13	3.76141e-13	0	0	0	0	3.5325e-11	0	0	0	0	0	0	0	0	0	0	0	0	0	0	0	0
764.706	31	3	0	0	0	1	0	0	0	0	0	0	0	0	0	0	0	0	0	0	0	0	0	0		1.73894e-12	3.82044e-13	0	0	0	6.42784e-12	0	0	0	0	0	0	0	0	0	0	0	0	0	0	0	0	0	0
766.104	42	5	2	1	0	0	1	0	0	0	0	0	0	0	0	0	0	0	0	0	0	0	0	0		2.35598e-12	6.3674e-13	7.52281e-13	1.30833e-12	0	0	1.59185e-11	0	0	0	0	0	0	0	0	0	0	0	0	0	0	0	0	0
767.502	27	9	3	0	0	0	0	0	0	0	0	0	0	0	0	0	0	0	0	0	0	0	0	0		1.51456e-12	1.14613e-12	1.12842e-12	0	0	0	0	0	0	0	0	0	0	0	0	0	0	0	0	0	0	0	0	0
768.9	29	6	0	0	0	0	0	0	0	0	0	0	0	0	0	0	0	0	0	0	0	0	0	0		1.62675e-12	7.64088e-13	0	0	0	0	0	0	0	0	0	0	0	0	0	0	0	0	0	0	0	0	0	0
770.298	37	3	0	1	0	0	0	0	0	0	0	0	0	0	0	1	0	0	0	0	0	0	0	0		2.07551e-12	3.82044e-13	0	1.30833e-12	0	0	0	0	0	0	0	0	0	0	0	5.35893e-09	0	0	0	0	0	0	0	0
771.696	39	4	0	0	0	0	0	0	0	0	0	0	0	0	0	0	0	0	0	0	0	0	0	0		2.1877e-12	5.09392e-13	0	0	0	0	0	0	0	0	0	0	0	0	0	0	0	0	0	0	0	0	0	0
773.094	38	5	2	0	1	0	1	1	0	0	0	0	0	0	0	0	0	0	0	0	0	0	0	0		2.1316e-12	6.3674e-13	7.52281e-13	0	2.87441e-12	0	1.59185e-11	3.5325e-11	0	0	0	0	0	0	0	0	0	0	0	0	0	0	0	0
774.492	37	6	1	0	2	1	0	0	1	0	0	0	0	0	0	0	0	0	0	0	0	0	0	0		2.07551e-12	7.64088e-13	3.76141e-13	0	5.74882e-12	6.42784e-12	0	0	8.37333e-11	0	0	0	0	0	0	0	0	0	0	0	0	0	0	0
775.89	45	4	3	0	1	0	0	0	0	0	0	0	0	0	0	0	0	0	0	0	0	0	0	0		2.52427e-12	5.09392e-13	1.12842e-12	0	2.87441e-12	0	0	0	0	0	0	0	0	0	0	0	0	0	0	0	0	0	0	0
777.288	43	3	1	0	0	0	0	0	1	0	0	0	0	0	0	0	0	0	0	0	0	0	0	0		2.41208e-12	3.82044e-13	3.76141e-13	0	0	0	0	0	8.37333e-11	0	0	0	0	0	0	0	0	0	0	0	0	0	0	0
778.686	32	2	0	1	1	0	1	0	1	0	0	0	0	0	0	0	0	0	0	0	0	0	0	0		1.79503e-12	2.54696e-13	0	1.30833e-12	2.87441e-12	0	1.59185e-11	0	8.37333e-11	0	0	0	0	0	0	0	0	0	0	0	0	0	0	0
780.084	41	4	5	0	0	0	0	0	1	0	0	0	0	0	0	0	0	0	0	0	0	0	0	0		2.29989e-12	5.09392e-13	1.8807e-12	0	0	0	0	0	8.37333e-11	0	0	0	0	0	0	0	0	0	0	0	0	0	0	0
781.482	29	0	1	0	1	1	0	1	0	0	0	0	0	0	0	0	0	0	0	0	0	0	0	0		1.62675e-12	0	3.76141e-13	0	2.87441e-12	6.42784e-12	0	3.5325e-11	0	0	0	0	0	0	0	0	0	0	0	0	0	0	0	0
782.88	40	2	3	0	1	0	2	0	0	0	0	0	0	0	0	0	0	0	0	0	0	0	0	0		2.24379e-12	2.54696e-13	1.12842e-12	0	2.87441e-12	0	3.1837e-11	0	0	0	0	0	0	0	0	0	0	0	0	0	0	0	0	0
784.278	40	5	2	0	0	0	0	0	0	1	0	0	0	0	0	0	0	0	0	0	0	0	0	0		2.24379e-12	6.3674e-13	7.52281e-13	0	0	0	0	0	0	1.83962e-10	0	0	0	0	0	0	0	0	0	0	0	0	0	0
785.676	37	3	2	1	1	0	0	0	0	0	0	0	0	0	0	0	0	0	0	0	0	0	0	0		2.07551e-12	3.82044e-13	7.52281e-13	1.30833e-12	2.87441e-12	0	0	0	0	0	0	0	0	0	0	0	0	0	0	0	0	0	0	0

## Sheet: EventD_OPC
Analysis time [s]	Counts per seconds [bins equivalent in µm]																									Raw data conversion into mass based on particle density of 2500 kg m-3 and spherical assumption [g]
	Bin0	Bin1	Bin2	Bin3	Bin4	Bin5	Bin6	Bin7	Bin8	Bin9	Bin10	Bin11	Bin12	Bin13	Bin14	Bin15	Bin16	Bin17	Bin18	Bin19	Bin20	Bin21	Bin22	Bin23		Bin0	Bin1	Bin2	Bin3	Bin4	Bin5	Bin6	Bin7	Bin8	Bin9	Bin10	Bin11	Bin12	Bin13	Bin14	Bin15	Bin16	Bin17	Bin18	Bin19	Bin20	Bin21	Bin22	Bin23
	0,35 - 0,46	0,46 - 0,66	0,66 - 1,00	1,00 - 1,30	1,30 - 1,70	1,70 - 2,30	2,30 - 3,00	3,00 - 4,00	4,00 - 5,20	5,20 - 6,50	6,50 - 8,00	8,00 - 10,00	10,00 - 12,00	12,00 - 14,00	14,00 - 16,00	16,00 - 18,00	18,00 - 20,00	20,00 - 22,00	22,00 - 25,00	25,00 - 28,00	28,00 - 31,00	31,00 - 34,00	34,00 - 37,00	37,00 - 40,00		0.35	0.46	0.66	1	1.3	1.7	2.3	3	4	5.2	6.5	8	10	12	14	16	18	20	22	25	28	31	34	37
0	143	7	3	2	0	0	0	1	0	0	0	0	0	0	0	0	0	0	0	0	0	0	0	0		8.02156e-12	8.91436e-13	1.12842e-12	2.61667e-12	0	0	0	3.5325e-11	0	0	0	0	0	0	0	0	0	0	0	0	0	0	0	0
1.398	157	6	1	0	0	0	1	1	0	0	0	0	0	0	0	0	0	0	0	0	0	0	0	0		8.80688e-12	7.64088e-13	3.76141e-13	0	0	0	1.59185e-11	3.5325e-11	0	0	0	0	0	0	0	0	0	0	0	0	0	0	0	0
2.796	138	10	2	1	1	1	0	0	0	0	0	0	0	0	0	0	0	0	0	0	0	0	0	0		7.74108e-12	1.27348e-12	7.52281e-13	1.30833e-12	2.87441e-12	6.42784e-12	0	0	0	0	0	0	0	0	0	0	0	0	0	0	0	0	0	0
4.194	149	6	1	0	1	1	0	0	0	0	0	0	0	0	0	0	0	0	0	0	0	0	0	0		8.35812e-12	7.64088e-13	3.76141e-13	0	2.87441e-12	6.42784e-12	0	0	0	0	0	0	0	0	0	0	0	0	0	0	0	0	0	0
5.592	155	10	0	0	1	2	1	0	0	0	0	0	0	0	0	0	0	0	0	0	0	0	0	0		8.69469e-12	1.27348e-12	0	0	2.87441e-12	1.28557e-11	1.59185e-11	0	0	0	0	0	0	0	0	0	0	0	0	0	0	0	0	0
6.99	127	11	2	2	0	0	0	0	0	1	0	0	0	0	0	0	0	0	0	0	0	0	0	0		7.12404e-12	1.40083e-12	7.52281e-13	2.61667e-12	0	0	0	0	0	1.83962e-10	0	0	0	0	0	0	0	0	0	0	0	0	0	0
8.388	148	7	3	1	0	0	0	0	0	0	0	0	0	0	0	0	0	0	0	0	0	0	0	0		8.30203e-12	8.91436e-13	1.12842e-12	1.30833e-12	0	0	0	0	0	0	0	0	0	0	0	0	0	0	0	0	0	0	0	0
9.786	127	9	5	0	0	1	0	0	0	0	0	0	0	0	0	0	0	0	0	0	0	0	0	0		7.12404e-12	1.14613e-12	1.8807e-12	0	0	6.42784e-12	0	0	0	0	0	0	0	0	0	0	0	0	0	0	0	0	0	0
11.184	124	6	3	0	0	0	0	0	0	0	0	0	0	0	0	0	0	0	0	0	0	0	0	0		6.95575e-12	7.64088e-13	1.12842e-12	0	0	0	0	0	0	0	0	0	0	0	0	0	0	0	0	0	0	0	0	0
12.582	155	5	1	0	0	0	0	0	0	0	0	0	0	0	0	0	0	0	0	0	0	0	0	0		8.69469e-12	6.3674e-13	3.76141e-13	0	0	0	0	0	0	0	0	0	0	0	0	0	0	0	0	0	0	0	0	0
13.98	162	6	1	0	1	0	0	1	0	0	0	0	0	0	0	0	0	0	0	0	0	0	0	0		9.08736e-12	7.64088e-13	3.76141e-13	0	2.87441e-12	0	0	3.5325e-11	0	0	0	0	0	0	0	0	0	0	0	0	0	0	0	0
15.378	128	9	1	0	0	0	0	0	0	0	0	0	0	0	0	0	0	0	0	0	0	0	0	0		7.18013e-12	1.14613e-12	3.76141e-13	0	0	0	0	0	0	0	0	0	0	0	0	0	0	0	0	0	0	0	0	0
16.776	159	9	7	0	2	0	0	0	0	0	0	0	0	0	0	0	0	0	0	0	0	0	0	0		8.91907e-12	1.14613e-12	2.63298e-12	0	5.74882e-12	0	0	0	0	0	0	0	0	0	0	0	0	0	0	0	0	0	0	0
18.174	143	12	2	0	0	1	1	0	0	0	0	0	0	0	0	0	0	0	0	0	0	0	0	0		8.02156e-12	1.52818e-12	7.52281e-13	0	0	6.42784e-12	1.59185e-11	0	0	0	0	0	0	0	0	0	0	0	0	0	0	0	0	0
19.572	118	14	2	0	1	0	0	0	0	0	0	0	0	0	0	0	0	0	0	0	0	0	0	0		6.61919e-12	1.78287e-12	7.52281e-13	0	2.87441e-12	0	0	0	0	0	0	0	0	0	0	0	0	0	0	0	0	0	0	0
20.97	111	7	1	1	0	0	0	0	0	0	0	0	0	0	0	0	0	0	0	0	0	0	0	0		6.22652e-12	8.91436e-13	3.76141e-13	1.30833e-12	0	0	0	0	0	0	0	0	0	0	0	0	0	0	0	0	0	0	0	0
22.368	93	6	3	0	0	3	2	0	0	0	0	0	0	0	0	0	0	0	0	0	0	0	0	0		5.21682e-12	7.64088e-13	1.12842e-12	0	0	1.92835e-11	3.1837e-11	0	0	0	0	0	0	0	0	0	0	0	0	0	0	0	0	0
23.766	82	1	1	0	0	1	0	0	0	0	0	0	0	0	0	0	0	0	0	0	0	0	0	0		4.59977e-12	1.27348e-13	3.76141e-13	0	0	6.42784e-12	0	0	0	0	0	0	0	0	0	0	0	0	0	0	0	0	0	0
25.164	52	4	1	0	0	0	0	0	0	0	0	0	0	0	0	0	0	0	0	0	0	0	0	0		2.91693e-12	5.09392e-13	3.76141e-13	0	0	0	0	0	0	0	0	0	0	0	0	0	0	0	0	0	0	0	0	0
26.562	39	4	1	0	0	0	0	0	0	0	0	0	0	0	0	0	0	0	0	0	0	0	0	0		2.1877e-12	5.09392e-13	3.76141e-13	0	0	0	0	0	0	0	0	0	0	0	0	0	0	0	0	0	0	0	0	0
27.96	52	6	0	1	0	0	0	0	0	0	0	0	0	0	0	0	0	0	0	0	0	0	0	0		2.91693e-12	7.64088e-13	0	1.30833e-12	0	0	0	0	0	0	0	0	0	0	0	0	0	0	0	0	0	0	0	0
29.358	68	10	3	1	0	0	0	0	0	0	0	0	0	0	0	0	0	0	0	0	0	0	0	0		3.81445e-12	1.27348e-12	1.12842e-12	1.30833e-12	0	0	0	0	0	0	0	0	0	0	0	0	0	0	0	0	0	0	0	0
30.756	62	8	2	3	1	0	1	0	0	0	0	0	0	0	0	0	0	0	0	0	0	0	0	0		3.47788e-12	1.01878e-12	7.52281e-13	3.925e-12	2.87441e-12	0	1.59185e-11	0	0	0	0	0	0	0	0	0	0	0	0	0	0	0	0	0
32.154	71	16	3	1	3	1	1	0	0	0	0	0	0	0	0	0	0	0	0	0	0	0	0	0		3.98273e-12	2.03757e-12	1.12842e-12	1.30833e-12	8.62323e-12	6.42784e-12	1.59185e-11	0	0	0	0	0	0	0	0	0	0	0	0	0	0	0	0	0
33.552	112	33	5	2	1	0	0	1	0	0	0	0	0	0	0	0	0	0	0	0	0	0	0	0		6.28262e-12	4.20248e-12	1.8807e-12	2.61667e-12	2.87441e-12	0	0	3.5325e-11	0	0	0	0	0	0	0	0	0	0	0	0	0	0	0	0
34.95	101	17	5	1	3	0	1	1	0	0	0	0	0	0	0	0	0	0	0	0	0	0	0	0		5.66557e-12	2.16491e-12	1.8807e-12	1.30833e-12	8.62323e-12	0	1.59185e-11	3.5325e-11	0	0	0	0	0	0	0	0	0	0	0	0	0	0	0	0
36.348	105	13	3	0	1	0	0	1	0	0	0	0	0	0	0	0	0	0	0	0	0	0	0	0		5.88995e-12	1.65552e-12	1.12842e-12	0	2.87441e-12	0	0	3.5325e-11	0	0	0	0	0	0	0	0	0	0	0	0	0	0	0	0
37.746	100	15	2	1	0	0	1	0	0	0	0	0	0	0	0	0	0	0	0	0	0	0	0	0		5.60948e-12	1.91022e-12	7.52281e-13	1.30833e-12	0	0	1.59185e-11	0	0	0	0	0	0	0	0	0	0	0	0	0	0	0	0	0
39.144	114	26	7	1	1	2	0	0	0	0	0	0	0	0	0	0	0	0	0	0	0	0	0	0		6.39481e-12	3.31105e-12	2.63298e-12	1.30833e-12	2.87441e-12	1.28557e-11	0	0	0	0	0	0	0	0	0	0	0	0	0	0	0	0	0	0
40.542	106	12	5	1	1	1	0	0	0	0	0	0	0	0	0	0	0	0	0	0	0	0	0	0		5.94605e-12	1.52818e-12	1.8807e-12	1.30833e-12	2.87441e-12	6.42784e-12	0	0	0	0	0	0	0	0	0	0	0	0	0	0	0	0	0	0
41.94	61	11	3	0	0	1	0	0	0	0	0	0	0	0	0	0	0	0	0	0	0	0	0	0		3.42178e-12	1.40083e-12	1.12842e-12	0	0	6.42784e-12	0	0	0	0	0	0	0	0	0	0	0	0	0	0	0	0	0	0
43.338	50	3	6	0	2	0	0	0	0	0	0	0	0	0	0	0	0	0	0	0	0	0	0	0		2.80474e-12	3.82044e-13	2.25684e-12	0	5.74882e-12	0	0	0	0	0	0	0	0	0	0	0	0	0	0	0	0	0	0	0
44.736	39	5	0	0	0	0	0	0	0	0	0	0	0	0	0	0	0	0	0	0	0	0	0	0		2.1877e-12	6.3674e-13	0	0	0	0	0	0	0	0	0	0	0	0	0	0	0	0	0	0	0	0	0	0
46.134	41	4	0	2	0	1	0	0	0	0	0	0	0	0	0	0	0	0	0	0	0	0	0	0		2.29989e-12	5.09392e-13	0	2.61667e-12	0	6.42784e-12	0	0	0	0	0	0	0	0	0	0	0	0	0	0	0	0	0	0
47.532	52	6	3	0	1	0	0	0	0	0	0	0	0	0	0	0	0	0	0	0	0	0	0	0		2.91693e-12	7.64088e-13	1.12842e-12	0	2.87441e-12	0	0	0	0	0	0	0	0	0	0	0	0	0	0	0	0	0	0	0
48.93	38	4	3	0	0	0	0	0	0	0	0	0	0	0	0	0	0	0	0	0	0	0	0	0		2.1316e-12	5.09392e-13	1.12842e-12	0	0	0	0	0	0	0	0	0	0	0	0	0	0	0	0	0	0	0	0	0
50.328	51	12	2	0	2	1	0	0	0	0	0	0	0	0	0	0	0	0	0	0	0	0	0	0		2.86083e-12	1.52818e-12	7.52281e-13	0	5.74882e-12	6.42784e-12	0	0	0	0	0	0	0	0	0	0	0	0	0	0	0	0	0	0
51.726	69	11	0	0	1	0	0	0	0	0	0	0	0	0	0	0	0	0	0	0	0	0	0	0		3.87054e-12	1.40083e-12	0	0	2.87441e-12	0	0	0	0	0	0	0	0	0	0	0	0	0	0	0	0	0	0	0
53.124	53	11	2	0	0	0	0	0	0	0	0	0	0	0	0	0	0	0	0	0	0	0	0	0		2.97302e-12	1.40083e-12	7.52281e-13	0	0	0	0	0	0	0	0	0	0	0	0	0	0	0	0	0	0	0	0	0
54.522	64	7	3	0	1	0	0	0	1	0	0	0	0	0	0	0	0	0	0	0	0	0	0	0		3.59007e-12	8.91436e-13	1.12842e-12	0	2.87441e-12	0	0	0	8.37333e-11	0	0	0	0	0	0	0	0	0	0	0	0	0	0	0
55.92	50	4	3	1	2	0	0	0	0	0	0	0	0	0	0	0	0	0	0	0	0	0	0	0		2.80474e-12	5.09392e-13	1.12842e-12	1.30833e-12	5.74882e-12	0	0	0	0	0	0	0	0	0	0	0	0	0	0	0	0	0	0	0
57.318	82	10	4	0	0	0	0	0	0	0	0	0	0	0	0	0	0	0	0	0	0	0	0	0		4.59977e-12	1.27348e-12	1.50456e-12	0	0	0	0	0	0	0	0	0	0	0	0	0	0	0	0	0	0	0	0	0
58.716	63	10	3	0	1	0	0	0	0	0	0	0	0	0	0	0	0	0	0	0	0	0	0	0		3.53397e-12	1.27348e-12	1.12842e-12	0	2.87441e-12	0	0	0	0	0	0	0	0	0	0	0	0	0	0	0	0	0	0	0
60.114	62	8	1	0	0	1	0	0	0	0	0	0	0	0	0	0	0	0	0	0	0	0	0	0		3.47788e-12	1.01878e-12	3.76141e-13	0	0	6.42784e-12	0	0	0	0	0	0	0	0	0	0	0	0	0	0	0	0	0	0
61.512	45	4	3	0	0	0	0	0	0	0	0	0	0	0	0	0	0	0	0	0	0	0	0	0		2.52427e-12	5.09392e-13	1.12842e-12	0	0	0	0	0	0	0	0	0	0	0	0	0	0	0	0	0	0	0	0	0
62.91	28	9	0	1	0	0	0	0	0	0	0	0	0	0	0	0	0	0	0	0	0	0	0	0		1.57065e-12	1.14613e-12	0	1.30833e-12	0	0	0	0	0	0	0	0	0	0	0	0	0	0	0	0	0	0	0	0
64.308	102	9	1	0	0	0	0	0	0	0	0	0	0	0	0	0	0	0	0	0	0	0	0	0		5.72167e-12	1.14613e-12	3.76141e-13	0	0	0	0	0	0	0	0	0	0	0	0	0	0	0	0	0	0	0	0	0
65.706	129	19	3	1	1	0	0	0	0	0	0	0	0	0	0	0	0	0	0	0	0	0	0	0		7.23623e-12	2.41961e-12	1.12842e-12	1.30833e-12	2.87441e-12	0	0	0	0	0	0	0	0	0	0	0	0	0	0	0	0	0	0	0
67.104	143	25	6	0	2	0	0	0	0	0	0	0	0	0	0	0	0	0	0	0	0	0	0	0		8.02156e-12	3.1837e-12	2.25684e-12	0	5.74882e-12	0	0	0	0	0	0	0	0	0	0	0	0	0	0	0	0	0	0	0
68.502	110	20	3	2	0	0	0	0	0	0	0	0	0	0	0	0	0	0	0	0	0	0	0	0		6.17043e-12	2.54696e-12	1.12842e-12	2.61667e-12	0	0	0	0	0	0	0	0	0	0	0	0	0	0	0	0	0	0	0	0
69.9	103	24	3	2	0	0	0	0	0	0	0	0	0	0	0	0	0	0	0	0	0	0	0	0		5.77776e-12	3.05635e-12	1.12842e-12	2.61667e-12	0	0	0	0	0	0	0	0	0	0	0	0	0	0	0	0	0	0	0	0
71.298	149	22	12	1	0	1	0	0	0	0	0	0	0	0	0	0	0	0	0	0	0	0	0	0		8.35812e-12	2.80165e-12	4.51369e-12	1.30833e-12	0	6.42784e-12	0	0	0	0	0	0	0	0	0	0	0	0	0	0	0	0	0	0
72.696	154	37	8	1	2	1	0	0	0	0	0	0	0	0	0	0	0	0	0	0	0	0	0	0		8.6386e-12	4.71187e-12	3.00912e-12	1.30833e-12	5.74882e-12	6.42784e-12	0	0	0	0	0	0	0	0	0	0	0	0	0	0	0	0	0	0
74.094	147	25	8	1	1	0	0	0	0	0	0	0	0	0	0	0	0	0	0	0	0	0	0	0		8.24593e-12	3.1837e-12	3.00912e-12	1.30833e-12	2.87441e-12	0	0	0	0	0	0	0	0	0	0	0	0	0	0	0	0	0	0	0
75.492	90	17	1	1	2	0	0	0	0	0	0	0	0	0	0	0	0	0	0	0	0	0	0	0		5.04853e-12	2.16491e-12	3.76141e-13	1.30833e-12	5.74882e-12	0	0	0	0	0	0	0	0	0	0	0	0	0	0	0	0	0	0	0
76.89	78	18	6	0	1	0	0	0	0	0	0	0	0	0	0	0	0	0	0	0	0	0	0	0		4.37539e-12	2.29226e-12	2.25684e-12	0	2.87441e-12	0	0	0	0	0	0	0	0	0	0	0	0	0	0	0	0	0	0	0
78.288	123	13	2	0	0	1	0	1	0	0	0	0	0	0	0	0	0	0	0	0	0	0	0	0		6.89966e-12	1.65552e-12	7.52281e-13	0	0	6.42784e-12	0	3.5325e-11	0	0	0	0	0	0	0	0	0	0	0	0	0	0	0	0
79.686	150	34	4	0	3	0	1	0	0	0	0	0	0	0	0	0	0	0	0	0	0	0	0	0		8.41422e-12	4.32983e-12	1.50456e-12	0	8.62323e-12	0	1.59185e-11	0	0	0	0	0	0	0	0	0	0	0	0	0	0	0	0	0
81.084	151	25	6	0	1	1	1	0	0	0	0	0	0	0	0	0	0	0	0	0	0	0	0	0		8.47031e-12	3.1837e-12	2.25684e-12	0	2.87441e-12	6.42784e-12	1.59185e-11	0	0	0	0	0	0	0	0	0	0	0	0	0	0	0	0	0
82.482	186	23	6	4	0	1	0	1	0	0	0	0	0	0	0	0	0	0	0	0	0	0	0	0		1.04336e-11	2.929e-12	2.25684e-12	5.23333e-12	0	6.42784e-12	0	3.5325e-11	0	0	0	0	0	0	0	0	0	0	0	0	0	0	0	0
83.88	144	35	8	0	3	0	0	0	0	0	0	0	0	0	0	0	0	0	0	0	0	0	0	0		8.07765e-12	4.45718e-12	3.00912e-12	0	8.62323e-12	0	0	0	0	0	0	0	0	0	0	0	0	0	0	0	0	0	0	0
85.278	180	40	5	1	3	0	0	1	0	0	0	0	0	0	0	0	0	0	0	0	0	0	0	0		1.00971e-11	5.09392e-12	1.8807e-12	1.30833e-12	8.62323e-12	0	0	3.5325e-11	0	0	0	0	0	0	0	0	0	0	0	0	0	0	0	0
86.676	179	24	11	1	1	1	0	0	0	0	0	0	0	0	0	0	0	0	0	0	0	0	0	0		1.0041e-11	3.05635e-12	4.13755e-12	1.30833e-12	2.87441e-12	6.42784e-12	0	0	0	0	0	0	0	0	0	0	0	0	0	0	0	0	0	0
88.074	140	14	9	1	0	1	1	0	0	0	0	0	0	0	0	0	0	0	0	0	0	0	0	0		7.85327e-12	1.78287e-12	3.38527e-12	1.30833e-12	0	6.42784e-12	1.59185e-11	0	0	0	0	0	0	0	0	0	0	0	0	0	0	0	0	0
89.472	187	45	9	2	1	0	1	1	0	0	0	0	0	0	0	0	0	0	0	0	0	0	0	0		1.04897e-11	5.73066e-12	3.38527e-12	2.61667e-12	2.87441e-12	0	1.59185e-11	3.5325e-11	0	0	0	0	0	0	0	0	0	0	0	0	0	0	0	0
90.87	175	28	6	0	1	0	0	0	0	0	0	0	0	0	0	0	0	0	0	0	0	0	0	0		9.81659e-12	3.56574e-12	2.25684e-12	0	2.87441e-12	0	0	0	0	0	0	0	0	0	0	0	0	0	0	0	0	0	0	0
92.268	158	37	3	0	3	1	0	0	0	0	0	0	0	0	0	0	0	0	0	0	0	0	0	0		8.86298e-12	4.71187e-12	1.12842e-12	0	8.62323e-12	6.42784e-12	0	0	0	0	0	0	0	0	0	0	0	0	0	0	0	0	0	0
93.666	141	27	4	0	1	0	0	0	0	0	0	0	0	0	0	0	0	0	0	0	0	0	0	0		7.90937e-12	3.43839e-12	1.50456e-12	0	2.87441e-12	0	0	0	0	0	0	0	0	0	0	0	0	0	0	0	0	0	0	0
95.064	132	25	11	1	2	0	0	0	0	0	0	0	0	0	0	0	0	0	0	0	0	0	0	0		7.40451e-12	3.1837e-12	4.13755e-12	1.30833e-12	5.74882e-12	0	0	0	0	0	0	0	0	0	0	0	0	0	0	0	0	0	0	0
96.462	87	11	7	2	1	1	0	0	0	0	0	0	0	0	0	0	0	0	0	0	0	0	0	0		4.88025e-12	1.40083e-12	2.63298e-12	2.61667e-12	2.87441e-12	6.42784e-12	0	0	0	0	0	0	0	0	0	0	0	0	0	0	0	0	0	0
97.86	91	9	3	0	0	0	0	0	0	0	0	0	0	0	0	0	0	0	0	0	0	0	0	0		5.10463e-12	1.14613e-12	1.12842e-12	0	0	0	0	0	0	0	0	0	0	0	0	0	0	0	0	0	0	0	0	0
99.258	63	3	1	1	1	0	0	0	0	0	0	0	0	0	0	0	0	0	0	0	0	0	0	0		3.53397e-12	3.82044e-13	3.76141e-13	1.30833e-12	2.87441e-12	0	0	0	0	0	0	0	0	0	0	0	0	0	0	0	0	0	0	0
100.656	51	6	2	2	0	0	1	0	0	0	0	0	0	0	0	0	0	0	0	0	0	0	0	0		2.86083e-12	7.64088e-13	7.52281e-13	2.61667e-12	0	0	1.59185e-11	0	0	0	0	0	0	0	0	0	0	0	0	0	0	0	0	0
102.054	34	2	0	0	0	0	0	0	0	0	0	0	0	0	0	0	0	0	0	0	0	0	0	0		1.90722e-12	2.54696e-13	0	0	0	0	0	0	0	0	0	0	0	0	0	0	0	0	0	0	0	0	0	0
103.452	40	1	0	1	2	0	0	0	0	0	0	0	0	0	0	0	0	0	0	0	0	0	0	0		2.24379e-12	1.27348e-13	0	1.30833e-12	5.74882e-12	0	0	0	0	0	0	0	0	0	0	0	0	0	0	0	0	0	0	0
104.85	53	3	0	0	1	0	0	0	0	0	0	0	0	0	0	0	0	0	0	0	0	0	0	0		2.97302e-12	3.82044e-13	0	0	2.87441e-12	0	0	0	0	0	0	0	0	0	0	0	0	0	0	0	0	0	0	0
106.248	43	4	0	0	0	1	0	0	0	0	0	0	0	0	0	0	0	0	0	0	0	0	0	0		2.41208e-12	5.09392e-13	0	0	0	6.42784e-12	0	0	0	0	0	0	0	0	0	0	0	0	0	0	0	0	0	0
107.646	45	6	2	1	0	0	1	0	0	0	0	0	0	0	0	0	0	0	0	0	0	0	0	0		2.52427e-12	7.64088e-13	7.52281e-13	1.30833e-12	0	0	1.59185e-11	0	0	0	0	0	0	0	0	0	0	0	0	0	0	0	0	0
109.044	38	3	1	0	0	0	1	0	0	0	0	0	0	0	0	0	0	0	0	0	0	0	0	0		2.1316e-12	3.82044e-13	3.76141e-13	0	0	0	1.59185e-11	0	0	0	0	0	0	0	0	0	0	0	0	0	0	0	0	0
110.442	49	3	2	1	1	0	1	0	0	0	0	0	0	0	0	0	0	0	0	0	0	0	0	0		2.74864e-12	3.82044e-13	7.52281e-13	1.30833e-12	2.87441e-12	0	1.59185e-11	0	0	0	0	0	0	0	0	0	0	0	0	0	0	0	0	0
111.84	53	5	1	1	0	0	0	0	1	0	0	0	0	0	0	0	0	0	0	0	0	0	0	0		2.97302e-12	6.3674e-13	3.76141e-13	1.30833e-12	0	0	0	0	8.37333e-11	0	0	0	0	0	0	0	0	0	0	0	0	0	0	0
113.238	41	3	0	0	3	0	0	0	0	0	0	0	0	0	0	0	0	0	0	0	0	0	0	0		2.29989e-12	3.82044e-13	0	0	8.62323e-12	0	0	0	0	0	0	0	0	0	0	0	0	0	0	0	0	0	0	0
114.636	56	3	1	1	0	0	0	0	0	0	0	0	0	0	0	0	0	0	0	0	0	0	0	0		3.14131e-12	3.82044e-13	3.76141e-13	1.30833e-12	0	0	0	0	0	0	0	0	0	0	0	0	0	0	0	0	0	0	0	0
116.034	43	3	2	1	0	0	0	0	0	0	0	0	0	0	0	0	0	0	0	0	0	0	0	0		2.41208e-12	3.82044e-13	7.52281e-13	1.30833e-12	0	0	0	0	0	0	0	0	0	0	0	0	0	0	0	0	0	0	0	0
117.432	58	3	0	1	0	1	1	0	0	0	0	0	0	0	0	0	0	0	0	0	0	0	0	0		3.2535e-12	3.82044e-13	0	1.30833e-12	0	6.42784e-12	1.59185e-11	0	0	0	0	0	0	0	0	0	0	0	0	0	0	0	0	0
118.83	50	0	2	0	1	2	0	1	0	0	0	0	0	0	0	0	0	0	0	0	0	0	0	0		2.80474e-12	0	7.52281e-13	0	2.87441e-12	1.28557e-11	0	3.5325e-11	0	0	0	0	0	0	0	0	0	0	0	0	0	0	0	0
120.228	52	6	0	0	0	1	1	0	0	0	0	0	0	0	0	0	0	0	0	0	0	0	0	0		2.91693e-12	7.64088e-13	0	0	0	6.42784e-12	1.59185e-11	0	0	0	0	0	0	0	0	0	0	0	0	0	0	0	0	0
121.626	37	1	1	1	1	0	0	0	1	0	0	0	0	0	0	0	0	0	0	0	0	0	0	0		2.07551e-12	1.27348e-13	3.76141e-13	1.30833e-12	2.87441e-12	0	0	0	8.37333e-11	0	0	0	0	0	0	0	0	0	0	0	0	0	0	0
123.024	39	1	2	0	1	1	0	0	0	0	0	0	0	0	0	0	0	0	0	0	0	0	0	0		2.1877e-12	1.27348e-13	7.52281e-13	0	2.87441e-12	6.42784e-12	0	0	0	0	0	0	0	0	0	0	0	0	0	0	0	0	0	0
124.422	28	3	0	0	1	0	0	0	0	0	0	0	0	0	0	0	0	0	0	0	0	0	0	0		1.57065e-12	3.82044e-13	0	0	2.87441e-12	0	0	0	0	0	0	0	0	0	0	0	0	0	0	0	0	0	0	0
125.82	9	1	0	0	0	0	0	0	0	0	0	0	0	0	0	0	0	0	0	0	0	0	0	0		5.04853e-13	1.27348e-13	0	0	0	0	0	0	0	0	0	0	0	0	0	0	0	0	0	0	0	0	0	0
127.218	11	0	0	0	0	0	0	0	0	0	0	0	0	0	0	0	0	0	0	0	0	0	0	0		6.17043e-13	0	0	0	0	0	0	0	0	0	0	0	0	0	0	0	0	0	0	0	0	0	0	0
128.616	18	2	0	1	0	0	0	0	0	0	0	0	0	0	0	0	0	0	0	0	0	0	0	0		1.00971e-12	2.54696e-13	0	1.30833e-12	0	0	0	0	0	0	0	0	0	0	0	0	0	0	0	0	0	0	0	0
130.014	13	2	1	1	0	0	0	0	0	0	0	0	0	0	0	0	0	0	0	0	0	0	0	0		7.29232e-13	2.54696e-13	3.76141e-13	1.30833e-12	0	0	0	0	0	0	0	0	0	0	0	0	0	0	0	0	0	0	0	0
131.412	12	1	0	0	1	0	0	0	0	0	0	0	0	0	0	0	0	0	0	0	0	0	0	0		6.73137e-13	1.27348e-13	0	0	2.87441e-12	0	0	0	0	0	0	0	0	0	0	0	0	0	0	0	0	0	0	0
132.81	10	0	0	0	1	0	0	0	0	0	0	0	0	0	0	0	0	0	0	0	0	0	0	0		5.60948e-13	0	0	0	2.87441e-12	0	0	0	0	0	0	0	0	0	0	0	0	0	0	0	0	0	0	0
134.208	18	2	0	0	0	0	0	0	0	0	0	0	0	0	0	0	0	0	0	0	0	0	0	0		1.00971e-12	2.54696e-13	0	0	0	0	0	0	0	0	0	0	0	0	0	0	0	0	0	0	0	0	0	0
135.606	12	0	0	0	0	0	0	0	0	0	0	0	0	0	0	0	0	0	0	0	0	0	0	0		6.73137e-13	0	0	0	0	0	0	0	0	0	0	0	0	0	0	0	0	0	0	0	0	0	0	0
137.004	1	0	0	0	0	0	0	0	0	0	0	0	0	0	0	0	0	0	0	0	0	0	0	0		5.60948e-14	0	0	0	0	0	0	0	0	0	0	0	0	0	0	0	0	0	0	0	0	0	0	0
138.402	13	0	0	0	1	0	0	0	1	0	0	0	0	0	0	0	0	0	0	0	0	0	0	0		7.29232e-13	0	0	0	2.87441e-12	0	0	0	8.37333e-11	0	0	0	0	0	0	0	0	0	0	0	0	0	0	0
139.8	11	2	1	0	0	0	0	0	0	0	0	0	0	0	0	0	0	0	0	0	0	0	0	0		6.17043e-13	2.54696e-13	3.76141e-13	0	0	0	0	0	0	0	0	0	0	0	0	0	0	0	0	0	0	0	0	0
141.198	15	1	0	0	0	0	0	0	0	0	0	0	0	0	0	0	0	0	0	0	0	0	0	0		8.41422e-13	1.27348e-13	0	0	0	0	0	0	0	0	0	0	0	0	0	0	0	0	0	0	0	0	0	0
142.596	19	0	0	0	1	0	0	0	0	0	0	0	0	0	0	0	0	0	0	0	0	0	0	0		1.0658e-12	0	0	0	2.87441e-12	0	0	0	0	0	0	0	0	0	0	0	0	0	0	0	0	0	0	0
143.994	16	0	0	0	0	1	0	0	0	0	0	0	0	0	0	0	0	0	0	0	0	0	0	0		8.97517e-13	0	0	0	0	6.42784e-12	0	0	0	0	0	0	0	0	0	0	0	0	0	0	0	0	0	0
145.392	10	0	0	0	0	0	0	0	0	0	0	0	0	0	0	0	0	0	0	0	0	0	0	0		5.60948e-13	0	0	0	0	0	0	0	0	0	0	0	0	0	0	0	0	0	0	0	0	0	0	0
146.79	10	0	0	0	0	0	0	0	0	0	0	0	0	0	0	0	0	0	0	0	0	0	0	0		5.60948e-13	0	0	0	0	0	0	0	0	0	0	0	0	0	0	0	0	0	0	0	0	0	0	0
148.188	4	0	1	0	0	0	0	0	0	0	0	0	0	0	0	0	0	0	0	0	0	0	0	0		2.24379e-13	0	3.76141e-13	0	0	0	0	0	0	0	0	0	0	0	0	0	0	0	0	0	0	0	0	0
149.586	12	0	0	0	0	0	0	0	0	0	0	0	0	0	0	0	0	0	0	0	0	0	0	0		6.73137e-13	0	0	0	0	0	0	0	0	0	0	0	0	0	0	0	0	0	0	0	0	0	0	0
150.984	11	1	0	0	1	0	0	0	0	0	0	0	0	0	0	0	0	0	0	0	0	0	0	0		6.17043e-13	1.27348e-13	0	0	2.87441e-12	0	0	0	0	0	0	0	0	0	0	0	0	0	0	0	0	0	0	0
152.382	26	0	0	0	0	2	0	0	0	0	0	0	0	0	0	0	0	0	0	0	0	0	0	0		1.45846e-12	0	0	0	0	1.28557e-11	0	0	0	0	0	0	0	0	0	0	0	0	0	0	0	0	0	0
153.78	7	0	0	0	0	0	0	0	0	0	0	0	0	0	0	0	0	0	0	0	0	0	0	0		3.92664e-13	0	0	0	0	0	0	0	0	0	0	0	0	0	0	0	0	0	0	0	0	0	0	0
155.178	14	3	0	0	0	0	0	0	0	0	0	0	0	0	0	0	0	0	0	0	0	0	0	0		7.85327e-13	3.82044e-13	0	0	0	0	0	0	0	0	0	0	0	0	0	0	0	0	0	0	0	0	0	0
156.576	19	1	0	0	0	0	0	0	0	0	0	0	0	0	0	0	0	0	0	0	0	0	0	0		1.0658e-12	1.27348e-13	0	0	0	0	0	0	0	0	0	0	0	0	0	0	0	0	0	0	0	0	0	0
157.974	7	0	0	0	0	0	0	0	0	0	0	0	0	0	0	0	0	0	0	0	0	0	0	0		3.92664e-13	0	0	0	0	0	0	0	0	0	0	0	0	0	0	0	0	0	0	0	0	0	0	0
159.372	14	0	0	0	0	0	0	0	0	0	0	0	0	0	0	0	0	0	0	0	0	0	0	0		7.85327e-13	0	0	0	0	0	0	0	0	0	0	0	0	0	0	0	0	0	0	0	0	0	0	0
160.77	4	0	1	0	0	0	0	0	0	0	0	0	0	0	0	0	0	0	0	0	0	0	0	0		2.24379e-13	0	3.76141e-13	0	0	0	0	0	0	0	0	0	0	0	0	0	0	0	0	0	0	0	0	0
162.168	30	3	0	0	0	0	0	0	0	0	0	0	0	0	0	0	0	0	0	0	0	0	0	0		1.68284e-12	3.82044e-13	0	0	0	0	0	0	0	0	0	0	0	0	0	0	0	0	0	0	0	0	0	0
163.566	44	1	1	0	0	0	0	0	0	0	0	0	0	0	0	0	0	0	0	0	0	0	0	0		2.46817e-12	1.27348e-13	3.76141e-13	0	0	0	0	0	0	0	0	0	0	0	0	0	0	0	0	0	0	0	0	0
164.964	71	3	2	0	1	0	1	0	0	0	0	0	0	0	0	0	0	0	0	0	0	0	0	0		3.98273e-12	3.82044e-13	7.52281e-13	0	2.87441e-12	0	1.59185e-11	0	0	0	0	0	0	0	0	0	0	0	0	0	0	0	0	0
166.362	65	1	3	1	1	0	0	0	0	0	0	0	0	0	0	0	0	0	0	0	0	0	0	0		3.64616e-12	1.27348e-13	1.12842e-12	1.30833e-12	2.87441e-12	0	0	0	0	0	0	0	0	0	0	0	0	0	0	0	0	0	0	0
167.76	55	3	0	2	1	0	0	1	0	0	0	0	0	0	0	0	0	0	0	0	0	0	0	0		3.08521e-12	3.82044e-13	0	2.61667e-12	2.87441e-12	0	0	3.5325e-11	0	0	0	0	0	0	0	0	0	0	0	0	0	0	0	0
169.158	64	5	3	0	0	0	1	1	1	0	0	0	0	0	0	0	0	0	0	0	0	0	0	0		3.59007e-12	6.3674e-13	1.12842e-12	0	0	0	1.59185e-11	3.5325e-11	8.37333e-11	0	0	0	0	0	0	0	0	0	0	0	0	0	0	0
170.556	68	3	4	0	0	1	0	0	0	0	0	0	0	0	0	0	0	0	0	0	0	0	0	0		3.81445e-12	3.82044e-13	1.50456e-12	0	0	6.42784e-12	0	0	0	0	0	0	0	0	0	0	0	0	0	0	0	0	0	0
171.954	56	5	1	0	3	0	0	1	0	0	0	0	0	0	0	0	0	0	0	0	0	0	0	0		3.14131e-12	6.3674e-13	3.76141e-13	0	8.62323e-12	0	0	3.5325e-11	0	0	0	0	0	0	0	0	0	0	0	0	0	0	0	0
173.352	63	6	0	0	0	1	0	0	0	0	0	0	0	0	0	0	0	0	0	0	0	0	0	0		3.53397e-12	7.64088e-13	0	0	0	6.42784e-12	0	0	0	0	0	0	0	0	0	0	0	0	0	0	0	0	0	0
174.75	57	5	2	0	0	0	0	0	0	0	0	0	0	0	0	0	0	0	0	0	0	0	0	0		3.1974e-12	6.3674e-13	7.52281e-13	0	0	0	0	0	0	0	0	0	0	0	0	0	0	0	0	0	0	0	0	0
176.148	56	6	2	1	1	0	0	0	0	0	0	0	0	0	0	0	0	0	0	0	0	0	0	0		3.14131e-12	7.64088e-13	7.52281e-13	1.30833e-12	2.87441e-12	0	0	0	0	0	0	0	0	0	0	0	0	0	0	0	0	0	0	0
177.546	69	3	1	0	2	0	0	0	0	0	0	0	0	0	0	0	0	0	0	0	0	0	0	0		3.87054e-12	3.82044e-13	3.76141e-13	0	5.74882e-12	0	0	0	0	0	0	0	0	0	0	0	0	0	0	0	0	0	0	0
178.944	69	4	2	0	0	1	0	0	0	0	0	0	0	0	0	0	0	0	0	0	0	0	0	0		3.87054e-12	5.09392e-13	7.52281e-13	0	0	6.42784e-12	0	0	0	0	0	0	0	0	0	0	0	0	0	0	0	0	0	0
180.342	60	4	2	0	0	0	0	0	0	0	0	0	0	0	0	0	0	0	0	0	0	0	0	0		3.36569e-12	5.09392e-13	7.52281e-13	0	0	0	0	0	0	0	0	0	0	0	0	0	0	0	0	0	0	0	0	0
181.74	51	5	3	0	0	0	0	0	0	0	0	0	0	0	0	0	0	0	0	0	0	0	0	0		2.86083e-12	6.3674e-13	1.12842e-12	0	0	0	0	0	0	0	0	0	0	0	0	0	0	0	0	0	0	0	0	0
183.138	70	9	1	1	2	1	0	0	0	0	0	0	0	0	0	0	0	0	0	0	0	0	0	0		3.92664e-12	1.14613e-12	3.76141e-13	1.30833e-12	5.74882e-12	6.42784e-12	0	0	0	0	0	0	0	0	0	0	0	0	0	0	0	0	0	0
184.536	58	6	3	0	0	0	0	0	0	0	0	0	0	0	0	0	0	0	0	0	0	0	0	0		3.2535e-12	7.64088e-13	1.12842e-12	0	0	0	0	0	0	0	0	0	0	0	0	0	0	0	0	0	0	0	0	0
185.934	61	2	2	1	1	0	0	0	0	0	0	0	0	0	0	0	0	0	0	0	0	0	0	0		3.42178e-12	2.54696e-13	7.52281e-13	1.30833e-12	2.87441e-12	0	0	0	0	0	0	0	0	0	0	0	0	0	0	0	0	0	0	0
187.332	75	2	0	1	1	2	0	0	0	0	0	0	0	0	0	0	0	0	0	0	0	0	0	0		4.20711e-12	2.54696e-13	0	1.30833e-12	2.87441e-12	1.28557e-11	0	0	0	0	0	0	0	0	0	0	0	0	0	0	0	0	0	0
188.73	66	4	3	1	0	0	0	0	0	0	0	0	0	0	0	0	0	0	0	0	0	0	0	0		3.70226e-12	5.09392e-13	1.12842e-12	1.30833e-12	0	0	0	0	0	0	0	0	0	0	0	0	0	0	0	0	0	0	0	0
190.128	68	7	1	0	1	0	1	0	0	0	0	0	0	0	0	0	0	0	0	0	0	0	0	0		3.81445e-12	8.91436e-13	3.76141e-13	0	2.87441e-12	0	1.59185e-11	0	0	0	0	0	0	0	0	0	0	0	0	0	0	0	0	0
191.526	53	2	0	0	0	0	0	0	0	0	0	0	1	0	0	0	0	0	0	0	0	0	0	0		2.97302e-12	2.54696e-13	0	0	0	0	0	0	0	0	0	0	1.30833e-09	0	0	0	0	0	0	0	0	0	0	0
192.924	67	3	2	0	1	0	1	0	0	0	0	0	0	0	0	0	0	0	0	0	0	0	0	0		3.75835e-12	3.82044e-13	7.52281e-13	0	2.87441e-12	0	1.59185e-11	0	0	0	0	0	0	0	0	0	0	0	0	0	0	0	0	0
194.322	75	2	3	0	0	0	0	0	0	0	0	0	0	0	0	0	0	0	0	0	0	0	0	0		4.20711e-12	2.54696e-13	1.12842e-12	0	0	0	0	0	0	0	0	0	0	0	0	0	0	0	0	0	0	0	0	0
195.72	58	6	1	0	1	2	1	1	2	0	1	1	0	0	0	0	0	0	0	0	0	0	0	0		3.2535e-12	7.64088e-13	3.76141e-13	0	2.87441e-12	1.28557e-11	1.59185e-11	3.5325e-11	1.67467e-10	0	3.59301e-10	6.69867e-10	0	0	0	0	0	0	0	0	0	0	0	0
197.118	70	4	3	0	0	0	0	0	0	0	0	0	0	0	0	0	0	0	0	0	0	0	0	0		3.92664e-12	5.09392e-13	1.12842e-12	0	0	0	0	0	0	0	0	0	0	0	0	0	0	0	0	0	0	0	0	0
198.516	71	3	5	0	1	0	0	0	0	0	0	0	0	0	0	0	0	0	0	0	0	0	0	0		3.98273e-12	3.82044e-13	1.8807e-12	0	2.87441e-12	0	0	0	0	0	0	0	0	0	0	0	0	0	0	0	0	0	0	0
199.914	51	3	1	2	2	1	0	0	0	0	0	0	0	0	0	0	0	0	0	0	0	0	0	0		2.86083e-12	3.82044e-13	3.76141e-13	2.61667e-12	5.74882e-12	6.42784e-12	0	0	0	0	0	0	0	0	0	0	0	0	0	0	0	0	0	0
201.312	43	4	2	3	1	1	0	0	0	0	0	0	0	0	0	0	0	0	0	0	0	0	0	0		2.41208e-12	5.09392e-13	7.52281e-13	3.925e-12	2.87441e-12	6.42784e-12	0	0	0	0	0	0	0	0	0	0	0	0	0	0	0	0	0	0
202.71	41	4	2	0	0	0	0	0	0	0	0	0	0	0	0	0	0	0	0	0	0	0	0	0		2.29989e-12	5.09392e-13	7.52281e-13	0	0	0	0	0	0	0	0	0	0	0	0	0	0	0	0	0	0	0	0	0
204.108	44	3	4	0	3	0	0	0	0	0	0	0	0	0	0	0	0	0	0	0	0	0	0	0		2.46817e-12	3.82044e-13	1.50456e-12	0	8.62323e-12	0	0	0	0	0	0	0	0	0	0	0	0	0	0	0	0	0	0	0
205.506	37	2	1	1	0	0	0	0	0	0	0	0	1	0	0	0	0	0	0	0	0	0	0	0		2.07551e-12	2.54696e-13	3.76141e-13	1.30833e-12	0	0	0	0	0	0	0	0	1.30833e-09	0	0	0	0	0	0	0	0	0	0	0
206.904	65	5	2	2	0	0	0	0	0	0	0	0	0	0	0	0	0	0	0	0	0	0	0	0		3.64616e-12	6.3674e-13	7.52281e-13	2.61667e-12	0	0	0	0	0	0	0	0	0	0	0	0	0	0	0	0	0	0	0	0
208.302	52	3	2	0	2	1	0	0	1	0	0	0	0	0	0	0	0	0	0	0	0	0	0	0		2.91693e-12	3.82044e-13	7.52281e-13	0	5.74882e-12	6.42784e-12	0	0	8.37333e-11	0	0	0	0	0	0	0	0	0	0	0	0	0	0	0
209.7	46	7	2	2	3	1	1	0	0	0	1	0	0	0	0	0	0	0	0	0	0	0	0	0		2.58036e-12	8.91436e-13	7.52281e-13	2.61667e-12	8.62323e-12	6.42784e-12	1.59185e-11	0	0	0	3.59301e-10	0	0	0	0	0	0	0	0	0	0	0	0	0
211.098	55	2	1	0	2	1	1	0	0	0	0	0	0	0	0	0	0	0	0	0	0	0	0	0		3.08521e-12	2.54696e-13	3.76141e-13	0	5.74882e-12	6.42784e-12	1.59185e-11	0	0	0	0	0	0	0	0	0	0	0	0	0	0	0	0	0
212.496	44	4	1	0	1	0	0	0	0	1	0	0	0	0	0	0	0	0	0	0	0	0	0	0		2.46817e-12	5.09392e-13	3.76141e-13	0	2.87441e-12	0	0	0	0	1.83962e-10	0	0	0	0	0	0	0	0	0	0	0	0	0	0
213.894	62	5	2	1	1	0	1	0	0	0	0	0	0	0	0	0	0	0	0	1	0	0	0	0		3.47788e-12	6.3674e-13	7.52281e-13	1.30833e-12	2.87441e-12	0	1.59185e-11	0	0	0	0	0	0	0	0	0	0	0	0	2.04427e-08	0	0	0	0
215.292	52	6	1	1	1	0	2	0	0	0	0	0	0	0	0	0	0	0	0	0	0	0	0	0		2.91693e-12	7.64088e-13	3.76141e-13	1.30833e-12	2.87441e-12	0	3.1837e-11	0	0	0	0	0	0	0	0	0	0	0	0	0	0	0	0	0
216.69	56	2	1	0	1	2	0	0	0	0	0	0	0	0	0	0	0	0	0	0	0	0	0	0		3.14131e-12	2.54696e-13	3.76141e-13	0	2.87441e-12	1.28557e-11	0	0	0	0	0	0	0	0	0	0	0	0	0	0	0	0	0	0
218.088	53	3	2	2	1	2	0	0	1	0	0	0	0	0	0	0	0	0	0	0	0	0	0	0		2.97302e-12	3.82044e-13	7.52281e-13	2.61667e-12	2.87441e-12	1.28557e-11	0	0	8.37333e-11	0	0	0	0	0	0	0	0	0	0	0	0	0	0	0
219.486	62	4	0	0	1	2	0	0	0	0	1	0	0	0	0	0	0	0	0	0	0	0	0	0		3.47788e-12	5.09392e-13	0	0	2.87441e-12	1.28557e-11	0	0	0	0	3.59301e-10	0	0	0	0	0	0	0	0	0	0	0	0	0
220.884	56	13	5	0	1	2	1	0	0	0	0	0	0	0	0	0	0	0	0	0	0	0	0	0		3.14131e-12	1.65552e-12	1.8807e-12	0	2.87441e-12	1.28557e-11	1.59185e-11	0	0	0	0	0	0	0	0	0	0	0	0	0	0	0	0	0
222.282	34	5	1	0	0	0	2	1	1	0	0	0	0	0	0	0	0	0	0	0	0	0	0	0		1.90722e-12	6.3674e-13	3.76141e-13	0	0	0	3.1837e-11	3.5325e-11	8.37333e-11	0	0	0	0	0	0	0	0	0	0	0	0	0	0	0
223.68	32	6	0	1	0	0	0	0	0	0	0	0	0	0	0	0	0	0	0	0	0	0	0	0		1.79503e-12	7.64088e-13	0	1.30833e-12	0	0	0	0	0	0	0	0	0	0	0	0	0	0	0	0	0	0	0	0
225.078	1	0	0	0	0	0	0	0	0	0	0	0	0	0	0	0	0	0	0	0	0	0	0	0		5.60948e-14	0	0	0	0	0	0	0	0	0	0	0	0	0	0	0	0	0	0	0	0	0	0	0
226.476	3	0	0	0	0	0	0	0	0	0	0	0	0	0	0	0	0	0	0	0	0	0	0	0		1.68284e-13	0	0	0	0	0	0	0	0	0	0	0	0	0	0	0	0	0	0	0	0	0	0	0
227.874	21	5	3	1	0	0	0	0	0	1	0	0	0	0	0	0	0	0	0	0	0	0	0	0		1.17799e-12	6.3674e-13	1.12842e-12	1.30833e-12	0	0	0	0	0	1.83962e-10	0	0	0	0	0	0	0	0	0	0	0	0	0	0
229.272	38	5	2	1	1	0	0	0	0	0	0	0	1	0	0	0	0	0	0	0	0	0	0	0		2.1316e-12	6.3674e-13	7.52281e-13	1.30833e-12	2.87441e-12	0	0	0	0	0	0	0	1.30833e-09	0	0	0	0	0	0	0	0	0	0	0
230.67	48	2	3	0	1	0	0	0	0	0	0	0	0	0	0	0	0	0	0	0	0	0	0	0		2.69255e-12	2.54696e-13	1.12842e-12	0	2.87441e-12	0	0	0	0	0	0	0	0	0	0	0	0	0	0	0	0	0	0	0
232.068	2	0	0	0	0	0	0	0	0	0	0	0	0	0	0	0	0	0	0	0	0	0	0	0		1.1219e-13	0	0	0	0	0	0	0	0	0	0	0	0	0	0	0	0	0	0	0	0	0	0	0
233.466	4	0	0	0	0	0	0	0	0	0	0	0	0	0	0	0	0	0	0	0	0	0	0	0		2.24379e-13	0	0	0	0	0	0	0	0	0	0	0	0	0	0	0	0	0	0	0	0	0	0	0
234.864	1	0	0	0	0	0	0	0	0	0	0	0	0	0	0	0	0	0	0	0	0	0	0	0		5.60948e-14	0	0	0	0	0	0	0	0	0	0	0	0	0	0	0	0	0	0	0	0	0	0	0
236.262	0	0	0	0	0	0	0	0	0	0	0	0	0	0	0	0	0	0	0	0	0	0	0	0		0	0	0	0	0	0	0	0	0	0	0	0	0	0	0	0	0	0	0	0	0	0	0	0
237.66	0	0	0	0	0	0	0	0	0	0	0	0	0	0	0	0	0	0	0	0	0	0	0	0		0	0	0	0	0	0	0	0	0	0	0	0	0	0	0	0	0	0	0	0	0	0	0	0
239.058	0	0	0	0	0	0	0	0	0	0	0	0	0	0	0	0	0	0	0	0	0	0	0	0		0	0	0	0	0	0	0	0	0	0	0	0	0	0	0	0	0	0	0	0	0	0	0	0
240.456	22	0	0	0	0	0	0	0	0	0	0	0	0	0	0	0	0	0	0	0	0	0	0	0		1.23409e-12	0	0	0	0	0	0	0	0	0	0	0	0	0	0	0	0	0	0	0	0	0	0	0
241.854	23	3	1	0	0	0	0	0	0	0	0	0	0	0	0	0	0	0	0	0	0	0	0	0		1.29018e-12	3.82044e-13	3.76141e-13	0	0	0	0	0	0	0	0	0	0	0	0	0	0	0	0	0	0	0	0	0
243.252	15	0	3	0	0	0	0	0	0	0	0	0	0	0	0	0	0	0	0	0	0	0	0	0		8.41422e-13	0	1.12842e-12	0	0	0	0	0	0	0	0	0	0	0	0	0	0	0	0	0	0	0	0	0
244.65	28	1	2	0	0	1	0	0	0	0	0	0	0	0	0	0	0	0	0	0	0	0	0	0		1.57065e-12	1.27348e-13	7.52281e-13	0	0	6.42784e-12	0	0	0	0	0	0	0	0	0	0	0	0	0	0	0	0	0	0
246.048	25	3	0	1	1	0	1	0	0	0	0	0	0	0	0	0	0	0	0	0	0	0	0	0		1.40237e-12	3.82044e-13	0	1.30833e-12	2.87441e-12	0	1.59185e-11	0	0	0	0	0	0	0	0	0	0	0	0	0	0	0	0	0
247.446	31	2	2	1	1	0	1	0	1	0	0	0	0	0	0	0	0	0	0	0	0	0	0	0		1.73894e-12	2.54696e-13	7.52281e-13	1.30833e-12	2.87441e-12	0	1.59185e-11	0	8.37333e-11	0	0	0	0	0	0	0	0	0	0	0	0	0	0	0
248.844	50	1	2	1	0	1	1	1	0	0	0	0	0	0	0	0	0	0	0	0	0	0	0	0		2.80474e-12	1.27348e-13	7.52281e-13	1.30833e-12	0	6.42784e-12	1.59185e-11	3.5325e-11	0	0	0	0	0	0	0	0	0	0	0	0	0	0	0	0
250.242	45	0	2	0	1	0	0	1	0	0	0	0	0	0	0	0	0	0	0	0	0	0	0	0		2.52427e-12	0	7.52281e-13	0	2.87441e-12	0	0	3.5325e-11	0	0	0	0	0	0	0	0	0	0	0	0	0	0	0	0
251.64	28	5	2	2	1	2	1	1	1	0	1	0	0	0	0	0	0	0	0	0	0	0	0	0		1.57065e-12	6.3674e-13	7.52281e-13	2.61667e-12	2.87441e-12	1.28557e-11	1.59185e-11	3.5325e-11	8.37333e-11	0	3.59301e-10	0	0	0	0	0	0	0	0	0	0	0	0	0
253.038	45	6	2	1	0	0	0	1	0	0	0	0	0	0	0	0	0	0	0	0	0	0	0	0		2.52427e-12	7.64088e-13	7.52281e-13	1.30833e-12	0	0	0	3.5325e-11	0	0	0	0	0	0	0	0	0	0	0	0	0	0	0	0
254.436	36	1	2	0	1	1	0	0	1	0	0	0	0	0	0	0	0	0	0	0	0	0	0	0		2.01941e-12	1.27348e-13	7.52281e-13	0	2.87441e-12	6.42784e-12	0	0	8.37333e-11	0	0	0	0	0	0	0	0	0	0	0	0	0	0	0
255.834	40	2	1	0	0	0	0	0	0	0	0	0	0	0	0	0	0	0	0	0	0	0	0	0		2.24379e-12	2.54696e-13	3.76141e-13	0	0	0	0	0	0	0	0	0	0	0	0	0	0	0	0	0	0	0	0	0
257.232	36	3	0	1	0	1	1	0	0	0	0	0	0	0	0	0	0	0	0	0	0	0	0	0		2.01941e-12	3.82044e-13	0	1.30833e-12	0	6.42784e-12	1.59185e-11	0	0	0	0	0	0	0	0	0	0	0	0	0	0	0	0	0
258.63	37	3	0	0	2	1	0	0	0	0	0	0	0	0	0	0	0	0	0	0	0	0	0	0		2.07551e-12	3.82044e-13	0	0	5.74882e-12	6.42784e-12	0	0	0	0	0	0	0	0	0	0	0	0	0	0	0	0	0	0
260.028	28	9	1	0	0	0	0	0	0	0	0	0	0	0	0	0	0	0	0	0	0	0	0	0		1.57065e-12	1.14613e-12	3.76141e-13	0	0	0	0	0	0	0	0	0	0	0	0	0	0	0	0	0	0	0	0	0
261.426	33	3	3	1	0	1	0	0	1	0	1	0	1	2	0	0	0	0	0	0	0	0	0	0		1.85113e-12	3.82044e-13	1.12842e-12	1.30833e-12	0	6.42784e-12	0	0	8.37333e-11	0	3.59301e-10	0	1.30833e-09	4.5216e-09	0	0	0	0	0	0	0	0	0	0
262.824	26	6	1	1	0	0	1	0	0	0	0	0	0	0	0	0	0	0	0	0	0	0	0	0		1.45846e-12	7.64088e-13	3.76141e-13	1.30833e-12	0	0	1.59185e-11	0	0	0	0	0	0	0	0	0	0	0	0	0	0	0	0	0
264.222	23	3	2	0	1	0	0	0	0	0	0	0	0	0	0	0	0	0	0	0	0	0	0	0		1.29018e-12	3.82044e-13	7.52281e-13	0	2.87441e-12	0	0	0	0	0	0	0	0	0	0	0	0	0	0	0	0	0	0	0
265.62	40	5	2	2	1	0	0	0	0	0	0	0	0	0	0	0	0	0	0	0	0	0	0	0		2.24379e-12	6.3674e-13	7.52281e-13	2.61667e-12	2.87441e-12	0	0	0	0	0	0	0	0	0	0	0	0	0	0	0	0	0	0	0
267.018	41	5	1	0	0	0	1	0	0	0	0	0	0	0	0	0	0	0	0	0	0	0	0	0		2.29989e-12	6.3674e-13	3.76141e-13	0	0	0	1.59185e-11	0	0	0	0	0	0	0	0	0	0	0	0	0	0	0	0	0
268.416	44	3	4	1	0	0	0	0	0	0	0	0	0	0	0	0	0	0	0	0	0	0	0	0		2.46817e-12	3.82044e-13	1.50456e-12	1.30833e-12	0	0	0	0	0	0	0	0	0	0	0	0	0	0	0	0	0	0	0	0
269.814	37	8	1	1	0	0	0	0	0	0	0	0	0	0	0	0	0	0	0	0	0	0	0	0		2.07551e-12	1.01878e-12	3.76141e-13	1.30833e-12	0	0	0	0	0	0	0	0	0	0	0	0	0	0	0	0	0	0	0	0
271.212	55	4	3	0	0	0	1	0	0	0	0	0	0	0	0	0	0	0	0	0	0	0	0	0		3.08521e-12	5.09392e-13	1.12842e-12	0	0	0	1.59185e-11	0	0	0	0	0	0	0	0	0	0	0	0	0	0	0	0	0
272.61	34	3	4	0	2	1	1	1	1	0	0	0	0	0	0	0	0	0	0	0	0	0	0	0		1.90722e-12	3.82044e-13	1.50456e-12	0	5.74882e-12	6.42784e-12	1.59185e-11	3.5325e-11	8.37333e-11	0	0	0	0	0	0	0	0	0	0	0	0	0	0	0
274.008	34	4	2	1	2	2	1	0	1	0	0	0	0	0	0	0	0	0	0	0	0	0	0	0		1.90722e-12	5.09392e-13	7.52281e-13	1.30833e-12	5.74882e-12	1.28557e-11	1.59185e-11	0	8.37333e-11	0	0	0	0	0	0	0	0	0	0	0	0	0	0	0
275.406	25	2	1	3	1	3	1	0	0	1	0	0	0	0	0	0	0	0	0	0	0	0	0	0		1.40237e-12	2.54696e-13	3.76141e-13	3.925e-12	2.87441e-12	1.92835e-11	1.59185e-11	0	0	1.83962e-10	0	0	0	0	0	0	0	0	0	0	0	0	0	0
276.804	8	2	1	1	0	0	0	0	1	0	0	1	0	0	0	0	0	0	0	0	0	0	0	0		4.48758e-13	2.54696e-13	3.76141e-13	1.30833e-12	0	0	0	0	8.37333e-11	0	0	6.69867e-10	0	0	0	0	0	0	0	0	0	0	0	0
278.202	3	0	0	0	0	1	0	0	0	0	0	0	0	0	0	0	0	0	0	0	0	0	0	0		1.68284e-13	0	0	0	0	6.42784e-12	0	0	0	0	0	0	0	0	0	0	0	0	0	0	0	0	0	0
279.6	1	0	0	0	0	0	0	0	0	0	0	0	0	0	0	0	0	0	0	0	0	0	0	0		5.60948e-14	0	0	0	0	0	0	0	0	0	0	0	0	0	0	0	0	0	0	0	0	0	0	0
280.998	2	0	0	0	0	0	0	0	0	0	0	0	0	0	0	0	0	0	0	0	0	0	0	0		1.1219e-13	0	0	0	0	0	0	0	0	0	0	0	0	0	0	0	0	0	0	0	0	0	0	0
282.396	1	0	0	0	0	0	0	0	0	0	0	0	0	0	0	0	0	0	0	0	0	0	0	0		5.60948e-14	0	0	0	0	0	0	0	0	0	0	0	0	0	0	0	0	0	0	0	0	0	0	0
283.794	0	0	0	0	0	0	0	0	0	0	0	0	0	0	0	0	0	0	0	0	0	0	0	0		0	0	0	0	0	0	0	0	0	0	0	0	0	0	0	0	0	0	0	0	0	0	0	0
285.192	1	0	0	0	0	0	0	0	0	0	0	0	0	0	0	0	0	0	0	0	0	0	0	0		5.60948e-14	0	0	0	0	0	0	0	0	0	0	0	0	0	0	0	0	0	0	0	0	0	0	0
286.59	33	2	1	0	0	0	0	0	0	0	0	0	0	0	0	0	0	0	0	0	0	0	0	0		1.85113e-12	2.54696e-13	3.76141e-13	0	0	0	0	0	0	0	0	0	0	0	0	0	0	0	0	0	0	0	0	0
287.988	40	9	2	1	0	0	1	0	1	0	0	0	0	0	0	0	0	0	0	0	0	0	0	0		2.24379e-12	1.14613e-12	7.52281e-13	1.30833e-12	0	0	1.59185e-11	0	8.37333e-11	0	0	0	0	0	0	0	0	0	0	0	0	0	0	0
289.386	41	3	1	1	0	0	0	0	0	0	0	0	0	0	0	0	0	0	0	0	0	0	0	0		2.29989e-12	3.82044e-13	3.76141e-13	1.30833e-12	0	0	0	0	0	0	0	0	0	0	0	0	0	0	0	0	0	0	0	0
290.784	32	4	1	0	0	0	1	0	0	0	0	0	0	0	0	0	0	0	0	0	0	0	0	0		1.79503e-12	5.09392e-13	3.76141e-13	0	0	0	1.59185e-11	0	0	0	0	0	0	0	0	0	0	0	0	0	0	0	0	0
292.182	38	6	1	0	4	0	0	2	0	0	0	0	0	0	0	0	0	0	0	0	0	0	0	0		2.1316e-12	7.64088e-13	3.76141e-13	0	1.14976e-11	0	0	7.065e-11	0	0	0	0	0	0	0	0	0	0	0	0	0	0	0	0
293.58	51	14	4	0	2	1	0	1	0	0	0	0	0	0	0	0	0	0	0	0	0	0	0	0		2.86083e-12	1.78287e-12	1.50456e-12	0	5.74882e-12	6.42784e-12	0	3.5325e-11	0	0	0	0	0	0	0	0	0	0	0	0	0	0	0	0
294.978	45	6	7	1	2	5	1	1	2	0	0	0	0	0	0	0	0	0	0	0	0	0	0	0		2.52427e-12	7.64088e-13	2.63298e-12	1.30833e-12	5.74882e-12	3.21392e-11	1.59185e-11	3.5325e-11	1.67467e-10	0	0	0	0	0	0	0	0	0	0	0	0	0	0	0
296.376	48	3	0	0	0	3	0	0	0	1	0	0	0	0	0	0	0	0	0	0	0	0	0	0		2.69255e-12	3.82044e-13	0	0	0	1.92835e-11	0	0	0	1.83962e-10	0	0	0	0	0	0	0	0	0	0	0	0	0	0
297.774	132	18	4	0	0	0	0	0	0	0	0	0	0	0	0	0	0	0	0	0	0	0	0	0		7.40451e-12	2.29226e-12	1.50456e-12	0	0	0	0	0	0	0	0	0	0	0	0	0	0	0	0	0	0	0	0	0
299.172	204	44	6	3	1	1	0	0	0	0	0	0	0	0	0	0	0	0	0	0	0	0	0	0		1.14433e-11	5.60331e-12	2.25684e-12	3.925e-12	2.87441e-12	6.42784e-12	0	0	0	0	0	0	0	0	0	0	0	0	0	0	0	0	0	0
300.57	10	0	0	0	0	0	0	0	0	0	0	0	0	0	0	0	0	0	0	0	0	0	0	0		5.60948e-13	0	0	0	0	0	0	0	0	0	0	0	0	0	0	0	0	0	0	0	0	0	0	0
301.968	15	2	0	0	0	0	0	0	0	0	0	0	0	0	0	0	0	0	0	0	0	0	0	0		8.41422e-13	2.54696e-13	0	0	0	0	0	0	0	0	0	0	0	0	0	0	0	0	0	0	0	0	0	0
303.366	107	26	2	1	1	0	0	0	0	0	0	0	0	0	0	0	0	0	0	0	0	0	0	0		6.00214e-12	3.31105e-12	7.52281e-13	1.30833e-12	2.87441e-12	0	0	0	0	0	0	0	0	0	0	0	0	0	0	0	0	0	0	0
304.764	168	32	11	0	4	0	0	0	0	0	0	0	0	0	0	0	0	0	0	0	0	0	0	0		9.42392e-12	4.07513e-12	4.13755e-12	0	1.14976e-11	0	0	0	0	0	0	0	0	0	0	0	0	0	0	0	0	0	0	0
306.162	136	20	5	2	0	0	0	0	0	0	0	0	0	0	0	0	0	0	0	0	0	0	0	0		7.62889e-12	2.54696e-12	1.8807e-12	2.61667e-12	0	0	0	0	0	0	0	0	0	0	0	0	0	0	0	0	0	0	0	0
307.56	2	0	0	0	0	0	0	0	0	0	0	0	0	0	0	0	0	0	0	0	0	0	0	0		1.1219e-13	0	0	0	0	0	0	0	0	0	0	0	0	0	0	0	0	0	0	0	0	0	0	0
308.958	0	0	0	0	0	0	0	0	0	0	0	0	0	0	0	0	0	0	0	0	0	0	0	0		0	0	0	0	0	0	0	0	0	0	0	0	0	0	0	0	0	0	0	0	0	0	0	0
310.356	7	0	0	0	0	0	0	0	0	0	0	0	0	0	0	0	0	0	0	0	0	0	0	0		3.92664e-13	0	0	0	0	0	0	0	0	0	0	0	0	0	0	0	0	0	0	0	0	0	0	0
311.754	4	0	0	0	0	0	0	0	0	0	0	0	0	0	0	0	0	0	0	0	0	0	0	0		2.24379e-13	0	0	0	0	0	0	0	0	0	0	0	0	0	0	0	0	0	0	0	0	0	0	0
313.152	3	0	0	0	0	0	0	0	0	0	0	0	0	0	0	0	0	0	0	0	0	0	0	0		1.68284e-13	0	0	0	0	0	0	0	0	0	0	0	0	0	0	0	0	0	0	0	0	0	0	0
314.55	6	0	0	0	0	0	0	0	0	0	0	0	0	0	0	0	0	0	0	0	0	0	0	0		3.36569e-13	0	0	0	0	0	0	0	0	0	0	0	0	0	0	0	0	0	0	0	0	0	0	0
315.948	25	7	1	1	1	1	1	0	0	0	0	0	0	0	0	0	0	0	0	0	0	0	0	0		1.40237e-12	8.91436e-13	3.76141e-13	1.30833e-12	2.87441e-12	6.42784e-12	1.59185e-11	0	0	0	0	0	0	0	0	0	0	0	0	0	0	0	0	0
317.346	42	8	3	1	0	0	0	0	0	0	0	0	0	0	0	0	0	0	0	0	0	0	0	0		2.35598e-12	1.01878e-12	1.12842e-12	1.30833e-12	0	0	0	0	0	0	0	0	0	0	0	0	0	0	0	0	0	0	0	0
318.744	37	7	2	0	1	2	0	0	0	0	0	0	0	0	0	0	0	0	0	0	0	0	0	0		2.07551e-12	8.91436e-13	7.52281e-13	0	2.87441e-12	1.28557e-11	0	0	0	0	0	0	0	0	0	0	0	0	0	0	0	0	0	0
320.142	187	36	2	1	1	1	1	1	0	0	0	0	0	0	0	0	0	0	0	0	0	0	0	0		1.04897e-11	4.58453e-12	7.52281e-13	1.30833e-12	2.87441e-12	6.42784e-12	1.59185e-11	3.5325e-11	0	0	0	0	0	0	0	0	0	0	0	0	0	0	0	0
321.54	229	46	7	4	1	0	2	1	0	0	0	0	0	0	0	0	0	0	0	0	0	0	0	0		1.28457e-11	5.858e-12	2.63298e-12	5.23333e-12	2.87441e-12	0	3.1837e-11	3.5325e-11	0	0	0	0	0	0	0	0	0	0	0	0	0	0	0	0
322.938	288	59	13	1	0	0	0	0	0	0	0	0	0	0	0	0	0	0	0	0	0	0	0	0		1.61553e-11	7.51353e-12	4.88983e-12	1.30833e-12	0	0	0	0	0	0	0	0	0	0	0	0	0	0	0	0	0	0	0	0
324.336	386	92	18	1	0	1	0	0	1	0	0	0	0	0	0	0	0	0	0	0	0	0	0	0		2.16526e-11	1.1716e-11	6.77053e-12	1.30833e-12	0	6.42784e-12	0	0	8.37333e-11	0	0	0	0	0	0	0	0	0	0	0	0	0	0	0
325.734	362	79	15	4	1	1	1	0	0	0	0	0	0	0	0	0	0	0	0	0	0	0	0	0		2.03063e-11	1.00605e-11	5.64211e-12	5.23333e-12	2.87441e-12	6.42784e-12	1.59185e-11	0	0	0	0	0	0	0	0	0	0	0	0	0	0	0	0	0
327.132	414	116	16	0	4	1	2	0	0	0	0	1	0	0	0	0	0	0	0	0	0	0	0	0		2.32232e-11	1.47724e-11	6.01825e-12	0	1.14976e-11	6.42784e-12	3.1837e-11	0	0	0	0	6.69867e-10	0	0	0	0	0	0	0	0	0	0	0	0
328.53	419	102	26	5	4	2	0	0	0	0	0	0	0	0	0	0	0	0	0	0	0	0	0	0		2.35037e-11	1.29895e-11	9.77966e-12	6.54167e-12	1.14976e-11	1.28557e-11	0	0	0	0	0	0	0	0	0	0	0	0	0	0	0	0	0	0
329.928	476	135	21	2	14	2	1	0	0	1	1	0	0	0	0	0	0	0	0	0	0	0	0	0		2.67011e-11	1.7192e-11	7.89895e-12	2.61667e-12	4.02417e-11	1.28557e-11	1.59185e-11	0	0	1.83962e-10	3.59301e-10	0	0	0	0	0	0	0	0	0	0	0	0	0
331.326	416	111	31	5	4	1	3	0	0	0	0	0	0	0	0	0	0	0	0	0	0	0	0	0		2.33354e-11	1.41356e-11	1.16604e-11	6.54167e-12	1.14976e-11	6.42784e-12	4.77555e-11	0	0	0	0	0	0	0	0	0	0	0	0	0	0	0	0	0
332.724	79	13	6	1	0	0	0	0	0	0	0	0	0	0	0	0	0	0	0	0	0	0	0	0		4.43149e-12	1.65552e-12	2.25684e-12	1.30833e-12	0	0	0	0	0	0	0	0	0	0	0	0	0	0	0	0	0	0	0	0
334.122	147	27	5	1	2	2	2	1	1	0	0	0	0	0	0	0	0	0	0	0	0	0	0	0		8.24593e-12	3.43839e-12	1.8807e-12	1.30833e-12	5.74882e-12	1.28557e-11	3.1837e-11	3.5325e-11	8.37333e-11	0	0	0	0	0	0	0	0	0	0	0	0	0	0	0
335.52	48	5	1	0	0	0	0	0	0	0	0	0	0	0	0	0	0	0	0	0	0	0	0	0		2.69255e-12	6.3674e-13	3.76141e-13	0	0	0	0	0	0	0	0	0	0	0	0	0	0	0	0	0	0	0	0	0
336.918	34	5	1	1	1	0	1	0	0	0	0	0	0	0	0	0	0	0	0	0	0	0	0	0		1.90722e-12	6.3674e-13	3.76141e-13	1.30833e-12	2.87441e-12	0	1.59185e-11	0	0	0	0	0	0	0	0	0	0	0	0	0	0	0	0	0
338.316	158	31	7	0	1	2	0	0	0	0	0	0	0	0	0	0	0	0	0	0	0	0	0	0		8.86298e-12	3.94779e-12	2.63298e-12	0	2.87441e-12	1.28557e-11	0	0	0	0	0	0	0	0	0	0	0	0	0	0	0	0	0	0
339.714	85	12	5	2	1	0	0	0	0	0	0	0	0	0	0	0	0	0	0	0	0	0	0	0		4.76806e-12	1.52818e-12	1.8807e-12	2.61667e-12	2.87441e-12	0	0	0	0	0	0	0	0	0	0	0	0	0	0	0	0	0	0	0
341.112	36	6	4	1	1	0	0	0	0	0	0	0	0	0	0	0	0	0	0	0	0	0	0	0		2.01941e-12	7.64088e-13	1.50456e-12	1.30833e-12	2.87441e-12	0	0	0	0	0	0	0	0	0	0	0	0	0	0	0	0	0	0	0
342.51	33	5	0	1	2	2	2	1	0	0	1	0	0	0	0	0	0	0	0	0	0	0	0	0		1.85113e-12	6.3674e-13	0	1.30833e-12	5.74882e-12	1.28557e-11	3.1837e-11	3.5325e-11	0	0	3.59301e-10	0	0	0	0	0	0	0	0	0	0	0	0	0
343.908	27	4	4	2	0	0	0	0	0	0	0	0	0	0	0	0	0	0	0	0	0	0	0	0		1.51456e-12	5.09392e-13	1.50456e-12	2.61667e-12	0	0	0	0	0	0	0	0	0	0	0	0	0	0	0	0	0	0	0	0
345.306	30	4	2	2	0	2	0	0	1	0	0	0	0	0	0	0	0	0	0	0	0	0	0	0		1.68284e-12	5.09392e-13	7.52281e-13	2.61667e-12	0	1.28557e-11	0	0	8.37333e-11	0	0	0	0	0	0	0	0	0	0	0	0	0	0	0
346.704	148	30	8	4	4	3	1	0	0	0	0	0	0	0	0	0	0	0	0	0	0	0	0	0		8.30203e-12	3.82044e-12	3.00912e-12	5.23333e-12	1.14976e-11	1.92835e-11	1.59185e-11	0	0	0	0	0	0	0	0	0	0	0	0	0	0	0	0	0
348.102	29	6	2	0	1	0	0	0	0	0	0	0	0	0	0	0	0	0	0	0	0	0	0	0		1.62675e-12	7.64088e-13	7.52281e-13	0	2.87441e-12	0	0	0	0	0	0	0	0	0	0	0	0	0	0	0	0	0	0	0
349.5	172	45	8	4	4	1	1	0	0	0	0	0	0	0	0	0	0	0	0	0	0	0	0	0		9.6483e-12	5.73066e-12	3.00912e-12	5.23333e-12	1.14976e-11	6.42784e-12	1.59185e-11	0	0	0	0	0	0	0	0	0	0	0	0	0	0	0	0	0
350.898	104	29	8	2	1	0	0	0	0	0	0	0	0	0	0	0	0	0	0	0	0	0	0	0		5.83386e-12	3.69309e-12	3.00912e-12	2.61667e-12	2.87441e-12	0	0	0	0	0	0	0	0	0	0	0	0	0	0	0	0	0	0	0
352.296	147	31	11	1	3	0	1	0	0	0	0	0	0	0	0	0	0	0	0	0	0	0	0	0		8.24593e-12	3.94779e-12	4.13755e-12	1.30833e-12	8.62323e-12	0	1.59185e-11	0	0	0	0	0	0	0	0	0	0	0	0	0	0	0	0	0
353.694	266	71	21	4	2	3	1	0	0	0	0	0	0	0	0	0	0	0	0	0	0	0	0	0		1.49212e-11	9.0417e-12	7.89895e-12	5.23333e-12	5.74882e-12	1.92835e-11	1.59185e-11	0	0	0	0	0	0	0	0	0	0	0	0	0	0	0	0	0
355.092	151	37	10	1	0	1	1	0	0	0	0	0	0	0	0	0	0	0	0	0	0	0	0	0		8.47031e-12	4.71187e-12	3.76141e-12	1.30833e-12	0	6.42784e-12	1.59185e-11	0	0	0	0	0	0	0	0	0	0	0	0	0	0	0	0	0
356.49	12	0	0	0	0	0	0	0	0	0	0	0	0	0	0	0	0	0	0	0	0	0	0	0		6.73137e-13	0	0	0	0	0	0	0	0	0	0	0	0	0	0	0	0	0	0	0	0	0	0	0
357.888	8	0	0	0	0	0	0	0	0	0	0	0	0	0	0	0	0	0	0	0	0	0	0	0		4.48758e-13	0	0	0	0	0	0	0	0	0	0	0	0	0	0	0	0	0	0	0	0	0	0	0
359.286	5	0	0	0	0	0	0	0	0	0	0	0	0	0	0	0	0	0	0	0	0	0	0	0		2.80474e-13	0	0	0	0	0	0	0	0	0	0	0	0	0	0	0	0	0	0	0	0	0	0	0
360.684	4	0	0	0	0	0	0	0	0	0	0	0	0	0	0	0	0	0	0	0	0	0	0	0		2.24379e-13	0	0	0	0	0	0	0	0	0	0	0	0	0	0	0	0	0	0	0	0	0	0	0
362.082	31	8	2	1	0	1	1	0	0	0	0	0	0	0	0	0	0	0	0	0	0	0	0	0		1.73894e-12	1.01878e-12	7.52281e-13	1.30833e-12	0	6.42784e-12	1.59185e-11	0	0	0	0	0	0	0	0	0	0	0	0	0	0	0	0	0
363.48	267	110	25	10	17	9	5	1	2	2	1	0	0	0	0	0	0	0	0	0	0	0	0	0		1.49773e-11	1.40083e-11	9.40352e-12	1.30833e-11	4.88649e-11	5.78506e-11	7.95925e-11	3.5325e-11	1.67467e-10	3.67924e-10	3.59301e-10	0	0	0	0	0	0	0	0	0	0	0	0	0
364.878	167	50	34	13	13	6	3	0	0	0	0	0	0	0	0	0	0	0	0	0	0	0	0	0		9.36783e-12	6.3674e-12	1.27888e-11	1.70083e-11	3.73673e-11	3.8567e-11	4.77555e-11	0	0	0	0	0	0	0	0	0	0	0	0	0	0	0	0	0
366.276	133	34	16	2	8	4	1	0	1	0	0	0	0	0	0	0	0	0	0	0	0	0	0	0		7.46061e-12	4.32983e-12	6.01825e-12	2.61667e-12	2.29953e-11	2.57114e-11	1.59185e-11	0	8.37333e-11	0	0	0	0	0	0	0	0	0	0	0	0	0	0	0
367.674	168	63	32	8	7	4	1	1	1	1	1	0	0	0	0	0	0	0	0	0	0	0	0	0		9.42392e-12	8.02292e-12	1.20365e-11	1.04667e-11	2.01209e-11	2.57114e-11	1.59185e-11	3.5325e-11	8.37333e-11	1.83962e-10	3.59301e-10	0	0	0	0	0	0	0	0	0	0	0	0	0
369.072	213	84	40	7	20	9	2	0	1	2	0	0	1	0	0	0	0	0	0	0	0	0	0	0		1.19482e-11	1.06972e-11	1.50456e-11	9.15833e-12	5.74882e-11	5.78506e-11	3.1837e-11	0	8.37333e-11	3.67924e-10	0	0	1.30833e-09	0	0	0	0	0	0	0	0	0	0	0
370.47	290	115	53	10	25	12	10	5	1	1	1	1	0	0	0	0	0	0	0	0	0	0	0	0		1.62675e-11	1.4645e-11	1.99355e-11	1.30833e-11	7.18602e-11	7.71341e-11	1.59185e-10	1.76625e-10	8.37333e-11	1.83962e-10	3.59301e-10	6.69867e-10	0	0	0	0	0	0	0	0	0	0	0	0
371.868	12	0	0	0	1	0	0	0	0	0	0	0	0	0	0	0	0	0	0	0	0	0	0	0		6.73137e-13	0	0	0	2.87441e-12	0	0	0	0	0	0	0	0	0	0	0	0	0	0	0	0	0	0	0
373.266	87	35	15	2	2	4	6	0	0	0	0	0	0	0	0	0	0	0	0	0	0	0	0	0		4.88025e-12	4.45718e-12	5.64211e-12	2.61667e-12	5.74882e-12	2.57114e-11	9.55109e-11	0	0	0	0	0	0	0	0	0	0	0	0	0	0	0	0	0
374.664	64	14	17	5	7	4	0	2	1	0	0	0	0	0	0	0	0	0	0	0	0	0	0	0		3.59007e-12	1.78287e-12	6.39439e-12	6.54167e-12	2.01209e-11	2.57114e-11	0	7.065e-11	8.37333e-11	0	0	0	0	0	0	0	0	0	0	0	0	0	0	0
376.062	9	1	0	0	0	0	0	0	0	0	0	0	0	0	0	0	0	0	0	0	0	0	0	0		5.04853e-13	1.27348e-13	0	0	0	0	0	0	0	0	0	0	0	0	0	0	0	0	0	0	0	0	0	0
377.46	15	0	2	0	0	0	0	0	0	0	0	0	0	0	0	0	0	0	0	0	0	0	0	0		8.41422e-13	0	7.52281e-13	0	0	0	0	0	0	0	0	0	0	0	0	0	0	0	0	0	0	0	0	0
378.858	19	1	0	1	0	0	0	0	0	0	0	0	0	0	0	0	0	0	0	0	0	0	0	0		1.0658e-12	1.27348e-13	0	1.30833e-12	0	0	0	0	0	0	0	0	0	0	0	0	0	0	0	0	0	0	0	0
380.256	27	3	2	0	2	1	0	0	0	0	0	0	0	0	0	0	0	0	0	0	0	0	0	0		1.51456e-12	3.82044e-13	7.52281e-13	0	5.74882e-12	6.42784e-12	0	0	0	0	0	0	0	0	0	0	0	0	0	0	0	0	0	0
381.654	21	7	5	1	2	0	0	1	0	0	0	0	0	0	0	0	0	0	0	0	0	0	0	0		1.17799e-12	8.91436e-13	1.8807e-12	1.30833e-12	5.74882e-12	0	0	3.5325e-11	0	0	0	0	0	0	0	0	0	0	0	0	0	0	0	0
383.052	8	2	2	1	2	0	0	0	0	0	0	0	0	0	0	0	0	0	0	0	0	0	0	0		4.48758e-13	2.54696e-13	7.52281e-13	1.30833e-12	5.74882e-12	0	0	0	0	0	0	0	0	0	0	0	0	0	0	0	0	0	0	0
384.45	3	0	0	0	0	0	0	0	0	0	0	0	0	0	0	0	0	0	0	0	0	0	0	0		1.68284e-13	0	0	0	0	0	0	0	0	0	0	0	0	0	0	0	0	0	0	0	0	0	0	0
385.848	4	0	0	0	0	0	0	0	0	0	0	0	0	0	0	0	0	0	0	0	0	0	0	0		2.24379e-13	0	0	0	0	0	0	0	0	0	0	0	0	0	0	0	0	0	0	0	0	0	0	0
387.246	0	0	0	0	0	0	0	0	0	0	0	0	0	0	0	0	0	0	0	0	0	0	0	0		0	0	0	0	0	0	0	0	0	0	0	0	0	0	0	0	0	0	0	0	0	0	0	0
388.644	4	0	0	0	0	0	0	0	0	0	0	0	0	0	0	0	0	0	0	0	0	0	0	0		2.24379e-13	0	0	0	0	0	0	0	0	0	0	0	0	0	0	0	0	0	0	0	0	0	0	0
390.042	5	0	0	0	0	0	0	0	0	0	0	0	0	0	0	0	0	0	0	0	0	0	0	0		2.80474e-13	0	0	0	0	0	0	0	0	0	0	0	0	0	0	0	0	0	0	0	0	0	0	0
391.44	6	0	0	0	0	0	0	0	0	0	0	0	0	0	0	0	0	0	0	0	0	0	0	0		3.36569e-13	0	0	0	0	0	0	0	0	0	0	0	0	0	0	0	0	0	0	0	0	0	0	0
392.838	1	0	0	0	1	0	0	0	0	0	0	0	0	0	0	0	0	0	0	0	0	0	0	0		5.60948e-14	0	0	0	2.87441e-12	0	0	0	0	0	0	0	0	0	0	0	0	0	0	0	0	0	0	0
394.236	1	0	0	0	0	0	0	0	0	0	0	0	0	0	0	0	0	0	0	0	0	0	0	0		5.60948e-14	0	0	0	0	0	0	0	0	0	0	0	0	0	0	0	0	0	0	0	0	0	0	0
395.634	1	0	0	0	0	0	0	0	0	0	0	0	0	0	0	0	0	0	0	0	0	0	0	0		5.60948e-14	0	0	0	0	0	0	0	0	0	0	0	0	0	0	0	0	0	0	0	0	0	0	0
397.032	1	0	0	0	0	0	0	0	0	0	0	0	0	0	0	0	0	0	0	0	0	0	0	0		5.60948e-14	0	0	0	0	0	0	0	0	0	0	0	0	0	0	0	0	0	0	0	0	0	0	0
398.43	26	3	4	3	1	0	0	0	0	0	0	0	0	0	0	0	0	0	0	0	0	0	0	0		1.45846e-12	3.82044e-13	1.50456e-12	3.925e-12	2.87441e-12	0	0	0	0	0	0	0	0	0	0	0	0	0	0	0	0	0	0	0
399.828	27	1	3	0	1	0	0	0	0	0	0	0	0	0	0	0	0	0	0	0	0	0	0	0		1.51456e-12	1.27348e-13	1.12842e-12	0	2.87441e-12	0	0	0	0	0	0	0	0	0	0	0	0	0	0	0	0	0	0	0
401.226	9	0	0	0	0	0	0	0	0	0	0	0	0	0	0	0	0	0	0	0	0	0	0	0		5.04853e-13	0	0	0	0	0	0	0	0	0	0	0	0	0	0	0	0	0	0	0	0	0	0	0
402.624	5	1	0	0	0	0	0	0	0	0	0	0	0	0	0	0	0	0	0	0	0	0	0	0		2.80474e-13	1.27348e-13	0	0	0	0	0	0	0	0	0	0	0	0	0	0	0	0	0	0	0	0	0	0
404.022	2	0	0	0	0	0	0	0	0	0	0	0	0	0	0	0	0	0	0	0	0	0	0	0		1.1219e-13	0	0	0	0	0	0	0	0	0	0	0	0	0	0	0	0	0	0	0	0	0	0	0
405.42	5	0	0	0	0	0	0	0	0	0	0	0	0	0	0	0	0	0	0	0	0	0	0	0		2.80474e-13	0	0	0	0	0	0	0	0	0	0	0	0	0	0	0	0	0	0	0	0	0	0	0
406.818	8	1	0	0	2	0	0	0	0	0	0	0	0	0	0	0	0	0	0	0	0	0	0	0		4.48758e-13	1.27348e-13	0	0	5.74882e-12	0	0	0	0	0	0	0	0	0	0	0	0	0	0	0	0	0	0	0
408.216	1	0	0	0	0	0	0	0	0	0	0	0	0	0	0	0	0	0	0	0	0	0	0	0		5.60948e-14	0	0	0	0	0	0	0	0	0	0	0	0	0	0	0	0	0	0	0	0	0	0	0
409.614	4	0	0	0	2	0	0	0	0	0	0	0	0	0	0	0	0	0	0	0	0	0	0	0		2.24379e-13	0	0	0	5.74882e-12	0	0	0	0	0	0	0	0	0	0	0	0	0	0	0	0	0	0	0
411.012	0	0	0	0	0	0	0	0	0	0	0	0	0	0	0	0	0	0	0	0	0	0	0	0		0	0	0	0	0	0	0	0	0	0	0	0	0	0	0	0	0	0	0	0	0	0	0	0
412.41	1	0	0	0	0	0	0	0	0	0	0	0	0	0	0	0	0	0	0	0	0	0	0	0		5.60948e-14	0	0	0	0	0	0	0	0	0	0	0	0	0	0	0	0	0	0	0	0	0	0	0
413.808	1	0	0	0	0	0	0	0	0	0	0	0	0	0	0	0	0	0	0	0	0	0	0	0		5.60948e-14	0	0	0	0	0	0	0	0	0	0	0	0	0	0	0	0	0	0	0	0	0	0	0
415.206	0	0	0	0	0	0	0	0	0	0	0	0	0	0	0	0	0	0	0	0	0	0	0	0		0	0	0	0	0	0	0	0	0	0	0	0	0	0	0	0	0	0	0	0	0	0	0	0
416.604	0	0	0	0	0	0	0	0	0	0	0	0	0	0	0	0	0	0	0	0	0	0	0	0		0	0	0	0	0	0	0	0	0	0	0	0	0	0	0	0	0	0	0	0	0	0	0	0
418.002	2	0	0	0	0	0	0	0	0	0	0	0	0	0	0	0	0	0	0	0	0	0	0	0		1.1219e-13	0	0	0	0	0	0	0	0	0	0	0	0	0	0	0	0	0	0	0	0	0	0	0
419.4	1	0	0	0	0	0	0	0	0	0	0	0	0	0	0	0	0	0	0	0	0	0	0	0		5.60948e-14	0	0	0	0	0	0	0	0	0	0	0	0	0	0	0	0	0	0	0	0	0	0	0
420.798	67	16	16	3	6	0	3	1	0	0	0	0	0	0	0	0	0	0	0	0	0	0	0	0		3.75835e-12	2.03757e-12	6.01825e-12	3.925e-12	1.72465e-11	0	4.77555e-11	3.5325e-11	0	0	0	0	0	0	0	0	0	0	0	0	0	0	0	0
422.196	103	36	24	5	7	7	3	2	2	0	0	0	0	0	0	0	0	0	0	0	0	0	0	0		5.77776e-12	4.58453e-12	9.02737e-12	6.54167e-12	2.01209e-11	4.49949e-11	4.77555e-11	7.065e-11	1.67467e-10	0	0	0	0	0	0	0	0	0	0	0	0	0	0	0
423.594	83	19	8	4	8	5	6	4	0	0	0	0	0	0	0	0	0	0	0	0	0	0	0	0		4.65587e-12	2.41961e-12	3.00912e-12	5.23333e-12	2.29953e-11	3.21392e-11	9.55109e-11	1.413e-10	0	0	0	0	0	0	0	0	0	0	0	0	0	0	0	0
424.992	125	37	30	10	20	9	4	2	2	0	0	0	0	0	0	0	0	0	0	0	0	0	0	0		7.01185e-12	4.71187e-12	1.12842e-11	1.30833e-11	5.74882e-11	5.78506e-11	6.3674e-11	7.065e-11	1.67467e-10	0	0	0	0	0	0	0	0	0	0	0	0	0	0	0
426.39	128	60	22	8	12	11	8	4	0	0	0	0	0	0	0	0	0	0	0	0	0	0	0	0		7.18013e-12	7.64088e-12	8.27509e-12	1.04667e-11	3.44929e-11	7.07063e-11	1.27348e-10	1.413e-10	0	0	0	0	0	0	0	0	0	0	0	0	0	0	0	0
427.788	135	63	39	11	15	16	9	2	2	0	0	1	0	0	0	0	0	0	0	0	0	0	0	0		7.5728e-12	8.02292e-12	1.46695e-11	1.43917e-11	4.31161e-11	1.02845e-10	1.43266e-10	7.065e-11	1.67467e-10	0	0	6.69867e-10	0	0	0	0	0	0	0	0	0	0	0	0
429.186	124	60	34	8	17	12	1	2	2	1	0	0	0	0	0	0	0	0	0	0	0	0	0	0		6.95575e-12	7.64088e-12	1.27888e-11	1.04667e-11	4.88649e-11	7.71341e-11	1.59185e-11	7.065e-11	1.67467e-10	1.83962e-10	0	0	0	0	0	0	0	0	0	0	0	0	0	0
430.584	155	46	29	8	16	7	11	5	0	0	0	0	0	0	0	0	0	0	0	0	0	0	0	0		8.69469e-12	5.858e-12	1.09081e-11	1.04667e-11	4.59905e-11	4.49949e-11	1.75103e-10	1.76625e-10	0	0	0	0	0	0	0	0	0	0	0	0	0	0	0	0
431.982	138	62	26	9	23	14	7	2	3	2	0	0	0	0	0	0	0	0	0	0	0	0	0	0		7.74108e-12	7.89557e-12	9.77966e-12	1.1775e-11	6.61114e-11	8.99898e-11	1.11429e-10	7.065e-11	2.512e-10	3.67924e-10	0	0	0	0	0	0	0	0	0	0	0	0	0	0
433.38	168	56	32	10	30	12	4	4	2	2	0	0	0	1	0	0	0	0	0	0	0	0	0	0		9.42392e-12	7.13148e-12	1.20365e-11	1.30833e-11	8.62323e-11	7.71341e-11	6.3674e-11	1.413e-10	1.67467e-10	3.67924e-10	0	0	0	2.2608e-09	0	0	0	0	0	0	0	0	0	0
434.778	100	25	17	4	7	8	4	0	0	1	0	0	0	0	0	0	0	0	0	0	0	0	0	0		5.60948e-12	3.1837e-12	6.39439e-12	5.23333e-12	2.01209e-11	5.14227e-11	6.3674e-11	0	0	1.83962e-10	0	0	0	0	0	0	0	0	0	0	0	0	0	0
436.176	134	47	21	6	10	3	1	2	1	0	0	0	0	0	0	0	0	0	0	0	0	0	0	0		7.5167e-12	5.98535e-12	7.89895e-12	7.85e-12	2.87441e-11	1.92835e-11	1.59185e-11	7.065e-11	8.37333e-11	0	0	0	0	0	0	0	0	0	0	0	0	0	0	0
437.574	125	30	26	4	8	4	1	3	2	0	0	0	0	0	0	0	0	0	0	0	0	0	0	0		7.01185e-12	3.82044e-12	9.77966e-12	5.23333e-12	2.29953e-11	2.57114e-11	1.59185e-11	1.05975e-10	1.67467e-10	0	0	0	0	0	0	0	0	0	0	0	0	0	0	0
438.972	113	46	22	8	9	10	5	1	1	0	0	0	0	0	0	0	0	0	0	0	0	0	0	0		6.33871e-12	5.858e-12	8.27509e-12	1.04667e-11	2.58697e-11	6.42784e-11	7.95925e-11	3.5325e-11	8.37333e-11	0	0	0	0	0	0	0	0	0	0	0	0	0	0	0
440.37	115	39	16	8	9	3	3	0	0	0	0	0	0	0	0	0	0	0	0	0	0	0	0	0		6.4509e-12	4.96657e-12	6.01825e-12	1.04667e-11	2.58697e-11	1.92835e-11	4.77555e-11	0	0	0	0	0	0	0	0	0	0	0	0	0	0	0	0	0
441.768	95	32	16	4	5	5	2	0	1	0	0	0	0	0	0	0	0	0	0	0	0	0	0	0		5.32901e-12	4.07513e-12	6.01825e-12	5.23333e-12	1.4372e-11	3.21392e-11	3.1837e-11	0	8.37333e-11	0	0	0	0	0	0	0	0	0	0	0	0	0	0	0
443.166	87	26	13	2	7	1	1	1	0	0	0	0	0	0	0	0	0	0	0	0	0	0	0	0		4.88025e-12	3.31105e-12	4.88983e-12	2.61667e-12	2.01209e-11	6.42784e-12	1.59185e-11	3.5325e-11	0	0	0	0	0	0	0	0	0	0	0	0	0	0	0	0
444.564	56	12	2	0	3	2	3	0	0	0	0	0	0	0	0	0	0	0	0	0	0	0	0	0		3.14131e-12	1.52818e-12	7.52281e-13	0	8.62323e-12	1.28557e-11	4.77555e-11	0	0	0	0	0	0	0	0	0	0	0	0	0	0	0	0	0
445.962	53	14	8	3	1	4	1	1	1	0	0	0	0	0	0	0	0	0	0	0	0	0	0	0		2.97302e-12	1.78287e-12	3.00912e-12	3.925e-12	2.87441e-12	2.57114e-11	1.59185e-11	3.5325e-11	8.37333e-11	0	0	0	0	0	0	0	0	0	0	0	0	0	0	0
447.36	40	10	7	0	3	1	4	0	1	0	0	0	0	0	0	0	0	0	0	0	0	0	0	0		2.24379e-12	1.27348e-12	2.63298e-12	0	8.62323e-12	6.42784e-12	6.3674e-11	0	8.37333e-11	0	0	0	0	0	0	0	0	0	0	0	0	0	0	0
448.758	52	8	3	5	2	0	2	0	0	0	0	0	0	0	0	0	0	0	0	0	0	0	0	0		2.91693e-12	1.01878e-12	1.12842e-12	6.54167e-12	5.74882e-12	0	3.1837e-11	0	0	0	0	0	0	0	0	0	0	0	0	0	0	0	0	0
450.156	46	8	3	0	1	1	0	0	0	0	0	0	0	0	0	0	0	0	0	0	0	0	0	0		2.58036e-12	1.01878e-12	1.12842e-12	0	2.87441e-12	6.42784e-12	0	0	0	0	0	0	0	0	0	0	0	0	0	0	0	0	0	0
451.554	65	29	18	10	21	8	7	1	1	2	0	0	0	0	0	0	0	0	0	0	0	0	0	0		3.64616e-12	3.69309e-12	6.77053e-12	1.30833e-11	6.03626e-11	5.14227e-11	1.11429e-10	3.5325e-11	8.37333e-11	3.67924e-10	0	0	0	0	0	0	0	0	0	0	0	0	0	0
452.952	156	157	105	41	87	62	31	13	9	2	1	2	0	0	0	0	0	0	0	0	0	0	0	0		8.75079e-12	1.99936e-11	3.94948e-11	5.36417e-11	2.50074e-10	3.98526e-10	4.93473e-10	4.59225e-10	7.536e-10	3.67924e-10	3.59301e-10	1.33973e-09	0	0	0	0	0	0	0	0	0	0	0	0
454.35	159	174	112	62	89	97	50	18	11	12	3	2	0	0	0	0	0	0	0	0	0	0	0	0		8.91907e-12	2.21585e-11	4.21277e-11	8.11167e-11	2.55822e-10	6.23501e-10	7.95925e-10	6.3585e-10	9.21067e-10	2.20755e-09	1.0779e-09	1.33973e-09	0	0	0	0	0	0	0	0	0	0	0	0
455.748	147	171	108	63	96	80	57	23	16	6	2	1	1	1	1	0	0	0	0	0	0	0	0	0		8.24593e-12	2.17765e-11	4.06232e-11	8.2425e-11	2.75943e-10	5.14227e-10	9.07354e-10	8.12475e-10	1.33973e-09	1.10377e-09	7.18602e-10	6.69867e-10	1.30833e-09	2.2608e-09	3.59007e-09	0	0	0	0	0	0	0	0	0
457.146	152	123	100	55	73	63	47	17	12	4	2	0	1	0	1	0	0	0	0	0	0	0	0	0		8.52641e-12	1.56638e-11	3.76141e-11	7.19583e-11	2.09832e-10	4.04954e-10	7.48169e-10	6.00525e-10	1.0048e-09	7.35849e-10	7.18602e-10	0	1.30833e-09	0	3.59007e-09	0	0	0	0	0	0	0	0	0
458.544	154	153	107	63	83	55	31	14	5	4	0	0	0	1	0	0	0	0	0	0	0	0	0	0		8.6386e-12	1.94842e-11	4.0247e-11	8.2425e-11	2.38576e-10	3.53531e-10	4.93473e-10	4.9455e-10	4.18667e-10	7.35849e-10	0	0	0	2.2608e-09	0	0	0	0	0	0	0	0	0	0
459.942	57	34	25	7	16	8	3	1	4	0	0	0	0	0	0	0	0	0	0	0	0	0	0	0		3.1974e-12	4.32983e-12	9.40352e-12	9.15833e-12	4.59905e-11	5.14227e-11	4.77555e-11	3.5325e-11	3.34933e-10	0	0	0	0	0	0	0	0	0	0	0	0	0	0	0
461.34	44	18	21	8	3	5	0	2	0	0	0	0	0	0	0	0	0	0	0	0	0	0	0	0		2.46817e-12	2.29226e-12	7.89895e-12	1.04667e-11	8.62323e-12	3.21392e-11	0	7.065e-11	0	0	0	0	0	0	0	0	0	0	0	0	0	0	0	0
462.738	65	36	21	7	17	10	4	2	2	0	0	0	0	0	0	0	0	0	0	0	0	0	0	0		3.64616e-12	4.58453e-12	7.89895e-12	9.15833e-12	4.88649e-11	6.42784e-11	6.3674e-11	7.065e-11	1.67467e-10	0	0	0	0	0	0	0	0	0	0	0	0	0	0	0
464.136	67	21	16	8	11	6	0	0	0	0	0	0	0	0	0	0	0	0	0	0	0	0	0	0		3.75835e-12	2.67431e-12	6.01825e-12	1.04667e-11	3.16185e-11	3.8567e-11	0	0	0	0	0	0	0	0	0	0	0	0	0	0	0	0	0	0
465.534	64	43	24	6	14	8	9	2	2	0	0	0	0	0	0	0	0	0	0	0	0	0	0	0		3.59007e-12	5.47596e-12	9.02737e-12	7.85e-12	4.02417e-11	5.14227e-11	1.43266e-10	7.065e-11	1.67467e-10	0	0	0	0	0	0	0	0	0	0	0	0	0	0	0
466.932	126	82	48	21	34	23	12	8	0	0	0	0	0	0	0	0	0	0	0	0	0	0	0	0		7.06794e-12	1.04425e-11	1.80547e-11	2.7475e-11	9.77299e-11	1.4784e-10	1.91022e-10	2.826e-10	0	0	0	0	0	0	0	0	0	0	0	0	0	0	0	0
468.33	161	110	69	34	55	46	26	7	5	0	0	0	0	0	0	0	0	0	0	0	0	0	0	0		9.03126e-12	1.40083e-11	2.59537e-11	4.44833e-11	1.58092e-10	2.95681e-10	4.13881e-10	2.47275e-10	4.18667e-10	0	0	0	0	0	0	0	0	0	0	0	0	0	0	0
469.728	139	121	74	24	53	54	25	6	3	1	4	0	0	0	0	0	0	0	0	0	0	0	0	0		7.79718e-12	1.54091e-11	2.78344e-11	3.14e-11	1.52344e-10	3.47103e-10	3.97962e-10	2.1195e-10	2.512e-10	1.83962e-10	1.4372e-09	0	0	0	0	0	0	0	0	0	0	0	0	0
471.126	227	102	58	21	34	24	10	4	2	1	0	0	1	0	0	0	0	0	0	0	0	0	0	0		1.27335e-11	1.29895e-11	2.18162e-11	2.7475e-11	9.77299e-11	1.54268e-10	1.59185e-10	1.413e-10	1.67467e-10	1.83962e-10	0	0	1.30833e-09	0	0	0	0	0	0	0	0	0	0	0
472.524	204	126	83	29	59	55	26	12	3	0	0	0	1	1	0	0	0	1	0	0	0	0	0	0		1.14433e-11	1.60458e-11	3.12197e-11	3.79417e-11	1.6959e-10	3.53531e-10	4.13881e-10	4.239e-10	2.512e-10	0	0	0	1.30833e-09	2.2608e-09	0	0	0	1.04667e-08	0	0	0	0	0	0
473.922	168	129	69	23	42	25	16	6	7	1	0	0	0	0	0	0	0	0	0	0	0	0	0	0		9.42392e-12	1.64279e-11	2.59537e-11	3.00917e-11	1.20725e-10	1.60696e-10	2.54696e-10	2.1195e-10	5.86133e-10	1.83962e-10	0	0	0	0	0	0	0	0	0	0	0	0	0	0
475.32	200	93	46	19	27	27	8	5	4	0	0	0	1	0	0	0	0	0	0	0	0	0	0	0		1.1219e-11	1.18434e-11	1.73025e-11	2.48583e-11	7.7609e-11	1.73552e-10	1.27348e-10	1.76625e-10	3.34933e-10	0	0	0	1.30833e-09	0	0	0	0	0	0	0	0	0	0	0
476.718	161	75	41	17	29	23	10	5	1	1	0	0	0	0	0	0	0	0	0	0	0	0	0	0		9.03126e-12	9.5511e-12	1.54218e-11	2.22417e-11	8.33578e-11	1.4784e-10	1.59185e-10	1.76625e-10	8.37333e-11	1.83962e-10	0	0	0	0	0	0	0	0	0	0	0	0	0	0
478.116	179	60	30	16	26	12	10	1	0	0	0	0	0	0	0	0	0	0	0	0	0	0	0	0		1.0041e-11	7.64088e-12	1.12842e-11	2.09333e-11	7.47346e-11	7.71341e-11	1.59185e-10	3.5325e-11	0	0	0	0	0	0	0	0	0	0	0	0	0	0	0	0
479.514	153	117	73	33	45	39	19	6	7	2	2	0	0	0	0	0	0	0	0	0	0	0	0	0		8.5825e-12	1.48997e-11	2.74583e-11	4.3175e-11	1.29348e-10	2.50686e-10	3.02451e-10	2.1195e-10	5.86133e-10	3.67924e-10	7.18602e-10	0	0	0	0	0	0	0	0	0	0	0	0	0
480.912	184	93	57	18	36	16	13	6	0	1	0	0	0	0	0	0	0	0	0	0	0	0	0	0		1.03214e-11	1.18434e-11	2.144e-11	2.355e-11	1.03479e-10	1.02845e-10	2.0694e-10	2.1195e-10	0	1.83962e-10	0	0	0	0	0	0	0	0	0	0	0	0	0	0
482.31	180	91	51	36	39	37	15	4	3	4	0	0	0	0	0	0	0	0	0	0	0	0	0	0		1.00971e-11	1.15887e-11	1.91832e-11	4.71e-11	1.12102e-10	2.3783e-10	2.38777e-10	1.413e-10	2.512e-10	7.35849e-10	0	0	0	0	0	0	0	0	0	0	0	0	0	0
483.708	164	95	51	30	28	29	17	4	1	0	0	0	1	0	0	0	0	0	0	0	0	0	0	0		9.19955e-12	1.20981e-11	1.91832e-11	3.925e-11	8.04834e-11	1.86407e-10	2.70614e-10	1.413e-10	8.37333e-11	0	0	0	1.30833e-09	0	0	0	0	0	0	0	0	0	0	0
485.106	186	116	85	35	53	35	21	7	2	1	0	1	0	0	0	0	0	0	0	0	0	0	0	0		1.04336e-11	1.47724e-11	3.1972e-11	4.57917e-11	1.52344e-10	2.24974e-10	3.34288e-10	2.47275e-10	1.67467e-10	1.83962e-10	0	6.69867e-10	0	0	0	0	0	0	0	0	0	0	0	0
486.504	195	186	147	78	117	103	61	16	2	1	2	0	0	0	0	0	0	0	0	0	0	0	0	0		1.09385e-11	2.36867e-11	5.52927e-11	1.0205e-10	3.36306e-10	6.62068e-10	9.71028e-10	5.652e-10	1.67467e-10	1.83962e-10	7.18602e-10	0	0	0	0	0	0	0	0	0	0	0	0	0
487.902	168	207	159	67	123	113	63	21	10	5	0	0	0	0	0	0	0	0	0	0	0	0	0	0		9.42392e-12	2.6361e-11	5.98064e-11	8.76583e-11	3.53552e-10	7.26346e-10	1.00286e-09	7.41825e-10	8.37333e-10	9.19811e-10	0	0	0	0	0	0	0	0	0	0	0	0	0	0
489.3	147	208	168	87	147	103	70	16	12	1	6	0	1	1	0	0	0	0	0	0	0	0	0	0		8.24593e-12	2.64884e-11	6.31916e-11	1.13825e-10	4.22538e-10	6.62068e-10	1.11429e-09	5.652e-10	1.0048e-09	1.83962e-10	2.15581e-09	0	1.30833e-09	2.2608e-09	0	0	0	0	0	0	0	0	0	0
490.698	174	206	138	82	133	115	60	21	9	6	0	2	1	1	0	0	0	0	0	0	0	0	0	0		9.76049e-12	2.62337e-11	5.19074e-11	1.07283e-10	3.82296e-10	7.39202e-10	9.5511e-10	7.41825e-10	7.536e-10	1.10377e-09	0	1.33973e-09	1.30833e-09	2.2608e-09	0	0	0	0	0	0	0	0	0	0
492.096	163	160	123	63	130	97	61	15	8	6	3	2	0	0	1	0	0	0	0	0	0	0	0	0		9.14345e-12	2.03757e-11	4.62653e-11	8.2425e-11	3.73673e-10	6.23501e-10	9.71028e-10	5.29875e-10	6.69867e-10	1.10377e-09	1.0779e-09	1.33973e-09	0	0	3.59007e-09	0	0	0	0	0	0	0	0	0
493.494	176	145	104	47	79	59	42	5	2	2	0	0	0	0	0	0	0	0	0	0	0	0	0	0		9.87268e-12	1.84655e-11	3.91186e-11	6.14917e-11	2.27078e-10	3.79243e-10	6.68577e-10	1.76625e-10	1.67467e-10	3.67924e-10	0	0	0	0	0	0	0	0	0	0	0	0	0	0
494.892	240	160	114	46	76	61	29	10	5	3	1	0	0	0	0	0	0	0	0	0	0	0	0	0		1.34627e-11	2.03757e-11	4.288e-11	6.01833e-11	2.18455e-10	3.92098e-10	4.61636e-10	3.5325e-10	4.18667e-10	5.51886e-10	3.59301e-10	0	0	0	0	0	0	0	0	0	0	0	0	0
496.29	214	135	91	40	61	27	26	7	8	2	1	2	0	0	0	0	0	0	0	0	0	0	0	0		1.20043e-11	1.7192e-11	3.42288e-11	5.23333e-11	1.75339e-10	1.73552e-10	4.13881e-10	2.47275e-10	6.69867e-10	3.67924e-10	3.59301e-10	1.33973e-09	0	0	0	0	0	0	0	0	0	0	0	0
497.688	220	142	91	50	57	44	24	13	5	1	1	0	1	0	0	0	0	0	0	0	0	0	0	0		1.23409e-11	1.80834e-11	3.42288e-11	6.54167e-11	1.63841e-10	2.82825e-10	3.82044e-10	4.59225e-10	4.18667e-10	1.83962e-10	3.59301e-10	0	1.30833e-09	0	0	0	0	0	0	0	0	0	0	0
499.086	237	134	78	26	53	30	24	6	3	0	1	0	0	0	0	0	0	0	0	0	0	0	0	0		1.32945e-11	1.70646e-11	2.9339e-11	3.40167e-11	1.52344e-10	1.92835e-10	3.82044e-10	2.1195e-10	2.512e-10	0	3.59301e-10	0	0	0	0	0	0	0	0	0	0	0	0	0
500.484	178	99	58	24	47	24	20	7	1	1	0	0	0	0	0	0	0	0	0	0	0	0	0	0		9.98487e-12	1.26074e-11	2.18162e-11	3.14e-11	1.35097e-10	1.54268e-10	3.1837e-10	2.47275e-10	8.37333e-11	1.83962e-10	0	0	0	0	0	0	0	0	0	0	0	0	0	0
501.882	166	115	79	32	51	41	16	12	5	0	1	1	0	0	0	0	0	0	0	0	0	0	0	0		9.31174e-12	1.4645e-11	2.97151e-11	4.18667e-11	1.46595e-10	2.63542e-10	2.54696e-10	4.239e-10	4.18667e-10	0	3.59301e-10	6.69867e-10	0	0	0	0	0	0	0	0	0	0	0	0
503.28	174	115	91	28	50	45	22	8	6	3	0	0	0	0	0	0	0	0	0	0	0	0	0	0		9.76049e-12	1.4645e-11	3.42288e-11	3.66333e-11	1.4372e-10	2.89253e-10	3.50207e-10	2.826e-10	5.024e-10	5.51886e-10	0	0	0	0	0	0	0	0	0	0	0	0	0	0
504.678	198	140	97	38	58	41	22	9	3	2	0	0	0	0	0	0	0	0	0	0	0	0	0	0		1.11068e-11	1.78287e-11	3.64856e-11	4.97167e-11	1.66716e-10	2.63542e-10	3.50207e-10	3.17925e-10	2.512e-10	3.67924e-10	0	0	0	0	0	0	0	0	0	0	0	0	0	0
506.076	182	135	89	27	61	33	30	5	0	2	0	0	0	0	0	0	0	0	0	0	0	0	0	0		1.02093e-11	1.7192e-11	3.34765e-11	3.5325e-11	1.75339e-10	2.12119e-10	4.77555e-10	1.76625e-10	0	3.67924e-10	0	0	0	0	0	0	0	0	0	0	0	0	0	0
507.474	241	167	91	41	65	47	27	9	4	1	1	0	0	0	0	0	0	0	0	0	0	0	0	0		1.35188e-11	2.12671e-11	3.42288e-11	5.36417e-11	1.86837e-10	3.02109e-10	4.29799e-10	3.17925e-10	3.34933e-10	1.83962e-10	3.59301e-10	0	0	0	0	0	0	0	0	0	0	0	0	0
508.872	216	188	124	51	81	72	43	12	4	0	0	1	0	0	0	0	0	0	0	0	0	0	0	0		1.21165e-11	2.39414e-11	4.66414e-11	6.6725e-11	2.32827e-10	4.62805e-10	6.84495e-10	4.239e-10	3.34933e-10	0	0	6.69867e-10	0	0	0	0	0	0	0	0	0	0	0	0
510.27	220	147	102	48	69	49	25	15	1	2	1	0	0	0	0	0	0	0	0	0	0	0	0	0		1.23409e-11	1.87201e-11	3.83663e-11	6.28e-11	1.98334e-10	3.14964e-10	3.97962e-10	5.29875e-10	8.37333e-11	3.67924e-10	3.59301e-10	0	0	0	0	0	0	0	0	0	0	0	0	0
511.668	173	143	91	38	60	42	29	7	3	2	1	0	0	0	1	0	0	0	0	0	0	0	0	0		9.7044e-12	1.82108e-11	3.42288e-11	4.97167e-11	1.72465e-10	2.69969e-10	4.61636e-10	2.47275e-10	2.512e-10	3.67924e-10	3.59301e-10	0	0	0	3.59007e-09	0	0	0	0	0	0	0	0	0
513.066	196	178	100	53	83	43	36	11	7	1	0	0	0	0	0	0	0	0	0	0	0	0	0	0		1.09946e-11	2.26679e-11	3.76141e-11	6.93417e-11	2.38576e-10	2.76397e-10	5.73066e-10	3.88575e-10	5.86133e-10	1.83962e-10	0	0	0	0	0	0	0	0	0	0	0	0	0	0
514.464	217	156	79	47	63	49	24	13	1	2	0	0	0	0	0	0	0	0	0	0	0	0	0	0		1.21726e-11	1.98663e-11	2.97151e-11	6.14917e-11	1.81088e-10	3.14964e-10	3.82044e-10	4.59225e-10	8.37333e-11	3.67924e-10	0	0	0	0	0	0	0	0	0	0	0	0	0	0
515.862	219	136	78	32	52	45	27	9	2	0	0	0	0	2	0	0	0	0	0	0	0	0	0	0		1.22848e-11	1.73193e-11	2.9339e-11	4.18667e-11	1.49469e-10	2.89253e-10	4.29799e-10	3.17925e-10	1.67467e-10	0	0	0	0	4.5216e-09	0	0	0	0	0	0	0	0	0	0
517.26	182	158	93	55	72	53	34	10	6	0	0	0	0	0	0	0	0	0	0	0	0	0	0	0		1.02093e-11	2.0121e-11	3.49811e-11	7.19583e-11	2.06957e-10	3.40676e-10	5.41229e-10	3.5325e-10	5.024e-10	0	0	0	0	0	0	0	0	0	0	0	0	0	0	0
518.658	205	143	99	42	82	60	40	18	12	2	0	0	0	0	0	0	0	0	0	0	0	0	0	1		1.14994e-11	1.82108e-11	3.72379e-11	5.495e-11	2.35701e-10	3.8567e-10	6.3674e-10	6.3585e-10	1.0048e-09	3.67924e-10	0	0	0	0	0	0	0	0	0	0	0	0	0	6.6271e-08
520.056	159	135	103	53	62	53	34	14	10	2	1	0	0	0	0	0	0	0	0	0	0	0	0	0		8.91907e-12	1.7192e-11	3.87425e-11	6.93417e-11	1.78213e-10	3.40676e-10	5.41229e-10	4.9455e-10	8.37333e-10	3.67924e-10	3.59301e-10	0	0	0	0	0	0	0	0	0	0	0	0	0
521.454	171	140	113	52	81	76	32	11	4	3	0	0	0	0	0	0	0	0	0	0	0	0	0	0		9.59221e-12	1.78287e-11	4.25039e-11	6.80333e-11	2.32827e-10	4.88516e-10	5.09392e-10	3.88575e-10	3.34933e-10	5.51886e-10	0	0	0	0	0	0	0	0	0	0	0	0	0	0
522.852	210	165	109	52	77	57	41	11	6	0	1	1	1	0	0	0	0	0	0	0	0	0	0	0		1.17799e-11	2.10124e-11	4.09993e-11	6.80333e-11	2.21329e-10	3.66387e-10	6.52658e-10	3.88575e-10	5.024e-10	0	3.59301e-10	6.69867e-10	1.30833e-09	0	0	0	0	0	0	0	0	0	0	0
524.25	242	147	114	55	62	54	28	11	5	0	0	0	1	0	0	0	0	0	0	0	0	0	0	0		1.35749e-11	1.87201e-11	4.288e-11	7.19583e-11	1.78213e-10	3.47103e-10	4.45718e-10	3.88575e-10	4.18667e-10	0	0	0	1.30833e-09	0	0	0	0	0	0	0	0	0	0	0
525.648	261	195	142	63	79	62	48	8	9	1	0	0	0	0	0	0	0	0	0	0	0	0	0	0		1.46407e-11	2.48328e-11	5.3412e-11	8.2425e-11	2.27078e-10	3.98526e-10	7.64088e-10	2.826e-10	7.536e-10	1.83962e-10	0	0	0	0	0	0	0	0	0	0	0	0	0	0
527.046	258	223	140	74	110	86	36	13	7	3	0	0	0	0	0	0	0	0	0	0	0	0	0	0		1.44725e-11	2.83986e-11	5.26597e-11	9.68167e-11	3.16185e-10	5.52794e-10	5.73066e-10	4.59225e-10	5.86133e-10	5.51886e-10	0	0	0	0	0	0	0	0	0	0	0	0	0	0
528.444	206	213	121	60	102	83	53	8	15	1	3	0	0	0	0	0	0	0	0	0	0	0	0	0		1.15555e-11	2.71251e-11	4.5513e-11	7.85e-11	2.9319e-10	5.33511e-10	8.4368e-10	2.826e-10	1.256e-09	1.83962e-10	1.0779e-09	0	0	0	0	0	0	0	0	0	0	0	0	0
529.842	211	180	135	45	109	59	44	12	8	2	0	0	1	0	0	0	0	0	0	0	0	0	0	0		1.1836e-11	2.29226e-11	5.0779e-11	5.8875e-11	3.13311e-10	3.79243e-10	7.00414e-10	4.239e-10	6.69867e-10	3.67924e-10	0	0	1.30833e-09	0	0	0	0	0	0	0	0	0	0	0
531.24	225	162	121	46	82	44	41	15	9	2	0	1	1	0	0	0	0	0	0	0	0	0	0	0		1.26213e-11	2.06304e-11	4.5513e-11	6.01833e-11	2.35701e-10	2.82825e-10	6.52658e-10	5.29875e-10	7.536e-10	3.67924e-10	0	6.69867e-10	1.30833e-09	0	0	0	0	0	0	0	0	0	0	0
532.638	196	124	91	38	72	36	28	11	1	1	2	0	0	0	0	0	0	0	0	0	0	0	0	0		1.09946e-11	1.57911e-11	3.42288e-11	4.97167e-11	2.06957e-10	2.31402e-10	4.45718e-10	3.88575e-10	8.37333e-11	1.83962e-10	7.18602e-10	0	0	0	0	0	0	0	0	0	0	0	0	0
534.036	219	117	84	33	53	38	21	7	3	2	0	0	0	0	0	0	0	0	0	0	0	0	0	0		1.22848e-11	1.48997e-11	3.15958e-11	4.3175e-11	1.52344e-10	2.44258e-10	3.34288e-10	2.47275e-10	2.512e-10	3.67924e-10	0	0	0	0	0	0	0	0	0	0	0	0	0	0
535.434	206	111	92	32	54	29	20	7	3	1	0	0	0	0	0	0	0	0	0	0	0	0	0	0		1.15555e-11	1.41356e-11	3.46049e-11	4.18667e-11	1.55218e-10	1.86407e-10	3.1837e-10	2.47275e-10	2.512e-10	1.83962e-10	0	0	0	0	0	0	0	0	0	0	0	0	0	0
536.832	217	111	76	21	45	39	17	11	0	0	0	0	0	0	0	0	0	0	0	0	0	0	0	0		1.21726e-11	1.41356e-11	2.85867e-11	2.7475e-11	1.29348e-10	2.50686e-10	2.70614e-10	3.88575e-10	0	0	0	0	0	0	0	0	0	0	0	0	0	0	0	0
538.23	206	184	125	50	84	52	40	8	6	3	1	3	0	0	0	0	0	0	0	0	0	0	0	0		1.15555e-11	2.3432e-11	4.70176e-11	6.54167e-11	2.4145e-10	3.34248e-10	6.3674e-10	2.826e-10	5.024e-10	5.51886e-10	3.59301e-10	2.0096e-09	0	0	0	0	0	0	0	0	0	0	0	0
539.628	217	186	143	57	112	73	38	13	13	2	2	1	0	0	1	0	0	0	0	0	0	0	0	0		1.21726e-11	2.36867e-11	5.37881e-11	7.4575e-11	3.21934e-10	4.69232e-10	6.04903e-10	4.59225e-10	1.08853e-09	3.67924e-10	7.18602e-10	6.69867e-10	0	0	3.59007e-09	0	0	0	0	0	0	0	0	0
541.026	217	183	110	64	113	78	44	12	11	4	0	0	0	0	0	0	0	0	0	0	0	0	0	0		1.21726e-11	2.33047e-11	4.13755e-11	8.37333e-11	3.24808e-10	5.01372e-10	7.00414e-10	4.239e-10	9.21067e-10	7.35849e-10	0	0	0	0	0	0	0	0	0	0	0	0	0	0
542.424	205	223	155	57	101	91	44	17	11	5	0	1	0	0	0	0	0	0	0	0	0	0	0	0		1.14994e-11	2.83986e-11	5.83018e-11	7.4575e-11	2.90315e-10	5.84934e-10	7.00414e-10	6.00525e-10	9.21067e-10	9.19811e-10	0	6.69867e-10	0	0	0	0	0	0	0	0	0	0	0	0
543.822	119	65	39	28	41	16	12	4	4	1	0	1	1	0	0	0	0	0	0	0	0	0	0	0		6.67528e-12	8.27762e-12	1.46695e-11	3.66333e-11	1.17851e-10	1.02845e-10	1.91022e-10	1.413e-10	3.34933e-10	1.83962e-10	0	6.69867e-10	1.30833e-09	0	0	0	0	0	0	0	0	0	0	0
545.22	164	105	57	29	43	32	21	4	3	1	0	0	0	0	0	0	0	0	0	0	0	0	0	0		9.19955e-12	1.33715e-11	2.144e-11	3.79417e-11	1.236e-10	2.05691e-10	3.34288e-10	1.413e-10	2.512e-10	1.83962e-10	0	0	0	0	0	0	0	0	0	0	0	0	0	0
546.618	172	96	58	13	27	22	11	7	4	0	0	0	0	0	0	0	0	0	0	0	0	0	0	0		9.6483e-12	1.22254e-11	2.18162e-11	1.70083e-11	7.7609e-11	1.41413e-10	1.75103e-10	2.47275e-10	3.34933e-10	0	0	0	0	0	0	0	0	0	0	0	0	0	0	0
548.016	187	117	95	27	52	38	24	8	5	2	1	0	0	0	0	0	0	0	0	0	0	0	0	0		1.04897e-11	1.48997e-11	3.57334e-11	3.5325e-11	1.49469e-10	2.44258e-10	3.82044e-10	2.826e-10	4.18667e-10	3.67924e-10	3.59301e-10	0	0	0	0	0	0	0	0	0	0	0	0	0
549.414	200	115	74	31	47	34	21	9	1	4	0	0	0	0	0	0	0	0	0	0	0	0	0	0		1.1219e-11	1.4645e-11	2.78344e-11	4.05583e-11	1.35097e-10	2.18547e-10	3.34288e-10	3.17925e-10	8.37333e-11	7.35849e-10	0	0	0	0	0	0	0	0	0	0	0	0	0	0
550.812	199	103	87	27	52	38	23	5	5	1	0	1	0	0	0	0	0	0	0	0	0	0	0	0		1.11629e-11	1.31168e-11	3.27242e-11	3.5325e-11	1.49469e-10	2.44258e-10	3.66125e-10	1.76625e-10	4.18667e-10	1.83962e-10	0	6.69867e-10	0	0	0	0	0	0	0	0	0	0	0	0
552.21	169	123	55	25	48	29	25	4	0	2	0	0	0	0	0	0	0	0	0	0	0	0	0	0		9.48002e-12	1.56638e-11	2.06877e-11	3.27083e-11	1.37972e-10	1.86407e-10	3.97962e-10	1.413e-10	0	3.67924e-10	0	0	0	0	0	0	0	0	0	0	0	0	0	0
553.608	179	111	79	29	52	57	23	9	1	2	2	0	0	0	0	0	0	0	0	0	0	0	0	0		1.0041e-11	1.41356e-11	2.97151e-11	3.79417e-11	1.49469e-10	3.66387e-10	3.66125e-10	3.17925e-10	8.37333e-11	3.67924e-10	7.18602e-10	0	0	0	0	0	0	0	0	0	0	0	0	0
555.006	175	101	97	21	28	35	20	7	3	0	2	0	0	0	0	0	0	0	0	0	0	0	0	0		9.81659e-12	1.28621e-11	3.64856e-11	2.7475e-11	8.04834e-11	2.24974e-10	3.1837e-10	2.47275e-10	2.512e-10	0	7.18602e-10	0	0	0	0	0	0	0	0	0	0	0	0	0
556.404	179	157	76	40	50	52	26	9	8	6	2	1	0	0	0	0	0	0	0	0	0	0	0	0		1.0041e-11	1.99936e-11	2.85867e-11	5.23333e-11	1.4372e-10	3.34248e-10	4.13881e-10	3.17925e-10	6.69867e-10	1.10377e-09	7.18602e-10	6.69867e-10	0	0	0	0	0	0	0	0	0	0	0	0
557.802	212	137	90	33	58	55	28	8	8	6	1	0	0	0	0	0	0	0	0	0	0	0	0	0		1.18921e-11	1.74467e-11	3.38527e-11	4.3175e-11	1.66716e-10	3.53531e-10	4.45718e-10	2.826e-10	6.69867e-10	1.10377e-09	3.59301e-10	0	0	0	0	0	0	0	0	0	0	0	0	0
559.2	189	161	92	27	68	54	27	12	6	2	0	1	0	0	0	0	0	0	0	0	0	0	0	0		1.06019e-11	2.0503e-11	3.46049e-11	3.5325e-11	1.9546e-10	3.47103e-10	4.29799e-10	4.239e-10	5.024e-10	3.67924e-10	0	6.69867e-10	0	0	0	0	0	0	0	0	0	0	0	0
560.598	185	115	100	30	53	37	25	7	6	0	2	0	0	0	0	0	0	0	0	0	0	0	0	0		1.03775e-11	1.4645e-11	3.76141e-11	3.925e-11	1.52344e-10	2.3783e-10	3.97962e-10	2.47275e-10	5.024e-10	0	7.18602e-10	0	0	0	0	0	0	0	0	0	0	0	0	0
561.996	201	147	88	46	55	50	26	17	8	1	3	0	0	0	0	0	0	0	0	0	0	0	0	0		1.12751e-11	1.87201e-11	3.31004e-11	6.01833e-11	1.58092e-10	3.21392e-10	4.13881e-10	6.00525e-10	6.69867e-10	1.83962e-10	1.0779e-09	0	0	0	0	0	0	0	0	0	0	0	0	0
563.394	176	121	85	48	65	54	34	10	10	2	2	1	0	0	0	0	0	0	0	0	0	0	0	0		9.87268e-12	1.54091e-11	3.1972e-11	6.28e-11	1.86837e-10	3.47103e-10	5.41229e-10	3.5325e-10	8.37333e-10	3.67924e-10	7.18602e-10	6.69867e-10	0	0	0	0	0	0	0	0	0	0	0	0
564.792	192	159	112	38	76	69	35	14	8	4	0	2	0	0	0	0	0	0	0	0	0	0	0	0		1.07702e-11	2.02483e-11	4.21277e-11	4.97167e-11	2.18455e-10	4.43521e-10	5.57147e-10	4.9455e-10	6.69867e-10	7.35849e-10	0	1.33973e-09	0	0	0	0	0	0	0	0	0	0	0	0
566.19	178	139	100	52	88	68	54	11	13	4	1	1	0	1	0	0	0	0	0	0	0	0	0	0		9.98487e-12	1.77014e-11	3.76141e-11	6.80333e-11	2.52948e-10	4.37093e-10	8.59599e-10	3.88575e-10	1.08853e-09	7.35849e-10	3.59301e-10	6.69867e-10	0	2.2608e-09	0	0	0	0	0	0	0	0	0	0
567.588	194	144	116	56	72	60	44	15	8	6	4	0	0	0	1	1	0	0	0	0	0	0	0	0		1.08824e-11	1.83381e-11	4.36323e-11	7.32667e-11	2.06957e-10	3.8567e-10	7.00414e-10	5.29875e-10	6.69867e-10	1.10377e-09	1.4372e-09	0	0	0	3.59007e-09	5.35893e-09	0	0	0	0	0	0	0	0
568.986	165	146	116	46	71	73	31	14	6	2	0	0	0	0	0	0	0	0	0	0	0	0	0	0		9.25564e-12	1.85928e-11	4.36323e-11	6.01833e-11	2.04083e-10	4.69232e-10	4.93473e-10	4.9455e-10	5.024e-10	3.67924e-10	0	0	0	0	0	0	0	0	0	0	0	0	0	0
570.384	66	29	16	11	12	7	3	4	2	1	0	0	0	0	0	0	0	0	0	0	0	0	0	0		3.70226e-12	3.69309e-12	6.01825e-12	1.43917e-11	3.44929e-11	4.49949e-11	4.77555e-11	1.413e-10	1.67467e-10	1.83962e-10	0	0	0	0	0	0	0	0	0	0	0	0	0	0
571.782	47	18	7	2	6	4	3	1	0	0	0	0	0	0	0	0	0	0	0	0	0	0	0	0		2.63646e-12	2.29226e-12	2.63298e-12	2.61667e-12	1.72465e-11	2.57114e-11	4.77555e-11	3.5325e-11	0	0	0	0	0	0	0	0	0	0	0	0	0	0	0	0
573.18	30	2	0	2	1	1	2	0	0	0	0	0	0	0	0	0	0	0	0	0	0	0	0	0		1.68284e-12	2.54696e-13	0	2.61667e-12	2.87441e-12	6.42784e-12	3.1837e-11	0	0	0	0	0	0	0	0	0	0	0	0	0	0	0	0	0
574.578	26	6	4	2	1	3	0	1	0	0	0	0	0	0	0	0	0	0	0	0	0	1	0	0		1.45846e-12	7.64088e-13	1.50456e-12	2.61667e-12	2.87441e-12	1.92835e-11	0	3.5325e-11	0	0	0	0	0	0	0	0	0	0	0	0	0	3.89766e-08	0	0
575.976	149	102	68	22	46	24	28	1	6	1	0	2	0	0	0	0	0	0	0	0	0	0	0	0		8.35812e-12	1.29895e-11	2.55776e-11	2.87833e-11	1.32223e-10	1.54268e-10	4.45718e-10	3.5325e-11	5.024e-10	1.83962e-10	0	1.33973e-09	0	0	0	0	0	0	0	0	0	0	0	0
577.374	166	97	73	39	53	27	15	12	3	1	0	0	0	0	1	0	0	0	0	0	0	0	0	0		9.31174e-12	1.23527e-11	2.74583e-11	5.1025e-11	1.52344e-10	1.73552e-10	2.38777e-10	4.239e-10	2.512e-10	1.83962e-10	0	0	0	0	3.59007e-09	0	0	0	0	0	0	0	0	0
578.772	63	34	21	6	18	1	9	1	3	0	0	0	0	0	0	0	0	0	0	0	0	0	0	0		3.53397e-12	4.32983e-12	7.89895e-12	7.85e-12	5.17394e-11	6.42784e-12	1.43266e-10	3.5325e-11	2.512e-10	0	0	0	0	0	0	0	0	0	0	0	0	0	0	0
580.17	105	70	35	15	25	15	16	7	3	1	0	0	0	0	0	0	0	0	0	0	0	0	0	0		5.88995e-12	8.91436e-12	1.31649e-11	1.9625e-11	7.18602e-11	9.64176e-11	2.54696e-10	2.47275e-10	2.512e-10	1.83962e-10	0	0	0	0	0	0	0	0	0	0	0	0	0	0
581.568	140	94	53	25	58	36	21	4	2	0	1	0	0	0	0	0	0	0	0	0	0	0	0	0		7.85327e-12	1.19707e-11	1.99355e-11	3.27083e-11	1.66716e-10	2.31402e-10	3.34288e-10	1.413e-10	1.67467e-10	0	3.59301e-10	0	0	0	0	0	0	0	0	0	0	0	0	0
582.966	154	177	110	54	92	77	30	13	6	1	0	0	0	0	0	0	0	0	0	0	0	0	0	0		8.6386e-12	2.25406e-11	4.13755e-11	7.065e-11	2.64446e-10	4.94944e-10	4.77555e-10	4.59225e-10	5.024e-10	1.83962e-10	0	0	0	0	0	0	0	0	0	0	0	0	0	0
584.364	143	137	78	49	77	43	38	10	4	5	0	0	1	0	0	0	0	0	0	0	0	0	0	0		8.02156e-12	1.74467e-11	2.9339e-11	6.41083e-11	2.21329e-10	2.76397e-10	6.04903e-10	3.5325e-10	3.34933e-10	9.19811e-10	0	0	1.30833e-09	0	0	0	0	0	0	0	0	0	0	0
585.762	98	64	43	23	33	16	8	2	2	0	0	0	0	0	0	0	0	0	0	0	0	0	0	0		5.49729e-12	8.15027e-12	1.6174e-11	3.00917e-11	9.48555e-11	1.02845e-10	1.27348e-10	7.065e-11	1.67467e-10	0	0	0	0	0	0	0	0	0	0	0	0	0	0	0
587.16	53	24	18	6	10	15	1	1	0	0	0	0	0	0	0	0	0	0	0	0	0	0	0	0		2.97302e-12	3.05635e-12	6.77053e-12	7.85e-12	2.87441e-11	9.64176e-11	1.59185e-11	3.5325e-11	0	0	0	0	0	0	0	0	0	0	0	0	0	0	0	0
588.558	71	36	20	6	17	9	3	7	0	0	0	0	0	0	0	0	0	1	0	0	0	0	0	0		3.98273e-12	4.58453e-12	7.52281e-12	7.85e-12	4.88649e-11	5.78506e-11	4.77555e-11	2.47275e-10	0	0	0	0	0	0	0	0	0	1.04667e-08	0	0	0	0	0	0
589.956	66	35	21	7	9	7	4	1	0	0	0	0	0	0	0	0	0	0	0	0	0	0	0	0		3.70226e-12	4.45718e-12	7.89895e-12	9.15833e-12	2.58697e-11	4.49949e-11	6.3674e-11	3.5325e-11	0	0	0	0	0	0	0	0	0	0	0	0	0	0	0	0
591.354	14	3	3	3	2	0	1	0	1	0	0	0	0	0	0	0	0	0	0	0	0	0	0	0		7.85327e-13	3.82044e-13	1.12842e-12	3.925e-12	5.74882e-12	0	1.59185e-11	0	8.37333e-11	0	0	0	0	0	0	0	0	0	0	0	0	0	0	0
592.752	39	20	14	10	8	6	12	1	4	1	0	1	0	0	0	0	0	0	0	0	0	0	0	0		2.1877e-12	2.54696e-12	5.26597e-12	1.30833e-11	2.29953e-11	3.8567e-11	1.91022e-10	3.5325e-11	3.34933e-10	1.83962e-10	0	6.69867e-10	0	0	0	0	0	0	0	0	0	0	0	0
594.15	95	67	50	21	32	24	20	5	0	1	2	0	0	0	0	0	0	0	0	0	0	0	0	0		5.32901e-12	8.53231e-12	1.8807e-11	2.7475e-11	9.19811e-11	1.54268e-10	3.1837e-10	1.76625e-10	0	1.83962e-10	7.18602e-10	0	0	0	0	0	0	0	0	0	0	0	0	0
595.548	50	41	25	6	20	15	6	5	3	0	0	0	0	0	0	0	0	0	0	0	0	0	0	0		2.80474e-12	5.22127e-12	9.40352e-12	7.85e-12	5.74882e-11	9.64176e-11	9.55109e-11	1.76625e-10	2.512e-10	0	0	0	0	0	0	0	0	0	0	0	0	0	0	0
596.946	47	22	11	4	8	6	3	0	1	0	0	0	0	0	0	0	0	0	0	0	0	0	0	0		2.63646e-12	2.80165e-12	4.13755e-12	5.23333e-12	2.29953e-11	3.8567e-11	4.77555e-11	0	8.37333e-11	0	0	0	0	0	0	0	0	0	0	0	0	0	0	0
598.344	59	17	13	4	4	9	1	1	0	0	0	0	0	0	0	0	0	0	0	0	0	0	0	0		3.30959e-12	2.16491e-12	4.88983e-12	5.23333e-12	1.14976e-11	5.78506e-11	1.59185e-11	3.5325e-11	0	0	0	0	0	0	0	0	0	0	0	0	0	0	0	0
599.742	51	25	13	3	15	4	3	0	0	1	0	0	0	0	0	0	0	0	0	0	0	0	0	0		2.86083e-12	3.1837e-12	4.88983e-12	3.925e-12	4.31161e-11	2.57114e-11	4.77555e-11	0	0	1.83962e-10	0	0	0	0	0	0	0	0	0	0	0	0	0	0
601.14	59	18	16	5	14	10	4	2	3	0	0	0	0	0	0	0	0	0	0	0	0	0	0	0		3.30959e-12	2.29226e-12	6.01825e-12	6.54167e-12	4.02417e-11	6.42784e-11	6.3674e-11	7.065e-11	2.512e-10	0	0	0	0	0	0	0	0	0	0	0	0	0	0	0
602.538	67	36	24	12	13	9	4	5	0	0	0	0	0	0	0	0	0	0	0	0	0	0	0	0		3.75835e-12	4.58453e-12	9.02737e-12	1.57e-11	3.73673e-11	5.78506e-11	6.3674e-11	1.76625e-10	0	0	0	0	0	0	0	0	0	0	0	0	0	0	0	0
603.936	101	89	51	26	42	30	17	5	2	1	0	1	0	0	0	0	0	0	0	0	0	0	0	0		5.66557e-12	1.1334e-11	1.91832e-11	3.40167e-11	1.20725e-10	1.92835e-10	2.70614e-10	1.76625e-10	1.67467e-10	1.83962e-10	0	6.69867e-10	0	0	0	0	0	0	0	0	0	0	0	0
605.334	42	38	21	7	19	7	8	5	6	0	0	0	0	0	0	0	0	0	0	0	0	0	0	0		2.35598e-12	4.83922e-12	7.89895e-12	9.15833e-12	5.46138e-11	4.49949e-11	1.27348e-10	1.76625e-10	5.024e-10	0	0	0	0	0	0	0	0	0	0	0	0	0	0	0
606.732	23	4	5	2	2	3	0	1	1	0	0	0	0	0	0	0	0	0	0	0	0	0	0	0		1.29018e-12	5.09392e-13	1.8807e-12	2.61667e-12	5.74882e-12	1.92835e-11	0	3.5325e-11	8.37333e-11	0	0	0	0	0	0	0	0	0	0	0	0	0	0	0
608.13	2	0	0	0	0	1	0	0	0	0	0	0	0	0	0	0	0	0	0	0	0	0	0	0		1.1219e-13	0	0	0	0	6.42784e-12	0	0	0	0	0	0	0	0	0	0	0	0	0	0	0	0	0	0
609.528	0	0	0	1	0	0	0	0	0	0	0	0	0	0	0	0	0	0	0	0	0	0	0	0		0	0	0	1.30833e-12	0	0	0	0	0	0	0	0	0	0	0	0	0	0	0	0	0	0	0	0
610.926	0	0	0	0	0	0	0	0	0	0	0	0	0	0	0	0	0	0	0	0	0	0	0	0		0	0	0	0	0	0	0	0	0	0	0	0	0	0	0	0	0	0	0	0	0	0	0	0
612.324	2	0	0	0	0	0	0	0	0	0	0	0	0	0	0	0	0	0	0	0	0	0	0	0		1.1219e-13	0	0	0	0	0	0	0	0	0	0	0	0	0	0	0	0	0	0	0	0	0	0	0
613.722	83	53	32	9	21	15	9	0	1	0	0	0	0	0	0	0	0	0	0	0	0	0	0	0		4.65587e-12	6.74944e-12	1.20365e-11	1.1775e-11	6.03626e-11	9.64176e-11	1.43266e-10	0	8.37333e-11	0	0	0	0	0	0	0	0	0	0	0	0	0	0	0
615.12	27	16	7	3	6	2	1	0	0	0	0	0	0	0	0	0	0	0	0	0	0	0	0	0		1.51456e-12	2.03757e-12	2.63298e-12	3.925e-12	1.72465e-11	1.28557e-11	1.59185e-11	0	0	0	0	0	0	0	0	0	0	0	0	0	0	0	0	0
616.518	47	34	21	11	14	11	6	5	1	0	0	0	0	0	0	0	0	0	0	0	0	0	0	0		2.63646e-12	4.32983e-12	7.89895e-12	1.43917e-11	4.02417e-11	7.07063e-11	9.55109e-11	1.76625e-10	8.37333e-11	0	0	0	0	0	0	0	0	0	0	0	0	0	0	0
617.916	68	44	31	12	15	8	9	0	2	0	0	0	0	0	0	0	0	0	0	0	0	0	0	0		3.81445e-12	5.60331e-12	1.16604e-11	1.57e-11	4.31161e-11	5.14227e-11	1.43266e-10	0	1.67467e-10	0	0	0	0	0	0	0	0	0	0	0	0	0	0	0
619.314	80	38	29	13	13	13	9	2	3	0	0	0	0	0	0	0	0	0	0	0	0	0	0	0		4.48758e-12	4.83922e-12	1.09081e-11	1.70083e-11	3.73673e-11	8.35619e-11	1.43266e-10	7.065e-11	2.512e-10	0	0	0	0	0	0	0	0	0	0	0	0	0	0	0
620.712	73	35	27	9	14	11	9	1	3	1	1	0	0	0	0	0	0	0	0	0	0	0	0	0		4.09492e-12	4.45718e-12	1.01558e-11	1.1775e-11	4.02417e-11	7.07063e-11	1.43266e-10	3.5325e-11	2.512e-10	1.83962e-10	3.59301e-10	0	0	0	0	0	0	0	0	0	0	0	0	0
622.11	59	33	19	9	15	5	5	1	2	1	0	0	0	0	0	0	0	0	0	0	0	0	0	0		3.30959e-12	4.20248e-12	7.14667e-12	1.1775e-11	4.31161e-11	3.21392e-11	7.95925e-11	3.5325e-11	1.67467e-10	1.83962e-10	0	0	0	0	0	0	0	0	0	0	0	0	0	0
623.508	6	1	0	0	0	1	0	0	0	0	0	0	0	0	0	0	0	0	0	0	0	0	0	0		3.36569e-13	1.27348e-13	0	0	0	6.42784e-12	0	0	0	0	0	0	0	0	0	0	0	0	0	0	0	0	0	0
624.906	166	76	46	28	54	32	12	6	1	0	0	0	0	0	0	0	0	0	0	0	0	0	0	0		9.31174e-12	9.67844e-12	1.73025e-11	3.66333e-11	1.55218e-10	2.05691e-10	1.91022e-10	2.1195e-10	8.37333e-11	0	0	0	0	0	0	0	0	0	0	0	0	0	0	0
626.304	99	47	31	16	25	14	9	3	1	1	0	0	0	0	0	0	0	0	0	0	0	0	0	0		5.55338e-12	5.98535e-12	1.16604e-11	2.09333e-11	7.18602e-11	8.99898e-11	1.43266e-10	1.05975e-10	8.37333e-11	1.83962e-10	0	0	0	0	0	0	0	0	0	0	0	0	0	0
627.702	34	13	5	2	8	4	2	1	1	3	0	0	0	0	0	0	0	0	0	0	0	0	0	0		1.90722e-12	1.65552e-12	1.8807e-12	2.61667e-12	2.29953e-11	2.57114e-11	3.1837e-11	3.5325e-11	8.37333e-11	5.51886e-10	0	0	0	0	0	0	0	0	0	0	0	0	0	0
629.1	27	2	1	2	3	0	0	0	0	0	0	0	0	0	0	0	0	0	0	0	0	0	0	0		1.51456e-12	2.54696e-13	3.76141e-13	2.61667e-12	8.62323e-12	0	0	0	0	0	0	0	0	0	0	0	0	0	0	0	0	0	0	0
630.498	24	7	3	4	4	0	0	0	0	0	0	0	0	0	0	0	0	0	0	0	0	0	0	0		1.34627e-12	8.91436e-13	1.12842e-12	5.23333e-12	1.14976e-11	0	0	0	0	0	0	0	0	0	0	0	0	0	0	0	0	0	0	0
631.896	22	2	2	0	1	1	0	1	0	0	0	0	0	0	0	0	0	0	0	0	0	0	0	0		1.23409e-12	2.54696e-13	7.52281e-13	0	2.87441e-12	6.42784e-12	0	3.5325e-11	0	0	0	0	0	0	0	0	0	0	0	0	0	0	0	0
633.294	24	2	5	1	2	0	0	0	0	0	0	0	0	0	0	0	0	0	0	0	0	0	0	0		1.34627e-12	2.54696e-13	1.8807e-12	1.30833e-12	5.74882e-12	0	0	0	0	0	0	0	0	0	0	0	0	0	0	0	0	0	0	0
634.692	26	5	1	0	1	1	1	1	0	0	0	0	0	0	0	0	0	0	0	0	0	0	0	0		1.45846e-12	6.3674e-13	3.76141e-13	0	2.87441e-12	6.42784e-12	1.59185e-11	3.5325e-11	0	0	0	0	0	0	0	0	0	0	0	0	0	0	0	0
636.09	32	2	1	2	2	1	0	0	0	0	0	0	0	0	0	0	0	0	0	0	0	0	0	0		1.79503e-12	2.54696e-13	3.76141e-13	2.61667e-12	5.74882e-12	6.42784e-12	0	0	0	0	0	0	0	0	0	0	0	0	0	0	0	0	0	0
637.488	25	4	1	3	0	0	0	0	0	0	0	0	0	0	0	0	0	0	0	0	0	0	0	0		1.40237e-12	5.09392e-13	3.76141e-13	3.925e-12	0	0	0	0	0	0	0	0	0	0	0	0	0	0	0	0	0	0	0	0
638.886	25	6	0	0	0	0	1	0	0	0	0	0	0	0	0	0	0	0	0	0	0	0	0	0		1.40237e-12	7.64088e-13	0	0	0	0	1.59185e-11	0	0	0	0	0	0	0	0	0	0	0	0	0	0	0	0	0
640.284	31	1	0	0	0	1	0	0	0	0	0	0	0	0	0	0	0	0	0	0	0	0	0	0		1.73894e-12	1.27348e-13	0	0	0	6.42784e-12	0	0	0	0	0	0	0	0	0	0	0	0	0	0	0	0	0	0
641.682	25	1	2	0	1	0	0	0	0	1	0	0	0	0	0	0	0	0	0	0	0	0	0	0		1.40237e-12	1.27348e-13	7.52281e-13	0	2.87441e-12	0	0	0	0	1.83962e-10	0	0	0	0	0	0	0	0	0	0	0	0	0	0
643.08	23	2	0	0	1	0	0	0	0	0	0	0	0	0	0	0	0	0	0	0	0	0	0	0		1.29018e-12	2.54696e-13	0	0	2.87441e-12	0	0	0	0	0	0	0	0	0	0	0	0	0	0	0	0	0	0	0
644.478	35	5	2	0	2	0	1	0	0	0	0	0	0	0	0	0	0	0	0	0	0	0	0	0		1.96332e-12	6.3674e-13	7.52281e-13	0	5.74882e-12	0	1.59185e-11	0	0	0	0	0	0	0	0	0	0	0	0	0	0	0	0	0
645.876	16	0	2	1	1	1	1	0	0	0	0	0	0	0	0	0	0	0	0	0	0	0	0	0		8.97517e-13	0	7.52281e-13	1.30833e-12	2.87441e-12	6.42784e-12	1.59185e-11	0	0	0	0	0	0	0	0	0	0	0	0	0	0	0	0	0
647.274	27	3	2	1	1	0	0	0	0	0	0	0	0	0	0	0	0	0	0	0	0	0	0	0		1.51456e-12	3.82044e-13	7.52281e-13	1.30833e-12	2.87441e-12	0	0	0	0	0	0	0	0	0	0	0	0	0	0	0	0	0	0	0
648.672	27	3	1	0	0	1	0	0	0	0	0	0	0	0	0	0	0	0	0	0	0	0	0	0		1.51456e-12	3.82044e-13	3.76141e-13	0	0	6.42784e-12	0	0	0	0	0	0	0	0	0	0	0	0	0	0	0	0	0	0
650.07	21	2	1	0	1	0	0	0	0	0	0	0	0	0	0	0	0	0	0	0	0	0	0	0		1.17799e-12	2.54696e-13	3.76141e-13	0	2.87441e-12	0	0	0	0	0	0	0	0	0	0	0	0	0	0	0	0	0	0	0
651.468	11	1	1	1	1	0	0	0	0	0	0	0	0	0	0	0	0	0	0	0	0	0	0	0		6.17043e-13	1.27348e-13	3.76141e-13	1.30833e-12	2.87441e-12	0	0	0	0	0	0	0	0	0	0	0	0	0	0	0	0	0	0	0
652.866	18	4	1	0	2	0	0	0	0	0	0	0	0	0	0	0	0	0	0	0	0	0	0	0		1.00971e-12	5.09392e-13	3.76141e-13	0	5.74882e-12	0	0	0	0	0	0	0	0	0	0	0	0	0	0	0	0	0	0	0
654.264	23	1	1	0	0	0	1	0	0	0	0	0	0	0	0	0	0	0	0	0	0	0	0	0		1.29018e-12	1.27348e-13	3.76141e-13	0	0	0	1.59185e-11	0	0	0	0	0	0	0	0	0	0	0	0	0	0	0	0	0
655.662	27	0	1	1	0	0	0	0	0	0	0	0	0	0	0	0	0	0	0	0	0	0	0	0		1.51456e-12	0	3.76141e-13	1.30833e-12	0	0	0	0	0	0	0	0	0	0	0	0	0	0	0	0	0	0	0	0
657.06	28	2	1	0	1	0	0	0	0	0	0	0	0	0	0	0	0	0	0	0	0	0	0	0		1.57065e-12	2.54696e-13	3.76141e-13	0	2.87441e-12	0	0	0	0	0	0	0	0	0	0	0	0	0	0	0	0	0	0	0
658.458	25	2	2	2	0	1	0	0	0	0	0	0	0	0	0	0	0	0	0	0	0	0	0	0		1.40237e-12	2.54696e-13	7.52281e-13	2.61667e-12	0	6.42784e-12	0	0	0	0	0	0	0	0	0	0	0	0	0	0	0	0	0	0
659.856	27	4	2	0	0	2	0	0	0	0	0	0	0	0	0	0	0	0	0	0	0	0	0	0		1.51456e-12	5.09392e-13	7.52281e-13	0	0	1.28557e-11	0	0	0	0	0	0	0	0	0	0	0	0	0	0	0	0	0	0
661.254	19	2	2	1	1	0	0	0	0	0	0	0	0	0	0	0	0	0	0	0	0	0	0	0		1.0658e-12	2.54696e-13	7.52281e-13	1.30833e-12	2.87441e-12	0	0	0	0	0	0	0	0	0	0	0	0	0	0	0	0	0	0	0
662.652	27	2	2	3	0	0	1	0	0	0	0	0	0	0	0	0	0	0	0	0	0	0	0	0		1.51456e-12	2.54696e-13	7.52281e-13	3.925e-12	0	0	1.59185e-11	0	0	0	0	0	0	0	0	0	0	0	0	0	0	0	0	0
664.05	23	4	1	0	1	0	0	0	0	0	0	0	0	0	0	0	0	0	0	0	0	0	0	0		1.29018e-12	5.09392e-13	3.76141e-13	0	2.87441e-12	0	0	0	0	0	0	0	0	0	0	0	0	0	0	0	0	0	0	0
665.448	18	5	2	0	0	0	0	0	0	0	0	0	0	0	0	0	0	0	0	0	0	0	0	0		1.00971e-12	6.3674e-13	7.52281e-13	0	0	0	0	0	0	0	0	0	0	0	0	0	0	0	0	0	0	0	0	0
666.846	18	6	2	0	0	0	0	0	0	0	0	0	0	0	0	0	0	0	0	0	0	0	0	0		1.00971e-12	7.64088e-13	7.52281e-13	0	0	0	0	0	0	0	0	0	0	0	0	0	0	0	0	0	0	0	0	0
668.244	19	4	3	0	0	1	0	0	0	0	0	0	0	0	0	0	0	0	0	0	0	0	0	0		1.0658e-12	5.09392e-13	1.12842e-12	0	0	6.42784e-12	0	0	0	0	0	0	0	0	0	0	0	0	0	0	0	0	0	0
669.642	32	2	4	0	0	0	0	0	0	0	0	0	0	0	0	0	0	0	0	0	0	0	0	0		1.79503e-12	2.54696e-13	1.50456e-12	0	0	0	0	0	0	0	0	0	0	0	0	0	0	0	0	0	0	0	0	0
671.04	16	3	3	1	2	1	1	0	0	1	0	0	0	0	0	0	0	0	0	0	0	0	0	0		8.97517e-13	3.82044e-13	1.12842e-12	1.30833e-12	5.74882e-12	6.42784e-12	1.59185e-11	0	0	1.83962e-10	0	0	0	0	0	0	0	0	0	0	0	0	0	0
672.438	31	4	2	0	1	1	1	0	0	0	1	0	0	1	0	0	0	0	0	0	0	0	0	0		1.73894e-12	5.09392e-13	7.52281e-13	0	2.87441e-12	6.42784e-12	1.59185e-11	0	0	0	3.59301e-10	0	0	2.2608e-09	0	0	0	0	0	0	0	0	0	0
673.836	23	0	4	0	0	1	0	0	0	0	0	0	0	0	0	0	0	0	0	0	0	0	0	0		1.29018e-12	0	1.50456e-12	0	0	6.42784e-12	0	0	0	0	0	0	0	0	0	0	0	0	0	0	0	0	0	0
675.234	24	2	1	0	0	0	0	1	0	0	0	0	0	0	0	0	0	0	0	0	0	0	0	0		1.34627e-12	2.54696e-13	3.76141e-13	0	0	0	0	3.5325e-11	0	0	0	0	0	0	0	0	0	0	0	0	0	0	0	0
676.632	14	1	0	0	1	0	0	0	0	0	0	0	0	0	0	0	0	0	0	0	0	0	0	0		7.85327e-13	1.27348e-13	0	0	2.87441e-12	0	0	0	0	0	0	0	0	0	0	0	0	0	0	0	0	0	0	0
678.03	13	2	3	0	1	0	0	0	0	0	0	0	0	0	0	0	0	0	0	0	0	0	0	0		7.29232e-13	2.54696e-13	1.12842e-12	0	2.87441e-12	0	0	0	0	0	0	0	0	0	0	0	0	0	0	0	0	0	0	0
679.428	10	1	0	0	0	0	0	0	0	0	0	0	0	0	0	0	0	0	0	0	0	0	0	0		5.60948e-13	1.27348e-13	0	0	0	0	0	0	0	0	0	0	0	0	0	0	0	0	0	0	0	0	0	0
680.826	2	0	0	0	0	0	0	0	0	0	0	0	0	0	0	0	0	0	0	0	0	0	0	0		1.1219e-13	0	0	0	0	0	0	0	0	0	0	0	0	0	0	0	0	0	0	0	0	0	0	0
682.224	8	0	2	0	0	0	0	0	0	0	0	0	0	0	0	0	0	0	0	0	0	0	0	0		4.48758e-13	0	7.52281e-13	0	0	0	0	0	0	0	0	0	0	0	0	0	0	0	0	0	0	0	0	0
683.622	13	0	3	0	1	0	0	0	0	0	0	0	0	0	0	0	0	0	0	0	0	0	0	0		7.29232e-13	0	1.12842e-12	0	2.87441e-12	0	0	0	0	0	0	0	0	0	0	0	0	0	0	0	0	0	0	0
685.02	21	3	0	0	1	1	0	0	0	0	0	0	0	0	0	0	0	0	0	0	0	0	0	0		1.17799e-12	3.82044e-13	0	0	2.87441e-12	6.42784e-12	0	0	0	0	0	0	0	0	0	0	0	0	0	0	0	0	0	0
686.418	16	1	0	0	1	0	0	0	0	0	0	0	0	0	0	0	0	0	0	0	0	0	0	0		8.97517e-13	1.27348e-13	0	0	2.87441e-12	0	0	0	0	0	0	0	0	0	0	0	0	0	0	0	0	0	0	0
687.816	14	1	1	0	0	1	0	0	0	0	0	0	0	0	0	0	0	0	0	0	0	0	0	0		7.85327e-13	1.27348e-13	3.76141e-13	0	0	6.42784e-12	0	0	0	0	0	0	0	0	0	0	0	0	0	0	0	0	0	0
689.214	10	1	1	0	0	0	0	0	0	0	0	0	0	0	0	0	0	0	0	0	0	0	0	0		5.60948e-13	1.27348e-13	3.76141e-13	0	0	0	0	0	0	0	0	0	0	0	0	0	0	0	0	0	0	0	0	0
690.612	4	1	2	0	0	1	0	0	0	0	0	0	1	0	0	0	0	0	0	0	0	0	0	0		2.24379e-13	1.27348e-13	7.52281e-13	0	0	6.42784e-12	0	0	0	0	0	0	1.30833e-09	0	0	0	0	0	0	0	0	0	0	0
692.01	10	2	0	0	1	1	0	0	0	0	0	0	0	0	0	0	0	0	0	0	0	0	0	0		5.60948e-13	2.54696e-13	0	0	2.87441e-12	6.42784e-12	0	0	0	0	0	0	0	0	0	0	0	0	0	0	0	0	0	0
693.408	10	0	0	0	3	0	0	1	0	1	0	0	0	0	0	0	0	0	0	0	0	0	0	0		5.60948e-13	0	0	0	8.62323e-12	0	0	3.5325e-11	0	1.83962e-10	0	0	0	0	0	0	0	0	0	0	0	0	0	0
694.806	11	1	0	0	0	1	1	0	0	0	0	0	0	0	0	0	0	0	0	0	0	0	0	0		6.17043e-13	1.27348e-13	0	0	0	6.42784e-12	1.59185e-11	0	0	0	0	0	0	0	0	0	0	0	0	0	0	0	0	0
696.204	7	1	3	0	0	0	0	0	0	0	0	0	0	0	0	0	0	0	0	0	0	0	0	0		3.92664e-13	1.27348e-13	1.12842e-12	0	0	0	0	0	0	0	0	0	0	0	0	0	0	0	0	0	0	0	0	0
697.602	13	0	1	0	0	0	0	1	0	0	0	0	0	0	0	0	0	0	0	0	0	0	0	0		7.29232e-13	0	3.76141e-13	0	0	0	0	3.5325e-11	0	0	0	0	0	0	0	0	0	0	0	0	0	0	0	0
699	3	0	0	0	0	0	0	0	0	0	0	0	1	0	0	0	0	0	0	0	0	0	0	0		1.68284e-13	0	0	0	0	0	0	0	0	0	0	0	1.30833e-09	0	0	0	0	0	0	0	0	0	0	0
700.398	6	0	0	0	0	0	0	0	0	0	0	0	0	0	0	0	0	0	0	0	0	0	0	0		3.36569e-13	0	0	0	0	0	0	0	0	0	0	0	0	0	0	0	0	0	0	0	0	0	0	0
701.796	3	0	1	0	1	0	0	0	0	0	0	0	0	0	1	0	0	0	0	0	0	0	0	0		1.68284e-13	0	3.76141e-13	0	2.87441e-12	0	0	0	0	0	0	0	0	0	3.59007e-09	0	0	0	0	0	0	0	0	0
703.194	2	0	0	0	0	0	0	0	0	0	0	0	0	0	0	0	0	0	0	0	0	0	0	0		1.1219e-13	0	0	0	0	0	0	0	0	0	0	0	0	0	0	0	0	0	0	0	0	0	0	0
704.592	4	0	0	0	0	0	0	0	0	0	0	0	0	0	0	0	0	0	0	0	0	0	0	0		2.24379e-13	0	0	0	0	0	0	0	0	0	0	0	0	0	0	0	0	0	0	0	0	0	0	0
705.99	5	0	0	0	1	1	0	0	0	0	0	0	0	0	0	0	0	0	0	0	0	0	0	0		2.80474e-13	0	0	0	2.87441e-12	6.42784e-12	0	0	0	0	0	0	0	0	0	0	0	0	0	0	0	0	0	0
707.388	4	0	0	0	0	0	0	0	0	0	0	0	0	0	0	0	0	0	0	0	0	0	0	0		2.24379e-13	0	0	0	0	0	0	0	0	0	0	0	0	0	0	0	0	0	0	0	0	0	0	0
708.786	23	3	3	0	0	0	0	0	0	0	0	0	0	0	0	0	0	0	0	0	0	0	0	0		1.29018e-12	3.82044e-13	1.12842e-12	0	0	0	0	0	0	0	0	0	0	0	0	0	0	0	0	0	0	0	0	0
710.184	21	2	0	1	3	1	0	0	0	0	0	0	0	0	0	0	0	0	0	0	0	0	0	0		1.17799e-12	2.54696e-13	0	1.30833e-12	8.62323e-12	6.42784e-12	0	0	0	0	0	0	0	0	0	0	0	0	0	0	0	0	0	0
711.582	27	5	2	0	1	2	0	0	1	0	0	0	0	0	0	0	0	0	0	0	0	0	0	0		1.51456e-12	6.3674e-13	7.52281e-13	0	2.87441e-12	1.28557e-11	0	0	8.37333e-11	0	0	0	0	0	0	0	0	0	0	0	0	0	0	0
712.98	16	2	2	1	0	1	0	0	0	0	0	0	0	0	0	0	0	0	0	0	0	0	0	0		8.97517e-13	2.54696e-13	7.52281e-13	1.30833e-12	0	6.42784e-12	0	0	0	0	0	0	0	0	0	0	0	0	0	0	0	0	0	0
714.378	23	3	3	0	1	2	1	0	1	0	0	0	0	0	0	0	0	0	0	0	0	0	0	0		1.29018e-12	3.82044e-13	1.12842e-12	0	2.87441e-12	1.28557e-11	1.59185e-11	0	8.37333e-11	0	0	0	0	0	0	0	0	0	0	0	0	0	0	0
715.776	21	3	4	4	0	1	0	0	0	0	0	0	0	0	0	0	0	0	0	0	0	0	0	0		1.17799e-12	3.82044e-13	1.50456e-12	5.23333e-12	0	6.42784e-12	0	0	0	0	0	0	0	0	0	0	0	0	0	0	0	0	0	0
717.174	37	3	5	0	0	1	1	0	0	0	0	0	0	0	0	0	0	0	0	0	0	0	0	0		2.07551e-12	3.82044e-13	1.8807e-12	0	0	6.42784e-12	1.59185e-11	0	0	0	0	0	0	0	0	0	0	0	0	0	0	0	0	0
718.572	24	4	1	1	1	0	0	0	0	0	0	0	0	0	0	0	0	0	0	0	0	0	0	0		1.34627e-12	5.09392e-13	3.76141e-13	1.30833e-12	2.87441e-12	0	0	0	0	0	0	0	0	0	0	0	0	0	0	0	0	0	0	0
719.97	36	2	2	0	0	0	0	1	0	0	0	0	0	0	0	0	0	0	0	0	0	0	0	0		2.01941e-12	2.54696e-13	7.52281e-13	0	0	0	0	3.5325e-11	0	0	0	0	0	0	0	0	0	0	0	0	0	0	0	0
721.368	20	2	1	1	0	1	0	0	0	0	0	0	0	0	0	0	0	0	0	0	0	0	0	0		1.1219e-12	2.54696e-13	3.76141e-13	1.30833e-12	0	6.42784e-12	0	0	0	0	0	0	0	0	0	0	0	0	0	0	0	0	0	0
722.766	25	0	1	1	0	0	0	1	0	0	0	0	0	0	0	0	0	0	0	0	0	0	0	0		1.40237e-12	0	3.76141e-13	1.30833e-12	0	0	0	3.5325e-11	0	0	0	0	0	0	0	0	0	0	0	0	0	0	0	0
724.164	23	3	1	0	0	0	0	0	0	0	0	0	0	0	0	0	0	0	0	0	0	0	0	0		1.29018e-12	3.82044e-13	3.76141e-13	0	0	0	0	0	0	0	0	0	0	0	0	0	0	0	0	0	0	0	0	0
725.562	24	5	2	0	2	0	0	0	0	0	0	0	0	0	0	0	0	0	0	0	0	0	0	0		1.34627e-12	6.3674e-13	7.52281e-13	0	5.74882e-12	0	0	0	0	0	0	0	0	0	0	0	0	0	0	0	0	0	0	0
726.96	31	5	4	0	0	0	0	0	0	0	0	0	0	0	0	0	0	0	0	0	0	0	0	0		1.73894e-12	6.3674e-13	1.50456e-12	0	0	0	0	0	0	0	0	0	0	0	0	0	0	0	0	0	0	0	0	0
728.358	25	3	1	0	2	2	0	0	0	0	0	0	0	0	0	0	0	0	0	0	0	0	0	0		1.40237e-12	3.82044e-13	3.76141e-13	0	5.74882e-12	1.28557e-11	0	0	0	0	0	0	0	0	0	0	0	0	0	0	0	0	0	0
729.756	29	8	2	0	2	1	1	0	0	0	0	0	0	0	0	0	0	0	0	0	0	0	0	0		1.62675e-12	1.01878e-12	7.52281e-13	0	5.74882e-12	6.42784e-12	1.59185e-11	0	0	0	0	0	0	0	0	0	0	0	0	0	0	0	0	0
731.154	18	3	2	0	2	0	0	0	0	0	0	0	0	0	0	0	0	0	0	0	0	0	0	0		1.00971e-12	3.82044e-13	7.52281e-13	0	5.74882e-12	0	0	0	0	0	0	0	0	0	0	0	0	0	0	0	0	0	0	0
732.552	23	2	1	0	2	0	0	0	0	0	0	0	0	0	0	0	0	0	0	0	0	0	0	0		1.29018e-12	2.54696e-13	3.76141e-13	0	5.74882e-12	0	0	0	0	0	0	0	0	0	0	0	0	0	0	0	0	0	0	0
733.95	16	3	3	0	0	0	0	0	0	0	0	0	0	0	0	0	0	0	0	0	0	0	0	0		8.97517e-13	3.82044e-13	1.12842e-12	0	0	0	0	0	0	0	0	0	0	0	0	0	0	0	0	0	0	0	0	0
735.348	14	2	1	0	0	0	0	0	0	0	0	0	0	0	0	0	0	0	0	0	0	0	0	0		7.85327e-13	2.54696e-13	3.76141e-13	0	0	0	0	0	0	0	0	0	0	0	0	0	0	0	0	0	0	0	0	0
736.746	7	0	0	0	0	0	0	0	0	0	0	0	0	0	0	0	0	0	0	0	0	0	0	0		3.92664e-13	0	0	0	0	0	0	0	0	0	0	0	0	0	0	0	0	0	0	0	0	0	0	0
738.144	2	1	0	0	0	0	0	0	0	0	0	0	0	0	0	0	0	0	0	0	0	0	0	0		1.1219e-13	1.27348e-13	0	0	0	0	0	0	0	0	0	0	0	0	0	0	0	0	0	0	0	0	0	0
739.542	1	0	0	0	0	0	0	0	0	0	0	0	0	0	0	0	0	0	0	0	0	0	0	0		5.60948e-14	0	0	0	0	0	0	0	0	0	0	0	0	0	0	0	0	0	0	0	0	0	0	0
740.94	1	0	0	0	0	0	0	0	0	0	0	0	0	0	0	0	0	0	0	0	0	0	0	0		5.60948e-14	0	0	0	0	0	0	0	0	0	0	0	0	0	0	0	0	0	0	0	0	0	0	0
742.338	1	0	0	0	0	0	0	0	0	0	0	0	0	0	0	0	0	0	0	0	0	0	0	0		5.60948e-14	0	0	0	0	0	0	0	0	0	0	0	0	0	0	0	0	0	0	0	0	0	0	0
743.736	0	0	0	0	0	0	0	0	0	0	0	0	0	0	0	0	0	0	0	0	0	0	0	0		0	0	0	0	0	0	0	0	0	0	0	0	0	0	0	0	0	0	0	0	0	0	0	0
745.134	0	0	0	0	0	0	0	0	0	0	0	0	0	0	0	0	0	0	0	0	0	0	0	0		0	0	0	0	0	0	0	0	0	0	0	0	0	0	0	0	0	0	0	0	0	0	0	0
746.532	0	0	0	0	0	0	0	0	0	0	0	0	0	0	0	0	0	0	0	0	0	0	0	0		0	0	0	0	0	0	0	0	0	0	0	0	0	0	0	0	0	0	0	0	0	0	0	0
747.93	0	0	0	0	0	0	0	0	0	0	0	0	0	0	0	0	0	0	0	0	0	0	0	0		0	0	0	0	0	0	0	0	0	0	0	0	0	0	0	0	0	0	0	0	0	0	0	0
749.328	2	0	0	0	0	0	0	0	0	0	0	0	0	0	0	0	0	0	0	0	0	0	0	0		1.1219e-13	0	0	0	0	0	0	0	0	0	0	0	0	0	0	0	0	0	0	0	0	0	0	0
750.726	1	0	0	0	0	0	0	0	0	0	0	0	0	0	0	0	0	0	0	0	0	0	0	0		5.60948e-14	0	0	0	0	0	0	0	0	0	0	0	0	0	0	0	0	0	0	0	0	0	0	0
752.124	9	1	0	0	0	0	0	0	0	0	0	0	0	0	0	0	0	0	0	0	0	0	0	0		5.04853e-13	1.27348e-13	0	0	0	0	0	0	0	0	0	0	0	0	0	0	0	0	0	0	0	0	0	0
753.522	0	0	0	0	0	0	0	0	0	0	0	0	0	0	0	0	0	0	0	0	0	0	0	0		0	0	0	0	0	0	0	0	0	0	0	0	0	0	0	0	0	0	0	0	0	0	0	0
754.92	1	0	0	0	0	0	0	0	0	0	0	0	0	0	0	0	0	0	0	0	0	0	0	0		5.60948e-14	0	0	0	0	0	0	0	0	0	0	0	0	0	0	0	0	0	0	0	0	0	0	0
756.318	0	0	0	0	0	0	0	0	0	0	0	0	0	0	0	0	0	0	0	0	0	0	0	0		0	0	0	0	0	0	0	0	0	0	0	0	0	0	0	0	0	0	0	0	0	0	0	0
757.716	3	0	0	0	0	0	0	0	0	0	0	0	0	0	0	0	0	0	0	0	0	0	0	0		1.68284e-13	0	0	0	0	0	0	0	0	0	0	0	0	0	0	0	0	0	0	0	0	0	0	0
759.114	1	0	0	0	0	0	0	0	0	0	0	0	0	0	0	0	0	0	0	0	0	0	0	0		5.60948e-14	0	0	0	0	0	0	0	0	0	0	0	0	0	0	0	0	0	0	0	0	0	0	0
760.512	10	2	0	0	0	0	0	0	0	0	0	0	0	0	0	0	0	0	0	0	0	0	0	0		5.60948e-13	2.54696e-13	0	0	0	0	0	0	0	0	0	0	0	0	0	0	0	0	0	0	0	0	0	0
761.91	11	0	0	0	1	1	0	0	0	0	0	0	0	0	0	0	0	0	0	0	0	0	0	0		6.17043e-13	0	0	0	2.87441e-12	6.42784e-12	0	0	0	0	0	0	0	0	0	0	0	0	0	0	0	0	0	0
763.308	21	3	0	0	0	0	0	0	0	0	0	0	0	0	0	0	0	0	0	0	0	0	0	0		1.17799e-12	3.82044e-13	0	0	0	0	0	0	0	0	0	0	0	0	0	0	0	0	0	0	0	0	0	0
764.706	23	2	1	1	2	0	0	0	0	0	0	0	0	0	0	0	0	0	0	0	0	0	0	0		1.29018e-12	2.54696e-13	3.76141e-13	1.30833e-12	5.74882e-12	0	0	0	0	0	0	0	0	0	0	0	0	0	0	0	0	0	0	0
766.104	0	0	0	0	0	0	0	0	0	0	0	0	0	0	0	0	0	0	0	0	0	0	0	0		0	0	0	0	0	0	0	0	0	0	0	0	0	0	0	0	0	0	0	0	0	0	0	0
767.502	1	0	0	0	0	0	0	0	0	0	0	0	0	0	0	0	0	0	0	0	0	0	0	0		5.60948e-14	0	0	0	0	0	0	0	0	0	0	0	0	0	0	0	0	0	0	0	0	0	0	0
768.9	0	0	0	0	0	0	0	0	0	0	0	0	0	0	0	0	0	0	0	0	0	0	0	0		0	0	0	0	0	0	0	0	0	0	0	0	0	0	0	0	0	0	0	0	0	0	0	0
770.298	0	0	0	0	0	0	0	0	0	0	0	0	0	0	0	0	0	0	0	0	0	0	0	0		0	0	0	0	0	0	0	0	0	0	0	0	0	0	0	0	0	0	0	0	0	0	0	0
771.696	0	0	0	0	0	0	0	0	0	0	0	0	0	0	0	0	0	0	0	0	0	0	0	0		0	0	0	0	0	0	0	0	0	0	0	0	0	0	0	0	0	0	0	0	0	0	0	0
773.094	2	0	0	0	0	0	0	0	0	0	0	0	0	0	0	0	0	0	0	0	0	0	0	0		1.1219e-13	0	0	0	0	0	0	0	0	0	0	0	0	0	0	0	0	0	0	0	0	0	0	0
774.492	0	0	0	0	0	0	0	0	0	0	0	0	0	0	0	0	0	0	0	0	0	0	0	0		0	0	0	0	0	0	0	0	0	0	0	0	0	0	0	0	0	0	0	0	0	0	0	0
775.89	2	0	0	0	0	0	0	0	0	0	0	0	0	0	0	0	0	0	0	0	0	0	0	0		1.1219e-13	0	0	0	0	0	0	0	0	0	0	0	0	0	0	0	0	0	0	0	0	0	0	0
777.288	1	0	0	0	0	0	0	0	0	0	0	0	0	0	0	0	0	0	0	0	0	0	0	0		5.60948e-14	0	0	0	0	0	0	0	0	0	0	0	0	0	0	0	0	0	0	0	0	0	0	0
778.686	1	0	0	0	0	0	0	0	0	0	0	0	0	0	0	0	0	0	0	0	0	0	0	0		5.60948e-14	0	0	0	0	0	0	0	0	0	0	0	0	0	0	0	0	0	0	0	0	0	0	0
780.084	1	0	0	0	0	0	0	0	0	0	0	0	0	0	0	0	0	0	0	0	0	0	0	0		5.60948e-14	0	0	0	0	0	0	0	0	0	0	0	0	0	0	0	0	0	0	0	0	0	0	0
781.482	1	0	0	0	0	0	0	0	0	0	0	0	0	0	0	0	0	0	0	0	0	0	0	0		5.60948e-14	0	0	0	0	0	0	0	0	0	0	0	0	0	0	0	0	0	0	0	0	0	0	0
782.88	4	0	0	0	0	0	0	0	0	0	0	0	0	0	0	0	0	0	0	0	0	0	0	0		2.24379e-13	0	0	0	0	0	0	0	0	0	0	0	0	0	0	0	0	0	0	0	0	0	0	0
784.278	1	0	0	0	0	0	0	0	0	0	0	0	0	0	0	0	0	0	0	0	0	0	0	0		5.60948e-14	0	0	0	0	0	0	0	0	0	0	0	0	0	0	0	0	0	0	0	0	0	0	0
785.676	0	0	0	0	0	0	0	0	0	0	0	0	0	0	0	0	0	0	0	0	0	0	0	0		0	0	0	0	0	0	0	0	0	0	0	0	0	0	0	0	0	0	0	0	0	0	0	0
787.074	1	0	0	0	0	0	0	0	0	0	0	0	0	0	0	0	0	0	0	0	0	0	0	0		5.60948e-14	0	0	0	0	0	0	0	0	0	0	0	0	0	0	0	0	0	0	0	0	0	0	0
788.472	13	4	0	0	0	0	0	0	0	0	0	0	0	0	0	0	0	0	0	0	0	0	0	0		7.29232e-13	5.09392e-13	0	0	0	0	0	0	0	0	0	0	0	0	0	0	0	0	0	0	0	0	0	0
789.87	17	1	1	0	0	0	1	0	0	0	0	0	0	0	0	0	0	0	0	0	0	0	0	0		9.53611e-13	1.27348e-13	3.76141e-13	0	0	0	1.59185e-11	0	0	0	0	0	0	0	0	0	0	0	0	0	0	0	0	0
791.268	10	0	0	0	0	1	0	0	0	0	0	0	0	0	0	0	0	0	0	0	0	0	0	0		5.60948e-13	0	0	0	0	6.42784e-12	0	0	0	0	0	0	0	0	0	0	0	0	0	0	0	0	0	0
792.666	5	0	0	0	0	0	0	0	0	0	0	0	0	0	0	0	0	0	0	0	0	0	0	0		2.80474e-13	0	0	0	0	0	0	0	0	0	0	0	0	0	0	0	0	0	0	0	0	0	0	0
794.064	2	0	0	0	0	0	0	0	0	0	0	0	0	0	0	0	0	0	0	0	0	0	0	0		1.1219e-13	0	0	0	0	0	0	0	0	0	0	0	0	0	0	0	0	0	0	0	0	0	0	0
795.462	0	0	0	0	0	0	0	0	0	0	0	0	0	0	0	0	0	0	0	0	0	0	0	0		0	0	0	0	0	0	0	0	0	0	0	0	0	0	0	0	0	0	0	0	0	0	0	0
796.86	1	0	0	0	0	0	0	0	0	0	0	0	0	0	0	0	0	0	0	0	0	0	0	0		5.60948e-14	0	0	0	0	0	0	0	0	0	0	0	0	0	0	0	0	0	0	0	0	0	0	0
798.258	0	0	0	0	0	0	0	0	0	0	0	0	0	0	0	0	0	0	0	0	0	0	0	0		0	0	0	0	0	0	0	0	0	0	0	0	0	0	0	0	0	0	0	0	0	0	0	0
799.656	0	0	0	0	0	0	0	0	0	0	0	0	0	0	0	0	0	0	0	0	0	0	0	0		0	0	0	0	0	0	0	0	0	0	0	0	0	0	0	0	0	0	0	0	0	0	0	0
801.054	1	0	0	0	0	0	0	0	0	0	0	0	0	0	0	0	0	0	0	0	0	0	0	0		5.60948e-14	0	0	0	0	0	0	0	0	0	0	0	0	0	0	0	0	0	0	0	0	0	0	0
802.452	0	0	0	0	0	0	0	0	0	0	0	0	0	0	0	0	0	0	0	0	0	0	0	0		0	0	0	0	0	0	0	0	0	0	0	0	0	0	0	0	0	0	0	0	0	0	0	0
803.85	1	0	0	0	0	0	0	0	0	0	0	0	0	0	0	0	0	0	0	0	0	0	0	0		5.60948e-14	0	0	0	0	0	0	0	0	0	0	0	0	0	0	0	0	0	0	0	0	0	0	0
805.248	0	0	0	0	0	0	0	0	0	0	0	0	0	0	0	0	0	0	0	0	0	0	0	0		0	0	0	0	0	0	0	0	0	0	0	0	0	0	0	0	0	0	0	0	0	0	0	0
806.646	0	0	0	0	0	0	0	0	0	0	0	0	0	0	0	0	0	0	0	0	0	0	0	0		0	0	0	0	0	0	0	0	0	0	0	0	0	0	0	0	0	0	0	0	0	0	0	0
808.044	1	0	0	0	0	0	0	0	0	0	0	0	0	0	0	0	0	0	0	0	0	0	0	0		5.60948e-14	0	0	0	0	0	0	0	0	0	0	0	0	0	0	0	0	0	0	0	0	0	0	0
809.442	1	0	0	0	0	0	0	0	0	0	0	0	0	0	0	0	0	0	0	0	0	0	0	0		5.60948e-14	0	0	0	0	0	0	0	0	0	0	0	0	0	0	0	0	0	0	0	0	0	0	0
810.84	1	0	0	0	0	0	0	0	0	0	0	0	0	0	0	0	0	0	0	0	0	0	0	0		5.60948e-14	0	0	0	0	0	0	0	0	0	0	0	0	0	0	0	0	0	0	0	0	0	0	0
812.238	1	0	0	0	0	0	0	0	0	0	0	0	0	0	0	0	0	0	0	0	0	0	0	0		5.60948e-14	0	0	0	0	0	0	0	0	0	0	0	0	0	0	0	0	0	0	0	0	0	0	0
813.636	1	0	0	0	0	0	0	0	0	0	0	0	0	0	0	0	0	0	0	0	0	0	0	0		5.60948e-14	0	0	0	0	0	0	0	0	0	0	0	0	0	0	0	0	0	0	0	0	0	0	0
815.034	1	0	0	0	0	0	0	0	0	0	0	0	0	0	0	0	0	0	0	0	0	0	0	0		5.60948e-14	0	0	0	0	0	0	0	0	0	0	0	0	0	0	0	0	0	0	0	0	0	0	0
816.432	3	0	0	0	0	0	0	0	0	0	0	0	0	0	0	0	0	0	0	0	0	0	0	0		1.68284e-13	0	0	0	0	0	0	0	0	0	0	0	0	0	0	0	0	0	0	0	0	0	0	0
817.83	0	0	0	0	0	0	0	0	0	0	0	0	0	0	0	0	0	0	0	0	0	0	0	0		0	0	0	0	0	0	0	0	0	0	0	0	0	0	0	0	0	0	0	0	0	0	0	0
819.228	2	0	0	0	0	0	0	0	0	0	0	0	0	0	0	0	0	0	0	0	0	0	0	0		1.1219e-13	0	0	0	0	0	0	0	0	0	0	0	0	0	0	0	0	0	0	0	0	0	0	0
820.626	3	0	0	0	0	0	0	0	0	0	0	0	0	0	0	0	0	0	0	0	0	0	0	0		1.68284e-13	0	0	0	0	0	0	0	0	0	0	0	0	0	0	0	0	0	0	0	0	0	0	0
822.024	2	0	0	0	0	0	0	0	0	0	0	0	0	0	0	0	0	0	0	0	0	0	0	0		1.1219e-13	0	0	0	0	0	0	0	0	0	0	0	0	0	0	0	0	0	0	0	0	0	0	0
823.422	1	0	0	0	0	0	0	0	0	0	0	0	0	0	0	0	0	0	0	0	0	0	0	0		5.60948e-14	0	0	0	0	0	0	0	0	0	0	0	0	0	0	0	0	0	0	0	0	0	0	0
824.82	2	0	0	0	0	0	0	0	0	0	0	0	0	0	0	0	0	0	0	0	0	0	0	0		1.1219e-13	0	0	0	0	0	0	0	0	0	0	0	0	0	0	0	0	0	0	0	0	0	0	0
826.218	2	0	0	0	0	0	0	0	0	0	0	0	0	0	0	0	0	0	0	0	0	0	0	0		1.1219e-13	0	0	0	0	0	0	0	0	0	0	0	0	0	0	0	0	0	0	0	0	0	0	0
827.616	2	0	0	0	0	0	0	0	0	0	0	0	0	0	0	0	0	0	0	0	0	0	0	0		1.1219e-13	0	0	0	0	0	0	0	0	0	0	0	0	0	0	0	0	0	0	0	0	0	0	0
829.014	3	0	0	0	0	0	0	0	0	0	0	0	0	0	0	0	0	0	0	0	0	0	0	0		1.68284e-13	0	0	0	0	0	0	0	0	0	0	0	0	0	0	0	0	0	0	0	0	0	0	0
830.412	3	0	0	0	0	0	0	0	0	0	0	0	0	0	0	0	0	0	0	0	0	0	0	0		1.68284e-13	0	0	0	0	0	0	0	0	0	0	0	0	0	0	0	0	0	0	0	0	0	0	0
831.81	4	0	0	0	0	0	0	0	0	0	0	0	0	0	0	0	0	0	0	0	0	0	0	0		2.24379e-13	0	0	0	0	0	0	0	0	0	0	0	0	0	0	0	0	0	0	0	0	0	0	0
833.208	2	0	0	0	0	0	0	0	0	0	0	0	0	0	0	0	0	0	0	0	0	0	0	0		1.1219e-13	0	0	0	0	0	0	0	0	0	0	0	0	0	0	0	0	0	0	0	0	0	0	0
834.606	4	0	0	0	0	0	0	0	0	0	0	0	0	0	0	0	0	0	0	0	0	0	0	0		2.24379e-13	0	0	0	0	0	0	0	0	0	0	0	0	0	0	0	0	0	0	0	0	0	0	0
836.004	7	0	0	0	0	0	0	0	0	0	0	0	0	0	0	0	0	0	0	0	0	0	0	0		3.92664e-13	0	0	0	0	0	0	0	0	0	0	0	0	0	0	0	0	0	0	0	0	0	0	0
837.402	2	0	0	0	0	0	0	0	0	0	0	0	0	0	0	0	0	0	0	0	0	0	0	0		1.1219e-13	0	0	0	0	0	0	0	0	0	0	0	0	0	0	0	0	0	0	0	0	0	0	0
838.8	2	0	0	0	0	0	0	0	0	0	0	0	0	0	0	0	0	0	0	0	0	0	0	0		1.1219e-13	0	0	0	0	0	0	0	0	0	0	0	0	0	0	0	0	0	0	0	0	0	0	0
840.198	4	0	0	0	0	0	0	0	0	0	0	0	0	0	0	0	0	0	0	0	0	0	0	0		2.24379e-13	0	0	0	0	0	0	0	0	0	0	0	0	0	0	0	0	0	0	0	0	0	0	0
841.596	5	0	0	0	0	0	0	0	0	0	0	0	0	0	0	0	0	0	0	0	0	0	0	0		2.80474e-13	0	0	0	0	0	0	0	0	0	0	0	0	0	0	0	0	0	0	0	0	0	0	0
842.994	5	0	0	0	0	0	0	0	0	0	0	0	0	0	0	0	0	0	0	0	0	0	0	0		2.80474e-13	0	0	0	0	0	0	0	0	0	0	0	0	0	0	0	0	0	0	0	0	0	0	0
844.392	7	0	0	0	0	0	0	0	0	0	0	0	0	0	0	0	0	0	0	0	0	0	0	0		3.92664e-13	0	0	0	0	0	0	0	0	0	0	0	0	0	0	0	0	0	0	0	0	0	0	0
845.79	3	0	0	0	0	0	0	0	0	0	0	0	0	0	0	0	0	0	0	0	0	0	0	0		1.68284e-13	0	0	0	0	0	0	0	0	0	0	0	0	0	0	0	0	0	0	0	0	0	0	0
847.188	8	0	0	0	0	0	0	0	0	0	0	0	0	0	0	0	0	0	0	0	0	0	0	0		4.48758e-13	0	0	0	0	0	0	0	0	0	0	0	0	0	0	0	0	0	0	0	0	0	0	0
848.586	4	0	0	0	0	0	0	0	0	0	0	0	0	0	0	0	0	0	0	0	0	0	0	0		2.24379e-13	0	0	0	0	0	0	0	0	0	0	0	0	0	0	0	0	0	0	0	0	0	0	0
849.984	4	0	0	0	0	0	0	0	0	0	0	0	0	0	0	0	0	0	0	0	0	0	0	0		2.24379e-13	0	0	0	0	0	0	0	0	0	0	0	0	0	0	0	0	0	0	0	0	0	0	0
851.382	1	0	0	0	0	0	0	0	0	0	0	0	0	0	0	0	0	0	0	0	0	0	0	0		5.60948e-14	0	0	0	0	0	0	0	0	0	0	0	0	0	0	0	0	0	0	0	0	0	0	0
852.78	2	0	0	0	0	0	0	0	0	0	0	0	0	0	0	0	0	0	0	0	0	0	0	0		1.1219e-13	0	0	0	0	0	0	0	0	0	0	0	0	0	0	0	0	0	0	0	0	0	0	0
854.178	2	0	0	0	0	0	0	0	0	0	0	0	0	0	0	0	0	0	0	0	0	0	0	0		1.1219e-13	0	0	0	0	0	0	0	0	0	0	0	0	0	0	0	0	0	0	0	0	0	0	0
855.576	2	0	0	0	0	0	0	0	0	0	0	0	0	0	0	0	0	0	0	0	0	0	0	0		1.1219e-13	0	0	0	0	0	0	0	0	0	0	0	0	0	0	0	0	0	0	0	0	0	0	0
856.974	3	0	0	0	0	0	0	0	0	0	0	0	0	0	0	0	0	0	0	0	0	0	0	0		1.68284e-13	0	0	0	0	0	0	0	0	0	0	0	0	0	0	0	0	0	0	0	0	0	0	0
858.372	2	0	0	0	0	0	0	0	0	0	0	0	0	0	0	0	0	0	0	0	0	0	0	0		1.1219e-13	0	0	0	0	0	0	0	0	0	0	0	0	0	0	0	0	0	0	0	0	0	0	0
859.77	7	0	0	0	0	0	0	0	0	0	0	0	0	0	0	0	0	0	0	0	0	0	0	0		3.92664e-13	0	0	0	0	0	0	0	0	0	0	0	0	0	0	0	0	0	0	0	0	0	0	0
861.168	6	0	0	0	0	0	0	0	0	0	0	0	0	0	0	0	0	0	0	0	0	0	0	0		3.36569e-13	0	0	0	0	0	0	0	0	0	0	0	0	0	0	0	0	0	0	0	0	0	0	0
862.566	1	0	0	0	0	0	0	0	0	0	0	0	0	0	0	0	0	0	0	0	0	0	0	0		5.60948e-14	0	0	0	0	0	0	0	0	0	0	0	0	0	0	0	0	0	0	0	0	0	0	0
863.964	5	0	0	0	0	0	0	0	0	0	0	0	0	0	0	0	0	0	0	0	0	0	0	0		2.80474e-13	0	0	0	0	0	0	0	0	0	0	0	0	0	0	0	0	0	0	0	0	0	0	0
865.362	3	0	0	0	0	0	0	0	0	0	0	0	0	0	0	0	0	0	0	0	0	0	0	0		1.68284e-13	0	0	0	0	0	0	0	0	0	0	0	0	0	0	0	0	0	0	0	0	0	0	0
866.76	4	0	0	0	0	0	0	0	0	0	0	0	0	0	0	0	0	0	0	0	0	0	0	0		2.24379e-13	0	0	0	0	0	0	0	0	0	0	0	0	0	0	0	0	0	0	0	0	0	0	0
868.158	3	0	0	0	0	0	0	0	0	0	0	0	0	0	0	0	0	0	0	0	0	0	0	0		1.68284e-13	0	0	0	0	0	0	0	0	0	0	0	0	0	0	0	0	0	0	0	0	0	0	0
869.556	5	0	0	0	0	0	0	0	0	0	0	0	0	0	0	0	0	0	0	0	0	0	0	0		2.80474e-13	0	0	0	0	0	0	0	0	0	0	0	0	0	0	0	0	0	0	0	0	0	0	0
870.954	44	1	1	0	2	0	0	1	0	0	0	0	0	0	0	0	0	0	0	0	0	0	0	0		2.46817e-12	1.27348e-13	3.76141e-13	0	5.74882e-12	0	0	3.5325e-11	0	0	0	0	0	0	0	0	0	0	0	0	0	0	0	0
872.352	54	6	2	2	1	1	0	0	0	0	0	0	0	0	0	0	0	0	0	0	0	0	0	0		3.02912e-12	7.64088e-13	7.52281e-13	2.61667e-12	2.87441e-12	6.42784e-12	0	0	0	0	0	0	0	0	0	0	0	0	0	0	0	0	0	0
873.75	74	5	1	0	0	0	0	0	0	0	0	0	0	0	0	0	0	0	0	0	0	0	0	0		4.15101e-12	6.3674e-13	3.76141e-13	0	0	0	0	0	0	0	0	0	0	0	0	0	0	0	0	0	0	0	0	0
875.148	79	6	2	0	2	0	0	0	0	0	0	0	0	0	0	0	0	0	0	0	0	0	0	0		4.43149e-12	7.64088e-13	7.52281e-13	0	5.74882e-12	0	0	0	0	0	0	0	0	0	0	0	0	0	0	0	0	0	0	0
876.546	82	4	2	0	0	0	0	0	0	0	0	0	0	0	0	0	0	0	0	0	0	0	0	0		4.59977e-12	5.09392e-13	7.52281e-13	0	0	0	0	0	0	0	0	0	0	0	0	0	0	0	0	0	0	0	0	0
877.944	42	3	1	0	1	1	0	0	0	0	0	0	0	0	0	0	0	0	0	0	0	0	0	0		2.35598e-12	3.82044e-13	3.76141e-13	0	2.87441e-12	6.42784e-12	0	0	0	0	0	0	0	0	0	0	0	0	0	0	0	0	0	0
879.342	0	0	0	0	0	0	0	0	0	0	0	0	0	0	0	0	0	0	0	0	0	0	0	0		0	0	0	0	0	0	0	0	0	0	0	0	0	0	0	0	0	0	0	0	0	0	0	0
880.74	2	0	0	0	0	0	0	0	0	0	0	0	0	0	0	0	0	0	0	0	0	0	0	0		1.1219e-13	0	0	0	0	0	0	0	0	0	0	0	0	0	0	0	0	0	0	0	0	0	0	0
882.138	64	3	1	1	0	0	0	0	0	0	0	0	0	0	0	0	0	0	0	0	0	0	0	0		3.59007e-12	3.82044e-13	3.76141e-13	1.30833e-12	0	0	0	0	0	0	0	0	0	0	0	0	0	0	0	0	0	0	0	0
883.536	55	6	2	0	0	1	0	0	1	0	0	0	0	0	0	0	0	0	0	0	0	0	0	0		3.08521e-12	7.64088e-13	7.52281e-13	0	0	6.42784e-12	0	0	8.37333e-11	0	0	0	0	0	0	0	0	0	0	0	0	0	0	0
884.934	66	9	2	0	2	1	0	0	0	0	0	0	0	0	0	0	0	0	0	0	0	0	0	0		3.70226e-12	1.14613e-12	7.52281e-13	0	5.74882e-12	6.42784e-12	0	0	0	0	0	0	0	0	0	0	0	0	0	0	0	0	0	0
886.332	62	6	0	0	0	0	1	0	0	0	0	0	0	0	0	0	0	0	0	0	0	0	0	0		3.47788e-12	7.64088e-13	0	0	0	0	1.59185e-11	0	0	0	0	0	0	0	0	0	0	0	0	0	0	0	0	0
887.73	72	4	0	0	0	0	1	0	0	0	0	0	0	0	0	0	0	0	0	0	0	0	0	0		4.03882e-12	5.09392e-13	0	0	0	0	1.59185e-11	0	0	0	0	0	0	0	0	0	0	0	0	0	0	0	0	0
889.128	57	1	1	0	0	0	0	0	0	0	0	0	0	0	0	0	0	0	0	0	0	0	0	0		3.1974e-12	1.27348e-13	3.76141e-13	0	0	0	0	0	0	0	0	0	0	0	0	0	0	0	0	0	0	0	0	0
890.526	39	3	3	0	0	0	0	0	1	0	0	0	0	0	0	0	0	0	0	0	0	0	0	0		2.1877e-12	3.82044e-13	1.12842e-12	0	0	0	0	0	8.37333e-11	0	0	0	0	0	0	0	0	0	0	0	0	0	0	0
891.924	92	17	3	1	1	1	0	0	0	0	0	0	0	0	0	0	0	0	0	0	0	0	0	0		5.16072e-12	2.16491e-12	1.12842e-12	1.30833e-12	2.87441e-12	6.42784e-12	0	0	0	0	0	0	0	0	0	0	0	0	0	0	0	0	0	0
893.322	94	13	6	0	0	2	0	1	0	0	0	0	0	0	0	0	0	0	0	0	0	0	0	0		5.27291e-12	1.65552e-12	2.25684e-12	0	0	1.28557e-11	0	3.5325e-11	0	0	0	0	0	0	0	0	0	0	0	0	0	0	0	0
894.72	114	14	3	2	0	1	0	0	1	0	0	0	0	0	0	0	0	0	0	0	0	0	0	0		6.39481e-12	1.78287e-12	1.12842e-12	2.61667e-12	0	6.42784e-12	0	0	8.37333e-11	0	0	0	0	0	0	0	0	0	0	0	0	0	0	0
896.118	138	23	7	3	1	1	1	0	0	0	0	0	0	0	0	0	0	0	0	0	0	0	0	0		7.74108e-12	2.929e-12	2.63298e-12	3.925e-12	2.87441e-12	6.42784e-12	1.59185e-11	0	0	0	0	0	0	0	0	0	0	0	0	0	0	0	0	0
897.516	91	17	6	0	0	0	0	0	0	0	0	0	0	0	0	0	0	0	0	0	0	0	0	0		5.10463e-12	2.16491e-12	2.25684e-12	0	0	0	0	0	0	0	0	0	0	0	0	0	0	0	0	0	0	0	0	0
898.914	100	12	3	1	2	3	1	0	1	0	0	0	0	0	0	0	0	0	0	0	0	0	0	0		5.60948e-12	1.52818e-12	1.12842e-12	1.30833e-12	5.74882e-12	1.92835e-11	1.59185e-11	0	8.37333e-11	0	0	0	0	0	0	0	0	0	0	0	0	0	0	0
900.312	130	13	5	1	1	0	2	0	0	0	0	0	0	0	0	0	0	0	0	0	0	0	0	0		7.29232e-12	1.65552e-12	1.8807e-12	1.30833e-12	2.87441e-12	0	3.1837e-11	0	0	0	0	0	0	0	0	0	0	0	0	0	0	0	0	0
901.71	108	12	5	2	1	1	0	0	0	0	0	0	0	0	0	0	0	0	0	0	0	0	0	0		6.05824e-12	1.52818e-12	1.8807e-12	2.61667e-12	2.87441e-12	6.42784e-12	0	0	0	0	0	0	0	0	0	0	0	0	0	0	0	0	0	0
903.108	108	16	4	1	2	0	0	0	0	0	0	0	0	0	0	0	0	0	0	0	0	0	0	0		6.05824e-12	2.03757e-12	1.50456e-12	1.30833e-12	5.74882e-12	0	0	0	0	0	0	0	0	0	0	0	0	0	0	0	0	0	0	0
904.506	108	13	5	2	2	1	0	0	0	0	0	0	0	0	0	0	0	0	0	0	0	0	0	0		6.05824e-12	1.65552e-12	1.8807e-12	2.61667e-12	5.74882e-12	6.42784e-12	0	0	0	0	0	0	0	0	0	0	0	0	0	0	0	0	0	0
905.904	127	19	6	2	2	0	1	0	1	0	0	0	0	0	0	0	0	0	0	0	0	0	0	0		7.12404e-12	2.41961e-12	2.25684e-12	2.61667e-12	5.74882e-12	0	1.59185e-11	0	8.37333e-11	0	0	0	0	0	0	0	0	0	0	0	0	0	0	0
907.302	150	14	6	0	1	2	0	0	0	0	0	0	0	0	0	0	0	0	0	0	0	0	0	0		8.41422e-12	1.78287e-12	2.25684e-12	0	2.87441e-12	1.28557e-11	0	0	0	0	0	0	0	0	0	0	0	0	0	0	0	0	0	0
908.7	125	24	6	3	0	0	0	1	0	0	0	0	0	0	0	0	0	0	0	0	0	0	0	0		7.01185e-12	3.05635e-12	2.25684e-12	3.925e-12	0	0	0	3.5325e-11	0	0	0	0	0	0	0	0	0	0	0	0	0	0	0	0
910.098	128	32	6	0	0	0	1	0	0	0	0	0	0	0	0	0	0	0	0	0	0	0	0	0		7.18013e-12	4.07513e-12	2.25684e-12	0	0	0	1.59185e-11	0	0	0	0	0	0	0	0	0	0	0	0	0	0	0	0	0
911.496	189	23	8	4	1	1	1	1	0	0	0	0	0	0	0	0	0	0	0	0	0	0	0	0		1.06019e-11	2.929e-12	3.00912e-12	5.23333e-12	2.87441e-12	6.42784e-12	1.59185e-11	3.5325e-11	0	0	0	0	0	0	0	0	0	0	0	0	0	0	0	0
912.894	172	22	8	1	2	2	0	0	0	0	0	0	0	0	0	0	0	0	0	0	0	0	0	0		9.6483e-12	2.80165e-12	3.00912e-12	1.30833e-12	5.74882e-12	1.28557e-11	0	0	0	0	0	0	0	0	0	0	0	0	0	0	0	0	0	0
914.292	181	28	9	2	1	2	0	0	1	0	0	0	0	0	0	0	0	0	0	0	0	0	0	0		1.01532e-11	3.56574e-12	3.38527e-12	2.61667e-12	2.87441e-12	1.28557e-11	0	0	8.37333e-11	0	0	0	0	0	0	0	0	0	0	0	0	0	0	0
915.69	155	32	6	3	0	1	2	0	0	0	0	0	0	0	0	0	0	0	0	0	0	0	0	0		8.69469e-12	4.07513e-12	2.25684e-12	3.925e-12	0	6.42784e-12	3.1837e-11	0	0	0	0	0	0	0	0	0	0	0	0	0	0	0	0	0
917.088	201	30	11	5	1	1	2	0	1	0	0	0	0	0	0	0	0	0	0	0	0	0	0	0		1.12751e-11	3.82044e-12	4.13755e-12	6.54167e-12	2.87441e-12	6.42784e-12	3.1837e-11	0	8.37333e-11	0	0	0	0	0	0	0	0	0	0	0	0	0	0	0
918.486	185	31	10	1	2	1	0	0	0	0	0	0	0	0	0	0	0	0	0	0	0	0	0	0		1.03775e-11	3.94779e-12	3.76141e-12	1.30833e-12	5.74882e-12	6.42784e-12	0	0	0	0	0	0	0	0	0	0	0	0	0	0	0	0	0	0
919.884	199	28	7	1	2	1	1	0	1	0	0	0	0	0	0	0	0	0	0	0	0	0	0	0		1.11629e-11	3.56574e-12	2.63298e-12	1.30833e-12	5.74882e-12	6.42784e-12	1.59185e-11	0	8.37333e-11	0	0	0	0	0	0	0	0	0	0	0	0	0	0	0
921.282	178	23	10	2	5	0	1	0	1	0	1	0	0	0	0	0	0	0	0	0	0	0	0	0		9.98487e-12	2.929e-12	3.76141e-12	2.61667e-12	1.4372e-11	0	1.59185e-11	0	8.37333e-11	0	3.59301e-10	0	0	0	0	0	0	0	0	0	0	0	0	0
