# Supplementary material for: In-situ evidence of volcanic ash aggregation during fallout from combined ground- and UAS-based observations
Source: Sci Rep. 2026 Mar 26;16:15083. doi: 10.1038/s41598-026-45460-x (PMC13171961; doi:10.1038/s41598-026-45460-x)
Supplement: Supplementary file 6 — Supplementary Information 6: Raw data of the grain size and grain componentry analysis (Events A, B, C, and D). [file 41598_2026_45460_MOESM6_ESM.xlsx]

## Sheet: EventA_UASSample
Bins			Individual particles			Particles inside aggregates				Aggregate initial sizes				Raw volume of aggregates (vol.%)
Initial (mm)	Real (mm)	Real (phi)	Volume fraction within the initial bins	Volume fraction within the real bins	Vol.% or wt.% within the real bins	Particles inside aggregates (volume fraction, uncorrected)	Particles inside aggregates (volume fraction, corrected)	Volume fraction within the real bins	Vol.% or wt.% within the real bins	Volume fraction within the initial bins	Volume fraction within the real bins	Vol.% or wt.% within the real bins		0.553861
0.00048	0,0005 - 0,00025	11 - 12	0	0	0	0	0	0	0	0	0	0		Particle volume inside aggregates (vol.%)
0.0006			0			6.64778e-05	4.05131e-07			2.55306e-08				8.49746
0.00078			0			0	0			0				Correction coefficient to apply
0.00098	0,001 - 0,0005	10 - 11	0	0	0	8.37088e-05	5.10141e-07	9.15273e-07	0.0128545	0	2.55306e-08	0.000808035		0.00609424
0.00124			0			0	0			0
0.00156			0			0.000497847	3.034e-06			0
0.00196	0,002 - 0,001	9 - 10	0	0	0	0.00106836	6.51083e-06	9.54482e-06	0.134052	0	0	0
0.00247			0			0.00213859	1.30331e-05			0
0.00311			0			0.0028718	1.75014e-05			0
0.00392	0,004 - 0,002	8 - 9	8.04943e-07	8.04943e-07	0.011305	0.00506326	3.08567e-05	6.13912e-05	0.862209	0	0	0
0.00493			9.67618e-07			0.00989939	6.03292e-05			0
0.00621			0			0.01281	7.8067e-05			0
0.00782	0,008 - 0,004	7 - 8	1.41285e-05	1.50961e-05	0.212017	0.0121147	7.38296e-05	0.000212226	2.98061	0	0	0
0.00984			8.37568e-06			0.0109815	6.6924e-05			0
0.01239			8.88017e-05			0.00971032	5.9177e-05			0
0.0156	0,016 - 0,008	6 - 7	3.97042e-05	0.000136882	1.92243	0.00665185	4.0538e-05	0.000166639	2.34036	0	0	0
0.01964			6.01278e-05			0.00326952	1.99252e-05			0
0.02473			2.12379e-05			0	0			0
0.03113	0,032 - 0,016	5 - 6	0.000718068	0.000799433	11.2276	0	0	1.99252e-05	0.27984	0.000314339	0.000314339	9.94872
0.03919			0			0	0			0.000471721
0.04934			0			0	0			8.30279e-05
0.06211	0,063 - 0,032	4 - 5	0	0	0	0	0	0	0	0.000618609	0.00117336	37.1364
0.07819			0			0	0			0
0.09844			0			0	0			0.00167187
0.12393	0,125 - 0,063	3 - 4	0.00569737	0.00569737	80.0167	0	0	0	0	0	0.00167187	52.9141
0.15602			0			0	0			0
0.19641			0			0	0			0
0.24727	0,250 - 0,125	2 - 3	0	0	0	0	0	0	0	0	0	0
0.32901			0			0	0			0
0.4142			0			0	0			0
0.52145	0,500 - 0,250	1 - 2	0	0	0	0	0	0	0	0	0	0
0.65418			0			0	0			0
0.82357			0			0	0			0
1.03681	1 - 0,500	0 - 1	0	0	0	0	0	0	0	0	0	0
1.30527			0			0	0			0
1.64324			0			0	0			0
2.06871	2 - 1	-1 - 0	0	0	0	0	0	0	0	0	0	0
2.60435			0			0	0			0
3.27869			0			0	0			0
4.12762	4 - 2	-2 - -1	0	0	0	0	0	0	0	0	0	0
Total			0.00664958	0.00664958	93.3901	0.0772273	0.000470641	0.000470641	6.60992	0.00315959	0.00315959	100

## Sheet: EventA_GroundSample
Bins			Individual particles			Particles inside aggregates				Aggregate initial sizes				Raw volume of aggregates (vol.%)
Initial (mm)	Real (mm)	Real (phi)	Volume fraction within the initial bins	Volume fraction within the real bins	Vol.% or wt.% within the real bins	Particles inside aggregates (volume fraction, uncorrected)	Particles inside aggregates (volume fraction, corrected)	Volume fraction within the real bins	Vol.% or wt.% within the real bins	Volume fraction within the initial bins	Volume fraction within the real bins	Vol.% or wt.% within the real bins		0.665494
0.00048	0,0005 - 0,00025	11 - 12	0	0	0	0	0	0	0	0	0	0		Particle volume inside aggregates (vol.%)
0.0006			0			3.45404e-05	2.49345e-07			0				20.5344
0.00078			0			0	0			0				Correction coefficient to apply
0.00098	0,001 - 0,0005	10 - 11	0	0	0	5.05231e-05	3.64723e-07	6.14068e-07	0.00984055	0	0	0		0.00721894
0.00124			3.52212e-07			0	0			0
0.00156			0			6.22724e-05	4.49541e-07			0
0.00196	0,002 - 0,001	9 - 10	0	3.52212e-07	0.00564426	0.000367265	2.65126e-06	3.1008e-06	0.0496909	0	0	0
0.00247			8.62575e-06			0.00100684	7.2683e-06			0
0.00311			3.50679e-05			0.00239382	1.72808e-05			0
0.00392	0,004 - 0,002	8 - 9	0.000101048	0.000144742	2.31951	0.00382115	2.75847e-05	5.21338e-05	0.835453	2.81406e-08	2.81406e-08	0.000925515
0.00493			5.76816e-05			0.00796571	5.7504e-05			0
0.00621			0.000136731			0.0135716	9.79723e-05			0
0.00782	0,008 - 0,004	7 - 8	8.29174e-05	0.00027733	4.44426	0.0210718	0.000152116	0.000307592	4.92922	0	0	0
0.00984			0.000273751			0.0315247	0.000227575			0
0.01239			0.000201005			0.0324258	0.00023408			0
0.0156	0,016 - 0,008	6 - 7	0.000125303	0.000600059	9.61605	0.0319242	0.000230459	0.000692114	11.0912	2.81666e-07	2.81666e-07	0.00926371
0.01964			0.000114997			0.0142486	0.000102859			0
0.02473			5.27118e-07			0.0112177	8.09799e-05			0
0.03113	0,032 - 0,016	5 - 6	1.98237e-06	0.000117506	1.88306	0.00146458	1.05727e-05	0.000194412	3.11549	1.06489e-06	1.06489e-06	0.0350231
0.03919			1.40777e-06			0.00317657	2.29315e-05			0
0.04934			9.22732e-07			0	0			0
0.06211	0,063 - 0,032	4 - 5	1.01407e-05	1.24712e-05	0.199853	0	0	2.29315e-05	0.367481	0	0	0
0.07819			0			0.0129736	9.36559e-05			0
0.09844			2.83981e-06			0	0			0
0.12393	0,125 - 0,063	3 - 4	0	2.83981e-06	0.0455084	0	0	9.36559e-05	1.50085	0.000105165	0.000105165	3.45877
0.15602			7.84913e-05			0	0			0.000146029
0.19641			0.0017829			0	0			0.000570173
0.24727	0,250 - 0,125	2 - 3	0.00119568	0.00305707	48.9901	0	0	0	0	0.00160071	0.00231691	76.2007
0.32901			0.00066126			0	0			0.000432829
0.4142			0			0	0			0.000184257
0.52145	0,500 - 0,250	1 - 2	0	0.00066126	10.5968	0	0	0	0	0	0.000617086	20.2953
0.65418			0			0	0			0
0.82357			0			0	0			0
1.03681	1 - 0,500	0 - 1	0	0	0	0	0	0	0	0	0	0
1.30527			0			0	0			0
1.64324			0			0	0			0
2.06871	2 - 1	-1 - 0	0	0	0	0	0	0	0	0	0	0
2.60435			0			0	0			0
3.27869			0			0	0			0
4.12762	4 - 2	-2 - -1	0	0	0	0	0	0	0	0	0	0
Total			0.00487363	0.00487363	78.1007	0.189301	0.00136655	0.00136655	21.8993	0.00304053	0.00304053	100

## Sheet: EventB_UASSample
Bins			Individual particles			Particles inside aggregates				Aggregate initial sizes				Raw volume of aggregates (vol.%)
Initial (mm)	Real (mm)	Real (phi)	Volume fraction within the initial bins	Volume fraction within the real bins	Vol.% or wt.% within the real bins	Particles inside aggregates (volume fraction, uncorrected)	Particles inside aggregates (volume fraction, corrected)	Volume fraction within the real bins	Vol.% or wt.% within the real bins	Volume fraction within the initial bins	Volume fraction within the real bins	Vol.% or wt.% within the real bins		0.948023
0.00048	0,0005 - 0,00025	11 - 12	0	0	0	0	0	0	0	0	0	0		Particle volume inside aggregates (vol.%)
0.0006			0			0	0			0				19.7229
0.00078			0			0	0			0				Correction coefficient to apply
0.00098	0,001 - 0,0005	10 - 11	0	0	0	0	0	0	0	0	0	0		0.0103135
0.00124			1.02175e-05			2.56765e-05	2.64814e-07			0
0.00156			0			0	0			0
0.00196	0,002 - 0,001	9 - 10	4.40179e-05	5.42354e-05	0.575364	3.07218e-05	3.16848e-07	5.81662e-07	0.00617065	0	0	0
0.00247			1.00783e-05			0.000103787	1.0704e-06			0
0.00311			6.27782e-05			0.000208062	2.14584e-06			0
0.00392	0,004 - 0,002	8 - 9	7.89731e-05	0.00015183	1.61071	0.000278914	2.87657e-06	6.09282e-06	0.0646365	4.06988e-08	4.06988e-08	0.000748365
0.00493			8.35209e-05			0.000407492	4.20266e-06			0
0.00621			0.000218546			0.00159668	1.64673e-05			1.33888e-07
0.00782	0,008 - 0,004	7 - 8	0.000152382	0.000454449	4.82109	0.00221478	2.28421e-05	4.35121e-05	0.461604	0	1.33888e-07	0.00246192
0.00984			0.000220412			0.00359828	3.71108e-05			0
0.01239			0.000193312			0.00967835	9.98174e-05			0
0.0156	0,016 - 0,008	6 - 7	0.000172907	0.000586631	6.22336	0.0190719	0.000196697	0.000333625	3.53931	0	0	0
0.01964			0.000229344			0.0116253	0.000119897			0
0.02473			0.000236696			0.0164051	0.000169193			0
0.03113	0,032 - 0,016	5 - 6	0.00105877	0.00152481	16.1762	0.0114331	0.000117915	0.000407004	4.31776	0	0	0
0.03919			0.000354292			0.00819717	8.45413e-05			0
0.04934			0.000123881			0.0301302	0.000310747			0
0.06211	0,063 - 0,032	4 - 5	0.000927256	0.00140543	14.9097	0.0496326	0.000511884	0.000907173	9.62387	0	0	0
0.07819			0.000977661			0.0166562	0.000171783			0
0.09844			0.000665813			0	0			0
0.12393	0,125 - 0,063	3 - 4	0.000483941	0.00212741	22.569	0	0	0.000171783	1.82239	0	0	0
0.15602			0.000532005			0	0			0
0.19641			0.000374855			0	0			0.000129266
0.24727	0,250 - 0,125	2 - 3	0.00034484	0.0012517	13.2788	0	0	0	0	0	0.000129266	2.37693
0.32901			0			0	0			0
0.4142			0			0	0			0.000468481
0.52145	0,500 - 0,250	1 - 2	0	0	0	0	0	0	0	0	0.000468481	8.61438
0.65418			0			0	0			0.000596848
0.82357			0			0	0			0.00424359
1.03681	1 - 0,500	0 - 1	0	0	0	0	0	0	0	0	0.00484044	89.0055
1.30527			0			0	0			0
1.64324			0			0	0			0
2.06871	2 - 1	-1 - 0	0	0	0	0	0	0	0	0	0	0
2.60435			0			0	0			0
3.27869			0			0	0			0
4.12762	4 - 2	-2 - -1	0	0	0	0	0	0	0	0	0	0
Total			0.0075565	0.0075565	80.1643	0.181294	0.00186977	0.00186977	19.8357	0.00543836	0.00543836	100

## Sheet: EventB_GroundSample
Bins			Individual particles			Particles inside aggregates				Aggregate initial sizes				Raw volume of aggregates (vol.%)
Initial (mm)	Real (mm)	Real (phi)	Volume fraction within the initial bins	Volume fraction within the real bins	Vol.% or wt.% within the real bins	Particles inside aggregates (volume fraction, uncorrected)	Particles inside aggregates (volume fraction, corrected)	Volume fraction within the real bins	Vol.% or wt.% within the real bins	Volume fraction within the initial bins	Volume fraction within the real bins	Vol.% or wt.% within the real bins		2.71819
0.00048	0,0005 - 0,00025	11 - 12	0	0	0	0	0	0	0	0	0	0		Particle volume inside aggregates (vol.%)
0.0006			0			3.43695e-06	1.04302e-07			0				33.5692
0.00078			0			0	0			0				Correction coefficient to apply
0.00098	0,001 - 0,0005	10 - 11	0	0	0	1.43807e-06	4.36414e-08	1.47943e-07	0.00133787	0	0	0		0.0303472
0.00124			2.46543e-06			2.82119e-07	8.56152e-09			0
0.00156			0			0	0			0
0.00196	0,002 - 0,001	9 - 10	2.11872e-05	2.36526e-05	0.213894	0	0	8.56152e-09	7.74232e-05	0	0	0
0.00247			7.86821e-06			9.091e-06	2.75886e-07			0
0.00311			3.60521e-05			7.69806e-05	2.33615e-06			0
0.00392	0,004 - 0,002	8 - 9	6.77309e-05	0.000111651	1.00968	0.000435888	1.3228e-05	1.584e-05	0.143244	0	0	0
0.00493			8.16495e-05			0.00104254	3.16382e-05			0
0.00621			0.000172446			0.00193178	5.86241e-05			4.85083e-08
0.00782	0,008 - 0,004	7 - 8	0.00020098	0.000455076	4.11532	0.00334503	0.000101512	0.000191774	1.73425	0	4.85083e-08	0.000295722
0.00984			0			0.008256	0.000250546			1.57319e-07
0.01239			0			0.0117062	0.000355252			0
0.0156	0,016 - 0,008	6 - 7	0	0	0	0.0128682	0.000390514	0.000996312	9.00981	0	1.57319e-07	0.000959067
0.01964			0			0.0208255	0.000631996			0
0.02473			0			0.0247648	0.000751543			7.03085e-07
0.03113	0,032 - 0,016	5 - 6	0	0	0	0.0196475	0.000596246	0.00197978	17.9035	1.48406e-06	2.18714e-06	0.0133335
0.03919			0			0.0333029	0.00101065			0
0.04934			4.90209e-06			0.0390941	0.0011864			3.99938e-06
0.06211	0,063 - 0,032	4 - 5	0	4.90209e-06	0.0443304	0.0488797	0.00148336	0.00368041	33.2825	0	3.99938e-06	0.0243815
0.07819			5.6174e-05			0.00693775	0.000210541			0
0.09844			0.000150156			0.0139431	0.000423133			0
0.12393	0,125 - 0,063	3 - 4	0.000114941	0.000321271	2.9053	0.0049408	0.000149939	0.000783613	7.08634	0	0	0
0.15602			0.00024914			0.00600084	0.000182109			0
0.19641			0.00027596			0.042665	0.00129476			0
0.24727	0,250 - 0,125	2 - 3	0.000491676	0.00101678	9.19486	0	0	0.00147687	13.3556	0	0	0
0.32901			0			0	0			0
0.4142			0			0	0			0.000727426
0.52145	0,500 - 0,250	1 - 2	0	0	0	0	0	0	0	0.000886765	0.00161419	9.84063
0.65418			0			0	0			0.00499896
0.82357			0			0	0			0.00393745
1.03681	1 - 0,500	0 - 1	0	0	0	0	0	0	0	0	0.00893642	54.4793
1.30527			0			0	0			0.00183134
1.64324			0			0	0			0.004015
2.06871	2 - 1	-1 - 0	0	0	0	0	0	0	0	0	0.00584633	35.6411
2.60435			0			0	0			0
3.27869			0			0	0			0
4.12762	4 - 2	-2 - -1	0	0	0	0	0	0	0	0	0	0
Total			0.00193333	0.00193333	17.4834	0.300679	0.00912476	0.00912476	82.5166	0.0164033	0.0164033	100

## Sheet: EventC_UASSample
Bins			Individual particles			Particles inside aggregates				Aggregate initial sizes				Raw volume of aggregates (vol.%)
Initial (mm)	Real (mm)	Real (phi)	Volume fraction within the initial bins	Volume fraction within the real bins	Vol.% or wt.% within the real bins	Particles inside aggregates (volume fraction, uncorrected)	Particles inside aggregates (volume fraction, corrected)	Volume fraction within the real bins	Vol.% or wt.% within the real bins	Volume fraction within the initial bins	Volume fraction within the real bins	Vol.% or wt.% within the real bins		2.40847
0.00048	0,0005 - 0,00025	11 - 12	0	0	0	0	0	0	0	0	0	0		Particle volume inside aggregates (vol.%)
0.0006			0			1.87718e-05	4.97439e-07			0				13.0709
0.00078			0			0	0			0				Correction coefficient to apply
0.00098	0,001 - 0,0005	10 - 11	0	0	0	2.46294e-05	6.52661e-07	1.1501e-06	0.00545577	0	0	0		0.0264993
0.00124			6.51882e-06			0	0			0
0.00156			0			4.89313e-05	1.29664e-06			0
0.00196	0,002 - 0,001	9 - 10	2.30167e-05	2.95355e-05	0.140109	0.000215362	5.70694e-06	7.00358e-06	0.0332231	0	0	0
0.00247			0			0.000616266	1.63306e-05			0
0.00311			9.29737e-05			0.00161861	4.28921e-05			0
0.00392	0,004 - 0,002	8 - 9	0.0002025	0.000295474	1.40165	0.00320103	8.48251e-05	0.000144048	0.683324	2.09209e-07	2.09209e-07	0.00135809
0.00493			0.000393408			0.00661334	0.000175249			0
0.00621			0.000716006			0.0115529	0.000306143			9.13245e-08
0.00782	0,008 - 0,004	7 - 8	0.00129211	0.00240152	11.3922	0.0136618	0.000362027	0.000843418	4.00095	0	9.13245e-08	0.000592836
0.00984			0.0019873			0.0155564	0.000412235			2.46538e-07
0.01239			0.00260695			0.0149532	0.00039625			0
0.0156	0,016 - 0,008	6 - 7	0.00228293	0.00687718	32.6235	0.0122158	0.00032371	0.00113219	5.37083	0	2.46538e-07	0.00160041
0.01964			0.00230917			0.0113986	0.000302056			0
0.02473			0.00088086			0.00778326	0.000206251			0
0.03113	0,032 - 0,016	5 - 6	0.000771648	0.00396167	18.7931	0.00317581	8.41568e-05	0.000592464	2.81049	0	0	0
0.03919			0.00137155			0.00431266	0.000114282			0
0.04934			0			0.0063701	0.000168803			0
0.06211	0,063 - 0,032	4 - 5	0	0.00137155	6.50628	0	0	0.000283085	1.34288	3.89971e-06	3.89971e-06	0.0253151
0.07819			0.000859866			0.00546189	0.000144736			0
0.09844			0.000209084			0	0			4.97155e-06
0.12393	0,125 - 0,063	3 - 4	0.000212513	0.00128146	6.07892	0	0	0.000144736	0.68659	0	4.97155e-06	0.032273
0.15602			0.000164611			0	0			0.00036581
0.19641			0.000107435			0	0			0.00121136
0.24727	0,250 - 0,125	2 - 3	0.000207815	0.000479861	2.27633	0	0	0	0	0.00247785	0.00405502	26.3233
0.32901			0.000139964			0	0			0.00227531
0.4142			0.000295493			0	0			0.00228906
0.52145	0,500 - 0,250	1 - 2	0	0.000435457	2.06569	0	0	0	0	0.00382652	0.0083909	54.4698
0.65418			0.000798624			0	0			0.00294934
0.82357			0			0	0			0
1.03681	1 - 0,500	0 - 1	0	0.000798624	3.78846	0	0	0	0	0	0.00294934	19.1458
1.30527			0			0	0			0
1.64324			0			0	0			0
2.06871	2 - 1	-1 - 0	0	0	0	0	0	0	0	0	0	0
2.60435			0			0	0			0
3.27869			0			0	0			0
4.12762	4 - 2	-2 - -1	0	0	0	0	0	0	0	0	0	0
Total			0.0179323	0.0179323	85.0663	0.118799	0.0031481	0.0031481	14.9337	0.0154047	0.0154047	100

## Sheet: EventC_GroundSample
Bins			Individual particles			Particles inside aggregates				Aggregate initial sizes				Raw volume of aggregates (vol.%)
Initial (mm)	Real (mm)	Real (phi)	Volume fraction within the initial bins	Volume fraction within the real bins	Vol.% or wt.% within the real bins	Particles inside aggregates (volume fraction, uncorrected)	Particles inside aggregates (volume fraction, corrected)	Volume fraction within the real bins	Vol.% or wt.% within the real bins	Volume fraction within the initial bins	Volume fraction within the real bins	Vol.% or wt.% within the real bins		1.31209
0.00048	0,0005 - 0,00025	11 - 12	0	0	0	0	0	0	0	0	0	0		Particle volume inside aggregates (vol.%)
0.0006			0			5.84468e-06	8.38383e-08			0				32.3042
0.00078			0			0	0			0				Correction coefficient to apply
0.00098	0,001 - 0,0005	10 - 11	0	0	0	5.4964e-06	7.88425e-08	1.62681e-07	0.00200686	0	0	0		0.0143444
0.00124			4.93092e-06			0	0			0
0.00156			0			0	0			0
0.00196	0,002 - 0,001	9 - 10	1.46389e-05	1.95698e-05	0.241417	5.2255e-05	7.49566e-07	7.49566e-07	0.00924679	0	0	0
0.00247			1.44503e-06			3.33672e-05	4.78632e-07			0
0.00311			4.06301e-05			0.000376048	5.39418e-06			0
0.00392	0,004 - 0,002	8 - 9	6.66337e-05	0.000108709	1.34105	0.000924494	1.32613e-05	1.91341e-05	0.236042	5.38893e-08	5.38893e-08	0.000634247
0.00493			4.07438e-05			0.00195835	2.80914e-05			0
0.00621			4.27876e-05			0.00455046	6.52735e-05			2.53738e-08
0.00782	0,008 - 0,004	7 - 8	0.00019252	0.000276051	3.40542	0.00829746	0.000119022	0.000212387	2.62005	2.99229e-08	5.52968e-08	0.000650813
0.00984			0.000146843			0.0109499	0.000157069			2.17612e-07
0.01239			0.000230266			0.016344	0.000234445			0
0.0156	0,016 - 0,008	6 - 7	0.000175291	0.0005524	6.81452	0.0228036	0.000327104	0.000718618	8.86501	0	2.17612e-07	0.00256118
0.01964			0.000219338			0.0208667	0.00029932			1.97272e-07
0.02473			0			0.0346716	0.000497342			1.40362e-06
0.03113	0,032 - 0,016	5 - 6	0.000205351	0.000424689	5.23905	0.0317158	0.000454943	0.00125161	15.44	0	1.60089e-06	0.0188416
0.03919			0.00043719			0.0385767	0.00055336			0
0.04934			5.31539e-05			0.0304249	0.000436427			0
0.06211	0,063 - 0,032	4 - 5	9.20794e-05	0.000582423	7.18489	0.0460995	0.000661269	0.00165106	20.3677	0	0	0
0.07819			0.000206476			0.0268315	0.000384881			0
0.09844			0.000221967			0	0			0
0.12393	0,125 - 0,063	3 - 4	0.000175025	0.000603468	7.4445	0	0	0.000384881	4.74797	0	0	0
0.15602			0.000236557			0	0			0
0.19641			8.45141e-05			0	0			4.29255e-05
0.24727	0,250 - 0,125	2 - 3	0.000109529	0.0004306	5.31197	0	0	0	0	3.41987e-05	7.71242e-05	0.90771
0.32901			0.000583023			0	0			8.01529e-05
0.4142			0.0002867			0	0			0.000290947
0.52145	0,500 - 0,250	1 - 2	0	0.000869723	10.7291	0	0	0	0	0.00279539	0.00316649	37.2678
0.65418			0			0	0			0.000118271
0.82357			0			0	0			0.00401959
1.03681	1 - 0,500	0 - 1	0	0	0	0	0	0	0	0.00111318	0.00525104	61.8018
1.30527			0			0	0			0
1.64324			0			0	0			0
2.06871	2 - 1	-1 - 0	0	0	0	0	0	0	0	0	0	0
2.60435			0			0	0			0
3.27869			0			0	0			0
4.12762	4 - 2	-2 - -1	0	0	0	0	0	0	0	0	0	0
Total			0.00386763	0.00386763	47.7119	0.295488	0.00423859	0.00423859	52.2881	0.00849657	0.00849657	100

## Sheet: EventD_UASSAmple
Bins			Individual particles			Particles inside aggregates				Aggregate initial sizes				Raw volume of aggregates (vol.%)
Initial (mm)	Real (mm)	Real (phi)	Volume fraction within the initial bins	Volume fraction within the real bins	Vol.% or wt.% within the real bins	Particles inside aggregates (volume fraction, uncorrected)	Particles inside aggregates (volume fraction, corrected)	Volume fraction within the real bins	Vol.% or wt.% within the real bins	Volume fraction within the initial bins	Volume fraction within the real bins	Vol.% or wt.% within the real bins		7.67186
0.00048	0,0005 - 0,00025	11 - 12	0	0	0	0	0	0	0	0	0	0		Particle volume inside aggregates (vol.%)
0.0006			0			1.3122e-05	1.11575e-06			0				21.1834
0.00078			0			0	0			0				Correction coefficient to apply
0.00098	0,001 - 0,0005	10 - 11	0	0	0	2.73852e-05	2.32854e-06	3.44429e-06	0.0117613	0	0	0		0.0850291
0.00124			4.01512e-05			0	0			0
0.00156			0			0.000104598	8.89389e-06			0
0.00196	0,002 - 0,001	9 - 10	0.000149241	0.000189392	0.646723	0.000487755	4.14734e-05	5.03673e-05	0.171991	0	0	0
0.00247			0			0.000620048	5.27221e-05			0
0.00311			0.000197019			0.00123046	0.000104625			0
0.00392	0,004 - 0,002	8 - 9	0.000339907	0.000536926	1.83346	0.00277997	0.000236378	0.000393726	1.34447	0	0	0
0.00493			0.000398165			0.00527586	0.000448601			0
0.00621			0.00065562			0.00934203	0.000794344			0
0.00782	0,008 - 0,004	7 - 8	0.000378301	0.00143209	4.89018	0.0143797	0.00122269	0.00246564	8.41948	0	0	0
0.00984			0.000819333			0.0194501	0.00165383			0
0.01239			0.000765142			0.022602	0.00192183			0
0.0156	0,016 - 0,008	6 - 7	0.00192832	0.00351279	11.9952	0.0287467	0.00244431	0.00601996	20.5565	0	0	0
0.01964			0.00036462			0.0211064	0.00179466			0
0.02473			0.00266142			0.0212744	0.00180895			0
0.03113	0,032 - 0,016	5 - 6	0.000795503	0.00382155	13.0495	0.0140619	0.00119567	0.00479928	16.3882	0	0	0
0.03919			0.00157708			0.00661269	0.000562271			0
0.04934			0.00142694			0.00929315	0.000790188			0
0.06211	0,063 - 0,032	4 - 5	0.000122984	0.003127	10.6778	0.00597643	0.00050817	0.00186063	6.35354	0	0	0
0.07819			0			0.00774513	0.000658562			0
0.09844			0.00041357			0	0			0
0.12393	0,125 - 0,063	3 - 4	0	0.00041357	1.41223	0	0	0.000658562	2.24881	0.000264837	0.000264837	0.965804
0.15602			0			0	0			0.000674314
0.19641			0			0	0			0
0.24727	0,250 - 0,125	2 - 3	0	0	0	0	0	0	0	0.000126252	0.000800566	2.9195
0.32901			0			0	0			0.00279007
0.4142			0			0	0			0.00198456
0.52145	0,500 - 0,250	1 - 2	0	0	0	0	0	0	0	0.00614483	0.0109195	39.821
0.65418			0			0	0			0.00480345
0.82357			0			0	0			0.00333076
1.03681	1 - 0,500	0 - 1	0	0	0	0	0	0	0	0.00730228	0.0154365	56.2937
1.30527			0			0	0			0
1.64324			0			0	0			0
2.06871	2 - 1	-1 - 0	0	0	0	0	0	0	0	0	0	0
2.60435			0			0	0			0
3.27869			0			0	0			0
4.12762	4 - 2	-2 - -1	0	0	0	0	0	0	0	0	0	0
Total			0.0130333	0.0130333	44.5052	0.19113	0.0162516	0.0162516	55.4948	0.0274214	0.0274214	100

## Sheet: EventD_GroundSample
Bins			Individual particles			Particles inside aggregates				Aggregate initial sizes				Raw volume of aggregates (vol.%)
Initial (mm)	Real (mm)	Real (phi)	Volume fraction within the initial bins	Volume fraction within the real bins	Vol.% or wt.% within the real bins	Particles inside aggregates (volume fraction, uncorrected)	Particles inside aggregates (volume fraction, corrected)	Volume fraction within the real bins	Vol.% or wt.% within the real bins	Volume fraction within the initial bins	Volume fraction within the real bins	Vol.% or wt.% within the real bins		17.348
0.00048	0,0005 - 0,00025	11 - 12	0	0	0	0	0	0	0	0	0	0		Particle volume inside aggregates (vol.%)
0.0006			0			8.60485e-06	1.60579e-06			0				13.9903
0.00078			0			0	0			0				Correction coefficient to apply
0.00098	0,001 - 0,0005	10 - 11	0	0	0	9.90825e-06	1.84903e-06	3.45482e-06	0.0141158	0	0	0		0.186615
0.00124			3.52205e-07			0	0			0
0.00156			0			0	0			0
0.00196	0,002 - 0,001	9 - 10	0	3.52205e-07	0.00143905	5.53636e-05	1.03317e-05	1.03317e-05	0.0422133	0	0	0
0.00247			0			7.41363e-05	1.38349e-05			0
0.00311			3.76176e-05			0.000691845	0.000129109			0
0.00392	0,004 - 0,002	8 - 9	5.05276e-05	8.81452e-05	0.360145	0.00185001	0.00034524	0.000488183	1.99463	7.34569e-08	7.34569e-08	5.02509e-05
0.00493			0			0.00477199	0.000890524			0
0.00621			1.35498e-07			0.00896961	0.00167386			2.18202e-07
0.00782	0,008 - 0,004	7 - 8	5.30295e-07	6.65793e-07	0.00272031	0.0120663	0.00225175	0.00481614	19.6779	0	2.18202e-07	0.000149269
0.00984			1.58752e-07			0.0149276	0.0027857			0
0.01239			5.96766e-07			0.0146499	0.00273389			0
0.0156	0,016 - 0,008	6 - 7	6.32844e-07	1.38836e-06	0.00567259	0.0148585	0.00277282	0.00829241	33.8813	0	0	0
0.01964			2.29534e-07			0.0123558	0.00230578			0
0.02473			1.72394e-06			0.0108426	0.00202338			5.20571e-05
0.03113	0,032 - 0,016	5 - 6	1.45308e-06	3.40655e-06	0.0139185	0.00669268	0.00124895	0.00557811	22.7912	2.61761e-05	7.82332e-05	0.0535183
0.03919			0			0.00493371	0.000920704			6.32799e-05
0.04934			0			0.00685714	0.00127964			9.24374e-05
0.06211	0,063 - 0,032	4 - 5	1.49159e-05	1.49159e-05	0.0609438	0.00389764	0.000727358	0.00292771	11.9621	0.000105679	0.000261396	0.178818
0.07819			1.55355e-05			0	0			0.000104489
0.09844			2.74916e-06			0.00311735	0.000581744			8.04699e-05
0.12393	0,125 - 0,063	3 - 4	7.74676e-05	9.57522e-05	0.391226	0	0	0.000581744	2.3769	0.000167858	0.000352818	0.241358
0.15602			0			0.00842483	0.0015722			0.000204972
0.19641			0			0	0			0.00060424
0.24727	0,250 - 0,125	2 - 3	0	0	0	0	0	0.0015722	6.42372	9.99235e-05	0.000909136	0.621929
0.32901			0			0	0			0.000406189
0.4142			0			0	0			0.00235559
0.52145	0,500 - 0,250	1 - 2	0	0	0	0	0	0	0	0.00112768	0.00388945	2.66073
0.65418			0			0	0			0.00141872
0.82357			0			0	0			0.00244986
1.03681	1 - 0,500	0 - 1	0	0	0	0	0	0	0	0.0138184	0.0176869	12.0994
1.30527			0			0	0			0.0201678
1.64324			0			0	0			0
2.06871	2 - 1	-1 - 0	0	0	0	0	0	0	0	0.0333737	0.0535415	36.6271
2.60435			0			0	0			0.0373951
3.27869			0			0	0			0
4.12762	4 - 2	-2 - -1	0	0	0	0	0	0	0	0.0320652	0.0694603	47.5169
Total			0.000204626	0.000204626	0.836066	0.130055	0.0242703	0.0242703	99.1639	0.14618	0.14618	100
