# Supplementary material for: In-situ evidence of volcanic ash aggregation during fallout from combined ground- and UAS-based observations
Source: Sci Rep. 2026 Mar 26;16:15083. doi: 10.1038/s41598-026-45460-x (PMC13171961; doi:10.1038/s41598-026-45460-x)
Supplement: Supplementary file 8 — Supplementary Information 8. [file 41598_2026_45460_MOESM8_ESM.zip]

Archive with 8 entries (7 files):
- WRF, ERA5, SRTM, and SVO data/
- WRF, ERA5, SRTM, and SVO data/wrf_out_20231111_lagtrack.nc
- WRF, ERA5, SRTM, and SVO data/wrf_out_20231114_lagtrack.nc
- WRF, ERA5, SRTM, and SVO data/wrf_out_20231115_lagtrack.nc
- WRF, ERA5, SRTM, and SVO data/wrf_out_20231116_lagtrack.nc
- WRF, ERA5, SRTM, and SVO data/sak_ERA5_11-11-23.nc
- WRF, ERA5, SRTM, and SVO data/dem_sakurajima.mat
- WRF, ERA5, SRTM, and SVO data/SVO_discharge_rates.xlsx
