# Supplementary material for: In-situ evidence of volcanic ash aggregation during fallout from combined ground- and UAS-based observations
Source: Sci Rep. 2026 Mar 26;16:15083. doi: 10.1038/s41598-026-45460-x (PMC13171961; doi:10.1038/s41598-026-45460-x)
Supplement: Supplementary file 8 — Supplementary Information 8. [file 41598_2026_45460_MOESM8_ESM.zip › WRF, ERA5, SRTM, and SVO data/SVO_discharge_rates.xlsx]

## Sheet: EventA_AshDischargeRates
Local time [yy-Mmm-00dd hh:mm:ss]	Ash discharge rate [t min-1]
23-Nov-0011 14:00:00	0
23-Nov-0011 14:01:00	0
23-Nov-0011 14:02:00	0
23-Nov-0011 14:03:00	0
23-Nov-0011 14:04:00	0
23-Nov-0011 14:05:00	0
23-Nov-0011 14:06:00	0
23-Nov-0011 14:07:00	0
23-Nov-0011 14:08:00	0
23-Nov-0011 14:09:00	0
23-Nov-0011 14:10:00	0
23-Nov-0011 14:11:00	0
23-Nov-0011 14:12:00	0
23-Nov-0011 14:13:00	0
23-Nov-0011 14:14:00	0
23-Nov-0011 14:15:00	0
23-Nov-0011 14:16:00	0
23-Nov-0011 14:17:00	0
23-Nov-0011 14:18:00	0
23-Nov-0011 14:19:00	0
23-Nov-0011 14:20:00	0
23-Nov-0011 14:21:00	0
23-Nov-0011 14:22:00	0
23-Nov-0011 14:23:00	0
23-Nov-0011 14:24:00	0
23-Nov-0011 14:25:00	0
23-Nov-0011 14:26:00	0
23-Nov-0011 14:27:00	0
23-Nov-0011 14:28:00	0
23-Nov-0011 14:29:00	0
23-Nov-0011 14:30:00	0
23-Nov-0011 14:31:00	0
23-Nov-0011 14:32:00	0
23-Nov-0011 14:33:00	0
23-Nov-0011 14:34:00	0
23-Nov-0011 14:35:00	0
23-Nov-0011 14:36:00	0
23-Nov-0011 14:37:00	0
23-Nov-0011 14:38:00	0
23-Nov-0011 14:39:00	0
23-Nov-0011 14:40:00	0
23-Nov-0011 14:41:00	0
23-Nov-0011 14:42:00	0
23-Nov-0011 14:43:00	0
23-Nov-0011 14:44:00	0
23-Nov-0011 14:45:00	0
23-Nov-0011 14:46:00	0
23-Nov-0011 14:47:00	0
23-Nov-0011 14:48:00	0
23-Nov-0011 14:49:00	0
23-Nov-0011 14:50:00	0
23-Nov-0011 14:51:00	0
23-Nov-0011 14:52:00	0
23-Nov-0011 14:53:00	0
23-Nov-0011 14:54:00	0
23-Nov-0011 14:55:00	0
23-Nov-0011 14:56:00	0
23-Nov-0011 14:57:00	0
23-Nov-0011 14:58:00	0
23-Nov-0011 14:59:00	0

## Sheet: EventB_AshDischargeRates
Local time [yy-Mmm-00dd hh:mm:ss]	Ash discharge rate [t min-1]
23-Nov-0014 09:00:00	0
23-Nov-0014 09:01:00	0
23-Nov-0014 09:02:00	0
23-Nov-0014 09:03:00	0
23-Nov-0014 09:04:00	0
23-Nov-0014 09:05:00	0
23-Nov-0014 09:06:00	0
23-Nov-0014 09:07:00	0
23-Nov-0014 09:08:00	0
23-Nov-0014 09:09:00	0
23-Nov-0014 09:10:00	0
23-Nov-0014 09:11:00	0
23-Nov-0014 09:12:00	0
23-Nov-0014 09:13:00	0
23-Nov-0014 09:14:00	0
23-Nov-0014 09:15:00	0
23-Nov-0014 09:16:00	0
23-Nov-0014 09:17:00	0
23-Nov-0014 09:18:00	0
23-Nov-0014 09:19:00	0
23-Nov-0014 09:20:00	0
23-Nov-0014 09:21:00	0
23-Nov-0014 09:22:00	0
23-Nov-0014 09:23:00	0
23-Nov-0014 09:24:00	0
23-Nov-0014 09:25:00	0
23-Nov-0014 09:26:00	0
23-Nov-0014 09:27:00	0
23-Nov-0014 09:28:00	0
23-Nov-0014 09:29:00	0
23-Nov-0014 09:30:00	0
23-Nov-0014 09:31:00	0
23-Nov-0014 09:32:00	0
23-Nov-0014 09:33:00	0
23-Nov-0014 09:34:00	0
23-Nov-0014 09:35:00	0
23-Nov-0014 09:36:00	0
23-Nov-0014 09:37:00	0
23-Nov-0014 09:38:00	0
23-Nov-0014 09:39:00	0
23-Nov-0014 09:40:00	0
23-Nov-0014 09:41:00	0
23-Nov-0014 09:42:00	0
23-Nov-0014 09:43:00	0
23-Nov-0014 09:44:00	0
23-Nov-0014 09:45:00	0
23-Nov-0014 09:46:00	0
23-Nov-0014 09:47:00	0
23-Nov-0014 09:48:00	0
23-Nov-0014 09:49:00	0
23-Nov-0014 09:50:00	0
23-Nov-0014 09:51:00	0
23-Nov-0014 09:52:00	0
23-Nov-0014 09:53:00	0
23-Nov-0014 09:54:00	0
23-Nov-0014 09:55:00	0
23-Nov-0014 09:56:00	0
23-Nov-0014 09:57:00	0
23-Nov-0014 09:58:00	0
23-Nov-0014 09:59:00	0
23-Nov-0014 10:00:00	0

## Sheet: EventC_AshDischargeRates
Local time [yy-Mmm-00dd hh:mm:ss]	Ash discharge rate [t min-1]
23-Nov-0015 11:30:00	0
23-Nov-0015 11:31:00	0
23-Nov-0015 11:32:00	0
23-Nov-0015 11:33:00	0
23-Nov-0015 11:34:00	0
23-Nov-0015 11:35:00	0
23-Nov-0015 11:36:00	0
23-Nov-0015 11:37:00	0
23-Nov-0015 11:38:00	0
23-Nov-0015 11:39:00	0
23-Nov-0015 11:40:00	0
23-Nov-0015 11:41:00	0
23-Nov-0015 11:42:00	0
23-Nov-0015 11:43:00	0
23-Nov-0015 11:44:00	0
23-Nov-0015 11:45:00	0
23-Nov-0015 11:46:00	0
23-Nov-0015 11:47:00	0
23-Nov-0015 11:48:00	0
23-Nov-0015 11:49:00	0
23-Nov-0015 11:50:00	0
23-Nov-0015 11:51:00	0
23-Nov-0015 11:52:00	0
23-Nov-0015 11:53:00	0
23-Nov-0015 11:54:00	0
23-Nov-0015 11:55:00	0
23-Nov-0015 11:56:00	0
23-Nov-0015 11:57:00	0
23-Nov-0015 11:58:00	0
23-Nov-0015 11:59:00	0
23-Nov-0015 12:00:00	0
23-Nov-0015 12:01:00	0
23-Nov-0015 12:02:00	0
23-Nov-0015 12:03:00	0
23-Nov-0015 12:04:00	0
23-Nov-0015 12:05:00	0
23-Nov-0015 12:06:00	0
23-Nov-0015 12:07:00	0
23-Nov-0015 12:08:00	0
23-Nov-0015 12:09:00	0
23-Nov-0015 12:10:00	0
23-Nov-0015 12:11:00	0
23-Nov-0015 12:12:00	0
23-Nov-0015 12:13:00	0
23-Nov-0015 12:14:00	0
23-Nov-0015 12:15:00	0
23-Nov-0015 12:16:00	0
23-Nov-0015 12:17:00	0
23-Nov-0015 12:18:00	0
23-Nov-0015 12:19:00	0
23-Nov-0015 12:20:00	0
23-Nov-0015 12:21:00	0
23-Nov-0015 12:22:00	0
23-Nov-0015 12:23:00	0
23-Nov-0015 12:24:00	0
23-Nov-0015 12:25:00	0
23-Nov-0015 12:26:00	0
23-Nov-0015 12:27:00	0
23-Nov-0015 12:28:00	0
23-Nov-0015 12:29:00	0
23-Nov-0015 12:30:00	0
23-Nov-0015 12:31:00	0
23-Nov-0015 12:32:00	0
23-Nov-0015 12:33:00	0
23-Nov-0015 12:34:00	0
23-Nov-0015 12:35:00	0
23-Nov-0015 12:36:00	0
23-Nov-0015 12:37:00	0
23-Nov-0015 12:38:00	0
23-Nov-0015 12:39:00	0
23-Nov-0015 12:40:00	0
23-Nov-0015 12:41:00	0
23-Nov-0015 12:42:00	0
23-Nov-0015 12:43:00	0
23-Nov-0015 12:44:00	0
23-Nov-0015 12:45:00	0
23-Nov-0015 12:46:00	0
23-Nov-0015 12:47:00	26.9297
23-Nov-0015 12:48:00	28.2383
23-Nov-0015 12:49:00	2.75827
23-Nov-0015 12:50:00	3.06095
23-Nov-0015 12:51:00	0
23-Nov-0015 12:52:00	0.018282
23-Nov-0015 12:53:00	0
23-Nov-0015 12:54:00	0
23-Nov-0015 12:55:00	0
23-Nov-0015 12:56:00	0
23-Nov-0015 12:57:00	0
23-Nov-0015 12:58:00	0
23-Nov-0015 12:59:00	0
23-Nov-0015 13:00:00	0
23-Nov-0015 13:01:00	0
23-Nov-0015 13:02:00	0
23-Nov-0015 13:03:00	0
23-Nov-0015 13:04:00	0
23-Nov-0015 13:05:00	0
23-Nov-0015 13:06:00	0
23-Nov-0015 13:07:00	0
23-Nov-0015 13:08:00	0
23-Nov-0015 13:09:00	121.15
23-Nov-0015 13:10:00	161.524
23-Nov-0015 13:11:00	215.425
23-Nov-0015 13:12:00	229.017
23-Nov-0015 13:13:00	228.86
23-Nov-0015 13:14:00	228.798
23-Nov-0015 13:15:00	228.737
23-Nov-0015 13:16:00	215.147
23-Nov-0015 13:17:00	201.556
23-Nov-0015 13:18:00	201.553
23-Nov-0015 13:19:00	201.546
23-Nov-0015 13:20:00	161.238
23-Nov-0015 13:21:00	120.933
23-Nov-0015 13:22:00	80.6282
23-Nov-0015 13:23:00	40.3258
23-Nov-0015 13:24:00	0.025497
23-Nov-0015 13:25:00	0.025904
23-Nov-0015 13:26:00	0.024803
23-Nov-0015 13:27:00	0
23-Nov-0015 13:28:00	0
23-Nov-0015 13:29:00	0

## Sheet: EventD_AshDischargeRates
Local time [yy-Mmm-00dd hh:mm:ss]	Ash discharge rate [t min-1]
23-Nov-0016 16:30:00	0
23-Nov-0016 16:31:00	0
23-Nov-0016 16:32:00	0
23-Nov-0016 16:33:00	0
23-Nov-0016 16:34:00	0
23-Nov-0016 16:35:00	0
23-Nov-0016 16:36:00	0
23-Nov-0016 16:37:00	0
23-Nov-0016 16:38:00	0
23-Nov-0016 16:39:00	0
23-Nov-0016 16:40:00	0
23-Nov-0016 16:41:00	0
23-Nov-0016 16:42:00	0
23-Nov-0016 16:43:00	0
23-Nov-0016 16:44:00	0
23-Nov-0016 16:45:00	0
23-Nov-0016 16:46:00	0
23-Nov-0016 16:47:00	0
23-Nov-0016 16:48:00	0
23-Nov-0016 16:49:00	0
23-Nov-0016 16:50:00	0
23-Nov-0016 16:51:00	0
23-Nov-0016 16:52:00	0
23-Nov-0016 16:53:00	0
23-Nov-0016 16:54:00	0
23-Nov-0016 16:55:00	0
23-Nov-0016 16:56:00	0
23-Nov-0016 16:57:00	0
23-Nov-0016 16:58:00	0
23-Nov-0016 16:59:00	0
23-Nov-0016 17:00:00	0
23-Nov-0016 17:01:00	0
23-Nov-0016 17:02:00	0
23-Nov-0016 17:03:00	0
23-Nov-0016 17:04:00	0
23-Nov-0016 17:05:00	0
23-Nov-0016 17:06:00	0
23-Nov-0016 17:07:00	0
23-Nov-0016 17:08:00	0
23-Nov-0016 17:09:00	0
23-Nov-0016 17:10:00	0
23-Nov-0016 17:11:00	0
23-Nov-0016 17:12:00	0
23-Nov-0016 17:13:00	0
23-Nov-0016 17:14:00	0
23-Nov-0016 17:15:00	0
23-Nov-0016 17:16:00	0
23-Nov-0016 17:17:00	0
23-Nov-0016 17:18:00	0
23-Nov-0016 17:19:00	0
23-Nov-0016 17:20:00	0
23-Nov-0016 17:21:00	0
23-Nov-0016 17:22:00	0
23-Nov-0016 17:23:00	0
23-Nov-0016 17:24:00	0
23-Nov-0016 17:25:00	0
23-Nov-0016 17:26:00	0
23-Nov-0016 17:27:00	0
23-Nov-0016 17:28:00	0
23-Nov-0016 17:29:00	0
